# Supplementary material for: Profiling and analysis of chemical compounds using pointwise mutual information
Source: J Cheminform. 2021 Jan 10;13:3. doi: 10.1186/s13321-020-00483-y (PMC7798221; doi:10.1186/s13321-020-00483-y)
Supplement: Supplementary file 1 — Additional file 1. Compound sets used for synthetic accessibility analysis (nonpher - 693 353 HS compounds, zinc_random – 693 353 ES compounds, savi - 610 245 ES compounds, scubidoo – 999 749 ES compounds) including excessively complex (i.e., HS) compounds (nonpher_complex – 161 compounds, savi_complex – 2 930 compounds, scubidoo_complex – 104 compounds, gdb_complex – 3 581 compounds). [file 13321_2020_483_MOESM1_ESM.zip]

Archive with 5 entries (5 files):
- gdb_complex.csv
- nonpher.csv
- savi.csv
- scubidoo.csv
- zinc_random.csv
