# Supplementary material for: Profiling and analysis of chemical compounds using pointwise mutual information
Source: J Cheminform. 2021 Jan 10;13:3. doi: 10.1186/s13321-020-00483-y (PMC7798221; doi:10.1186/s13321-020-00483-y)
Supplement: Supplementary file 1 — Additional file 1. Compound sets used for synthetic accessibility analysis (nonpher - 693 353 HS compounds, zinc_random – 693 353 ES compounds, savi - 610 245 ES compounds, scubidoo – 999 749 ES compounds) including excessively complex (i.e., HS) compounds (nonpher_complex – 161 compounds, savi_complex – 2 930 compounds, scubidoo_complex – 104 compounds, gdb_complex – 3 581 compounds). [file 13321_2020_483_MOESM1_ESM.zip › gdb_complex.csv]

id	smi	sascore	syba	zrft
GDB17_0	C12C3N1C1C4=C3C35C6C4C4C(N36)C14C25	7.47669971	-62.0682724	5.167e-05
GDB17_1	C1C23C4C5C4C11C4NC44C2C3C52C4N12	5.43031319	-63.99758424	-0.05033415
GDB17_2	C1C23C4C5C4C46C2N4C2C=C6CN5C132	6.95378052	-66.32549512	0.12970067
GDB17_3	C1C23C4C5N4C4C6N=C(NCC2=C56)C134	7.06284011	-66.19422617	0.09925176
GDB17_4	C1C23C4CC5=CC6=NCC(C2C=C4)N6C135	6.46817505	-67.10820077	0.08334211
GDB17_5	C1C23C4CCC2=CC2OC5=C(N4C=N5)C132	6.05129025	-44.83255459	0.16595246
GDB17_6	C1C23C4CC(O4)C4=C5C=C2C2C5N2C134	7.1334405	-65.51507035	0.28270122
GDB17_7	C1C23C4NC5CN=C(N6C=CC(=C4)C26)C135	6.8532489	-95.00038903	0.07458555
GDB17_8	C1C23CC4=CC=C5C6=C4C2C2C6C2C135	5.99499302	-40.62879376	0.11646355
GDB17_9	C1C23CC4=NOC5=C4C12C(N5)C=CC=C3	5.90370079	-59.71935798	0.10071627
GDB17_10	C1C23C=CC4C5C44C6NC26C2C4N2C135	7.75075792	-73.73953649	0.07364626
GDB17_11	C1C23CC=C4C=CC(N5N=NC=C25)C134	5.66106892	-60.26840643	0.13169808
GDB17_12	C1C23C=CC4CCN(C5=NN=NN=C25)C134	5.86913464	-48.71703734	0.12827596
GDB17_13	C1C23CC=CC2CC2=CC=C4C=CC13N24	6.04558715	-64.46855282	0.10029823
GDB17_14	C1C23NC4=CC5=C6C7C(C2C3N46)C17N5	6.84779412	-32.93629016	0.21518225
GDB17_15	C1C23N=CN4C5=CC6(OC26)C2C5C2C134	7.25942912	-70.79721322	0.0523554
GDB17_16	C1C23OC4C=CC5C6C7C(N7C125)C3=C46	6.97881063	-66.08086417	0.0744827
GDB17_17	C1C23OC4=NC5=C6C7C(C7C125)C3N46	6.81657534	-49.34434112	0.14916222
GDB17_18	C1C2C11C3C4N3C22CC22C3OC3C1=C42	7.24985706	-66.15358829	0.19108642
GDB17_19	C1C2C1C13CN=C4N1C3C1=C4N=CN21	5.91462275	-48.01999099	0.14431553
GDB17_20	C1C2C1C1=C3C2C=CN2N=CC(C1)=C32	5.21133728	-57.95492589	0.10788442
GDB17_21	C1C2C1C1=C3C2OC2C=CC=CC(O1)=C32	5.30513774	-79.47336399	0.22085314
GDB17_22	C1C2C1C1=C3N4C(CN=C24)C=CC3=NO1	5.30756388	-67.51928178	0.1136049
GDB17_23	C1C2C1C1=C3N(CC=C23)C2=C1N=CNC2	5.13966716	-64.74182872	0.13997681
GDB17_24	C1C2C1C1CC2N2C1=NC1=C2C=NC=C1	4.85400717	-19.77224934	0.28744357
GDB17_25	C1C2C1C1NC2C2=C1C1=C(O2)N=CC=N1	5.51234563	-20.24719425	0.22359411
GDB17_26	C1C2C3C2C2=C1CCCC1=CN=CC3=C21	4.40867772	-35.84122956	0.23851396
GDB17_27	C1C2C3C2C2=C1OC1=C2C2C3OC2=N1	5.81978122	-46.8981755	0.25760615
GDB17_28	C1C2C3C2C2=NC=CN2C3C2=CN=NN12	5.03008543	-32.5364619	0.18766268
GDB17_29	C1C2C3C4=C1C1=C5C6C7C1C7C23C6N45	6.51069746	-41.14269344	0.16454461
GDB17_30	C1=C2C3C4C1C4N1C3C2N2N=NC=C12	5.80221524	-40.88322767	0.16083293
GDB17_31	C1C2C3C4C3C11NCC=CC3=CN2C4=C13	6.146741	-66.59583291	0.12961407
GDB17_32	C1C2C3C4C3C35C6C2C2C(C2C3=C14)N56	6.92788296	-59.08205341	0.19410019
GDB17_33	C1C2C3C4C3C3=C2NC2=C3C(=CC=C2)C14	4.500001	-29.33116234	0.26010434
GDB17_34	C1C2C3C4C3C3=C2N=C2N=NN=C(C14)N32	5.26425639	-23.70860496	0.12014195
GDB17_35	C1C2C3C4C3C3(C=C14)C2N1N=CC=C31	5.99480072	-48.4956286	0.20379554
GDB17_36	C1C2C3C4C3C3=C(OC=C23)C#CCCN14	6.27791466	-68.57075383	0.11568159
GDB17_37	C1C2C3C4C5C2C2=C6N5C(=NC6=CS2)C1N34	5.61536057	-28.26468623	0.214337
GDB17_38	C1C2C3C4C5C4C1=CC1=CN=C(C23)N51	5.64893172	-54.45816133	0.13532426
GDB17_39	C1C2C3C4C5C4C22OCOC4=C2N5C3=C14	6.21692578	-54.13468255	0.14965534
GDB17_40	C1C2C3C4C5C4C(=NC4=C5N3N=N4)N12	5.81297567	-41.2492601	0.11488922
GDB17_41	C1C2C3C4C5C6C3=C1C1CC22C4N2C561	7.16147461	-66.2373543	0.18971547
GDB17_42	C1C2C3C4C5C6C3=C1CC56C1=C4N2C=N1	6.21373194	-46.04445758	0.1319446
GDB17_43	C1C2C3C4C5C6C(N24)C16C1=COC3=C51	6.42808518	-53.92689153	0.08905472
GDB17_44	C1C2=C3C4C5C(C6NC146)N5C3=CC=N2	5.97071171	-45.02813213	0.17040115
GDB17_45	C1C2C3C4C5=C(C=CN25)C11C=CCOC341	6.04095023	-51.50731801	0.15693229
GDB17_46	C1C2C3C4C5=C(ON=C25)C11CC=CCC341	6.02344869	-45.02010654	0.17761773
GDB17_47	C1C2=C3C4C5N4C4C(C=CC11OC341)=C25	6.43499633	-63.50482387	0.16257937
GDB17_48	C1C2C3C4C5N6C12C=C1C3C2C(N42)C561	7.3945357	-64.6844699	0.11682425
GDB17_49	C1C2C3C4C5N6C3C1=CC56C1=C4N2N=N1	6.5323331	-58.50357549	0.18154074
GDB17_50	C1C2C3C4C(C=C13)N1C=CC3=C1C4C2O3	5.41325656	-49.03385988	0.17563088
GDB17_51	C1C2C3C4=C(CC23N2C=NC=C12)NN=N4	5.70519618	-28.82735217	0.16547409
GDB17_52	C1C2C3C4C(C=C3C3=C1N=CN3)N=CN24	5.4364362	-47.69179827	0.13044513
GDB17_53	C1C2C3C4=C(C=CN24)C=CC2=C3N1C=C2	4.68319024	-23.82015586	0.15705015
GDB17_54	C1C2=C3C4C(CN5N=NC1=C35)N4C=NC2	5.47029311	-56.87281762	0.15297065
GDB17_55	C1C2C3C4C(N12)C41C=CC2=NNC3=C12	6.19834908	-67.75460906	0.14837728
GDB17_56	C1C2C3C4N3C1C1=C4N2C2=C1CN=CN2	5.6666687	-61.89891874	0.11296098
GDB17_57	C1C2C3C4N5C6C3C3=C2C2OC2(C63)C145	7.19253945	-60.07024916	0.17532421
GDB17_58	C1C2C3C4N5C6C7C6C34C3C=C1C25C73	7.22111857	-62.32460425	0.07363118
GDB17_59	C1C2C3C4N=CN5C4C(N23)C2=C1NC=C52	5.84515502	-52.31707178	0.24489799
GDB17_60	C1C2C3C4OC11C5C6C7N6C1C4=C7C235	7.12397461	-65.46563216	0.11167827
GDB17_61	C1C2C3=CC45C6NC4C12N1C3C51C=C6	7.57114009	-82.85237681	0.09582103
GDB17_62	C1C2C3C=C4C5C(N35)C2=C4C2=C1C=NO2	5.516441	-47.43324937	0.15184031
GDB17_63	C1C2C3CC4=C(C=CO4)C4=C(C23)N1N=N4	4.81932695	-31.2592253	0.1880937
GDB17_64	C1C2C3CC4=CN=CC5=C4C(C23)=C1N=C5	4.51026849	-23.07121789	0.16426033
GDB17_65	C1C2C3=CC4N5C3C5C2=C4C2=C1OC=C2	5.42875793	-47.7582649	0.19744682
GDB17_66	C1=C2C3C=CC4=C1C1N5C4C4C(N34)C215	7.7174867	-83.93132085	0.10324553
GDB17_67	C1C2C3C=CC4C5C3C3=C(C=C1N23)N45	5.67228886	-46.27333397	0.17163262
GDB17_68	C1C2C3C=CC4C5=C6N(CC1=C6C234)N=N5	6.01829927	-60.54627179	0.16168286
GDB17_69	C1C2C3CC=C4C5=CN=NN5CC1=C4C23	5.00998234	-45.68852189	0.14166598
GDB17_70	C1C2C3C=CC4=NC=C5NCCC12C5=C34	5.30167002	-69.38113894	0.20886106
GDB17_71	C1C2C3CC(C=C3)C3=C2C1N1C=NN=C31	5.55398255	-30.8273788	0.22860079
GDB17_72	C1C2C3CC=CC45C6C7C6C(C2C7N34)=C15	6.53192582	-69.66051456	0.23358915
GDB17_73	C1C2C3CC=CCC4=CC5=C(C1=CN5)C234	5.44483002	-58.51313776	0.21303335
GDB17_74	C1C2C3C=CN4C=C5CC=CC1C5=C4C23	5.30073466	-62.22185598	0.12284088
GDB17_75	C1C2C3C(=CN4N=NC=C34)C3C=CCC123	5.94244389	-63.86840254	0.10057907
GDB17_76	C1C2C3=CCNCC4=CC5=C(N34)C12CN5	5.50201024	-72.14276574	0.17229336
GDB17_77	C1C2C3=CN4N=NC5=C4N4C3C4C12O5	6.40031945	-52.35194855	0.1499392
GDB17_78	C1C2C3=C(OC=C3)C3NC4=C(NN=C4)C123	5.38637156	-46.72793707	0.26636929
GDB17_79	C1C2C3N4C1CC1=CN5CC=CC23C5=C41	5.76147773	-58.9381205	0.08980871
GDB17_80	C1C2=C3N4C5C6C5C33OC13C6CC4=N2	6.44328094	-54.30939811	0.14064712
GDB17_81	C1C2C3NC4=C5C(C23)C11C=CC(=C4)N51	6.28826121	-60.56329485	0.24664683
GDB17_82	C1C2C3N=C4CC=CN4C3C3=C2N1N=N3	5.48202849	-60.63042741	0.0989286
GDB17_83	C1C2C3N=C4NC=C1C4C23C1=COC=C1	5.47070082	-50.61915835	0.11788859
GDB17_84	C1C2C3=NCC45C=CC6=CCC12C46N35	7.00289285	-81.55392533	0.08415302
GDB17_85	C1C2C3NC(C=C3)C3=CC4=CC=CN4C123	6.55586716	-62.56148865	0.16718128
GDB17_86	C1C2C3NC=NC4=NNC5=C4C(C23)=C1C5	5.59277926	-51.02043395	0.17552311
GDB17_87	C1C2C3OC45C=C1C1=C2C2C(C2C41)C35	6.50327328	-47.75363665	0.10317168
GDB17_88	C1C2C3OCC45C1CN1C=CC(CC234)=C51	6.15031043	-54.10895217	0.11146052
GDB17_89	C1C2C3OCC4=NC5=C6N4C3C2C6=C1C5	5.31537159	-56.59838994	0.20617355
GDB17_90	C1C2=CC34C5C6C7C(C8C3C2N8C167)N45	7.37694384	-55.14216626	0.03107977
GDB17_91	C1C2CC34N=C1N1C2C31CN1N=CN=C41	6.26957484	-54.12495431	0.14271704
GDB17_92	C1C2=CC34NC=NC3C4C2C2=C1ON=C2	6.31343466	-73.29582809	0.09178205
GDB17_93	C1C2CC3=C4C2C11CNC2CC(N3)=C4C12	5.779621	-47.91843513	0.11580489
GDB17_94	C1C2C=C3C4C2C2C5N2C4C2N3C=NC152	6.96008542	-73.14485549	0.13535412
GDB17_95	C1C2CC3=C4C2N1C=NC4C1=NC=NN31	5.2688808	-45.61277721	0.23360089
GDB17_96	C1C2=CC3=C4C5C6C5C(N24)C2=C1N=CN2C36	5.59586751	-24.98832852	0.17543998
GDB17_97	C1C2CC3=C4C5C6C7N6C4C12C71C3N51	7.82533151	-61.17822098	0.14177089
GDB17_98	C1C2C=C3C4CC5=C(N=CO5)C4C=C3C12	5.37590389	-53.54860391	0.10853852
GDB17_99	C1C2CC3=C4CCN5C6=C7C(C1C6)C2N3C7=C45	5.05626034	-30.68785201	0.29693253
GDB17_100	C1C2C=C3C4C(N=CN4C12)C1=C3C=NN1	5.21331005	-49.57376225	0.18767331
GDB17_101	C1C2=CC3=C4N5C6C5C(N3)C11C6C1N24	6.54960496	-50.26559972	0.15888283
GDB17_102	C1C2=CC3C4NCC5=NC1=C1C2C3C4N51	5.843401	-68.72563375	0.06304221
GDB17_103	C1C2C=C3C=C1C14C5CNCC31C24C=C5	6.86240715	-79.21467015	0.1068407
GDB17_104	C1C2C=C3C=C1C1(OC4=CC=NN4)C2C31	5.49558697	-47.84668345	0.17403331
GDB17_105	C1C2C=C3CC4C5C6C7C4CC1=C7C2C356	6.49426736	-53.59923322	0.13395502
GDB17_106	C1C2C=C3CC4=CC5=C(N=NO5)C4C3C12	5.53380236	-64.12606514	0.09909029
GDB17_107	C1C2C=C3C=C4C(NC5=C4NN=N5)C3N12	5.65110697	-60.75784421	0.17547191
GDB17_108	C1C2C=C3CC4=C(N=NN4)C4=CC1N2C34	5.55021311	-42.48415884	0.10984214
GDB17_109	C1C2=CC3=CC4NC4C3C2C2=C1ON=N2	5.65094082	-71.490161	0.06076757
GDB17_110	C1C2C=C3C=CC4NC34C2C2=CN=CN12	5.88004081	-65.32353494	0.16295212
GDB17_111	C1C2C=C3CCN4C3C12C1=CN=NN=C41	5.51139618	-52.97857505	0.20062578
GDB17_112	C1C2C=C3CN1C14CC5=C(N=CN5)C21C34	6.3246164	-44.64960051	0.14453015
GDB17_113	C1C2CC3=CNC4=C3C22CC=CC12C=C4	5.80183002	-65.95605753	0.18220371
GDB17_114	C1C2CC3=C(NC=C3)C3C2N2C3=NN=C12	4.78513926	-33.77900199	0.26123547
GDB17_115	C1C2CC3N=C4C5C3C3C6N3C5C(N14)=C26	7.10054122	-49.88089864	0.06564153
GDB17_116	C1C2C=CC34C=CC5=CN=C(C=C1C23)N45	6.06996233	-72.81271427	0.15747485
GDB17_117	C1C2C=CC34NC=NC3C24N2C=CC=C12	6.45413025	-55.35816466	0.16590405
GDB17_118	C1C2CCC34OCC5=C6C3C4C2C6=C1N5	5.71232869	-48.35190914	0.15241259
GDB17_119	C1C2C=CC34OC=NC3C24C2=C1NN=C2	6.42397025	-57.80038941	0.18056821
GDB17_120	C1C2CC=C3C2C1C1=C3C2=C(C1)C=NN2	4.8228008	-42.9678582	0.13747811
GDB17_121	C1C2C=CC3C2C3N2N=C3N=NNC3=C12	5.40053774	-34.24598649	0.15567418
GDB17_122	C1C2C=CC3=C2N1C1=C3C2OC1CC=C2	5.85964869	-57.86124568	0.19284962
GDB17_123	C1C2CCC3C4C5C2C2=C(N45)C3=NC=C12	5.0906104	-42.6141927	0.2431
GDB17_124	C1C2C=CC3=C4C(=CO3)C3C=CCC3C124	5.65048696	-68.05621068	0.2248162
GDB17_125	C1C2C=CC3=C4C(=NN3)C3OC(C=C3)C124	6.61766101	-68.38049613	0.12441891
GDB17_126	C1C2C=CC3CC4=CC5=CC=CN5C4C123	5.59768081	-42.92798205	0.22140313
GDB17_127	C1C2C=CC3CC4=C(C5=C(N4)C=NN5)C123	5.40566695	-22.71621974	0.20735781
GDB17_128	C1C2C=CC3CC4=CCC5=C4N3C(=C5)C12	4.89000388	-51.48866439	0.16511322
GDB17_129	C1C2C=CC3C=CC4(C2N34)C2=CC=NN12	6.03395946	-57.29838418	0.1819833
GDB17_130	C1C2CCC3=CN4C=CC5=C4C(=CN5)C123	5.019161	-29.03594405	0.18039873
GDB17_131	C1C2CC(C3=CNN=C3)=C3C=C1C1C2C31	5.07095928	-41.63617457	0.24698614
GDB17_132	C1C2C=CC3N4C=NC11C4C11NC=NC231	7.39163501	-71.68253064	0.11880724
GDB17_133	C1C2=CCC3N4N=CC=C4C11CC=CC231	5.55417772	-50.12704298	0.28680077
GDB17_134	C1C2C=CC3OC4=NCC56C(C2C3=C45)N16	6.33822117	-67.32674381	0.12775761
GDB17_135	C1C2CC=CC3=CC4=C5C3C12CC5=CO4	5.59531618	-70.75966894	0.18385331
GDB17_136	C1C2C=CCC3=CC4=CNC1=C4N1C2C31	5.28338697	-64.22260315	0.17806792
GDB17_137	C1C2C=CC=CC34C2N3C1C1=COC=C41	5.88777792	-77.4350301	0.17841521
GDB17_138	C1C2CCC#CC3=NN=C4N1C1C2C1N34	6.3385485	-67.2430575	0.08269508
GDB17_139	C1C2=CN3C4C(C24)C2N4C1=NC=C4N=C32	5.81555312	-50.36401338	0.07198383
GDB17_140	C1C2CN3C=C4C5=C6C7C(C1C6=NS5)N2C3=C47	5.42630288	-42.0818307	0.24341972
GDB17_141	C1C2CN3N=NC4=C3N3C(C=CC123)C=C4	5.95183618	-66.36908899	0.18083369
GDB17_142	C1C2CN=C3C4C(=CC5=C4C=CO5)C1N23	5.12861926	-55.84702756	0.19447876
GDB17_143	C1C2CNC3=NC=C4CC11C5C2C3=C4N15	5.81698715	-52.23105528	0.14887489
GDB17_144	C1C2CNC3=NN4C=CC5C=CC12C3=C45	5.84024233	-71.9350892	0.14083035
GDB17_145	C1C2=C(NN=C2)C2=C1C1C=CC3C2N13	5.20167202	-42.07770877	0.19027943
GDB17_146	C1C2=C(ON=C2)C2=C1C1CN=CN3C1C23	5.4397562	-55.37223346	0.21196649
GDB17_147	C1C2=C(ON=N2)C2=C3C=CC45C=CC12C4C35	6.5288883	-65.15940329	0.09345513
GDB17_148	C1C2N1C13C4CC=C1C1C5C=C2C34C15	6.70783151	-59.42638424	0.07024705
GDB17_149	C1C2N1C1=C3N4C5C4C2=CC5N3N=N1	5.67878007	-48.14395496	0.17623419
GDB17_150	C1C2N3C4C3C3=C2C2=CC=CN2C3C=C14	5.36182254	-39.74684313	0.09640795
GDB17_151	C1C2N3C4C3C(C=C14)=CCC1=C2NC=C1	5.21385774	-61.30662293	0.17961953
GDB17_152	C1C2N3C4C5C14N1CC4=CC23C52C1C42	7.47914607	-65.65274262	0.10669434
GDB17_153	C1C2N3C4C5C6C5C13C1=CCC22C4C612	7.38963398	-70.09182945	0.12987997
GDB17_154	C1C2N3C=CC4=C3C3C(CC=C4)C=CC123	5.53376389	-60.90110853	0.15423686
GDB17_155	C1C2N3C=NN=C3C22C=CC3C=CC1C23	5.74573177	-51.3210094	0.16581033
GDB17_156	C1C2N3N=NC4=C3N3C5C4NCC5=CC123	6.14216696	-57.59034698	0.21629783
GDB17_157	C1C2NC2C2C1N1C2=CC2=C1C=NN2	5.17917861	-24.61316878	0.16339897
GDB17_158	C1C2NC2C2C1N1N=NC3=C1C2=CC=C3	4.5821162	-31.98085613	0.16829733
GDB17_159	C1C2NC34C5C3C11C=C5C=CC43C2C13	7.35169833	-73.09610855	0.18437445
GDB17_160	C1C2NC3C4C2C4C2=C1C1=C(C=NS1)N=C32	5.44237424	-38.79563929	0.15565727
GDB17_161	C1C2NC3C4C2N2C1=NC1=C2C4C2=C3NC=C12	5.59738822	-47.62943287	0.17422341
GDB17_162	C1C2N=C3C4N=CNC5C=CC6(C2N36)C145	7.22584099	-77.62005845	0.06241297
GDB17_163	C1C2NC3C4OC5=NC6=C(N1C=C6)C25C34	6.34831946	-52.41855489	0.17419926
GDB17_164	C1C2N=C3C=C4C(CC5=C4NN=C5)N3C12	4.99499157	-37.83426639	0.12825928
GDB17_165	C1C2N=C3N4C2C1=CC4CC1=C3C=CN1	5.20901311	-39.08731722	0.14016302
GDB17_166	C1C2NC3=NC4=C5N3C2C52NC=NC12C4	6.6019085	-60.45248345	0.13434065
GDB17_167	C1C2N=C3NC=C4C5=C(NC34C12)C=CN5	5.84614387	-49.52440815	0.18781286
GDB17_168	C1C2NC3=NCC4=C(C5C2N35)C1=CN=C4	5.08997466	-47.48547036	0.18237033
GDB17_169	C1C2N=C3N(CC4C=CC5=C4C3=CO5)C12	5.22598849	-60.98999239	0.16676666
GDB17_170	C1C2=NC=C3C=CCC4(C5NC=NC145)N23	6.544861	-78.51487143	0.12981177
GDB17_171	C1C2N=CN3C2C32C1C=CC1=C2C=NO1	6.32315023	-71.82502948	0.24701104
GDB17_172	C1C2N=CN3C2C32CC3=CN=NN3C=C12	6.28193312	-55.5403679	0.09016474
GDB17_173	C1C2NC=NC34C5OC6=CC1=C(C23)N6C45	6.51145177	-58.37503979	0.18915232
GDB17_174	C1C2N=CNC3C4=NNC5=C4C(C=C5)C123	6.24634543	-77.04118584	0.13979821
GDB17_175	C1C2NC=NC3C=CC4=NC1=C1C2C3N41	5.74449466	-66.14949331	0.09916557
GDB17_176	C1C2N=COC34C=CC5=C(C3C24)N1C=C5	5.99988389	-58.48998274	0.09477637
GDB17_177	C1C2OC2C2C1=CC1C2=CC2=C1OC=C2	5.25077159	-65.69815334	0.17870183
GDB17_178	C1C2OC3C2C2=C1C=CCN1C=CC3=C21	4.95914541	-64.93197175	0.19275643
GDB17_179	C1C2OC3=C4C2C2C11NC=NC21C4=CN3	6.76537505	-58.47863157	0.1563225
GDB17_180	C1C2OC3=C4C5C6C7C(N7C(=N3)N46)C125	6.57173902	-45.74018673	0.13331788
GDB17_181	C1C2OC3=CNC4=C3C22C3C=CC1C23C4	6.35769505	-55.76839141	0.24218021
GDB17_182	C1C2OC3=NN4CC=CC11C5C1C4=C3C25	6.05723023	-58.87791196	0.16603761
GDB17_183	C1=CC23C4C2C25C=CC6(C2N46)C32C1C52	7.50450662	-63.78226984	0.01114081
GDB17_184	C1CC23C4C2C2=C(N=NC5=C2N3N=C5)C14	5.56166235	-33.12613302	0.17094665
GDB17_185	C1CC23C4C5C4C4=C2C2=C6N4C5C3N6C1=N2	6.19681037	-49.96340963	0.13238342
GDB17_186	C1=CC23C4C5C6C7C(C=C26)C=C1C3C7N45	6.73622388	-83.76629974	-0.00288403
GDB17_187	C1CC23C4C5C6=CC7CC5=C(C7C26)C34C1	6.50793638	-63.64336938	0.08856766
GDB17_188	C1CC23C4C5=C6NN=C5C2N=C(N6)C34N1	6.64325948	-49.01123743	0.091944
GDB17_189	C1CC23C4C5C=CC67C2N6C(=NC457)C13	7.13674339	-61.80148652	0.09577707
GDB17_190	C1CC23C4C5N4C4C2C1C1=C4C5=C3N=C1	6.02619463	-51.09644543	0.14620127
GDB17_191	C1CC23C4C5OC2C2=NNC5=C2C34O1	6.30478537	-45.33772893	0.12138999
GDB17_192	C1CC23C4C5OC2CC2=C(C5=CN2)C34C1	6.06281813	-44.00980853	0.16772116
GDB17_193	C1CC23C4CC56C=CC(C=C2C=C4)C35C16	6.39527368	-84.46960764	0.16543692
GDB17_194	C1CC23C4C=CC(C24)C2=C(N=CN2)C3=C1	5.56641312	-49.40427995	0.164074
GDB17_195	C1CC23C4C=CCC=C(C24)N2N=NC1=C32	5.55332848	-65.53912559	0.11961368
GDB17_196	C1CC23C4N2C2CC3(C1)C1=NOC2=C41	5.99028868	-47.17393739	0.16715189
GDB17_197	C1CC23C4N2C(C=CC=C14)C1=C3C=CN1	5.69493004	-78.6933465	0.19912117
GDB17_198	C1CC23C4N5C6=CN=C5C2(CCC34C6)N1	6.24563794	-55.87844238	0.09788902
GDB17_199	C1CC23C4N=CN(C=C2C2=CC=CN12)C34	5.55087926	-51.76175204	0.13159534
GDB17_200	C1CC23CC4=C5C2C(C=C13)C=CN5N=C4	5.67425464	-54.71287012	0.17267522
GDB17_201	C1CC23C=C4C5C6N5C2C2N3C1C4=C62	7.6088902	-55.86666544	0.07244013
GDB17_202	C1=CC23C=C4C5C(C1C2N35)N1N=NC=C41	6.32106424	-59.56852212	0.14505666
GDB17_203	C1CC23CC4C5N4CC(N4C=CC1=C24)=C35	5.6604962	-38.38433513	0.15737866
GDB17_204	C1CC23CC4=CNC5=C4C22C3N1CC2C5	5.90643178	-47.73474358	0.23493579
GDB17_205	C1CC23CC4=CNC5=C4C22COC1C32C5	6.2707685	-48.67446826	0.173433
GDB17_206	C1CC23C=CC4=C5C=CC2C2C5C2C34O1	6.25833194	-83.40860009	0.12921146
GDB17_207	C1CC23CC=C4C5=CN=CC=C5C1C24N3	5.13686387	-57.24713272	0.10748133
GDB17_208	C1CC23C=CC4CC5=C6C(=CO5)C1C2C346	6.12966736	-55.26001422	0.15983631
GDB17_209	C1CC23C=CC4C=CC2C34C2=C1NC=N2	5.72207466	-42.59520091	0.11540682
GDB17_210	C1CC23C=CC4=NON=C4C2=CC2C1C32	5.67227466	-68.58107763	0.07350249
GDB17_211	C1CC23C=CCC4=NN=NC(C5C1C25)=C34	5.61287466	-57.07925037	0.04328308
GDB17_212	C1CC23CN4N=NC5=C4C22C1=CCC32O5	6.01169156	-50.36359232	0.14838674
GDB17_213	C1CC23CN=C4C=CC5=C(N(N=N5)C12)N34	5.52172716	-49.0213686	0.13151493
GDB17_214	C1CC23COC45C=CC6=C(C4C25)C3=C1O6	6.1435764	-50.2335461	0.10513361
GDB17_215	C1CC23N4C5C4C4=CC5C22C=CC1C342	7.86073875	-66.78210904	0.10441222
GDB17_216	C1CC23NC22C4C5C4C4=C2SC1=C4C35	6.67765455	-48.00850846	0.08112451
GDB17_217	C1CC23N=C4C5C(C25)C25CC=C1C32N45	7.83302317	-60.94100734	0.21309529
GDB17_218	C1CC23NC4=C(C=CO4)C=C4C=C1C2C34	5.65428233	-52.33428661	0.10166295
GDB17_219	C1CC23N=C4N5C(C25)C25C1C32N=CN45	7.33392561	-57.51178615	0.18124469
GDB17_220	C1CC23NC4=NC=C5OC1C1C2C3C4=C51	5.70966715	-56.79602549	0.19406993
GDB17_221	C1CC23OC2C2C=CC4=NOC(C3=C1)=C24	5.61800848	-66.48776651	0.13234939
GDB17_222	C1CC23OC2C=CC2C4=CC=CN4C1=C32	5.40389464	-43.15072989	0.15100086
GDB17_223	C1CC2C3C1C1NC4=C5C1C3C1=C2NC(S4)=C51	5.58506749	-45.00838719	0.16366385
GDB17_224	C1CC2=C3C1C1NC4C5C6C5C(N3C16)=C24	5.7620731	-38.50660097	0.16920418
GDB17_225	C1CC2=C3C1C1N=CN(C31)C1=NOC=C21	5.14726849	-51.05611654	0.14744078
GDB17_226	C1C=C2C3C1C3C1C=CC2C2=C1NN=N2	6.0983012	-52.94873189	0.16652608
GDB17_227	C1=CC2C3C1N3C1=CC=NC3=C1N2C=C3	4.62915005	-18.7008425	0.19335409
GDB17_228	C1CC2=C3C1NC3C1C2=CC2=C1ON=C2	5.08890234	-55.22443071	0.21646773
GDB17_229	C1C=C2C3C1NC3C1=CC3=C(N=NN3)N21	5.24777311	-34.34110937	0.16297516
GDB17_230	C1C=C2C3C4C13CC1C=CC22C=CCC412	6.64058445	-70.70604455	0.1396397
GDB17_231	C1CC2=C3C4C1C41NC=NC1C3=NN=C2	5.77393312	-45.9984421	0.22090658
GDB17_232	C1C=C2C3C4C1C=CC34CC1=NNC=C21	5.75537004	-52.48748059	0.09776679
GDB17_233	C1C=C2C3C4C2C2=C(NC=C2)N4CC=C13	5.19687772	-50.9968319	0.09063161
GDB17_234	C1C=C2C3C4C3C3=C2N=NN=C3C=CC14	5.17912543	-57.09644511	0.09203635
GDB17_235	C1C=C2C3C4C3C3=C(C14)C1=C(NC=C1)N23	5.16331005	-23.71217409	0.1695329
GDB17_236	C1CC2C3C4C3C(NC3=NC=NC2=C43)=N1	5.10165774	-45.24640352	0.30017267
GDB17_237	C1C=C2C3C4C5C2C2=C(N45)C(=CN2)C13	5.47299326	-43.39812791	0.1857597
GDB17_238	C1C=C2C3C4C5=C2C=NN=C5N=CNC134	5.89501772	-53.19703392	0.08266282
GDB17_239	C1CC2=C3C4C5C4C4(N=COC4C=C25)C13	6.40101809	-74.4448425	0.13576307
GDB17_240	C1CC2C3=C4C5C6(CN4N=N3)C=CC1C256	6.26069505	-58.18061217	0.13324259
GDB17_241	C1CC2=C3C4C5C6N3C(NC56C=CC14)=N2	6.05164254	-51.87503217	0.17209237
GDB17_242	C1C=C2C3C4C5C(N13)C1=C(N45)C2=NC=N1	5.34613639	-37.87420343	0.19536363
GDB17_243	C1=CC2=C3C4C5C(N=CN4C=NC3=N1)C25	5.4302362	-47.98190451	0.18796991
GDB17_244	C1C=C2C3C4CC56C7C8N(C34C57)C28C16	7.26946561	-72.09853701	0.13856955
GDB17_245	C1C=C2C3C4C(CN5C=NC1=C35)N=CN24	5.44447157	-57.46160287	0.09123012
GDB17_246	C1C=C2C3C4NC5=C(C34)N3C2C1OC3=N5	5.59515793	-57.82861607	0.19202102
GDB17_247	C1C=C2C3C4OC5CC6=C(C5C34)C2=C1O6	5.53461024	-60.24155092	0.13449724
GDB17_248	C1CC2C3CC4=C(OC5=C4NC=C5)C23C1	5.02606695	-26.83443312	0.18042771
GDB17_249	C1C=C2C3C(C4OC=NC134)C1=CC=NN21	5.98278543	-58.25040346	0.17318211
GDB17_250	C1C=C2C3=CCC45CC6C=CC1C26C4C35	6.3106983	-62.89406755	0.06594757
GDB17_251	C1CC2=C3C=CC4=CC22C1CCC21C4C31	6.10420274	-72.12602191	0.16799492
GDB17_252	C1CC2C3CCC4=CC5=C(N34)C22C1C2C5	5.52704869	-38.92612111	0.15269491
GDB17_253	C1C=C2C3C=CC4OC(C34)C3=COC1=C23	5.20208543	-55.61089871	0.10972204
GDB17_254	C1C=C2C3CC=CC4C(N34)C3=C2N1C=C3	5.14331312	-50.25183596	0.13276787
GDB17_255	C1C=C2C3=C(NN=C3)C3N4CC=CC1C234	5.56515466	-53.95160376	0.15221633
GDB17_256	C1CC2=C3N1C14CC=CC11CC(=N2)N3C41	6.01671946	-47.45080711	0.17332389
GDB17_257	C1CC2=C3N4C5C6C5N3C3=C2NN=C3C6C14	5.42000694	-27.51563646	0.16689838
GDB17_258	C1CC2C3=NC=CC4=C3C3C5C4OC1C235	5.54325809	-44.64646141	0.19399072
GDB17_259	C1C=C2CC34C=C5C6C(C36)C3C4C2N1C53	6.62871043	-59.70277861	0.24138783
GDB17_260	C1CC2=CC3C4C2C2C4C4=C(N=NN34)N12	5.5009087	-46.02346051	0.13734524
GDB17_261	C1CC2=CC3=C4C5C2C5(C1)OC4=CN=N3	5.37832848	-46.06721911	0.10879262
GDB17_262	C1C=C2CC3=C4C5C6C3OC(=NC1C24)N56	6.06149348	-65.689599	0.10371801
GDB17_263	C1CC2=CC3=C4C5C(CC6=NSC(C1N24)=C56)C3	5.10983381	-39.20490585	0.17786935
GDB17_264	C1CC2=C(C3C4C=CC2N34)C2=C1C=CO2	4.95186389	-47.57968378	0.19527317
GDB17_265	C1C=C2CC3=C4C(OC1C24)C1=C3NN=C1	5.05213311	-48.42349616	0.14857353
GDB17_266	C1CC2=CC3=C4N2C(C=C4C2OC32)C=C1	5.10041926	-54.42195922	0.1412469
GDB17_267	C1CC2=CC3=C4N5C6C7C6C24C2C1C3=C5N72	6.22753441	-54.37030003	0.10052623
GDB17_268	C1C=C2CC3C4N=COC5=NN1C2=C5C34	5.58748695	-57.54772596	0.16101569
GDB17_269	C1C=C2C=C3C=C1C14COC=NCC31C24	6.42466408	-91.97401144	0.07454852
GDB17_270	C1C=C2CC3=CC4C5C=CC33C2C1OC453	6.59860599	-80.28486284	0.05269776
GDB17_271	C1=CC2=CC3=CC4=CC5C6C(C3C46)C2C15	5.71668848	-63.22938699	0.04338976
GDB17_272	C1C=C2CC3C=CC4=C3C(=NO4)N3C1C23	5.37083312	-74.10725785	0.13419778
GDB17_273	C1CC2C=C3C=CC4=CC(O1)=C1C2C3N41	5.01947157	-51.35722664	0.12187233
GDB17_274	C1C=C2CC3CN4C5C4C4=NC1=C2N4C35	5.46039485	-58.03293788	0.16050835
GDB17_275	C1CC2=CC3=C(ON=N3)C34NC3C=C1C24	6.10406695	-59.89037806	0.11690266
GDB17_276	C1C=C2CC3=C(ON=N3)C3C=CC11C2N31	6.25364389	-70.8574763	0.06706361
GDB17_277	C1CC2=C(C3N=CN4C3C24)C2=C1ON=C2	5.25168851	-44.70056332	0.14831359
GDB17_278	C1C=C2C=CC34C1C23CCC1=C4N=NN1	5.71253772	-62.12533227	0.10217644
GDB17_279	C1C=C2C=CC34C=C5C6C(C36)C3C15C243	7.79454735	-86.10161498	0.13020503
GDB17_280	C1C=C2C=CC3C11NC4=CNC=C4NC231	5.98461772	-61.25419566	0.17343393
GDB17_281	C1C=C2C=CC3C2C11NC2=C(NC=C2)C31	5.72973927	-58.87015867	0.14863142
GDB17_282	C1C=C2C=CC3C2C2C(N12)C1=C3NN=N1	5.55017024	-61.79428064	0.21505633
GDB17_283	C1C=C2CC=C3C4C2C14CC1=C3N=CN1	5.61347002	-47.30031827	0.18349527
GDB17_284	C1C=C2CCC3=C4C2C1C1=C4N(C3)C=C1	4.6859687	-45.72952706	0.12942324
GDB17_285	C1CC2=CCC3C4C=C1C1=C2C2C(C41)N32	5.53500425	-64.18996352	0.05245723
GDB17_286	C1C=C2C=CC3C4=NOC=C4OC33C1C23	5.77476389	-70.81859826	0.09442289
GDB17_287	C1C=C2CCC3=CC4=C5C6N(C4)C16C2N35	5.92217004	-57.46731354	0.12963178
GDB17_288	C1C=C2C=CC3C=C4CC5C6OC23C14C56	6.60597214	-89.78962053	0.17193929
GDB17_289	C1C=C2C=CC3=CC=C4C5NC15C2N34	5.84345244	-65.080343	0.09292883
GDB17_290	C1CC2=CC=C3C=CC4=NC1C1C(C21)N34	5.63840543	-53.63862163	0.0553297
GDB17_291	C1C=C2CC=CC34CC=C5C=CC1(O3)C245	5.98835926	-73.56470145	0.10232521
GDB17_292	C1C=C2C=CCC3C11N4C=NC=C4CC231	5.64871002	-68.79255699	0.16796442
GDB17_293	C1C=C2C=CC=C3C4C2C14C1=NN=NN31	5.44645156	-82.48291068	0.12366512
GDB17_294	C1C=C2CC=CC3N4C=NC5=C4C23C1C5	5.41981772	-51.87090824	0.1820136
GDB17_295	C1C=C2CN3N=CC4=C3N3C5C3C4C1C25	5.52420425	-43.73826458	0.11062583
GDB17_296	C1CC2=C(NN=C2)C23C=CC4=CC1C2C34	5.6216562	-55.96304952	0.14820919
GDB17_297	C1CC2=C(O1)C1=C3C4C5C(CC4=CN23)N15	5.45138697	-50.14731225	0.1688772
GDB17_298	C1C=C2COC3C4C5C4N4C3=CC1=C4C25	5.59463177	-51.14707783	0.20558092
GDB17_299	C1CC2N3C1C3C1=C2C=C2N=NOC2=C1	4.82829774	-39.97126606	0.17947273
GDB17_300	C1C=C2N3C=CC=C3C=C3C=CC4C1C234	5.33552541	-68.66819859	0.09379582
GDB17_301	C1CC2=NC3=C4C5N6C(C3)C=CC56C1N24	6.02096561	-55.81667046	0.12711011
GDB17_302	C1CC2(N=C3C=CC4C2N34)C2=C1C=CN2	5.7046562	-42.00190588	0.23650226
GDB17_303	C1C=C2NC3=NC4C56CC=CC45C3C2C16	6.49857194	-73.73401168	0.07688922
GDB17_304	C1CC2OC3=CN=CC4=C3C22C1N2C=N4	5.61229927	-59.86090288	0.15698744
GDB17_305	C1C=CC23C4C2C2=CC4C=C4C=CC2C134	6.6542983	-96.67458408	0.18187441
GDB17_306	C1C=CC23C4C5C4C4=C(C=NN24)C5C=C13	6.07868561	-63.18228575	0.13994397
GDB17_307	C1C=CC23C4C5=C6N=NN=C5C2OC6C134	6.48915659	-47.74777406	0.13355877
GDB17_308	C1C=CC23C4C5=NC2C2=C(C(O5)=CN2)C134	6.5300964	-65.23157206	0.09822965
GDB17_309	C1C=CC23C4C5OC6C7C(C7C124)C3=C56	6.63654911	-67.1893271	0.14827378
GDB17_310	C1C=CC23C4C=CC12C1=NOC=C1C34	6.06544982	-56.03083136	0.10565934
GDB17_311	C1C=CC23C4C=CC12N3CC1=NOC=C41	6.15821927	-64.53529419	0.12974615
GDB17_312	C1C=CC23C4CCC5=C2N(C=N5)C=CC134	5.77394695	-54.35449534	0.12808312
GDB17_313	C1C=CC23C4C=CC5N2C13C1=C5N=CN41	6.4319012	-60.81052095	0.07185774
GDB17_314	C1C=CC23C4CC=CC5=NC(CC12)=C3N45	5.59258695	-69.95976043	0.09672466
GDB17_315	C1C=CC23C4N5C6=CC=C5N2CC(O6)C134	6.42881948	-53.87835568	0.17162776
GDB17_316	C1C=CC23C4OC5=C(C24)C(NC13)=CC=N5	5.63921004	-57.02763137	0.20530736
GDB17_317	C1C=CC23CC4C5N4C4=C(C(C2)=CN4)C135	6.20123638	-61.95749006	0.16116575
GDB17_318	C1C=CC23C(C=C4C2CC2=C4C=CO2)N13	5.72643773	-55.56817865	0.16407038
GDB17_319	C1C=CC23NC2C2=C(NC4=C2NC=C4)C13	5.52185156	-30.94219806	0.28648755
GDB17_320	C1C=CC23NC4=C(C=CN4)C4=CCC12C34	6.01025177	-44.99907163	0.14611094
GDB17_321	C1C=CC23NC4=C(C=NO4)C2=CC2C3N12	6.1097085	-67.89668813	0.17269728
GDB17_322	C1C=CC23OC4C5C6N5C11C(C21)C6=C34	7.06497657	-72.96290674	0.23059363
GDB17_323	C1C=CC23OC4CC5=NNC6=C5C4C2C136	6.40082736	-59.90864712	0.13772663
GDB17_324	C1C=CC23OC=NC22C1C2C1=CNC=C31	6.24812696	-71.41927992	0.22001484
GDB17_325	C1C=CC2C1C13NC1C=CN1C=CC2=C31	5.85433927	-67.94108859	0.16347597
GDB17_326	C1C=CC2C1C1=CC3OC3C3=C1N2C=N3	5.07654697	-44.41035214	0.23981768
GDB17_327	C1C=CC2C3C1C1N=COC4=C1N3C2=C4	5.48554697	-45.04544521	0.121441
GDB17_328	C1CC=C2C3C4C3C3=C2N=CN3C4C=C1	5.40654543	-41.30298719	0.1507855
GDB17_329	C1C=CC2C3=C4C5C(CC=CC4=NN3)C125	5.79400081	-76.27535962	0.24190196
GDB17_330	C1C=CC2=C3CC4=C(ON=N4)C33NC3C12	5.91841772	-71.30151936	0.13437891
GDB17_331	C1C=CC2=C3CC4NC12C12N=COC41C32	7.17966253	-94.24716857	0.11773709
GDB17_332	C1C=CC2C3C=CC4OC5=C(C1=NO5)C234	5.89315158	-59.49751732	0.0747203
GDB17_333	C1C=CC2C3NC4=C5C(C=C1C235)=CC=C4	5.03332233	-68.86292608	0.1240717
GDB17_334	C1C=CC2=C3N(CC4C5N4C=NC135)N=N2	6.11654235	-78.52933386	0.15032369
GDB17_335	C1C=CC2=CC3=C4C5C(C=CC4=CO3)C125	5.7203531	-77.14497785	0.19952515
GDB17_336	C1C=CC2=CC3C4=CNC=C4NC33C1C23	5.86806543	-66.30133444	0.17811796
GDB17_337	C1C=CC2CC3=C4N(C=CC44OC124)N=N3	6.28817792	-64.61760513	0.16726447
GDB17_338	C1C=CC2=CC3NC4=C(N5C3C25)N1C=C4	5.3655162	-67.59710915	0.15024865
GDB17_339	C1C=CC2=CCN3C4C(N5N=CC=C35)C124	5.48998387	-59.58984717	0.2323471
GDB17_340	C1C=CC2=CNC3=C2C2C4C(N3)C4C=C12	5.51743005	-71.14345968	0.05453931
GDB17_341	C1C=CC2N3C4C(CN5N=NN=C45)=CC123	5.96869927	-77.96817309	0.18183146
GDB17_342	C1C=CC2N=C3N4C2C4C1C1=C3N=CO1	5.45922562	-39.066831	0.2164349
GDB17_343	C1C=CC2OC22C1C1C=CC3=NN=C2N13	5.8433085	-73.2475414	0.07245227
GDB17_344	C1C=CCC2C1C1C3C4=C(C=C23)N=CN14	5.04642389	-41.52207225	0.18851333
GDB17_345	C1C=CC=C2C3C4C3C1=CC1=NNC2=C41	5.11132695	-84.09503743	0.16919126
GDB17_346	C1C#CCC2=C3C4C5C4C(NC15)C3=NN2	6.60704869	-62.03354512	0.11070887
GDB17_347	C1C=CC=C2C=C3C=CC4=C1C1C2N1C34	5.31026082	-105.208409	0.16906095
GDB17_348	C1C=CC#CC2C3C(C=C4NC=NC234)=C1	6.94869925	-121.5192396	0.05544631
GDB17_349	C1C=CN2C3C4C3C3=C(C=CO3)C4N=C12	5.33737159	-63.93454247	0.11186503
GDB17_350	C1C=CN2N=C3C4N=CN5C(CC3=C12)C45	5.5839962	-68.53447208	0.0363796
GDB17_351	C1CN1C1=CC2=NC3CCC4C=C1N2C34	4.9396543	-30.65190092	0.18109665
GDB17_352	C1CN2C3C1C1C4C5C3C3=C2OC1=C3N45	5.78540233	-41.75072001	0.32453426
GDB17_353	C1CN2C=NC3=C2C2N4C3C=CC24C=C1	5.86907773	-54.90174127	0.12795046
GDB17_354	C1COC23C4C5=CC(N6C=NC5=C26)C34N1	6.26470563	-57.84797026	0.07594848
GDB17_355	C1N2C3C2C24C5C3C36C=CC12C3C6N45	7.58836955	-58.91284727	0.13279461
GDB17_356	C1N2C3C2C24OC22C5C6C5C4=C1C6C32	7.80497108	-58.43540022	0.1650979
GDB17_357	C1N2C3C2C2=C1CC1=CNC4=NC3C2C14	6.15132733	-77.88830861	0.12936587
GDB17_358	C1N2C3C4C1=CC1CNC5=COC2=C5C341	6.1557085	-64.19760332	0.12720759
GDB17_359	C1N2C3C4C5C6=C(CC145)N1C=CC2=C1C36	6.07462715	-37.1079241	0.17341507
GDB17_360	C1N2C3C4N=C5C=CC6=CC12C(C34)N56	6.71267105	-53.81370711	0.08720258
GDB17_361	C1N2C3C(C=C4CC=CC134)C1=C2C=CO1	5.60458387	-70.89983983	0.12240213
GDB17_362	C1N2CC34N=CN5C3C4C2C2=C1NC=C52	6.09265312	-53.81148387	0.1814141
GDB17_363	C1N2C=C3CCNC4=NC11C5C1C2=C3N45	5.77925772	-44.8064039	0.20002833
GDB17_364	C1N2C=CC3=C2C2(C=CC4NC124)N=CN3	6.45964561	-68.40369582	0.10862968
GDB17_365	C1N2C=NC3C2C32NC=NC3=CNC1=C23	6.2812731	-68.66031155	0.13006481
GDB17_366	C1N2C=NC3C4CC5=NNC=C5C1=C4C23	5.45435464	-50.28309605	0.26330428
GDB17_367	C1N2C=NC3C4C=C(C2C34)C2=C1C=CO2	5.40795312	-69.15562684	0.15288768
GDB17_368	C1N2C=NC3C4=CN=CC5=C4C(CC5)C123	5.64638543	-52.06686619	0.23683306
GDB17_369	C1N2C=NC3C=CC4(C3C24)C2=NNC=C12	6.23953312	-63.94570597	0.08063871
GDB17_370	C1N2N=C3N4C=NC11C5C6C(C41)C3=C2N56	6.59101809	-53.47208055	0.14870061
GDB17_371	C1N2N=C3OCCC4=CC11C5N1C4C3=C25	6.0270562	-52.80021992	0.15052308
GDB17_372	C1N2N=CC3=C2C24N=CN5C=CC2(O3)C145	6.89757925	-53.90686082	0.07299688
GDB17_373	C1N2N=NC3=C2C11CCC2=C1C3CCC2	5.20180408	-41.54636754	0.1835727
GDB17_374	C1NC11C2=CNN=C2C2=C1C1OC2C=C1	6.42417141	-41.04890939	0.19422179
GDB17_375	C1NC1C#CC1=CC2=C3C1CCC3=NN2	5.02554751	-38.00744348	0.14554256
GDB17_376	C1NC23C4C1C4CC2=CC1=NN=CN=C31	5.87283773	-58.57673759	0.17578344
GDB17_377	C1NC23C4C2C(=CC14)C=C3C1=CN=NO1	6.14144081	-69.85015434	0.13615678
GDB17_378	C1NC23C4C5C4C4=C2COC42CC1=C3C52	6.85339984	-74.95963752	0.11609863
GDB17_379	C1NC23C4C=CC(C=C2C2=NON=C12)C34	5.89200081	-61.96512241	0.08168457
GDB17_380	C1NC23C4NC5=C2N(C=N5)C2C1C32C=C4	6.65939043	-69.13236542	0.13506868
GDB17_381	C1NC23CC4=C5N(CC6(C=C2)C1C356)N=N4	6.33803773	-60.68172745	0.09004261
GDB17_382	C1NC23CC=C4C5=C(NN=C5)C(C=C2)C134	5.73624848	-60.02883223	0.2272291
GDB17_383	C1NC23CC=CC4=CC5=C1C1C2N1C5C34	6.45016886	-90.43325688	0.18865953
GDB17_384	C1NC23C=CCN4N=NC5=C4C2C3C5=C1	5.88774079	-66.16243581	0.18898918
GDB17_385	C1NC2C3C1=CC1=CC4=CN=NC=C4C231	5.8004731	-66.63102083	0.06847427
GDB17_386	C1NC2C3C1OC1=CC=NC4=C1N3C2=C4	4.61081003	-29.68302856	0.16598011
GDB17_387	C1NC2C3C2C11CC2C=CC4=NC3=C1N24	6.24528254	-71.32897635	0.13529219
GDB17_388	C1NC2=C3C4C1C4NC3=CC1=C2ON=C1	4.89032388	-41.6936503	0.13010897
GDB17_389	C1NC2C3C4C2=CN2N=NC=C2C4=CC13	5.54434389	-56.72680586	0.0950178
GDB17_390	C1NC2=C3C4C5C4C1=CC=CC5N3C=N2	5.23413774	-70.56785445	0.12628417
GDB17_391	C1=NC2C3C4C5C6N5C5C4=CN1C2C5=C36	6.36490582	-53.97128646	0.0082811
GDB17_392	C1N=C2C3C4C5C(N25)C2=C1C=CN2C34	5.66103721	-41.01088257	0.15664442
GDB17_393	C1N=C2C3C4C5C(N=CN25)C2=C4N3C1=C2	5.75568851	-53.86192975	0.06007321
GDB17_394	C1NC2C3C4C(=CN5N=CC2=C45)C2OC132	6.24812561	-65.77356146	0.14114726
GDB17_395	C1NC2C3C4=NOC5=C4C(C=C5)C23C=C1	6.14157927	-86.52094662	0.17494808
GDB17_396	C1NC2C3C=CC4=CC56CC1=C2C5(O6)C34	6.34088869	-89.65369628	0.13676868
GDB17_397	C1N=C2C3C(C=CC4=C3N=CO4)C3C1N23	5.69225331	-62.88628842	0.11731529
GDB17_398	C1NC2=C3C(=CN2)C2CC4=CC13N1C2C41	6.17925484	-58.87488276	0.23068867
GDB17_399	C1NC2=C3N4C5C6C5C13CN6C=NC4=C2	6.25926543	-61.06471368	0.1483349
GDB17_400	C1NC2C3=NN=CC=C3C3C=CC11OC231	5.8193085	-63.86144465	0.23809323
GDB17_401	C1NC2C=CC34C5C=CC6OC(=N5)C13C246	7.32661655	-73.62394078	0.06059542
GDB17_402	C1NC2C=CC3C4C5=NNN=C5C=C1C234	6.09059773	-64.84770507	0.10983143
GDB17_403	C1N=C2C=CC3=CC45N=COC1C4C5N23	6.54255158	-70.27677776	0.11406965
GDB17_404	C1NC2CCC3=CC4=C5C3C2=C1N5N=N4	4.94605793	-53.02283033	0.16925195
GDB17_405	C1NC2C=CC3=CN4C=CN=C4C33C1C23	5.7809362	-74.40010812	0.15491134
GDB17_406	C1NC2=COC3=C2C2=C1C1OC3C3C1C23	5.65655485	-50.06980871	0.15791136
GDB17_407	C1N=C2N3C1C=C1CC45CC=CC24C5C31	6.71349505	-77.06428241	0.09773224
GDB17_408	C1N=C2NC3=C4C2C11NC1C=CC4=CN3	6.09817772	-58.63750051	0.09978946
GDB17_409	C1NC2=NC3C4C3C3=CC=NN=C3C1=C24	5.04534849	-50.20940777	0.16542185
GDB17_410	C1N=C2NC3=C4C5C2C15N1C=NC(C3)=C41	5.98660233	-46.02134013	0.19618658
GDB17_411	C1NC2=NC3=C4C5C6N5C3CC=CC16N24	6.32693792	-64.98189288	0.18625141
GDB17_412	C1NC2=NC3C4C5C(C1C1=CN=C3N51)N24	5.63559485	-45.42027189	0.14558678
GDB17_413	C1N=C2NC3CC4=C5C3C2C1N1N=CC(S4)=C51	5.44556532	-44.47962007	0.16565698
GDB17_414	C1N=C2NC3=CC4=C(C=CN4)C33OC1C23	5.83199002	-52.85123349	0.1605302
GDB17_415	C1N=C2NC3C=CC11N4N=CN=C4CC231	6.1661931	-57.1930037	0.14186942
GDB17_416	C1N=C2NC3=NC1C1(C3C21)C1=NC=CN1	5.60087312	-39.47996789	0.21312055
GDB17_417	C1NC2=NC3=NNC=C3C3C11C=CCC231	6.14974079	-50.79892675	0.14599237
GDB17_418	C1N=C2NC=C3C2C11CC2=C(NN=C2)C31	5.82059926	-46.87016039	0.14739452
GDB17_419	C1NC2=NCC3C4C=C5C=CC23C11C5N41	6.98223676	-99.37033547	0.11652823
GDB17_420	C1N=C2OC3C4=C1C1C5C4C5C33OC213	6.97520714	-65.88521878	0.146171
GDB17_421	C1N=C2OC3=C4C5C(C1CC4=CC=C3)N25	4.69587313	-53.65098753	0.2750148
GDB17_422	C1NCC23C4C5=CC(N=C6C=CC(=C5)N26)C134	6.7838133	-67.50302173	0.11895532
GDB17_423	C1NCC2=C3C(=CC4=C3C=CN4)C3C1C23	5.03805311	-58.9835993	0.17177785
GDB17_424	C1NCC2=CC3=C4C5C6C(C=C5C1N24)C36	5.53966254	-58.05585735	0.14662257
GDB17_425	C1NC=NC23C=CC4=COC(C5C1C25)=C34	6.20450235	-75.9563969	0.14872217
GDB17_426	C1N=CNC2C3C4C5N4C4=C(NC=C34)C125	6.42581809	-70.91907396	0.14998446
GDB17_427	C1N=CNC2C3OC4=C5C3C2=C1N5C=C4	5.28265618	-54.01384362	0.22796744
GDB17_428	C1N=CNC2=CC3=C4C2C2C1C2C4=NO3	5.64391928	-72.91115406	0.11013506
GDB17_429	C1N=COC23C4C=CC2C2=NC=CN2C134	6.11691773	-70.45268829	0.14833834
GDB17_430	C1N=COC23C4C(C=CC124)C1=C3C=NN1	6.38740409	-67.65072594	0.14159877
GDB17_431	C1=NN2C3=CC4C5C3C5C3=C4C=NC1=C23	5.00445159	-26.58676546	0.13947914
GDB17_432	C1OC11C2C3C22C=C4C5C(N25)C32CC142	7.350125	-65.13674411	0.10729179
GDB17_433	C1OC23C4C2C2=C5NN=C2N4C2C1C352	6.60170181	-47.04489696	0.22340291
GDB17_434	C1OC23C4C2C(=CC14)C=C3C1=CNN=C1	5.72093004	-51.98333058	0.15346815
GDB17_435	C1OC23C4C2N2C=CC=C2C4C=CC3=C1	5.61301312	-63.82322057	0.15140108
GDB17_436	C1OC23C4C5C4C4=C6C(CC24)CC1=C3C56	6.44069925	-65.5241156	0.16760891
GDB17_437	C1OC23C4C5C6C(C2=C15)C61NC=NC341	7.07784461	-75.09817929	0.08527037
GDB17_438	C1OC23C4C5C6N5C2C25NC62C4C3=C15	7.41586515	-79.7157281	0.11697828
GDB17_439	C1OC23CC4=C5C2C32C1C=CC2C5=NO4	6.36220274	-51.08795624	0.15327743
GDB17_440	C1OC23C=CC4=C5C6C7N6C4C2C37C15	6.90689964	-68.37692737	0.16726118
GDB17_441	C1OC23C=CC4=NOC5=C4C2C3C5C=C1	5.85804389	-63.17767284	0.15481114
GDB17_442	C1OC23CC=CC2C2=NC4C5C(N25)C3=C14	6.44916886	-81.23284598	0.11920953
GDB17_443	C1OC23CC=CC4=C2C2=C(O4)C1N1C2C31	6.26820254	-75.00601063	0.13691424
GDB17_444	C1OC23CN4C5C(C25)C2=C4N=CC1=C32	5.62644432	-43.52405143	0.21395758
GDB17_445	C1OC23OC4C=CC5C=C(C6C2C456)C3=C1	6.79030137	-83.52505122	0.02290538
GDB17_446	C1OC2=C3C1=CC1C=CC4CC(N2)=C3C14	5.21320695	-51.5659449	0.17699182
GDB17_447	C1OC2C3C4C5C4C4=C(N=CN=C24)C5C13	5.34118387	-31.30831994	0.24217847
GDB17_448	C1OC2=C3C4C5C6C5C5=C(SC(N2)=C35)C6C14	5.69543711	-31.60059478	0.16204873
GDB17_449	C1OC2C3C4C5N4C(C2=C1)C1=C5C3=CN1	5.66476425	-55.34638084	0.24804062
GDB17_450	C1OC2=C3C4=C(C=C2)C2CCC13C1C2C41	5.14914715	-50.82047623	0.18133817
GDB17_451	C1OC2C3=CNC4=C3C3C5(C4)C=CC1C235	6.31916274	-54.27083339	0.20240401
GDB17_452	C1OC2=C3N4C5C6C5C13CNC6C4=N2	6.24191945	-59.93537902	0.13347253
GDB17_453	C1OC2=C3N4C5C6C(CC135)N=CN6C4=C2	6.10148081	-51.06625408	0.12436002
GDB17_454	C1OC2C(=C1)C1C3C1C1=C(C=C23)N=CN1	5.42091005	-48.07410464	0.16865275
GDB17_455	C1OC2C=C3C4N5C6=C(N=NN36)C1C245	6.26165022	-50.19019354	0.0911235
GDB17_456	C1OC2=NC34CC=C5C3C43N=CNC23C15	7.19360715	-82.4474874	0.08086818
GDB17_457	C1OC2=NC3=C4C2C2C1C2C=CN4C=C3	5.53683005	-55.336479	0.1271545
GDB17_458	C1OC2=NC3C4C5C6N7C(C1=CC367)C245	7.18360844	-73.9490415	0.0857909
GDB17_459	C1OC2=NC3C=C4C5C3C53NC=NC23C14	6.97981522	-78.35223372	0.13686202
GDB17_460	C1OC2=NC3=CNC4=C3N3C(C23)C1C=C4	5.56094389	-65.82204608	0.10628768
GDB17_461	C1OC2=NNN=C2C23C=CC4=CC1C2C34	6.02110543	-68.41879427	0.06424588
GDB17_462	C1OCC23C4C5=CC2=C2C=CCC5C2C134	6.2635289	-83.93421051	0.18475006
GDB17_463	C1OCC23C=CC4C(C5=CN=CN=C25)C134	5.62936081	-52.39165083	0.14024522
GDB17_464	C1OCC23N4C5CC=C(N6N=CC5=C26)C134	6.13565332	-40.98941567	0.2750936
GDB17_465	C1OCC2C3C4C3C3=C2N=NN3C4C#C1	6.57015946	-67.90604271	0.1985812
GDB17_466	CC12C3C11C=CC3(C=C2C2=C1N=NN2)C#C	6.38829697	-48.25634037	0.14897502
GDB17_467	CC12C3C11C=CCC11NC3(C)C=C2C1=O	6.3035588	-68.6708339	0.19141412
GDB17_468	CC12C3C11CC=CC3(C)C(C#C)=C2C=C1	5.95261444	-66.16849919	0.11803547
GDB17_469	CC12C3C11NC4C5C1C=C2C(=NO)C345	7.93842423	-68.43011009	0.12964622
GDB17_470	CC12C3C11OCC2=C2CC=C(C=C1)C32N	6.21746299	-86.1477321	0.09900202
GDB17_471	CC12C3C1C14C5C1C2(O)C1=C3C4CC51	7.1150177	-49.92738671	0.13747978
GDB17_472	CC12C3C1C14C5C3C(=NC15C)N2C4=O	6.3710763	-43.22746674	0.14275608
GDB17_473	CC12C3C1C14C5CC1=C3C1(N5)C2C41C	7.83058694	-63.3872669	0.15210741
GDB17_474	CC12C3C1C14C5C=C6C(C3N15)C2(C)C46	6.77951699	-52.31764115	0.06783263
GDB17_475	CC12C3C1C14C5CC=C1C2=CC3N4C=N5	6.58998033	-73.90611833	-0.005026
GDB17_476	CC12C3C1C14C5N=C(N3C15)C21CC41O	7.05555541	-57.19437384	0.09680468
GDB17_477	CC12C3C1C14C=C3C3=C2C1N(C3)S(=O)(=O)C=C4	6.41792908	-75.24393897	0.12432961
GDB17_478	CC12C3C1C14CC3CC22C=CC(=CS1(=O)=O)C42	6.79149369	-67.00158862	0.06314448
GDB17_479	CC12C3C1C14CCC3C3=CC(CN1)=C4N23	6.01988512	-57.83671592	0.10790084
GDB17_480	CC12C3C1C14CCC5=C1N3C(=NC5=O)C2N4	5.83533689	-45.48362328	0.11264663
GDB17_481	CC12C3C1C14CCC5CC(C2S1(=O)=O)=C3C45C	6.16491651	-52.12796557	0.26289322
GDB17_482	CC12C3C1C14CCC5C=CC3(C=C2S1(=O)=O)C45	6.82570522	-57.75097568	0.11980722
GDB17_483	CC12C3C1C14CCC(C#C)=C1C3CC2=C4	6.10306458	-59.28233457	0.10930788
GDB17_484	CC12C3C1C14CNC5=NC(C3=C1)C2(C)C45	6.56284272	-59.93259395	0.12662192
GDB17_485	CC12C3C1C14NC1C21C=CC42C3C12N	7.15803013	-55.28946852	0.09284611
GDB17_486	CC12C3C1C14NC1C2NC1=NC=C4N31	6.44305299	-45.57305177	0.14771475
GDB17_487	CC12C3C1C14OC5(C)CC6(C1N36)C2=C45	3.85989554	-53.04039434	0.19353574
GDB17_488	CC12C3C1C14OCC5=C1N3C1=C5OC4C21	6.24721879	-51.55530687	0.17253648
GDB17_489	CC12C3C1C14OCCC11NCC(C2=C4)=C31	6.54476183	-74.01385253	0.23251223
GDB17_490	CC12C3C1C1C4=C2C2=CC3C1(C)CC4C2	5.75082408	-53.71602009	0.2527292
GDB17_491	CC12C3C1C1C4=C2C2C=CC(=C4)C1(N)C32	5.88389206	-72.16836898	0.17836789
GDB17_492	CC12C3C1C1C4=C2N2C=NC1(CCS4(=O)=O)C32	6.34436982	-61.06226363	0.10747171
GDB17_493	CC12C3C1C1=C4C2OC3C11CC=CC1S4(=O)=O	6.45517694	-70.65604497	0.17557322
GDB17_494	CC12C3C1C1=C4C3CC2C1N1N=CN=C41	5.33516257	-34.76029684	0.27003596
GDB17_495	CC12C3C1C1=C4C5CC6(CC(N5)C1N26)C34	7.49314595	-52.20892701	0.10398905
GDB17_496	CC12C3C1C1=C4C5COC24C2NC5C1C32	6.70563304	-68.29493528	0.069431
GDB17_497	CC12C3C1C1=C4CC5(CC1C3C5C24)C#C	6.145802	-40.84700397	0.17790208
GDB17_498	CC12C3C1C1=C4C=C5N1C3C5(N)CN24	6.76754155	-43.93534049	0.12544684
GDB17_499	CC12C3C1C1=C4CC5N=CNC(C34)=C2C15	5.98226257	-63.74895811	0.21353483
GDB17_500	CC12C3C1C1=C4CCC11N3C(CC24)=CS1(=O)=O	6.27040119	-57.75097863	0.11588659
GDB17_501	CC12C3C1C1=C4CCC1=C2C=C(C=O)C34	5.26557888	-61.00895191	0.1539243
GDB17_502	CC12C3C1C1=C4C=CC(C34)=C2CCNS1(=O)=O	5.44123178	-71.82648622	0.13057175
GDB17_503	CC12C3C1C1=C4CC=C(C3C=CC1=O)C24	5.26735936	-71.01777176	0.19947488
GDB17_504	CC12C3C1C1C4=CCCC5=NC1=C2N5C34	5.46719954	-50.50953407	0.13026388
GDB17_505	CC12C3C1C1=C4CC(C=O)C1=CC3S(=O)(=O)N24	5.82848943	-71.49042609	0.12570802
GDB17_506	CC12C3C1C1=C4C=CN1C2C(=CC34)C#N	5.33524415	-37.1975804	0.12815799
GDB17_507	CC12C3C1C1=C4C=CN1C3C(C#N)C24N	5.61498975	-38.50905368	0.18741468
GDB17_508	CC12C3C1C1=C4C=CS(=O)(=O)N5CC(C34)C2=C15	5.73653562	-66.02697046	0.21672596
GDB17_509	CC12C3C1C1C4=CN5C(C34)C2(C)C1=CS5(=O)=O	6.05049102	-61.2860843	0.10723583
GDB17_510	CC12C3C1C1=C4CN=C(C3CC1C#N)N24	5.83476186	-56.94884131	0.18736165
GDB17_511	CC12C3C1C1=C4C(N=C(N2C=C1)N34)C#C	6.01105581	-65.14587238	0.10479736
GDB17_512	CC12C3C1C1=C4C(O)CC5(C=CC1N25)C34	6.43232501	-60.38811088	0.14354241
GDB17_513	CC12C3C1C1=C4N5CC(CC3CC1=C5)N24	5.37601632	-46.50024473	0.23945857
GDB17_514	CC12C3C1C1=C4NC3=NC2C1NC4C#N	6.09052969	-54.19898085	0.14090667
GDB17_515	CC12C3C1C1=C4N=C5N1C3C(CC5=O)N24	5.49998118	-34.84295303	0.17783562
GDB17_516	CC12C3C1C1=C4NC=C1C=C2COCC34	5.2537304	-47.52163225	0.16979132
GDB17_517	CC12C3C1C1=C4NC=C1N3C1CCN4C21	5.36925058	-35.92353999	0.27313458
GDB17_518	CC12C3C1C1=C4NC=C1N(C=N)C2=CC34	5.71980679	-57.90940523	0.171985
GDB17_519	CC12C3C1C1=C4NCC2C2C3N1C2=C4	6.44019358	-42.12930862	0.2042026
GDB17_520	CC12C3C1C1=C4N=CC=C1C=C2C(O)C34	5.03203592	-44.68587995	0.24343536
GDB17_521	CC12C3C1C1=C4N=CN1C(=O)C3OC24	5.22426655	-26.95655516	0.28458928
GDB17_522	CC12C3C1C1=C4N=C(N)N1C2(CN34)C#C	5.65753774	-31.52403685	0.12569096
GDB17_523	CC12C3C1C1=C4N=NN1C3CN2C4=O	5.12559367	-41.59863437	0.22568479
GDB17_524	CC12C3C1C1=C4OC3C=CC=C2N1C=C4	5.06906361	-57.22541299	0.10889643
GDB17_525	CC12C3C1C1=C4OC5=C1C2C(C5O)C34	5.80452941	-36.85627162	0.19812077
GDB17_526	CC12C3C1C1=C4OC=C1C1C(N21)C3=C4	5.79189776	-44.29169364	0.13150887
GDB17_527	CC12C3C1C1=C4OC=C1C3C1NCCC241	6.01827893	-60.98436311	0.1238816
GDB17_528	CC12C3C1C1=C4OC=C1N=C(N)C3C=C24	5.37454168	-42.16876205	0.08432924
GDB17_529	CC12C3C1C1=C4ON=C1NC(=N)C3C=C24	5.60086189	-49.51676746	0.11697619
GDB17_530	CC12C3C1C1=CC2C2=C(C=CN2)C3C1=O	5.21576472	-48.24303526	0.1607054
GDB17_531	CC12C3C1C1(CC2=C2CN=C(O1)C32)C#C	6.01270104	-59.9561679	0.16789336
GDB17_532	CC12C3C1C1=CC2C=C2C=CC(=O)C1C32	5.47473005	-65.03758525	0.1564204
GDB17_533	CC12C3C1C1=CC2(C)C2=CC=NN2C3C1	5.28221982	-39.40197353	0.18547125
GDB17_534	CC12C3C1C1=CC2CC3S(=O)(=O)N2C=CN=C12	5.42472889	-41.53286211	0.14683343
GDB17_535	CC12C3C1C1=CC2=CCC3C2=C1C=CN2	5.014129	-50.86363254	0.15239213
GDB17_536	CC12C3C1C1(CC2(C#C)S(=O)(=O)C3=CN1)C#C	6.27926396	-52.07133733	0.14638268
GDB17_537	CC12C3C1C1=CC2CN3C2=NC=NN=C12	5.12935732	-47.21036615	0.23334451
GDB17_538	CC12C3C1C1=CC2OC3=NC2=CC=NN12	5.40791676	-38.21162781	0.12692951
GDB17_539	CC12C3C1C1(C=C2S(=O)(=O)C3C1O)C#CC#C	6.10606521	-47.24593347	0.08296191
GDB17_540	CC12C3C1C1=CC3C3C(C=CC3=O)C2=C1	5.47068246	-73.79916239	0.1006376
GDB17_541	CC12C3C1C1=CC3C3C(C#N)S(=O)(=O)C1(C)N23	5.98746476	-53.94122005	0.11038902
GDB17_542	CC12C3C1C1(C=C3C3NCCC23S1(=O)=O)C#N	6.33004746	-55.53137904	0.23272934
GDB17_543	CC12C3C1C1CC3C=C2C2=C(N)OC=C12	5.28924594	-43.38573909	0.15143214
GDB17_544	CC12C3C1C1=CC3=CC2=CC(CC#N)=C1	5.25694498	-41.93230434	0.22062951
GDB17_545	CC12C3C1C1=CC3C=C3C=CC11C3C21	7.45779948	-73.1986738	0.0970332
GDB17_546	CC12C3C1C1=CC3C(=CC2=C1C#C)C#N	5.52292345	-56.59338896	0.17454442
GDB17_547	CC12C3C1C1=CC3CC=CC3=COC1=C23	5.21877201	-65.25504505	0.12472522
GDB17_548	CC12C3C1C1=CC3C(C#N)=C2C(=O)C1O	5.24078307	-42.96172221	0.15169141
GDB17_549	CC12C3C1C1(CC3CN3C=NC1=C23)C#N	5.54633038	-42.52854797	0.20293796
GDB17_550	CC12C3C1C1=CC3S(=O)(=O)C3=CNC1(C=O)C23	6.16874537	-74.14745353	0.11453054
GDB17_551	CC12C3C1C1(C)C4=C3C3N2C13C1OC41	7.61045212	-60.19980649	0.17715309
GDB17_552	CC12C3C1C1(C)C4CC34C3=C2C1=NO3	6.14992594	-41.78334654	0.14681799
GDB17_553	CC12C3C1C1(C)C4CC5=C1N3C(=C5)C2O4	5.62883452	-48.04815815	0.12426596
GDB17_554	CC12C3C1C1(C)C4CS(=O)(=O)C5=CC(C34)=C2N15	5.80453555	-41.20155755	0.21503577
GDB17_555	CC12C3C1C1=C(C4NC1C=C4)C2S(=O)(=O)C3=O	6.5014095	-46.04529322	0.1494207
GDB17_556	CC12C3C1C1=CC4=NC5(C)C(C2C1S5(=O)=O)N34	6.05640067	-53.14436659	0.11873092
GDB17_557	CC12C3C1C1=CC4N=CNC4C2=CC3=C1	5.83425478	-69.23594016	0.11422387
GDB17_558	CC12C3C1C1(C)C4OC5=C1N3C(=N5)C24C#N	5.8228473	-43.65081928	0.19422182
GDB17_559	CC12C3C1C1(C)CC22C=CC4=C2C3=C1O4	6.18076726	-56.4465213	0.13759808
GDB17_560	CC12C3C1C1(C)C=C3C=C2C=C1C(N)=O	5.18442817	-52.3483029	0.12470145
GDB17_561	CC12C3C1C1=CCC4CCC(C2=CS1(=O)=O)=C34	5.41480582	-57.66814644	0.11925431
GDB17_562	CC12C3C1C1=C(C#C)C3C(CO)=CC2=C1	5.44890258	-51.69058522	0.10621163
GDB17_563	CC12C3C1C1(C)C=CCN2C2=CNC1=C32	5.27040572	-48.29490836	0.16606949
GDB17_564	CC12C3C1C1=C(CS(=O)(=O)C4C=CC2N14)C3=O	5.70483149	-50.05085706	0.14787261
GDB17_565	CC12C3C1C1=CN3C(=O)C2=CC(C=O)=C1	5.18478651	-69.29375835	0.1216053
GDB17_566	CC12C3C1C1(C)N4C2C42C=CC11OC321	6.20237271	-49.30032798	0.16465502
GDB17_567	CC12C3C1C1=CN4N=CC(=O)C(N3C1)=C24	5.34401797	-45.80016335	0.13164757
GDB17_568	CC12C3C1C1(C#N)C4C5C=C1C2CC345	6.38562136	-48.87007841	0.16162724
GDB17_569	CC12C3C1C1(C#N)C4NCC1=C2C=CC34	5.77856296	-83.81737459	0.22310719
GDB17_570	CC12C3C1C1=C(NC=C1)C=CC2=CC3=O	4.69303944	-49.93170286	0.21496646
GDB17_571	CC12C3C1C1(C#N)N4C5=CC(C3NC1=N5)=C24	6.03033047	-49.37668907	0.11243728
GDB17_572	CC12C3C1C1=COC4=C1C2C(N4)C3C#C	5.84969355	-38.07137396	0.11263536
GDB17_573	CC12C3C1C1N4CC5=C1C3C1N5S(=O)(=O)CC241	6.53323752	-54.08909782	0.16930784
GDB17_574	CC12C3C1C1N4C=C5C1(C#C)N2C(C34)S5(=O)=O	6.49167661	-59.8706262	0.09858682
GDB17_575	CC12C3C1C1N4C=CS(=O)(=O)C1=C(N)C2=CC34	5.77345538	-53.90799549	0.13010266
GDB17_576	CC12C3C1C1(N)C45OC=NC14C3=CC25	7.8058352	-74.66205587	0.09829496
GDB17_577	CC12C3C1C1(N)C4=CCC5(NCC1=C25)C34	6.40378732	-80.99113351	0.10591242
GDB17_578	CC12C3C1C1=NC4=C(O)C5=C(C3N1C5)N24	5.55012701	-40.7496354	0.16303462
GDB17_579	CC12C3C1C1(N)CC2=CC2=NC=C(C1)N32	5.54656243	-55.97848269	0.16457775
GDB17_580	CC12C3C1C1(N)C=C3N3N=CC1=C23	5.40222524	-40.50060764	0.10496814
GDB17_581	CC12C3C1C1(O)C4=C5CC1(C#N)C3C(=C5)N24	5.88542884	-47.90939088	0.12958602
GDB17_582	CC12C3C1C1(O)C4CC33C5C3C2=C1C45	6.55628212	-48.38467329	0.29848943
GDB17_583	CC12C3C1C1(O)C4=CC5=C1N3C1=C5CC4N21	5.7735385	-55.64517983	0.13980767
GDB17_584	CC12C3C1(C#C)C1=CC3(C=O)N=C2OC1	5.96186631	-56.11107774	0.08804298
GDB17_585	CC12C3C1C(C=C2C#N)=C1NC(N)=NC31	5.45990038	-50.09059251	0.1608095
GDB17_586	CC12C3C1C(=CC3C=O)C(C#C)=C2C#N	5.43995388	-46.40718029	0.14244498
GDB17_587	CC12C3C1C(=CCN3C1=C2NC=C1)C#N	5.07150635	-37.08808086	0.17715663
GDB17_588	CC12C3C1(C#N)C1C4CC5=C1C2=C(S5)C34C	5.82052422	-47.53976269	0.18145469
GDB17_589	CC12C3C1(C#N)C1C=C2C2CC=CC32S1(=O)=O	6.47135777	-60.47480263	0.14041359
GDB17_590	CC12C3C1(C#N)C1=NC2C(N)C3(N1)C#C	6.15788538	-50.27672128	0.14168822
GDB17_591	CC12C3C1(C#N)C1OC2=NC32CC=CC12	6.53217337	-62.15059019	0.11272397
GDB17_592	CC12C3C1(C#N)N1CC3(C)C3=CN=C1N23	5.54221246	-36.29589113	0.12711225
GDB17_593	CC12C3C1C(O)(C=C3C#C)C1=C2N=CO1	5.63104214	-42.23459732	0.18103236
GDB17_594	CC12C3C1N1C4C2=C2CC4(C)N=C1NC32	5.95925849	-51.76764777	0.15423574
GDB17_595	CC12C3C1N1C4C3C3=CC14C=C2C=C3	7.37976993	-66.97740941	0.15761751
GDB17_596	CC12C3C1N1C4C5CN=C1C=C2C(=C5)C34	5.8403867	-78.33878091	0.07298196
GDB17_597	CC12C3C1N1C4=CC5=C1N3C1C(O5)=NCC241	6.3857559	-54.29799766	0.1163534
GDB17_598	CC12C3C1N1C4=CC=C1C21CC1OC34	5.96004511	-46.74670302	0.17981214
GDB17_599	CC12C3C1N1C4=CC(N)=C1N3CC=CC24	5.30018783	-42.34290659	0.10018657
GDB17_600	CC12C3C1N1C4=CN=C1C2C1NS(=O)(=O)C4C31	5.89007676	-59.08835177	0.21288306
GDB17_601	CC12C3C1N1C4=C(O)C5=C1C3C(C5)(C#C)C24	5.94777345	-39.49928125	0.10500865
GDB17_602	CC12C3C1(N)C1=CC33CC=CC33C1N23	7.69811212	-74.68987593	0.10139629
GDB17_603	CC12C3C1(N)C1=CC3(C=C2C(=N)N1)C#N	6.06929196	-59.10845668	0.17339632
GDB17_604	CC12C3C1(N)C1C=CC3(C)C3=C2N1N=C3	5.5290854	-50.24331331	0.16645544
GDB17_605	CC12C3C1S(=O)(=O)N1CC(C#C)=C(C31)C2C#N	5.76166162	-53.62706423	0.17983804
GDB17_606	CC12C3C4C1C1=CC4=CC3C3C=CC1N23	5.99049303	-79.47980386	0.15486657
GDB17_607	CC12C3C4C33CC5N=C(N6C1C456)C2=C3	7.10257113	-54.6136465	0.21215213
GDB17_608	CC12C3C4C33CS(=O)(=O)C44N=CN(CC1=C3)C24	6.8915606	-60.93773321	0.1071108
GDB17_609	CC12C3C4C3C35C1N3C1=NC5C4=C2N1	7.64948806	-50.20525723	0.05495675
GDB17_610	CC12C3C4C3C35C(C13)C1N3C(C53)C4=C21	6.83668602	-45.38427531	0.13284803
GDB17_611	CC12C3C4C3C35CC4=C1NS(=O)(=O)C(C=C3)N25	6.58546021	-68.90817303	0.18810405
GDB17_612	CC12C3C4C3C35C=CC(C6=C1N4C3=N6)C25O	6.47223835	-61.13647456	0.12419076
GDB17_613	CC12C3C4C3C35CNC33CC(N15)C2=C43	7.66898412	-60.58210622	0.19576226
GDB17_614	CC12C3C4C3C3=C1C1CC3(C#N)C4C2O1	5.9711859	-39.94736932	0.19064344
GDB17_615	CC12C3C4C3C3=C1C=CC(N)C2(O)C4=C3	5.7569359	-78.49312906	0.10598503
GDB17_616	CC12C3C4C3C3=C1C=NN3C4C1=NNC=C21	5.53442042	-30.62709862	0.17157377
GDB17_617	CC12C3C4C3C3=C1N(C=C2C4N)C=NS3(=O)=O	5.86342887	-59.83396581	0.08416603
GDB17_618	CC12C3C4C3C3=C5C6C7C3C1C2(C45)N67	6.89434005	-50.27203691	0.14414477
GDB17_619	CC12C3C4C3C3=C5CCC4C1OC(N5)=C23	5.48586852	-36.44365376	0.22566603
GDB17_620	CC12C3C4C3C3=C5CCC(=CC13)C2(O)C45	5.76268026	-58.8509306	0.1565942
GDB17_621	CC12C3C4C3C3C5=CC(O)(C=C1C45)C23N	6.23199637	-55.69031437	0.11197667
GDB17_622	CC12C3C4C3C3=C5CN(CC1(N)C=C45)C23	5.91281592	-60.56237629	0.0574415
GDB17_623	CC12C3C4C3C3=CC4NS(=O)(=O)C1=CC(=O)C23	5.81498204	-66.60230773	0.09285842
GDB17_624	CC12C3C4C3C3=C(C=CN13)C4=CC(O)S2(=O)=O	5.5431143	-42.22668285	0.18857995
GDB17_625	CC12C3C4C3C(C1C#C)=C(C#C)C4NS2(=O)=O	6.00404012	-47.06716454	0.20281175
GDB17_626	CC12C3C4C3N3C5C4C1=C1CC23C=C5C1	7.49105294	-70.39964347	0.19024093
GDB17_627	CC12C3C4C3N3C5=C6CN(C45)C1=NCC6=C23	5.73332484	-58.99227715	0.17748701
GDB17_628	CC12C3C4C3N3C5=CN=C3C1(O)C2C45	6.80605461	-46.82995013	0.13540758
GDB17_629	CC12C3C4C3(N)C3C5C=C(C6N1C456)C23	7.65466488	-64.62221195	0.08645119
GDB17_630	CC12C3C4C5=C1C1C6NC5C4(O)C16N23	6.86127827	-66.25638453	0.12893895
GDB17_631	CC12C3C4C5C1C1=CC2C(C)(N34)S(=O)(=O)C5=C1	6.23456734	-67.63502589	0.1865118
GDB17_632	CC12C3C4C5C1C1C=C5S(=O)(=O)CC4=CC1N23	6.2555091	-68.89227146	0.15085494
GDB17_633	CC12C3C4C5=C1C1NC55CC5(C21)C34O	7.61652023	-52.40871148	0.11666723
GDB17_634	CC12C3C4C5=C1CC1=CC2C(C34N)C51C	5.9910764	-62.20018618	0.08417314
GDB17_635	CC12C3C4C5C1C=C1CC=C2C(N34)C51O	5.99564529	-76.14937916	0.06826542
GDB17_636	CC12C3C4=C5C1C=CC23CN4N=C(Cl)C5=N	6.05713309	-54.03238882	0.13855515
GDB17_637	CC12C3C4=C5C1C(CC23N)N5N=C4O	5.61142019	-36.96443516	0.23351761
GDB17_638	CC12C3C4=C5C1C(=NO)C(=CN4N=C5O)C23O	5.66564043	-47.76361512	0.15674849
GDB17_639	CC12C3C4C5=C1NCCN2C(C34C#N)S5(=O)=O	5.6688256	-52.28829296	0.13333281
GDB17_640	CC12C3C4C5C4C1N1C5C3C3=C1N2N=N3	6.06085701	-46.84531608	0.12875749
GDB17_641	CC12C3C4C5C4C4=C(C5N13)C2=CC=N4	5.44192	-36.37291102	0.20325615
GDB17_642	CC12C3C4C5C4(N)C1C1N4C=NC23C514	5.7994445	-63.5618029	0.06814311
GDB17_643	CC12C3C4C5C6C5C11C=CC6=C(C34)C21	7.62164944	-55.19008711	0.07013121
GDB17_644	CC12C3C4C5C6C5C3C3C6C4C(CS1(=O)=O)=C23	6.06352665	-37.83374348	0.12678806
GDB17_645	CC12C3C4C5C6C7C4N1C7=NC56C23O	6.86303673	-50.06109913	0.07460289
GDB17_646	CC12C3C4C5C6C7=CC15C2C6(C7)C34C	7.93531579	-50.14461055	0.14958217
GDB17_647	CC12C3C4=C5C6C(C1CC5=NN24)C36N	6.76265978	-52.91545444	0.19330484
GDB17_648	CC12C3C4C5C6C(C1N1CS(=O)(=O)C6=C1C25)N34	6.25680889	-56.53303945	0.12485942
GDB17_649	CC12C3C4=C5C6C(C5C13O)C21CN6C41	7.55106944	-48.8767372	0.18802303
GDB17_650	CC12C3C4=C5C6CC5(CC11C6C41)C23O	6.80327503	-53.95804905	0.1319732
GDB17_651	CC12C3C4C5C6C=CC15C=CC2=C6C34N	6.56669066	-75.19797978	0.11883953
GDB17_652	CC12C3C4C5C6CN4C4=NN6C(C15)=C4N23	5.94320212	-52.23934395	0.1592242
GDB17_653	CC12C3C4C5C6N(C1C(=CN25)S6(=O)=O)C34C#C	6.47193259	-65.16346969	0.07710012
GDB17_654	CC12C3C4C5C6OC34C=C1C=C(CS6(=O)=O)C25	6.52971829	-68.80043992	0.10320578
GDB17_655	CC12C3C4C5C(C13)C1=C2C(=NC=N1)N45	6.51445663	-29.34366432	0.20807499
GDB17_656	CC12C3C4=C5CC13C=CC2N4C=C5O	5.82331174	-37.11790294	0.06928113
GDB17_657	CC12C3C4=C5CC13C(C=O)=CC2C4=CO5	5.84198106	-51.82547197	0.13716045
GDB17_658	CC12C3C4=C5CC13N=CN2C4S(=O)(=O)C5C#C	6.73430804	-61.85039292	0.05946464
GDB17_659	CC12C3C4C5C=C1C1=CC45C4C(C14)N23	7.75536276	-65.64807338	0.08447241
GDB17_660	CC12C3C4C5CC6=C4C1=C(CC23O5)C(=N)O6	6.10239308	-52.57634073	0.15337293
GDB17_661	CC12C3C4C5C(C6=C4N=C3N16)C25CO	6.39726846	-35.24268733	0.1418688
GDB17_662	CC12C3C4C5CC6=C(C15)N(C4S6(=O)=O)C23C=O	6.14145141	-65.71200136	0.07614459
GDB17_663	CC12C3C4=C5C(C6C=C5CNC4C16)C23O	5.89782838	-69.43293886	0.09415102
GDB17_664	CC12C3C4C5C=C6CC=CC(C5N13)C2=C46	5.83519268	-75.16051538	0.14482774
GDB17_665	CC12C3C4C5=C(C6=C(NC4(C#N)C16)S5)C23N	6.12988422	-53.44727483	0.14993775
GDB17_666	CC12C3C4=C5C=CC13C=CC2(C#N)N4N=N5	6.29882975	-48.08417921	0.06556207
GDB17_667	CC12C3C4=C5C(C=C1N4C=CC5=O)C23O	5.15963005	-33.7274531	0.12073752
GDB17_668	CC12C3C4=C5C=CC6=NC4C1N6C5C23N	5.8861186	-65.18609419	0.06363602
GDB17_669	CC12C3C4C5=CCC6(NC=C(C6N13)S4(=O)=O)C25	6.8173981	-86.8394061	0.15216872
GDB17_670	CC12C3C4=C5CC(=CC11C=CC(=N5)N41)C23N	6.35384112	-69.19549952	0.10997683
GDB17_671	CC12C3C4=C5CC=CC15CCC23C=CS4(=O)=O	6.35822563	-64.21647761	0.06137796
GDB17_672	CC12C3C4C5CCC(=C15)S(=O)(=O)C23C=CC4=O	5.83505633	-59.36359481	0.27942416
GDB17_673	CC12C3C4=C5CC(C=C1N4N=CC5=NO)C23N	5.54453851	-46.98975082	0.12846427
GDB17_674	CC12C3C4C5=C(C=CC34CC1=O)N=NN25	5.90512274	-53.8433508	0.16156975
GDB17_675	CC12C3C4C5=CCC(C5C13C#C)C2(C)S4(=O)=O	5.93031626	-58.28964038	0.1869224
GDB17_676	CC12C3C4C5C=CC(C5N13)=C2C=C4C#N	5.70232862	-77.5936559	0.20873735
GDB17_677	CC12C3C4C5C(=C(C#C)C1N4CS5(=O)=O)C23O	5.96269731	-55.29001647	0.14793287
GDB17_678	CC12C3C4C5CC(C=O)=C4C(=CS(=O)(=O)C15)N23	5.88570937	-59.03190551	0.11333573
GDB17_679	CC12C3C4=C5C=CN4C(C4CC154)C23O	5.96156979	-44.12751022	0.22131076
GDB17_680	CC12C3C4=C5C=CN=C4NC(C=C15)C23O	5.1602966	-49.21908497	0.21848568
GDB17_681	CC12C3C4=C5CC(=NO)C13C=CC2=CN4N=N5	6.06604236	-66.25042466	0.08125124
GDB17_682	CC12C3C4C5C(N15)C1=C2CNC1C4=CS3(=O)=O	6.1364258	-68.78702232	0.1167099
GDB17_683	CC12C3C4=C5CNC4S(=O)(=O)C13NCC25C#C	6.65357318	-59.42687757	0.04047184
GDB17_684	CC12C3C4C5C(=NCC15N)N(C34C#C)S2(=O)=O	6.28330802	-60.00643641	0.09243105
GDB17_685	CC12C3C4C5=C(N(C=N5)C1=CC4=NO)C23C=O	5.5696664	-55.58999112	0.09971556
GDB17_686	CC12C3C4=C5C(O)=CN4C1=CC5(C)C23C#N	5.36068981	-32.38315692	0.1218203
GDB17_687	CC12C3C4C5N1C21CC34C2OCC1=C52	7.01000452	-67.53250273	0.08679922
GDB17_688	CC12C3C4C5N1CC=C5C(=C2C#C)C34N	5.83492716	-60.54044383	0.12350956
GDB17_689	CC12C3C4C5N4C1C(NS2(=O)=O)=C5C=C3C#C	6.09232344	-66.45799891	0.11833747
GDB17_690	CC12C3C4C5N4C4C3NC1=NC4C25C#C	6.60829806	-62.22026709	0.01670729
GDB17_691	CC12C3C4=C5NC13C=CC2=CC4=CN=N5	5.88633219	-57.68384222	0.12538918
GDB17_692	CC12C3C4C5NC13C=C(C#N)C2=C4C=C5	6.2170635	-76.88128364	0.16920888
GDB17_693	CC12C3C4C5=NC6=C4C(N13)=C(N6)C2CO5	5.78487436	-53.05337608	0.15498601
GDB17_694	CC12C3C4=C5NC6=C4N(C(C=C6)C15)C23C	5.64679227	-51.05854942	0.13247592
GDB17_695	CC12C3C4=C5NC=C4C1OC5(C#C)C23C#N	5.73606559	-29.52525969	0.10253698
GDB17_696	CC12C3C4=C5N=CC6=C4C1N(C6)C5C23O	5.36037009	-39.9037369	0.21201181
GDB17_697	CC12C3C4=C5NC(N)=C4CC13C=CCN25	5.80241872	-45.62701793	0.09827626
GDB17_698	CC12C3C4=C5NC=NCC5(CC1=C4)C23C	6.19423366	-79.41331028	0.14781926
GDB17_699	CC12C3C4C5OC6=NC4=C(N13)N6C25C#N	6.05434615	-41.62765924	0.12446581
GDB17_700	CC12C3C4=C5ON=C4OC13C=CC25N	6.18756251	-45.50147678	0.11681547
GDB17_701	CC12C3=C4CC11C(N)C=CC21CN3C=N4	6.33343014	-51.54476743	0.13285614
GDB17_702	CC12C3C4CC1=C1C5C(C3C1C4C#C)N25	6.2301596	-56.38903433	0.1989354
GDB17_703	CC12C3C4C=C1C1CCC(=C4)C1(C#N)N23	5.8232313	-56.5297488	0.16294386
GDB17_704	CC12C3C4=CC1C1=C(N4C(=N1)C#C)C23C	5.69995972	-40.2263901	0.0971962
GDB17_705	CC12C3C4=CC1C1=C(N4N=N1)C23C	5.42987639	-42.25568277	0.18140135
GDB17_706	CC12C3C4CC1=C1CN=CNC4=C1C23N	5.78734704	-85.97557527	0.18628357
GDB17_707	CC12C3C4=CC1C1N5C=NC23C15C=C4	7.103059	-82.71156544	0.0049253
GDB17_708	CC12C3C4C=C1C1NC=C(C1C23C=O)S4(=O)=O	6.09484226	-76.30752069	0.07284258
GDB17_709	CC12C3C4C=C1C=C1C(C4C=C1S(C)(=O)=O)N23	5.67671493	-57.22875393	0.06752926
GDB17_710	CC12C3C4=CC1CC1C=CC(C#N)(C231)S4(=O)=O	6.41605859	-48.73211591	0.13780532
GDB17_711	CC12C3C4=CC1=CC1(COC(C4)C231)C#C	6.43392647	-64.32070592	0.13974405
GDB17_712	CC12C3C4C=C1C=C(C1=C4OC=C1)C23C	5.19878568	-51.78574249	0.19858835
GDB17_713	CC12C3C4CC1=CCC23CC1=C4C=NO1	5.71604466	-58.33165048	0.09055625
GDB17_714	CC12C3C4=CC1CCCC23C1=NC=CN41	5.407502	-40.39830962	0.13912186
GDB17_715	CC12C3C4C=C1C=C(CC(N)=N4)C23C#N	5.50678609	-54.01614809	0.17034581
GDB17_716	CC12C3C4CC1=CC(=O)C(C4=O)C23C#N	5.33627087	-46.78537946	0.17459132
GDB17_717	CC12C3C4=CC1=CNC(=O)C(=C4)C23C#C	5.54476344	-70.68744178	0.12730136
GDB17_718	CC12C3C4C=C1C(N)=NCC23C=C4C#N	6.04079136	-63.40039681	0.17486587
GDB17_719	CC12C3C4=CC1N=C1NC=CC3(C21)S(=O)(=O)C4	6.46588581	-66.40843174	0.11653288
GDB17_720	CC12C3=C4CC1(N)C2(CC#C)CC3=NN4	5.498603	-27.3964666	0.11551149
GDB17_721	CC12C3C4CC44N=C(C13)N1C2C41C#C	6.86597559	-45.8540105	0.07332843
GDB17_722	CC12C3C4=CC56CN=C4N1C5C6C23N	6.6047271	-68.93644225	0.06017698
GDB17_723	CC12C3C4CC5C3C3=C(OC(OC1=N4)=C23)C5=O	5.79017334	-52.34660059	0.16740657
GDB17_724	CC12C3C4CC5(C6C5C1=C4C6=NO)N23	6.50602402	-52.70981805	0.07840001
GDB17_725	CC12C3C4=CC5(C=C1C4)N=C(OC235)C#C	6.55717999	-49.32071356	0.14107368
GDB17_726	CC12C3C4CC5CC6=C(C(=CN6)N1C4)C235	5.89414002	-47.06926328	0.16476612
GDB17_727	CC12C3C4=CC5(CC=CC135)CC2=C4CO	6.08737677	-62.61840251	0.15092164
GDB17_728	CC12C3C4CC5=C(N13)N(C=C2C=C4)N=C5	5.42688599	-64.99308193	0.15261384
GDB17_729	CC12C3C4=CCC11NC=NC1S(=O)(=O)C23C=C4	6.7596112	-82.8317857	0.10358401
GDB17_730	CC12C3C4CCC13C=C1C2(C#N)N4CS1(=O)=O	6.30852114	-52.82500547	0.12943797
GDB17_731	CC12C3C4=C(CC13CC=C2C(=O)N4)C#C	5.7084764	-66.39369337	0.11553161
GDB17_732	CC12C3C4C=CC13CNC(C#C)=C2C4=O	6.03041004	-57.16384643	0.21397343
GDB17_733	CC12C3C4C=CC13C(=O)C=C2C(C=O)=C4	5.86845949	-78.55160985	0.22919128
GDB17_734	CC12C3C4C=C(C13C=O)S(=O)(=O)C2(C=C4)C#C	6.06388403	-61.79950636	0.11085001
GDB17_735	CC12C3C4C=CC13N1N=CC3=C1C2(O)C4=C3	6.19446398	-65.3609042	0.11815907
GDB17_736	CC12C3C4C=CC13NC1(CCC4=C21)C#C	6.49084382	-61.8908541	0.13264493
GDB17_737	CC12C3C4=C(CC13N)C=NC1=C4N2N=N1	5.06306985	-29.46685893	0.13815114
GDB17_738	CC12C3C4=CCC13N=CNC1=CS(=O)(=O)C4C21	6.45552715	-81.68467704	0.0936963
GDB17_739	CC12C3C4=C(CC13O)C1=NCC22C4N12	6.37633479	-56.60507811	0.12923568
GDB17_740	CC12C3C4C=CC1=C1C(C4S(=O)(=O)C1C#C)N23	6.10700689	-72.60397927	0.15474997
GDB17_741	CC12C3C4C=CC1=CC1(C=CC(=O)C41)N23	6.13319806	-79.67872795	0.16066096
GDB17_742	CC12C3C4CC=C1N1C=CC4=C1C23N	5.19759713	-44.77938637	0.13027497
GDB17_743	CC12C3C4C=CC3C3=C1C(=CO3)N=CN24	5.55736396	-60.8977358	0.10020534
GDB17_744	CC12C3C4CCC3(C#C)C3=NCC1(N23)S4(=O)=O	6.59943764	-56.96258945	0.1007299
GDB17_745	CC12C3C4=CC(C5=C1N4C=C(Cl)C5=NO)C23O	5.47636056	-48.76893943	0.12477478
GDB17_746	CC12C3C4=CCC5=CNC(OC13CC4)=C25	5.69957904	-54.96274513	0.20026283
GDB17_747	CC12C3C4=CC(C5N=C(N)C4C15)C23C#C	6.21730607	-51.06621397	0.14664583
GDB17_748	CC12C3C4CCCC13C1=C(OC=N1)C2=C4	5.49523941	-44.85454018	0.17234094
GDB17_749	CC12C3C4=CC(C=C1C1=C4C=CO1)C23O	5.24390804	-53.73835453	0.19008049
GDB17_750	CC12C3C4=CC(C=C1C4N)(C23C#C)S(N)(=O)=O	5.79032216	-42.59247816	0.08227747
GDB17_751	CC12C3C4=CC(C=C1C=C4)(C#C)C23C#C	5.9211817	-47.23791346	0.01478625
GDB17_752	CC12C3C4C(CC(=C1C#C)C34N)=C2C#C	5.78267995	-46.06473386	0.16927478
GDB17_753	CC12C3C4=C(C#C)C1CC(C4)C23S(=O)(=O)C#N	5.66087968	-27.10292335	0.15721107
GDB17_754	CC12C3C4=C(C#C)C1CC(C=C4)C23C#C	5.82094254	-55.90862415	0.15725347
GDB17_755	CC12C3C4CCC=C4C4=C1C(CN23)=CN4	5.10465452	-53.96431452	0.23126398
GDB17_756	CC12C3C4CCC(C5=C1N4CS5(=O)=O)C23C#N	5.58819974	-51.75366912	0.14298247
GDB17_757	CC12C3C4=C(CC#C)C1C(=O)NC23C=C4	6.00600455	-51.44915305	0.14952538
GDB17_758	CC12C3C4=CC=CC=C4C1=CC(N)C23O	4.43351466	-37.96351259	0.2026181
GDB17_759	CC12C3C4=C(C#C)C(C#C)C13CCC2=C4	6.05671114	-53.163131	0.2058597
GDB17_760	CC12C3C4C=CC(C)(N5C=CC4=C15)C23N	5.55771727	-51.87491832	0.13653944
GDB17_761	CC12C3C4CC(=C(C#N)C1=C4)C23CC=O	5.38667071	-59.25846792	0.10090923
GDB17_762	CC12C3C4=CC(C#N)C13CN1C=NC4=C21	5.93396782	-42.30501692	0.15363429
GDB17_763	CC12C3C4C(CC#N)C1C1=C(N23)N4N=N1	5.69741162	-44.18379015	0.19592374
GDB17_764	CC12C3C4=CC(C=O)(C5=C1C4NC5)C23C	5.83131727	-71.57396282	0.12096075
GDB17_765	CC12C3C4C=CN3C3=NCC5=CC4N1C235	6.59986145	-84.33406378	0.06357117
GDB17_766	CC12C3C4=C(CN5N=NC1=C45)C(CC23O)=NO	5.34458618	-46.9335377	0.16338461
GDB17_767	CC12C3C4C(=CN5N=NC1=C5C34C#N)C2=NO	5.75176928	-54.98922269	0.11814002
GDB17_768	CC12C3C4C(C#N)C1C1=C(N23)C4=CO1	5.67029518	-42.81441708	0.17632729
GDB17_769	CC12C3C4=CC(N=C5C=CC4(C)N15)C23N	6.00874584	-70.81661386	0.17028876
GDB17_770	CC12C3C4CC(=NCC5=CC=CC4=C15)N23	4.85702865	-43.18067537	0.23585808
GDB17_771	CC12C3C4=C(C#N)C(=CCC1C4)C23C#C	5.3396795	-40.42059275	0.13346082
GDB17_772	CC12C3C4=C(C#N)C(=CCC1C=C4)C23O	5.17571466	-65.71590098	0.19254485
GDB17_773	CC12C3C4=CC(N)(C(CN)=C1C4)C23C#C	5.8315096	-64.21311355	0.05076863
GDB17_774	CC12C3C4=CC(N)=CN4C1CCC23C#C	5.26720807	-26.24316623	0.13394753
GDB17_775	CC12C3C4=CC(N=CNC1=C4)(C#N)C23O	5.87310587	-68.63461439	0.11280153
GDB17_776	CC12C3C4=C(C#N)C(=N)N1C=CC23C=C4	5.97304013	-56.88516598	0.1337374
GDB17_777	CC12C3C4C(C(=N)N(C1C#N)C34C#N)S2(=O)=O	5.98601464	-56.32838666	0.07558012
GDB17_778	CC12C3C4=CCOC13CC1=C2N(C4)C=C1	5.65645457	-56.8474714	0.132097
GDB17_779	CC12C3C4=CN1C1=NCC44CC14C23O	6.51377616	-67.29608145	0.09831702
GDB17_780	CC12C3C4=CN1C(=N)C1CCC4=C1C23N	5.71201906	-69.20322139	0.0236777
GDB17_781	CC12C3C4=CN1C(=NC23C=C4C=O)C#C	6.30031376	-60.81471667	0.06751734
GDB17_782	CC12C3C4C(NC13C#C)=NC1=C4N2C=C1	5.85581144	-34.574877	0.07124241
GDB17_783	CC12C3=C4CNC1=NCC21CCC(=C4)N31	5.82349254	-57.22846943	0.13953797
GDB17_784	CC12C3C4C(NC56C1C=CC5=CCC346)S2(=O)=O	6.82233311	-85.59674114	0.08108806
GDB17_785	CC12C3C4C(NC5CCC1=C45)=NC23C#N	5.68985703	-55.2788111	0.14904488
GDB17_786	CC12C3C4C(NC=C4C1C#C)=NC23C#C	6.15730518	-56.35820828	0.07774578
GDB17_787	CC12C3C4=C(NC=O)C1=CC(C4)C23C#N	5.59049598	-56.17955506	0.17542176
GDB17_788	CC12C3C4=C(N=NN4)C1=CC1CCCC231	5.75550934	-46.81644834	0.16645542
GDB17_789	CC12C3C4C(O)C(N13)C1=C2C4=C(N1)C#C	5.85766337	-35.7266883	0.20547036
GDB17_790	CC12C3C4N3C3C1C=CC1=C2C4=C3C=C1	5.22450978	-55.63947888	0.12630852
GDB17_791	CC12C3C4N3C3C1C=CC3=C1CCC2=C41	5.58934334	-73.14349742	0.20339425
GDB17_792	CC12C3C4N3C3C1C=CN1C(=O)C2C4=C31	5.9012545	-60.92674272	0.18931637
GDB17_793	CC12C3C4N3C3C1=CC(=O)N1CC3=C4C21	5.71146064	-63.96211793	0.16109717
GDB17_794	CC12C3C4N3C3C5CC(N)(CC=C13)C2=C45	5.9659901	-63.82520975	0.15723133
GDB17_795	CC12C3C4N3C3C5NC(C13)C1=C2C4=C5O1	6.11972834	-48.47620383	0.10827269
GDB17_796	CC12C3C4N3C3(C=CCC13)C(C=O)=C4S2(=O)=O	6.26432537	-74.3638341	0.06527754
GDB17_797	CC12C3C4N3C3C(CC(C#C)=C13)C4=CS2(=O)=O	6.0392367	-54.51467203	0.08877005
GDB17_798	CC12C3C4N3C3=NC4(C#C)C1(C)CS(=O)(=O)C23	6.20224569	-45.20570017	0.11313675
GDB17_799	CC12C3C4N3CC11NC1C1=COC4=C21	6.36123235	-55.07771945	0.15162046
GDB17_800	CC12C3C4N3C(C3C=CC1(O)C43C#C)S2(=O)=O	6.3063843	-56.80709473	0.11546799
GDB17_801	CC12C3C4N5C1C1=C6OC=C1C45CC236	6.82592317	-56.03389539	0.16190294
GDB17_802	CC12C3C4N5C1C1=CC45S(=O)(=O)CN3CC2=C1	6.53790444	-66.16508001	0.11506512
GDB17_803	CC12C3C4N5C44C6CC(=C14)C5(C6)C23N	6.5725608	-70.87596063	0.10091112
GDB17_804	CC12C3C4N5C6=CC(C7C(N13)C47C6)=C25	7.73283875	-41.69596317	0.16531763
GDB17_805	CC12C3C4N5CC6=C(C15)C(=C4O6)C23C#C	5.93400658	-47.67530698	0.07819601
GDB17_806	CC12C3C4N5CC=C4C1=CC(C)(C23C)S5(=O)=O	5.682275	-60.0803811	0.17646304
GDB17_807	CC12C3C4N5N=C(O)C(=C5C13O)C2=C4C#N	5.34601603	-32.23575574	0.1741431
GDB17_808	CC12C3C4=NC11C=CC(C3=CN4)C21C=O	6.55247209	-75.54882763	7.867e-05
GDB17_809	CC12C3C4=NC1C1=CCCC1(N4)C23C#C	6.37517692	-51.64721032	0.1172346
GDB17_810	CC12C3C4=NC1CC1=CCN4C1C23C#N	5.92993002	-57.06551537	0.10289518
GDB17_811	CC12C3C4=NC1C=CC23C(O4)C#CC#N	6.56478873	-50.75788356	0.16556798
GDB17_812	CC12C3=C4NC1(CC#C)C2(N)CN3C=C4	5.56982498	-34.2856086	0.18262063
GDB17_813	CC12C3C4=NC1C(C#N)C1(O4)C23C=CS1(=O)=O	6.68192242	-51.00250421	0.10063896
GDB17_814	CC12C3C4=NC1CN1CC(C#C)=C(N4)C231	6.41034958	-53.05712664	0.10305307
GDB17_815	CC12C3C4NC1=NC1(C4CCS1(=O)=O)C23C#C	6.51000033	-46.33338509	0.11768955
GDB17_816	CC12C3C4(NC1=N)C=CC1(CC=CC341)S2(=O)=O	6.95032246	-54.45501512	0.10200387
GDB17_817	CC12C3C4(N)C5C=C(C1CC=C25)C34C#C	5.89956777	-59.32145935	0.11473947
GDB17_818	CC12C3C4N=C(C5C6NC(C=C6)C4=C15)N23	6.83832875	-71.37535478	0.03583617
GDB17_819	CC12C3C4NCC5=CC(C=CC1=C4)=C2N35	5.34557318	-74.02886975	0.09502432
GDB17_820	CC12C3C4N=C(C5C=CN(C15C#N)S4(=O)=O)N23	6.25958498	-57.72536712	0.06877884
GDB17_821	CC12C3C4NCC5=NN6C=C4C1C6=C5N23	5.9191317	-68.03938534	0.12056021
GDB17_822	CC12C3C4=NC=C(CC1CC=C3C#C)N24	5.33178828	-43.33444443	0.1845022
GDB17_823	CC12C3C4N(C(C#C)=C(C1O)C34C#N)S2(=O)=O	5.82539908	-52.42187221	0.18452288
GDB17_824	CC12C3C4N=C(N13)C1(CNCC4=C21)C#N	5.90927027	-70.5611003	0.14040488
GDB17_825	CC12C3C4N=C(N13)N1N=CC3=C1C2=C4O3	5.51290208	-32.87868308	0.11241525
GDB17_826	CC12C3C4N=C(N5C=CS(=O)(=O)C4C15)C23C#N	6.02111886	-58.72858472	0.07920016
GDB17_827	CC12C3C4NC(=NC5=NC(N)=CC4=C15)N23	5.39414525	-32.98525211	0.11979434
GDB17_828	CC12C3=C4N=NN3C3C=C4C1(C#N)C23C#C	5.62798387	-35.2307489	0.13358386
GDB17_829	CC12C3C4OC1(C=CC2(C#C)S(=O)(=O)C34)C#N	6.12012507	-39.12982307	0.11237627
GDB17_830	CC12C3C4OC3C3=C1N1C2C4NC1=C3	5.81201858	-45.50046845	0.11244504
GDB17_831	CC12C3C4OCC5C1N1C5=CC4=C1N23	6.66020594	-39.85634694	0.16915605
GDB17_832	CC12C3C4OCC5=C4C1C(N5)=NC23C#C	6.01324523	-46.75307959	0.09589438
GDB17_833	CC12C3CC1C1=CNN=C1C2C=C3C#N	5.38610482	-38.09272286	0.1544869
GDB17_834	CC12C3CC1(C#C)C1=CC=CN1C2C=C3	5.19530804	-24.90312042	0.1451699
GDB17_835	CC12C3CC1(C#CC#N)C(=O)C=C2C=C3	5.31725464	-50.40606049	0.18492269
GDB17_836	CC12C3CC3C3=C(NC(CC1N)=C23)C#N	5.08138609	-39.18974237	0.22792625
GDB17_837	CC12C3CC3C=C1N1C=CC3=C1C2CC3	4.94615068	-35.22197633	0.2225378
GDB17_838	CC12C3CC45C(C13)C4C2=C(C#N)C5=NO	6.04010161	-48.34765712	0.1799823
GDB17_839	CC12C3CC45CC4(N13)C1=C2ON=C1N5	6.47173755	-53.41271801	0.17314591
GDB17_840	CC12C3=CC45CCC(O)(C=C1C=C3)C24N5	6.28910235	-53.68964856	0.19057601
GDB17_841	CC12C3=CC45COC(C4C15C#C)C2=CC3	6.29359087	-64.06081219	0.12769077
GDB17_842	CC12C3CC45OC(=N3)C3=C4C4C(C15)N4C23	7.53488581	-59.94616308	0.15970405
GDB17_843	CC12C3=CC4C11CC=CC21C(C3)(C=O)S4(=O)=O	6.73217188	-64.32236624	0.14719994
GDB17_844	CC12C3C=C4C11N2C(C=CC1=CS4(=O)=O)C3O	6.35845565	-74.54267564	0.16268508
GDB17_845	CC12C3CC4C1C1C(CC5=CNC4=C15)N23	5.63907135	-47.91372461	0.16802598
GDB17_846	CC12C3CC4=C1C1=C(C=CN1C4)C23C#C	5.38362119	-38.4547005	0.16187489
GDB17_847	CC12C3CC4=C1C1=C(N4)C=CCC1CC23	5.10115837	-55.08996166	0.21358389
GDB17_848	CC12C3CC4=C1C(CC1CC=CC231)=NN4	5.67136249	-48.59185627	0.17807312
GDB17_849	CC12C3C=C4C1(C#C)N2C1C3C=CC41C	6.17156761	-65.09157219	0.0530752
GDB17_850	CC12C3CC4=C1C(CNC23)N1C=NC=C41	5.10810662	-49.58567577	0.19262646
GDB17_851	CC12C3CC4=C1N1C(CNC1=N4)C2C=C3	5.42664368	-52.10533087	0.17243045
GDB17_852	CC12C3CC4=C1N(C=C4)C2(C#C)C(=O)N3	5.27205684	-41.46694878	0.21490174
GDB17_853	CC12C3CC4=C1N(C=C4N)C(C#C)C2N3	5.49722236	-49.67220303	0.14396641
GDB17_854	CC12C3C=C4C5C3C5(C#N)N1C4=NCS2(=O)=O	5.99771889	-57.37204406	0.09807081
GDB17_855	CC12C3C=C4C5N=CNC5C(NS(=O)(=O)C13)=C24	5.89182889	-83.82135226	0.12571652
GDB17_856	CC12C3CC4C(C14C#N)S(=O)(=O)C2C=C3C#C	6.05091236	-50.16013899	0.12770842
GDB17_857	CC12C3C=C4CC1=C1C5C(N25)C3(C41)S(N)(=O)=O	6.03148054	-60.1131341	0.10519962
GDB17_858	CC12C3CC4=CC5=C(C6C(C5N3)C16N)N24	5.99848175	-52.24628654	0.14043839
GDB17_859	CC12C3CC4CC5=CC(C#C)=C(N13)N5C24	5.6112624	-41.35027254	0.15773995
GDB17_860	CC12C3CC4=CC5(O3)C=CC3C=CC14C253	6.85027592	-61.55380574	0.17727966
GDB17_861	CC12C3CC4=C(C=C1C=CC23)C(N)=CN4	4.98208273	-57.02080388	0.1734862
GDB17_862	CC12C3=CC4C=CC1(C=CC3=O)C24C#N	5.87002872	-54.64308716	0.17382148
GDB17_863	CC12C3C=C4CC(=C3C#C)C1(C)C24C=O	5.73688633	-57.4789515	0.07658563
GDB17_864	CC12C3CC4C=CC5=C4C1=C(N5)C(=O)C23	5.21006869	-56.48551775	0.19110407
GDB17_865	CC12C3C=C4CCC5=C(C14)C(=CN5)C23C	5.22325796	-43.79672027	0.24678024
GDB17_866	CC12C3CC4=CCC5CC(=C3)C1(C#C)C245	6.14568175	-47.0468131	0.13495856
GDB17_867	CC12C3=CC4=CCC5C=C(C=C3)C1(O)C245	5.91827015	-66.36735968	0.20211859
GDB17_868	CC12C3CC4C=CC5=CC=C(CN13)C2=C45	4.7749776	-59.38859578	0.16718268
GDB17_869	CC12C3C=C4CC=C(C14)C1=CC=NN1C23	5.21244683	-55.48864553	0.17469017
GDB17_870	CC12C3C=C4CC=CC14C1=C(N=CN1)C23	5.80262403	-53.75044718	0.10002022
GDB17_871	CC12C3=CC4=CCC(C3)C11C24C=CCS1(=O)=O	6.35285448	-67.25556803	0.14423972
GDB17_872	CC12C3CC4=CCC(C4C13C#C)=C2C#N	5.64066851	-51.44176195	0.26701923
GDB17_873	CC12C3C=C4C=C(C#C)C(C14C#N)S(=O)(=O)C23	5.87994089	-57.32697535	0.18129876
GDB17_874	CC12C3C=C4C=C(C#C)C(=CC(=O)N13)C24	5.63713115	-66.56622784	0.07480533
GDB17_875	CC12C3C(C4=CC=CN14)C3(N=C2N)C#N	5.24856851	-16.19640292	0.16305959
GDB17_876	CC12C3C=C4C=C(C#N)N(C(=N)C13)C24C	5.61385481	-55.45452185	0.19007162
GDB17_877	CC12C3C=C4C(C(C#N)S1(=O)=O)C2C1C3C41O	5.97003414	-43.19920948	0.13514051
GDB17_878	CC12C3C=C4CC(=CNS3(=O)=O)C11C=CCC241	6.62491986	-70.6363625	0.11716851
GDB17_879	CC12C3=CC4=C(C#N)C(NC3)C1(N)C24C	5.43701241	-58.34908407	0.20951232
GDB17_880	CC12C3CC4=CC(O3)C11N=C(NC241)C#N	6.66093977	-51.54019402	0.13483239
GDB17_881	CC12C3CC4=C(N13)C(=NC(=C4)C#C)C2O	5.23575752	-36.01335596	0.15626056
GDB17_882	CC12C3CC4=C(N13)N(C=C4)C=CC2C#N	5.37357244	-46.06628652	0.19148706
GDB17_883	CC12C3=CC4CN(C3)C11C(CS(=O)(=O)C241)C#N	6.59705994	-52.66100469	0.15839727
GDB17_884	CC12C3CC4=COC5=C4C1(C)N2C5C=C3	5.56342877	-53.71095692	0.20553861
GDB17_885	CC12C3C=C4COC5=NC=NC(C13)=C5C24	5.11423984	-49.54443631	0.18616163
GDB17_886	CC12C3CC4=CS(=O)(=O)C(NC13C#C)C24C#C	6.21893988	-42.43897484	0.1417568
GDB17_887	CC12C3CC4=NC1=C1C5C(C25O)C3(C#N)N41	5.90635192	-46.12547341	0.14624181
GDB17_888	CC12C3=CC4N=CN5C(=O)NC1(C=C3)C245	6.69425769	-67.93997759	0.16505269
GDB17_889	CC12C3=CC4N=C(OC1(C=C3)C24O)C#C	6.43943861	-58.09894214	0.1123691
GDB17_890	CC12C3CC4=NN=C(N4C13)C(=O)C2C#C	5.1563762	-33.79821853	0.19515808
GDB17_891	CC12C3CC4=NOC5=C4C4C(C5C13)N24	6.87147127	-51.90913572	0.22940699
GDB17_892	CC12C3CC4(O)C=CC5=C3C3C(C5C14)N23	6.11674761	-69.87376881	0.15554735
GDB17_893	CC12C3C=CC11C4C5N4C2C(=C3)C5(O)S1(=O)=O	6.67968318	-61.87831379	0.21012237
GDB17_894	CC12C3C=CC11C=C4CC=CN4C1=NC23	6.25271214	-85.60880485	0.06041432
GDB17_895	CC12C3C=CC11CC(=CC1=CC23N)C#C	6.28490235	-69.1575527	0.1095349
GDB17_896	CC12C3=CCC11CCCC21N1C=NC=C31	5.66074422	-39.37781521	0.22194248
GDB17_897	CC12C3=CCC11C=CC(N)C(=C3)C21C#N	6.03097378	-69.55318038	0.08100245
GDB17_898	CC12C3CCC11C(CN4N=CN=C14)=CC23	5.5922978	-52.02728864	0.25751495
GDB17_899	CC12C3=CCC11NC(C#C)C(=C3)C21C#C	6.52616828	-67.85823066	0.07310815
GDB17_900	CC12C3C=CC1C1=C4C5C(C3OC5S1(=O)=O)N24	6.0628681	-63.9343978	0.04584941
GDB17_901	CC12C3CC=C1C1=CC(N)=NN1C23C#N	5.04095464	-34.13958048	0.0879766
GDB17_902	CC12C3C=CC1C1=CN=C(CC#C)N1C23	5.23984436	-30.81149132	0.13259809
GDB17_903	CC12C3C=CC1C1=C(NC(=N1)C#C)C23N	5.73455203	-39.78389894	0.11086771
GDB17_904	CC12C3CCC1C1N=C(N)C4=C1N2C3=C4	5.12859212	-40.66430076	0.14981549
GDB17_905	CC12C3CC=C1C=C1C4=C(CC231)C=CN4	5.38439023	-53.72638467	0.15464408
GDB17_906	CC12C3C(C=C1C#C)C1=CNC=C1C23N	5.62312345	-43.15284711	0.11456632
GDB17_907	CC12C3C(C=C1C#C)C3(C=CC2=O)C#N	5.51089684	-45.4948271	0.10544462
GDB17_908	CC12C3CCC1=C(C#C)C14CC=C3C1N24	6.08643309	-63.99958819	0.15409692
GDB17_909	CC12C3C=CC1(CC#C)C1=CN=CN1C23	5.3512093	-37.2124039	0.1188839
GDB17_910	CC12C3C=CC1=C(C#N)C1C=CC(O)C231	5.76712583	-61.71543248	0.13423868
GDB17_911	CC12C3CC=C1C(C#N)C1=C(N=NN1)C23	5.23255742	-40.83254403	0.19803717
GDB17_912	CC12C3C=CC1=C(C#N)C(O)(C#N)C23N	5.38121697	-54.38202045	0.18543957
GDB17_913	CC12C3C=CC1N1C(=N)NC=C1C2C=C3	5.62776529	-43.28771281	0.0798315
GDB17_914	CC12C3C=CC1OC(C#N)C1=CN=C3N21	5.42550518	-49.99663512	0.12697922
GDB17_915	CC12C3C=CC1S(=O)(=O)C1CN4N=NC3=C4C21	5.74137024	-50.82690217	0.11957344
GDB17_916	CC12C3CCC3C3=NNC(C=C1C#C)=C23	5.06115393	-45.05207366	0.15355744
GDB17_917	CC12C3C(CC4C13C=CS4(=O)=O)C1=CN=NN21	6.25812138	-47.28113915	0.0932918
GDB17_918	CC12C3CC=C4C5=C(C=NO5)C(C(=NO)C13)=C24	5.06816221	-51.00345103	0.12640651
GDB17_919	CC12C3C=CC4=CC5=CNC(=NC13)C5C24	5.76621352	-87.44099856	0.12021384
GDB17_920	CC12C3C(CC4=CCCC134)C1=C2ON=C1	5.63907892	-54.73837854	0.14173063
GDB17_921	CC12C3C=CCC13C1=C3N2N=NC3=CN1	5.69174338	-43.49512611	0.154946
GDB17_922	CC12C3C=CC(C13)C1=CN(CC#C)C=C21	5.20223434	-24.47772825	0.17298918
GDB17_923	CC12C3C(C=CC13CC#N)C1=C2N=CO1	5.4181152	-37.68684807	0.15371995
GDB17_924	CC12C3C(=CCC13N)C=CC1=C2C=NN1	5.18601082	-64.36894464	0.06958327
GDB17_925	CC12C3C(CC=C1C#C)C3C1=NNN=C21	5.38157423	-39.96604857	0.12091616
GDB17_926	CC12C3=C(C#C)C4C=CC1(NC3)C24S(O)(=O)=O	6.16444451	-54.05890424	0.0900975
GDB17_927	CC12C3=CC=CC4C=C(C3)C11N=CNC241	6.61356857	-94.11412267	0.11049073
GDB17_928	CC12C3C(=CC(C4=NN=CN14)C23N)C#C	5.65154763	-45.98698818	0.22906821
GDB17_929	CC12C3C(C#C)C4NS(=O)(=O)C(C14)=C(C#C)N23	6.16486621	-63.91307739	0.13439519
GDB17_930	CC12C3C=CC(=CCN4C=C(N)C=C14)C23	4.98345447	-51.63914384	0.08719997
GDB17_931	CC12C3C=C(C#C)N1C(=N)C=C2C3C#N	5.61987585	-45.45743439	0.08396966
GDB17_932	CC12C3=C(C#C)C(O)C1(C#N)C2(O)C=C3	5.41020043	-45.9556582	0.26055194
GDB17_933	CC12C3C=CC(N13)C1=CC(=O)N=NC=C21	5.1046898	-26.62477589	0.11631303
GDB17_934	CC12C3CC(C#N)C1C(=O)C1=C2N3N=C1	4.95114324	-27.59045129	0.24209537
GDB17_935	CC12C3C(=CC(N=C1N)C23O)C#CC#N	5.70245669	-40.60329498	0.10011416
GDB17_936	CC12C3C=C(C#N)C(C4=COC=C14)C23N	5.42098939	-54.2567845	0.20945184
GDB17_937	CC12C3C=C(C#N)C(=CNC1=N)C23C#N	5.45058466	-63.32630753	0.15293389
GDB17_938	CC12C3CC(N)C4=CC(C=C1C#N)=C2N34	5.2880986	-45.97766505	0.17889415
GDB17_939	CC12C3C(C#N)C4=C(C(CC4)S1(=O)=O)C23C#C	5.69576597	-41.11621304	0.09124803
GDB17_940	CC12C3C(C#N)=C(C#N)N1C=NC23C#C	5.62401281	-38.84691796	0.06964291
GDB17_941	CC12C3C(C#N)N4C1=C(CN23)C=CC4=O	4.81132675	-30.91718405	0.20951938
GDB17_942	CC12C3=CC(=N)N4C=CC1(C=C3)C24C#C	6.3939698	-61.22523275	0.14062909
GDB17_943	CC12C3C(C(N)=NC13C#N)C1=C2C=CN1	5.37744653	-26.64788994	0.14023507
GDB17_944	CC12C3CC(=O)C(C#N)=C(C=C1C#N)C23	4.82989198	-35.17555441	0.28039155
GDB17_945	CC12C3CN4C5=C(C3=NN5)C1(N)C24C#N	5.70660587	-40.78721488	0.13743573
GDB17_946	CC12C3CN4C(C5=CC=C(N3)N15)C24C#C	5.92656186	-40.1784944	0.09916391
GDB17_947	CC12C3CN4C=CC(CC1=C(C3)C#N)=C24	4.8874663	-41.80955265	0.2294288
GDB17_948	CC12C3CN4C=NC(C(CC#C)C13N)=C24	5.49433115	-40.66106988	0.1116373
GDB17_949	CC12C3CN4N=C5CCCC=C1C5=C4N23	4.94831444	-40.81802792	0.12643024
GDB17_950	CC12C3CN4N=CC(C=C1CC1CC31)=C24	5.19557655	-56.78972678	0.27797031
GDB17_951	CC12C3CNC1C1=CN=C4C5C3C5C2N14	5.72968184	-58.61036514	0.18436098
GDB17_952	CC12C3CN=C4C=CC(=CC1C1NC31)N24	6.03019674	-58.54711255	0.14819215
GDB17_953	CC12C3C(N)C4=C(N13)C1=C(CCC21)C=C4	4.85408387	-43.58919633	0.22791834
GDB17_954	CC12C3CNC(C13)C1=CC=NC(=N)C=C21	4.99724042	-43.58012912	0.19801892
GDB17_955	CC12C3C(=NO)C4=CC5C(C5C13C#C)C24	6.15183024	-56.20812105	0.08127268
GDB17_956	CC12C3C(O)C=C1C1=C4N(CCC234)C=C1	5.47167373	-57.09312081	0.12940572
GDB17_957	CC12C3C(=O)OC11C=CCC21C=C3C#C	6.39598255	-58.49998624	0.25229808
GDB17_958	CC12C3N1C14C5C1C16CC1(C25)C3=C4C6	2.82776526	-66.72255266	0.14362406
GDB17_959	CC12C3N1C14C5C1C31CC2C4=CC5=C1	7.10070358	-75.35220285	0.12652977
GDB17_960	CC12C3N1C14C5OC6(C=C2C15)C4C36N	6.95156981	-62.03020118	0.17239662
GDB17_961	CC12C3N1C14C=C2C25OC1C4C32C5N	7.26012194	-67.27980633	0.14615505
GDB17_962	CC12C3N1C14CC5N6C3(C1)C6(C)C2=C45	7.05847349	-50.61645696	0.1490274
GDB17_963	CC12C3N1C14C=CCC1=CC3=CC2C=C4	6.30773093	-91.30648079	0.11321568
GDB17_964	CC12C3N1C1C4C1C2=C1CC4C31C#N	7.12379272	-55.83521441	0.19516002
GDB17_965	CC12C3N1C1C4=C3C35C=CC(C4)C13C25	3.96902371	-64.69374574	0.14150429
GDB17_966	CC12C3N1C1C4C3=CC2(N)C1(NS4(=O)=O)C#C	6.46733633	-67.61149302	0.06921195
GDB17_967	CC12C3N1C1C4=C5OC(C2C11CN51)=C34	6.67094615	-44.94732954	0.21099301
GDB17_968	CC12C3N1C1C4=CCC1(C#N)C3=CC2C4	5.90136225	-61.41430959	0.17248208
GDB17_969	CC12C3N1C1C4CCC24N2N=NC1=C32	6.14081171	-47.27385989	0.18868874
GDB17_970	CC12C3N1C1C4=CC=CC5=C(N)N(C24)C3=C15	5.58883081	-70.36620806	0.16217002
GDB17_971	CC12C3N1C1C4C=CC=CC1=C3C(=O)C24	5.36572218	-82.00259754	0.24806017
GDB17_972	CC12C3N1C1=C4C(=CN1C2CC34C)C#C	5.50116562	-32.19886344	0.0938765
GDB17_973	CC12C3N1C1=C4C=CN1C3=CC2(N)C=C4	5.50848872	-48.64165632	0.11151652
GDB17_974	CC12C3N1C1=C4C=CN1CC3(CC24)C#C	5.701037	-35.99441793	0.1584213
GDB17_975	CC12C3N1C1C4N5C6C1(N)C36C=CC245	5.04000771	-50.65205906	0.17023309
GDB17_976	CC12C3N1C1=C4NC=C1C3(CC2N4)C#N	5.74000587	-36.53492667	0.25366092
GDB17_977	CC12C3N1C1=C4NN=C1C=C3C(O)C24	5.64505462	-51.46761932	0.16894419
GDB17_978	CC12C3N1C1=C4ON=C1C2NC31CC41	6.3779119	-55.72247978	0.19952877
GDB17_979	CC12C3N1C1CC22C4=C3C1NC4C=CS2(=O)=O	6.74381733	-60.57921679	0.15628499
GDB17_980	CC12C3N1C1CC2=CC3(C#N)C(=C1)C#N	5.89784474	-53.12706012	0.1880032
GDB17_981	CC12C3N1C1CC2C(C#CC#C)=C3C=C1	5.81260802	-60.09462185	0.11692512
GDB17_982	CC12C3N1C1CC2(C=O)C2=CC=CC1=C32	5.00172251	-45.87168037	0.21697874
GDB17_983	CC12C3N1C1CC33OC=NC4=C3C2=C1N4	6.50692358	-57.2351296	0.18097512
GDB17_984	CC12C3N1C1C=C3C3C2C1C1=CN=NN31	5.88870177	-53.03922838	0.23056291
GDB17_985	CC12C3N1C1C=C3C3=C4C2C1N=C4NC3	6.04312271	-79.64322276	0.17248294
GDB17_986	CC12C3N1C1C=C3CC2(C)N2C=CC=C12	5.40890247	-42.28444828	0.16976986
GDB17_987	CC12C3N1C1CC4=C2N2C(CC1C32C)=C4	5.74193506	-45.19302596	0.16248168
GDB17_988	CC12C3N1C1(C)C4C5CN6C(C2=C15)C346	6.73823096	-49.18641718	0.15126286
GDB17_989	CC12C3N1C1C=C4CCC5=NC1=C3N5C24	5.61440618	-53.4353905	0.14374647
GDB17_990	CC12C3N1C1(C)C4CCC(C3=C1C=O)=C24	5.4427876	-56.85412854	0.12717925
GDB17_991	CC12C3N1C1C=CC2(C#C)C2=C3C1S(=O)(=O)N2	6.26885896	-68.79098906	0.06741884
GDB17_992	CC12C3N1C1(CCC2=C(C#N)C3=C1)C=O	5.53149488	-53.82745169	0.16566947
GDB17_993	CC12C3N1C1(C#C)C4CC=C1S(=O)(=O)C3=CC24	6.24337025	-63.90399959	0.10903053
GDB17_994	CC12C3N1C1C(CC#N)C2N2N=NC1=C32	5.73279338	-47.40412078	0.26851883
GDB17_995	CC12C3N1C1C(N)C2(C)C2=CN=CC1=C32	5.36764139	-50.15636609	0.19117661
GDB17_996	CC12C3N1C1=NC22C4C2(N)C=CC34O1	7.11566154	-50.10636665	0.1337027
GDB17_997	CC12C3N1C1=NC2C24NC=NC32C14N	6.22795834	-72.06077763	0.06666138
GDB17_998	CC12C3N1C1=NC2(C)C2=C3C1(OC2)C#N	5.94801067	-56.54760305	0.11149443
GDB17_999	CC12C3N1C1=NC2(C(N)=N)C(C#C)=C3C1	5.87751935	-50.37976398	0.13610016
GDB17_1000	CC12C3N1C1=NC3(C=C2CC(N)=C1)C#N	5.80252675	-52.95734427	0.14399521
GDB17_1001	CC12C3N1C1=NCC(C)(C#N)C3=CC2=C1	5.65891906	-56.7117514	0.08443844
GDB17_1002	CC12C3N1CC14CC21C1=C3N=NN1C4	6.37237282	-49.29308182	0.13576007
GDB17_1003	CC12C3N1CC1=CN4N=NC3=C4C21C#N	5.78991019	-49.52534242	0.15021868
GDB17_1004	CC12C3N1C(C)(C)C1=CNC(C2C#C)=C31	5.42909309	-36.08395403	0.17092004
GDB17_1005	CC12C3N4C1=C1C=C4C=CC3=CC2C1O	5.49074955	-61.17311366	0.08187954
GDB17_1006	CC12C3N4C1=C1CN2C2C(C4=N1)C32O	5.74920539	-43.42612333	0.20267556
GDB17_1007	CC12C3N4C5C44CC1(C=C3C=C4)C25N	7.00957923	-76.89517654	0.10442467
GDB17_1008	CC12C3N4C5C4C11C4C6C(C=C3C546)N21	7.4217347	-66.7704767	0.0590384
GDB17_1009	CC12C3N4C5C4C1=C1CC2=CC3(N)C5C1	6.16053822	-68.34506236	0.23178965
GDB17_1010	CC12C3N4C5C4C4=CN=C(N4C15)C23O	5.80806018	-47.71012695	0.12877025
GDB17_1011	CC12C3N4C5C4C(O)(C=C15)C3(CS2(=O)=O)C#C	6.18112429	-55.84820404	0.15049344
GDB17_1012	CC12C3N4C5CC6=C4C(=C(C15)C(=O)O6)C23C	5.35138251	-38.35222969	0.1955218
GDB17_1013	CC12C3N4C5=CC6=C4C(C(C6)C15C)C23O	5.60842271	-40.72199389	0.14818594
GDB17_1014	CC12C3N4C5CC6=CC=C(NC13C5)C2=C46	5.36070829	-41.26253723	0.2615947
GDB17_1015	CC12C3N4C5CC(=C1S(=O)(=O)CNC25)C34C#C	6.23536305	-64.15448108	0.14064095
GDB17_1016	CC12C3N4C5C=CC4C1=CC1C=CC5C231	6.39843911	-69.06267518	0.03610187
GDB17_1017	CC12C3N4C5=CC=C4C1C=CCC5C23N	5.26113825	-43.91585683	0.17818521
GDB17_1018	CC12C3N4C5=CC=C4C1(O)C=CC23N5	6.10296597	-37.99953205	0.18308331
GDB17_1019	CC12C3N4C5=CC=C4C=C1CC(N)C23C5	5.88214457	-57.23497676	0.17876589
GDB17_1020	CC12C3N4C5=CC(C=C4C(OC15)C23C#N)=NO	5.88486831	-31.42497744	0.14701512
GDB17_1021	CC12C3N4C5CN=C4C4(C=C15)N=CNC234	6.74178897	-82.3717096	0.13501917
GDB17_1022	CC12C3N4C5=CS(=O)(=O)C4(C)C(NC15)C23C#C	6.3615719	-57.69287276	0.08175816
GDB17_1023	CC12C3N4C5=NC13C=CC2=C4CC=CC5	6.01441541	-70.63117838	0.16619047
GDB17_1024	CC12C3N4C5=NCC4(C#N)C1C=C5C23C	5.81109199	-60.3259147	0.1752831
GDB17_1025	CC12C3N4C5=NN=C4C1(CCC23C5)C#C	5.85608804	-35.50937469	0.15483846
GDB17_1026	CC12C3N4CC1=C(C=O)N(C4=N)C23C#C	5.77705671	-57.58791947	0.06035693
GDB17_1027	CC12C3N4CC5=C1N(C=CC23N=C4)N=C5	6.17707939	-65.09102588	0.19334783
GDB17_1028	CC12C3N4C=CC13C1=C(C=CO1)C2C4=N	5.88117534	-55.90299279	0.13512355
GDB17_1029	CC12C3N4C=CC(=C5CN=C4C15)C23C#C	5.9059474	-71.16701326	0.05440796
GDB17_1030	CC12C3N4CC(N5N=C(N)C(=NO)C4=C15)C23N	5.6002748	-49.41294282	0.13150969
GDB17_1031	CC12C3N4C=NC(C(N)=C1C4=N)C23C#C	5.97108558	-59.67981247	0.11155266
GDB17_1032	CC12C3N4C(=N)N1C1CN=C4C1C23C#N	6.00543925	-57.11805813	0.07059105
GDB17_1033	CC12C3N4N=NC5=C4C11CC=CC21C5C3=NO	6.5066282	-60.96674976	0.14737304
GDB17_1034	CC12C3NC1(CN1N=NC(C=C3)=C21)C#N	5.5736516	-60.86522328	0.13672635
GDB17_1035	CC12C3NC45CC(=C3)C11C=CC(CS4(=O)=O)C251	6.87302118	-58.86284345	0.16252134
GDB17_1036	CC12C3NC4=C1C(CC1=CCCC231)=CO4	5.73959758	-59.14165313	0.16563766
GDB17_1037	CC12C3NC4=C1C(C=C(CC#C)C23)=NO4	5.59403443	-40.48682871	0.20118563
GDB17_1038	CC12C3NC4=C1C(NC(=N)C23)=C(N4)C#N	5.53557882	-36.55910422	0.15491964
GDB17_1039	CC12C3N=C4C5C6C7C(C7(O)C1N46)C235	6.8426102	-52.2704153	0.04440897
GDB17_1040	CC12C3NC4CC5C=C3C3N1C2(C)C4=C53	6.12169492	-70.01964662	0.09329177
GDB17_1041	CC12C3NC4C=C(C=C3)C11C24C(=O)CS1(=O)=O	6.57554242	-66.87500653	0.18739449
GDB17_1042	CC12C3NC4(C#C)C(C=C1CS3(=O)=O)C24C#C	6.19607567	-45.20330138	0.11736329
GDB17_1043	CC12C3N=C4C=CC(N14)C2(N)C=C3C#N	5.70800367	-59.18651692	0.10876037
GDB17_1044	CC12C3NC4C(N)=CS(=O)(=O)C14C2(C=C3)C#N	6.5613065	-56.55256153	0.0934628
GDB17_1045	CC12C3N=C4N1C2(C)C(C3C#C)=C4C#C	5.99091365	-51.32578083	0.03179447
GDB17_1046	CC12C3NCC11N4C=CN=C4CC1=CC23	5.87670095	-64.8617739	0.14530528
GDB17_1047	CC12C3NCC1C1=CNC4=C1N2C1=C4OCC31	5.34909797	-53.00371662	0.1833093
GDB17_1048	CC12C3NC=C1S(=O)(=O)N1C(C3C#N)C21C#N	6.10704046	-67.15927284	0.08625767
GDB17_1049	CC12C3NCC4=CN=C5CN1C2(C)C5=C34	5.26367262	-49.46988241	0.13498623
GDB17_1050	CC12C3N=CN1CC1=CC4C=C3C3N4C213	6.83120865	-73.66249139	0.16603951
GDB17_1051	CC12C3N=CN4C5C6N7C(C7C135)C2=C46	6.84358586	-63.18138951	0.08153974
GDB17_1052	CC12C3N=CNC1C1=C(C=CO1)C23C#C	5.62466118	-52.29596564	0.16456381
GDB17_1053	CC12C3NC(=N)C4=NC=C(C1C#C)N4C23	5.59277071	-48.69798809	0.13346545
GDB17_1054	CC12C3NC(=NC(C13)C1=CC=CN21)C#C	5.50084114	-30.2406904	0.1212652
GDB17_1055	CC12C3NS(=O)(=O)C4=C(C=C1C#N)C2N1C3C41	5.90265176	-65.9476192	0.15295058
GDB17_1056	CC12C3OC1=NC1C(=CC(=C3)C21C)C#N	5.67253115	-55.85017564	0.21124727
GDB17_1057	CC12C3OC3C3=C1C(C=CC2C#C)=NO3	5.58389874	-53.08953221	0.12390871
GDB17_1058	CC12C3OC45CC6=C(C4C5C13)C2=CN6	6.01526424	-37.75852723	0.21573168
GDB17_1059	CC12C3OC4C5=CNC3=C5C1(C#C)C24N	5.81036012	-36.92756043	0.04731993
GDB17_1060	CC12CC11C3=CC=CN3C(C#N)=C1CN2	5.38951142	-32.13804365	0.14611776
GDB17_1061	CC12CC11C(=CC2)C=C2NC=NC12C#N	6.17727918	-73.31129086	0.1426321
GDB17_1062	CC12CC11C=CCC11COC3=CC=C2N13	6.24372079	-45.74772992	0.12568792
GDB17_1063	CC12CC11CCC=C1C1=C2NC=CC1=O	5.03169138	-26.24244588	0.19665872
GDB17_1064	CC12CC11C=C(CC1C1=CNC=C21)C#C	5.82693285	-36.3448464	0.22825052
GDB17_1065	CC12CC11C=CCC3=C1C(=NN3)C2C#N	5.64188705	-43.3334403	0.09022852
GDB17_1066	CC12CC11C=CC(C#N)C1C1=C2NN=C1	5.74137748	-36.45411546	0.21638662
GDB17_1067	CC12CC11C=CCN3N=C(C#C)C(N2)=C13	5.7935776	-42.60112079	0.13864349
GDB17_1068	CC12CC11C=CN3C=CC4=C3C1C(=C2)C4=NO	5.88597736	-55.45492946	0.02160739
GDB17_1069	CC12CC11CNC3C=C4C=CC(=N2)N4C13	6.40976214	-53.55162904	0.15637908
GDB17_1070	CC12CC11CNC3=CC=C4C=CC2C4=C13	5.19267765	-61.19207428	0.19510682
GDB17_1071	CC12CC11C(=O)C=CC1(C)C1=C2C=CN1	5.27445882	-32.9619791	0.22474501
GDB17_1072	CC12CC11N3C4C3C(=N2)N2C4C12C#N	7.56097118	-50.33303559	0.14101799
GDB17_1073	CC12CC11NC3C=CC4=NN=C(N2)C1=C34	5.988778	-64.71772618	0.19084292
GDB17_1074	CC12CC11NC=NC11C=CN3N=CC2=C13	6.59779212	-61.20829512	0.20718812
GDB17_1075	CC12CC1C1C3=C(NC=C3)C3=C1C2=CO3	4.82377772	-29.88460186	0.23730318
GDB17_1076	CC12CC1C1C3N4C1=C2N=C4N=C3N	5.37627482	-30.4534164	0.20481483
GDB17_1077	CC12CC1C1=C3N(C=CC23C)C=C1C#N	5.15112717	-34.12904133	0.16571734
GDB17_1078	CC12CC1C1CC2C2=C3N(C=C2)S(=O)(=O)C=C13	5.8759064	-48.87638516	0.25863685
GDB17_1079	CC12CC1C1=C(C2)NC2=C1CC(=C2)C#N	4.98217722	-49.83971148	0.18277862
GDB17_1080	CC12CC1C1=C(C2=O)C2(CC1C=C2)C#N	6.00718915	-46.48527605	0.19204269
GDB17_1081	CC12CC1C1(C)CC3=C4C1C2=CN4N=N3	5.43687513	-45.65761405	0.16589946
GDB17_1082	CC12CC1C1=CC=CCC3=C1N2C=C3O	4.72739833	-74.70470355	0.20378297
GDB17_1083	CC12CC1C1(C#C)C(CN3N=NN=C13)=C2	5.39142012	-48.55479213	0.09703594
GDB17_1084	CC12CC1C1(C#C)C(N)CC3=C1N2C=C3	5.46916082	-48.2958644	0.16633168
GDB17_1085	CC12CC1C1=CCN3C1=C(C2)C=CC3=O	4.25693822	-33.24110351	0.2153654
GDB17_1086	CC12CC1C1(C=CN3C=CC(C2)=C13)C#C	5.46797969	-47.00625433	0.10021057
GDB17_1087	CC12CC1C1=CC(N)=CC3=C1C2(O)C=C3	4.67682388	-43.66244663	0.14600517
GDB17_1088	CC12CC1C1=C(C=NO1)C2(C)C#CC#C	5.35497223	-25.44466951	0.19187762
GDB17_1089	CC12CC1C1=C(N2)C=C2CC=C(C#N)N12	5.21590029	-39.56031902	0.15523441
GDB17_1090	CC12CC1C1(O)C=CN3C(=CC2=C13)C#C	5.45996893	-42.10833759	0.12979103
GDB17_1091	CC12CC1(C)C1=C3C2C=CC3=CN1C=O	5.12637552	-48.13746094	0.1855368
GDB17_1092	CC12CC1CC1=CC3=C(NN=C3C#C)C21	5.09501905	-43.52505609	0.17699039
GDB17_1093	CC12CC1(C#C)C1=C3C2COC3=CN=C1	4.8872237	-33.99444052	0.20108846
GDB17_1094	CC12CC1C=CC1=CC3=C(C21)C(O)=CN3	5.08961905	-59.81796617	0.19009698
GDB17_1095	CC12CC1C=CC1=CC(N)C3=CNC2=C13	4.96432745	-64.01271378	0.19203458
GDB17_1096	CC12CC1(O)C1=CC=C3CC2(C#C)N13	5.37009028	-28.76711905	0.06670606
GDB17_1097	CC12CC34C5C1N2C(C35)=C(C#C)C4=O	6.28698094	-52.98910736	0.08294097
GDB17_1098	CC12CC34CC=CC3C(=C1)C1(C#N)C4N21	6.49452471	-72.46638924	0.14754229
GDB17_1099	CC12CC3C1C1=C(C=CC=C1C=C2)C3=O	4.16007844	-45.37666665	0.27033717
GDB17_1100	CC12CC3C1C1=C(N2)S(=O)(=O)NC2=C1C3C=C2	5.59877216	-69.83237064	0.11002252
GDB17_1101	CC12CC3C1N1C(OC2)=CC2=C1C3=CC2	5.2071494	-52.38423789	0.11882804
GDB17_1102	CC12CC3=C4C1C1C(N2)C1(C#N)N4N=N3	5.80719836	-48.91229653	0.19181074
GDB17_1103	CC12CC3=C4C1C1(O)C5C4=C(N3)C2C15C#N	5.92659807	-31.49824893	0.2600807
GDB17_1104	CC12CC3=C4C1C2C1(COC(=N3)N41)C#C	5.66792236	-40.8794067	0.10006751
GDB17_1105	CC12CC3=C4C1C2C(C#C)N4C=NC3=N	5.43298609	-38.86421983	0.12216214
GDB17_1106	CC12CC3=C4C1C2(CNC4=CC=C3)C#N	4.47069919	-38.68021698	0.22597853
GDB17_1107	CC12CC3=C4C1C2(N)C(CC#N)N4C=C3	5.15532455	-37.82664681	0.19304356
GDB17_1108	CC12C=C3C4C1C4(C#N)C1C2N=CN1S3(=O)=O	6.16998564	-64.12815886	0.08771814
GDB17_1109	CC12C=C3C4C1C4(C#N)N1C3C=CC21C	5.97556996	-59.1497111	0.15368905
GDB17_1110	CC12CC3C4C1C4(C#N)N1C(CN=C31)=C2	5.92125846	-64.01144993	0.18092056
GDB17_1111	CC12CC3=C4C1C(N4N=C3O)C(=C2)C#C	5.46233267	-34.67976033	0.18630907
GDB17_1112	CC12C=C3C4C1N1C5C1C4=C(C25)C3S(O)(=O)=O	5.9380711	-51.82194367	0.08304107
GDB17_1113	CC12CC3=C4C1N1C5C1C(OC(N3)=C45)=N2	5.75946352	-37.48135397	0.17622706
GDB17_1114	CC12C=C3C4C1N1C5C(C45O)C33C1C23	7.42007962	-48.26318899	0.15230709
GDB17_1115	CC12C=C3C4C1(N)C4(C#N)C1C2CC=C31	5.90389634	-57.12552042	0.1106813
GDB17_1116	CC12C=C3C4C1N(C=N2)C=C4C=C3C#N	5.67523729	-77.00292684	0.1411696
GDB17_1117	CC12CC3C4C3C1(C#C)C(C=C2)=C4C#C	5.83120188	-53.4559152	0.17200309
GDB17_1118	CC12C=C3C4C5C4C11C4C(C3N21)C54O	7.94179949	-50.36255783	0.17224508
GDB17_1119	CC12CC3=C4C5C6C5C1(C24)C(CC36)=NO	6.35876329	-47.38346172	0.10990258
GDB17_1120	CC12CC3=C4C5C6C5C(CC36)(C=C1)C24N	6.43785059	-59.90971743	0.13040941
GDB17_1121	CC12CC3=C4C5C6C5C(C=C3)=C(C1)C6C24	5.78168215	-66.29885956	0.17662671
GDB17_1122	CC12CC3=C4C5C(C15)C(N4C=C3)C(=N)N2	5.56256902	-41.55673191	0.1811985
GDB17_1123	CC12C=C3C4C5C(C5(C#N)N(C=N1)C24)S3(=O)=O	6.27524292	-68.90074138	0.11443912
GDB17_1124	CC12CC3C4C5=C(N=NN5S3(=O)=O)C1C24C#N	5.87074671	-40.77723721	0.09804614
GDB17_1125	CC12C=C3C4C5N6C3C(=C1)C(N24)C56CN	6.26240405	-55.59232491	0.13391824
GDB17_1126	CC12CC3C4C(C14)C1=C(C=NN31)C2C#C	5.51396618	-34.31183832	0.14531115
GDB17_1127	CC12C=C3C4C(C14)C(C=C2)C=C(C#N)S3(=O)=O	5.78294442	-58.0603413	0.14416936
GDB17_1128	CC12C=C3C4C(C14)N1C(CC3=O)S(=O)(=O)C=C21	5.67601381	-58.93195238	0.13499065
GDB17_1129	CC12C=C3C4C(C5C1N=CN5S3(=O)=O)C24C#N	6.2477804	-65.47762708	0.07320458
GDB17_1130	CC12CC3C4C(C5=C3NS(=O)(=O)C15N)C24C#C	6.11437892	-58.44508104	0.07591354
GDB17_1131	CC12C=C3C4=C(CC1(C#N)C24)COC3=N	5.53204805	-61.1780311	0.12665133
GDB17_1132	CC12CC3=C4CC(C1O)=C1C2C2C3N2C41	5.8652706	-49.77885017	0.13566365
GDB17_1133	CC12CC3=C4C(=CC5CCC(O3)=C45)C1N2	5.16163646	-49.30955047	0.1245644
GDB17_1134	CC12C=C3C4(C#C)C(C14)C1=C2CNC1S3(=O)=O	6.08993427	-63.52369092	0.08145582
GDB17_1135	CC12C=C3C4C(N14)C14C2C=CC31CCS4(=O)=O	6.61003464	-69.09097442	0.14269503
GDB17_1136	CC12CC3C4=C(N1C=C4)C14OC=NC31C24	6.68477792	-68.38766433	0.10445497
GDB17_1137	CC12CC3C4CN5C=CC(C1=O)=C5C2C34	5.06776866	-38.73547135	0.24385969
GDB17_1138	CC12C=C3C4C(N(C1C#N)C3=O)C24C#C	5.81613804	-51.12572824	0.16023643
GDB17_1139	CC12CC3=C4C(NCC3=O)=NC1C24C#N	5.26074585	-46.09620894	0.21399946
GDB17_1140	CC12CC3C4=C(NC=C4)C4=C3C1N2C4=O	5.08855098	-36.33675346	0.15680957
GDB17_1141	CC12C=C3C4N1C41CC=CC11C3NS(=O)(=O)C21	7.01596869	-85.94311176	0.13933171
GDB17_1142	CC12C=C3C4N1C41CCS(=O)(=O)C11C3C=CC21	6.82848888	-70.80732306	0.1497384
GDB17_1143	CC12CC3C4N3C3=NN=C(N1)N3C24C#C	5.93372	-42.71795927	0.14940016
GDB17_1144	CC12CC3=C4N(C=C3)C(C#N)C14OC=N2	5.89981192	-54.37306788	0.12532328
GDB17_1145	CC12C=C3CC11C4N5C6C(C2C345)C16N	6.7332465	-68.68765954	0.19341655
GDB17_1146	CC12CC3=CC4(C1)C=CN1C44C3C24OS1(=O)=O	6.9224362	-60.7769671	0.08287221
GDB17_1147	CC12CC3(C)C4C1N4C1=C3C=CN=C1C2	5.1272556	-34.18082291	0.19383538
GDB17_1148	CC12C=C3C=C4C5C6C3C1C(C4C=C2)N56	6.14505736	-74.71536749	0.14678531
GDB17_1149	CC12C=C3CC4=C5C6C(C1C35)C6(N)C24C	6.04940497	-60.55425463	0.152293
GDB17_1150	CC12CC3=CC4(C5NC(C=C5)C44C3C14)S2(=O)=O	7.4643631	-56.69313727	0.12380408
GDB17_1151	CC12CC3CC4=C5N(N=N4)C1C2C35C#C	5.6003175	-44.47735748	0.17821916
GDB17_1152	CC12CC3=CC4=C(C1)C1C5C1C2C3(O)C45	5.95039868	-53.28267984	0.13126517
GDB17_1153	CC12C=C3C=C4C=CC1(C)C4C1C2C31O	5.75600623	-69.25595377	0.24481682
GDB17_1154	CC12C=C3C=C4C(C=O)(C5C3N15)C2CS4(=O)=O	6.0039732	-72.47259826	0.19010276
GDB17_1155	CC12CC3=CC4=C(N5C3C15)N(C=C4)C=C2	5.5754804	-58.23000938	0.08994759
GDB17_1156	CC12C=C3CC4CN=C5C4C3(C#N)C1N25	5.890266	-59.68164496	0.20585471
GDB17_1157	CC12CC3=CC4C(NC(=N1)C41C3C21)C#N	6.51345208	-62.16813254	0.13375022
GDB17_1158	CC12CC3=CC4=CN=CN4C3C1(N2)C#N	5.42721082	-42.51317559	0.14360137
GDB17_1159	CC12CC3=CC4=C(NN=N4)C4=C3C1C2N4	4.975305	-29.6441525	0.24402542
GDB17_1160	CC12C=C3CC4N=C(OC1C#N)C21C4C31	6.51055083	-55.40724719	0.21871892
GDB17_1161	CC12CC3CC(=C1)C1C33OC(=NC213)C#N	6.73333584	-48.56478321	0.14736377
GDB17_1162	CC12C=C3C=CC45CC1N1C(C41)C2C35N	6.64257269	-82.82840144	0.12845647
GDB17_1163	CC12C=C3CC(C4C1C34C#CC#C)C2=O	5.72595463	-44.55310218	0.16896152
GDB17_1164	CC12C=C3CCC4=C3C11C2N=C(N)N1C4	5.86055002	-64.7278692	0.14964909
GDB17_1165	CC12CC3C=CC4(C3C14)C1=C(C=CN1)S2(=O)=O	6.01356946	-45.1672359	0.1280846
GDB17_1166	CC12CC3CCC4=C3N1C(C=C2)=C4C#N	4.71023876	-34.05623697	0.15943226
GDB17_1167	CC12CC3C=CC4=C3N(C=N4)C1C2C#C	5.43164257	-58.1372033	0.18244432
GDB17_1168	CC12C=C3C=CC4=C(C#C)C1(C)C2C34C	5.52955538	-63.84865861	0.13929555
GDB17_1169	CC12CC3(C#C)C4N1C2C=C4C=C3C#C	6.04883045	-52.5442612	0.03294607
GDB17_1170	CC12CC3C=CC4=NC=NC1=C4C1C3N21	5.40552436	-59.63427382	0.21795199
GDB17_1171	CC12CC3=CCC4=NN=C5C1C2(C)C3N45	5.24575634	-43.35482025	0.1068724
GDB17_1172	CC12C=C3C=CC(=C1)C1(C#N)C3(O)C21O	5.51743493	-37.60291166	0.13433084
GDB17_1173	CC12CC3=CCC(=C1C#C)C1(N)C3C21N	5.83006082	-57.21082241	0.09137567
GDB17_1174	CC12CC3=CC(=C(C1)C#N)C1(N)C2C31N	5.70874149	-51.73986177	0.2099334
GDB17_1175	CC12C=C3CC(=CC1=O)C1(CC#N)C3N21	5.56283334	-59.32036128	0.22619843
GDB17_1176	CC12C=C3C=CCC45N=CN(C=N1)C24C35	6.87759899	-73.59294616	0.13496448
GDB17_1177	CC12C=C3CC=CC4C3C1C1=C4N=CN21	5.33504194	-56.33029816	0.27406671
GDB17_1178	CC12CC3CC=C(C4(C#C)C3C14C#N)S2(=O)=O	5.82698838	-37.49739093	0.116465
GDB17_1179	CC12C=C3C=CC=CC4=C3C1(C#C)C2C4	5.3410491	-79.20899344	0.10454013
GDB17_1180	CC12CC3(C#CC#C)C4C=C(C=C1)C2C34	5.93124058	-66.01021225	0.06705088
GDB17_1181	CC12CC3=C(CC#C)C(=C1)C1(C#C)C3C21	5.77285312	-42.52928283	0.10384594
GDB17_1182	CC12C=C3C=C(C#C)N(C4C1C34O)C2=O	5.57094524	-51.00858922	0.17984622
GDB17_1183	CC12CC3=CC(=CN4N=CC=C14)C1C3N21	5.4761248	-54.1962965	0.130452
GDB17_1184	CC12CC3=CC(C#N)C4=CC=C(N1)N4C23	5.35355894	-37.93901527	0.15009828
GDB17_1185	CC12C=C3C=CC(=O)C4=CN1C2(C#C)C34	5.61697181	-57.83242862	0.07503566
GDB17_1186	CC12CC3=CC(CS1(=O)=O)C1C22C=CC(=O)C312	6.38713162	-51.99526198	0.25681662
GDB17_1187	CC12C=C3CC(=N1)N1C22CCC(C#C)C312	6.90647716	-60.49294632	0.09600184
GDB17_1188	CC12CC3=CCN4N=CC1=C4C1C3C21N	5.43956708	-41.16947119	0.16779901
GDB17_1189	CC12C=C3C(=CNC4=NC1C2C34C)C#C	5.88725532	-71.47067294	0.11135376
GDB17_1190	CC12C=C3CN4C5C6C5C(N1C36)C4=CS2(=O)=O	6.14858983	-61.70939733	0.11995445
GDB17_1191	CC12CC3=CN4C=NC5=C4C3C1(C)N2C5	5.62062969	-48.56190713	0.10820789
GDB17_1192	CC12C=C3CN4C(O)=NC1=C4C1C3C21	5.53917136	-37.28690793	0.20384133
GDB17_1193	CC12CC3=CNC4=C3C1(C=C4)C2(C)C#N	5.84363794	-43.23626129	0.10936309
GDB17_1194	CC12C=C3C(N=C4NC1C2(C#C)C34)C#C	6.35321507	-52.04495543	0.0605305
GDB17_1195	CC12C=C3CNC4=NC1(C#C)C2(C#N)C34	5.9330828	-49.2080469	0.12374147
GDB17_1196	CC12CC3=CN=CC4=C3N3C1C2NC3=C4	4.89798996	-33.77528395	0.11785663
GDB17_1197	CC12CC3(C)N=CN4C3C1N1C2=CC=C41	5.49757602	-46.10876436	0.15188599
GDB17_1198	CC12CC3=CNC(=N)C33N1C2C=C3C#N	6.30268806	-63.22935461	0.13788652
GDB17_1199	CC12CC3=C(ON=C3)N3C=NC1C23C#C	5.56125447	-36.75608052	0.15790303
GDB17_1200	CC12CC3N4C(C5=C3C(N)=NN15)C24C#C	5.86656892	-37.36005303	0.17488679
GDB17_1201	CC12CC3N4C(C5=C3N=C(O)N15)C24C#C	5.96776452	-37.82142498	0.15049813
GDB17_1202	CC12CC3=NC4=C5N3C3C(C13)C5=C2C=N4	5.15646746	-27.07811904	0.12520869
GDB17_1203	CC12CC3=NC4=C5N3C3C(C13)N5C(C4)=N2	5.71696921	-39.41445367	0.05986187
GDB17_1204	CC12CC3=NC4=C(C5C1C5(C4)C#C)N23	5.74816521	-35.46264151	0.05519585
GDB17_1205	CC12CC3NC4CN5C=NC1=C5C41C3C21	6.26867404	-55.02139604	0.15083772
GDB17_1206	CC12CC3=NC=C4N3C3C1C3(C=O)C4=C2	5.44034311	-53.8093486	0.14738379
GDB17_1207	CC12CC3=NC(C#N)=C4C=CCC1C2N34	4.97905912	-47.58306673	0.21846459
GDB17_1208	CC12CC3(N=C(N1)C14CS(=O)(=O)CC31C24)C#N	6.67164652	-46.53358759	0.15092814
GDB17_1209	CC12CC3=NNC4=C3C1C2(C#N)C(=O)C4	5.01822388	-22.51119536	0.15242797
GDB17_1210	CC12CC3OC4C=CC5=C(N1N=N5)C4=C23	5.35377702	-61.47813304	0.11781705
GDB17_1211	CC12CCC1(C#N)C(C#C)C1=NON=C21	5.14555574	-22.85917078	0.1366328
GDB17_1212	CC12C=CC34C5C3C1(CC5=CS4(=O)=O)NC=N2	6.97262274	-70.9523271	0.08864268
GDB17_1213	CC12C=CC34C5C3S(=O)(=O)C=C5N(C=N1)C24C	6.58697318	-66.56856674	0.0684369
GDB17_1214	CC12C=CC34C5C6C(C13)N6C2C5C(=O)S4(=O)=O	6.63641842	-55.66871352	0.1402515
GDB17_1215	CC12C=CC34C(C13)N1C(C4=NO)C21C#C	6.62581903	-56.64653031	0.0377923
GDB17_1216	CC12C=CC34C=C5C(C1S(=O)(=O)C5C#N)N3C24	6.67271094	-57.7978053	0.21436823
GDB17_1217	CC12C=CC34C=C5NC(=N)C=C1C5N3C24	6.53518694	-69.03655545	0.14469972
GDB17_1218	CC12C=CC34CCC5C3C4C1=C5C(=O)S2(=O)=O	5.98690739	-52.23786943	0.13143349
GDB17_1219	CC12C=CC34C=CC5=CNS(=O)(=O)C1=C5C3C24	6.23577139	-73.40596559	0.10170156
GDB17_1220	CC12C=CC34CCC(C5=C1C=CN5)C23O4	5.66223347	-34.22236264	0.23420374
GDB17_1221	CC12C=CC34C=CN5C(C3C14O)C2=CS5(=O)=O	6.42520003	-59.63900211	0.17908378
GDB17_1222	CC12C=CC34CCNC3(C14)C1=C2C=NN1	6.15368116	-48.46497232	0.18216647
GDB17_1223	CC12C=CC34CC(N)C5=C(C3C14)C2=CO5	6.05735295	-57.66808339	0.14285279
GDB17_1224	CC12C=CC34C=CS(=O)(=O)C5=C1C1C(C35)N1C24	6.56402502	-53.81101346	0.10178079
GDB17_1225	CC12C=CC34NC5=NOC1=C5C3C24N	6.29285212	-48.74298092	0.11665935
GDB17_1226	CC12C=CC34NCCC5=C(C3C14)N2C=C5	5.77428662	-44.49437467	0.24830362
GDB17_1227	CC12C=CC34N=COC13C4C1=C2NC=N1	6.21975829	-50.33058309	0.08757705
GDB17_1228	CC12C=CC34OCC5=C3C3C(N3C15)C24C	6.46982233	-65.99438639	0.20353955
GDB17_1229	CC12CCC3=C1C1C2CNC2=COC3=C12	4.91272038	-46.38949259	0.22589589
GDB17_1230	CC12CCC3=C1C1=C(C2)S(=O)(=O)C2C(C=C3)C12	5.45536928	-71.45074926	0.13703174
GDB17_1231	CC12C=CC3C1C2C1=C3N2N=NN=C2C1	5.23766571	-59.6717696	0.17447384
GDB17_1232	CC12C=CC3C1C2C1=C3NC=CC(=O)C1=NO	5.03215582	-37.76656477	0.21910775
GDB17_1233	CC12CC=C3C1C2C1=C3N=CC(=O)N1	4.61164173	-28.60795548	0.17858592
GDB17_1234	CC12C=CC3C1C2C1=C3NN=CC1=N	5.22616521	-39.40732258	0.15184474
GDB17_1235	CC12C=CC3C1C2C1=CCC2=C1C3=NO2	5.26437306	-60.19933497	0.14939112
GDB17_1236	CC12C=CC3C1C2C1CS(=O)(=O)C2=CC=C3N12	5.4260962	-36.27578286	0.12835227
GDB17_1237	CC12C=CC3=C1C(C1CC2O1)=C(N3)C#C	5.93537968	-43.13440379	0.21063881
GDB17_1238	CC12CCC3=C1N1C4C(NC1=N3)C24C#N	5.5894533	-43.22064299	0.2092987
GDB17_1239	CC12C=CC3=C1N1C(CC=C2)C(O)C1=C3	5.1304974	-49.80452589	0.20964324
GDB17_1240	CC12C=CC3C1N2C1=C(C=NO1)C3C#N	5.48349138	-43.36749084	0.21869406
GDB17_1241	CC12CCC3C1N3C1=NCC3=CC=C2N13	5.10908844	-45.61509651	0.14722765
GDB17_1242	CC12C=CC3=C1N(N=N3)C13CC21CC=C3	5.47951269	-60.20782358	0.14872855
GDB17_1243	CC12C=CC3=C4C1C(CC4=CN3)C2C#N	5.25076994	-53.58345837	0.20115356
GDB17_1244	CC12CC=C3C4C5C4C1=C(CN2)C5=CS3(=O)=O	5.77263659	-70.09976623	0.05004264
GDB17_1245	CC12C=CC3C4=C5C(C1CC5=CO4)C23N	5.50848208	-64.15803298	0.19487581
GDB17_1246	CC12CC=C3C4C5C(N5C13)C2(C#C)C4=O	5.83153574	-54.64814592	0.13024832
GDB17_1247	CC12C=CC3C4C5=C(NN=C5)C(NS1(=O)=O)C234	6.01583388	-46.07282116	0.17792295
GDB17_1248	CC12CC=C3C4C=C1C1(C(N41)C23C)S(C)(=O)=O	5.60577959	-54.7806371	0.10608901
GDB17_1249	CC12C=CC3=C4CC=CC5(C4N5C13)C2=O	5.99209248	-72.23036574	0.12776608
GDB17_1250	CC12C=CC3C4=CC=CN4C(C4OC14)=C23	5.03278984	-40.25385802	0.17929331
GDB17_1251	CC12CC=C3C4=C(COC4=N)C1C23C#C	5.40455135	-59.767579	0.08337199
GDB17_1252	CC12C=CC3=C4CN(C5(C=O)C(C45)C13)S2(=O)=O	5.92187732	-63.07068679	0.10184223
GDB17_1253	CC12C=CC3C4NC5=NNS(=O)(=O)C1=C5C4C23	5.81511543	-67.58575876	0.11665751
GDB17_1254	CC12C(=CC3CC13N)C=CC1=C2OC=C1	5.05067271	-59.1231101	0.18982415
GDB17_1255	CC12C=CC3(C)C1C21C=CCC1=C3C#C	6.04456609	-59.05770702	0.22330163
GDB17_1256	CC12C=CC3=CC45CC(=O)C(C4N5C13)S2(=O)=O	6.38121637	-74.465161	0.10597308
GDB17_1257	CC12C=CC3C(C4=C1N=NO4)C23C#N	5.66077175	-43.75819228	0.10005092
GDB17_1258	CC12C=CC3=CC4=C5C3C1(C)N2C5=NO4	5.60064937	-63.42296407	0.17404477
GDB17_1259	CC12CC=C3CC4=C5C6C(C1C35O)N6C24	5.81949779	-65.16804902	0.13773653
GDB17_1260	CC12C=CC3C=C4C(C13)N1C(C21C#C)S4(=O)=O	6.27000264	-62.91555386	0.15754918
GDB17_1261	CC12C=CC3=CC4(C=C1C1C(C23)N41)S(O)(=O)=O	5.73569071	-61.57693942	0.17504176
GDB17_1262	CC12C=CC3=CC4=C(C1C(C4)N=CN)N23	5.63385339	-60.94321178	0.17566723
GDB17_1263	CC12CC=C3C=C4CC5=C(NC=C5)C14C23	5.56838044	-51.28945862	0.14508069
GDB17_1264	CC12C=CC3(C=C4C=CC1(N)C4N23)C#C	6.08350807	-60.70057801	0.0335812
GDB17_1265	CC12C=CC3(CC4=CC(C5C4C135)S2(=O)=O)C#C	6.63460687	-50.81952475	0.11273012
GDB17_1266	CC12CCC3CC4=C(C#C)C(C=C1)=C2N34	4.74167918	-37.28932055	0.17042116
GDB17_1267	CC12C=CC3=CC4=CC(C=CS1(=O)=O)C1C4C231	6.33376465	-79.80722715	0.08335055
GDB17_1268	CC12CC=C3CC4=CN=C5CN1C2C3N45	5.46571816	-56.12001182	0.13643322
GDB17_1269	CC12C=CC3=CC4=C(NC=C4)C1C23C#N	5.07767593	-51.82749389	0.19402096
GDB17_1270	CC12C=CC3C(C4=C(NN=C14)C#C)C23O	5.4710762	-40.05457069	0.12588121
GDB17_1271	CC12CC=C3C=C4CNS(=O)(=O)C5C4(C=C1)C235	6.45492082	-86.60141877	0.15139387
GDB17_1272	CC12C=CC3=CC4=COC=C4C=CC1C23	4.99959241	-64.64086101	0.25569555
GDB17_1273	CC12C=CC3=CC4N5C(C6=C4CNC16)C235	6.53808557	-91.32921404	0.12235659
GDB17_1274	CC12C=CC3=CC4N5C=NC1=C5C1C4(O)C231	6.02728371	-62.55558106	0.08452318
GDB17_1275	CC12CC=C3CC4N=C1N1C(C23)C41C#N	5.93067745	-59.26081606	0.11630973
GDB17_1276	CC12C=CC3CC4=NC=C5CCC1C23N45	5.67961039	-47.40515623	0.18725183
GDB17_1277	CC12C(=CC3C=CC11CC(=N)OC231)C#N	6.26872872	-60.83823185	0.18081723
GDB17_1278	CC12CC=C3C=C(C1C23)C1=CC(N)=CN1	4.81974141	-45.69841256	0.15300359
GDB17_1279	CC12C=CC3C(C=C1)(C(=O)C#N)C23C#N	5.51669872	-25.55358004	0.15091691
GDB17_1280	CC12CC=C3C=CC45C(CC134)C=CC5=C2	6.3135413	-81.77046742	0.30788604
GDB17_1281	CC12C=CC3(C#C)C4=CNN=C4C1C23O	5.73764763	-32.01432735	0.11985064
GDB17_1282	CC12CC=C3CCC4(NC134)C1=NC=CN21	5.68296051	-54.84383223	0.12991598
GDB17_1283	CC12C=CC3=C(C#C)C(=O)C4CNC1C234	6.0057573	-73.32916424	0.11244926
GDB17_1284	CC12CCC3=C(C#N)C4=C(N1C=C4)C23C	4.70792079	-32.96985834	0.22882202
GDB17_1285	CC12C=CC3=CC(=O)C1C23C#CCC#N	5.2361953	-40.35190729	0.26084441
GDB17_1286	CC12C=CC3CC(=O)C45C(C=CC134)N5S2(=O)=O	6.70569035	-54.05034445	0.17206045
GDB17_1287	CC12C=CC3=CN4N=CC5=C4C3N1C25	5.64798389	-59.33685305	0.05927598
GDB17_1288	CC12C=CC3CNC45C(C=CS4(=O)=O)=CC1C235	6.70026024	-75.81795409	0.19341469
GDB17_1289	CC12CCC3=CN=CC(=C13)C1(OC21)C#C	4.89848416	-32.57886034	0.16354567
GDB17_1290	CC12CCC3(C=O)C4C(C14)C1=C3NC=C21	5.38072072	-42.05724418	0.20154555
GDB17_1291	CC12C=CC3N1C21COC2=CC=CC3=C12	5.31832962	-47.03422066	0.16795224
GDB17_1292	CC12C=CC3N1C2CC1=C3C(=CN1)C#C	5.41359749	-42.8017879	0.22638691
GDB17_1293	CC12CCC3N4C=CC5=C4C(C=C5)C13O2	5.59255899	-50.62260758	0.15206508
GDB17_1294	CC12CC=C3N4C=CN=C4C1(C#N)C23N	5.04307113	-32.28645703	0.1335286
GDB17_1295	CC12C=CC3N4C=NC1=C4C1C2C31O	5.46013924	-43.63997804	0.16660553
GDB17_1296	CC12C(=CC3NC13CC1=C2OC=C1)C#N	5.73318795	-54.2808694	0.15268832
GDB17_1297	CC12C=CC3NC13C=CC1=NN=NC=C21	5.86695702	-55.18361833	0.12791456
GDB17_1298	CC12C=CC3(N)C4=C5C6C(C(=C1)N5N=C4)C236	6.14887702	-44.42719488	0.09099329
GDB17_1299	CC12C=CC3=NC4=C5C(C6C(C16)N35)N2C4	5.76706632	-61.78649961	0.1314434
GDB17_1300	CC12C=CC3(N)C(=CC1(C#C)C23C)C#C	5.97575351	-40.89473174	0.01573323
GDB17_1301	CC12CC=C3NC(=N)C4(C=C1)C3C24C#N	6.15881004	-55.19815423	0.07948327
GDB17_1302	CC12C=CC3N(C=O)C4=CC(=C1)C1C4C231	6.29861091	-75.15191553	0.11529372
GDB17_1303	CC12C=CC3NC(=O)C4=C(NC1C234)C#C	6.19997927	-62.2633917	0.18472426
GDB17_1304	CC12C=CC3NS(=O)(=O)C4=C(N)C(=C1)C1C4C231	6.29499021	-66.18252667	0.11707728
GDB17_1305	CC12C=CC3OC4=C(N1C=C4C#C)C23C	5.33215245	-40.64593305	0.20959337
GDB17_1306	CC12CC(=CC11C2NC2=C1OC=C2)C#C	5.78306308	-43.55107716	0.16676715
GDB17_1307	CC12CC=CC11C3CC4=C(C13)C(N2)=CO4	5.95026494	-53.02202302	0.16417326
GDB17_1308	CC12CC=CC11C3CN3C3=C1C(C2)=NN3	5.97102158	-54.3871435	0.12625971
GDB17_1309	CC12C=CCC11C3=C(OC21C#N)C=NN3	5.80314645	-32.11321755	0.1704201
GDB17_1310	CC12C=CCC11C=C3C4C(C(C3=O)S2(=O)=O)N14	6.3145928	-66.16794239	0.23568081
GDB17_1311	CC12C=CCC11C(N)C3=CN=C(C=C2)N13	5.81009528	-68.31029322	0.11072832
GDB17_1312	CC12CC=CC11NC11C=CN3C=CC2=C13	6.28894107	-51.3889554	0.0828835
GDB17_1313	CC12C=C(CC11NC1C1=CC=NN21)C#N	5.76203303	-42.76654687	0.19559247
GDB17_1314	CC12CC(C=C1)C1=C2C(N)C2=C1C=CN2	5.67138336	-46.96918446	0.20240316
GDB17_1315	CC12CC=CC1C1=C3C2CN3C(=O)C=C1	4.43674391	-35.04737115	0.21357161
GDB17_1316	CC12CC(C=C1C#CC#N)C1OC21C#N	6.37554959	-31.18768013	0.15521486
GDB17_1317	CC12C(C#C)C1(N)C(C#C)N1N=NN=C21	5.53102442	-36.40178241	0.14495703
GDB17_1318	CC12CCCC34C(C13)C(=C2)C1=C4ON=C1	5.46509885	-50.77491763	0.20609696
GDB17_1319	CC12CC=CC34CC3C3=CC=C(O1)N3C24	5.85772857	-48.48125026	0.2114337
GDB17_1320	CC12C=CCC34CC5C6C3N6C(C14)=C5S2(=O)=O	6.47163079	-67.85064796	0.10119996
GDB17_1321	CC12CC(=CC3C1N3C1=C2ON=N1)C#C	5.71058139	-44.60393971	0.13373575
GDB17_1322	CC12CC=CC3=C1N(C=NC3=N)C1CC21	4.93157969	-60.05757429	0.15640887
GDB17_1323	CC12C=CCC3=CC4=C(C1C=C4CN)N23	5.11568956	-65.46984925	0.08747161
GDB17_1324	CC12C=CCC3=CC4=CNC=C4C1C23N	5.26854033	-62.90788222	0.12126512
GDB17_1325	CC12CC=CC3(C#C)C1C2C1=C3NN=C1	5.38004472	-37.80362602	0.15101814
GDB17_1326	CC12C(C#C)C3N=C(N4C3C14C#N)C2=O	5.953685	-47.00265729	0.14722063
GDB17_1327	CC12CC=CC3(O)C4C(C14)C1=C3NC=C21	5.46825095	-47.04829835	0.15742579
GDB17_1328	CC12C(CC#C)C1N1N=NC3=CNC2=C13	5.18747593	-19.96116766	0.14379629
GDB17_1329	CC12CC(C#C)C34CC=C(C3C14C#C)S2(=O)=O	6.59318878	-52.63486851	0.08741894
GDB17_1330	CC12C=CCC=C3C4C(N14)C1=C2N=CN31	5.49242865	-60.22667983	0.15998303
GDB17_1331	CC12C=C(C#C)C3=CC4C=C1C1C(C23)N41	5.99537441	-64.40002642	0.05171786
GDB17_1332	CC12C=C(C#C)C3C=CC1(C=O)C23C#N	5.76800641	-49.61490602	0.16386162
GDB17_1333	CC12C=C(C#C)C3=C(C#C)C(C4C3C14)S2(=O)=O	5.90373821	-48.58126523	0.21590451
GDB17_1334	CC12C=C(C#C)C3(O)C1C2C1=C3ON=C1	5.43422895	-44.77989721	0.17802389
GDB17_1335	CC12C=CC(C#C)C11CC3=CNN=C3C21	6.15159394	-43.67454149	0.13691657
GDB17_1336	CC12C=C(C#C)C(C3OC13)C1=NNN=C21	6.23094928	-41.05262838	0.12356504
GDB17_1337	CC12C(C#C)C(N3N=NC=C13)C2(N)C#C	6.35800019	-38.89293294	0.08557145
GDB17_1338	CC12C=CC(C#N)C11CC3=C(NC=N3)C21	5.78202078	-35.6659513	0.12349888
GDB17_1339	CC12C=CC(C#N)C3C1N3C1=CNC=C21	5.57258333	-45.3473234	0.17368435
GDB17_1340	CC12CCC(N1)C13C4CC5=CC(=N4)N1C235	7.55499276	-66.56581228	0.16897479
GDB17_1341	CC12C=C(C#N)C34CC13C(NC2=N)C=C4	6.33822652	-64.14211305	0.04135096
GDB17_1342	CC12C=C(C#N)C34C(C5C1N=CN5S3(=O)=O)N24	6.70745237	-69.11556995	0.11217648
GDB17_1343	CC12C=C(C#N)C34C=CC1C23C(N)C=C4	6.31358737	-63.60489682	0.18344696
GDB17_1344	CC12CC(C#N)C3=C1C1(NC1C3=O)C=C2	6.02263971	-52.42393372	0.14952551
GDB17_1345	CC12C=C(C#N)C3=C4C1C2CN4C(O)=C3	4.96252937	-36.83130123	0.19342065
GDB17_1346	CC12C=C(C#N)C3C4C1N4C1C2S(=O)(=O)C=C31	6.04214797	-62.56885663	0.10854655
GDB17_1347	CC12C=C(C#N)C3=CC4(O)C(C4C1=O)C23	5.36639808	-48.65342011	0.22196488
GDB17_1348	CC12C=CN3C4=C(CCC4)C4=C3C1C2O4	4.88691618	-31.01564806	0.18735844
GDB17_1349	CC12C=CN3N=CC(OC4C(C#N)C14)=C23	5.45535491	-53.04607331	0.20531976
GDB17_1350	CC12C(C#N)C11C=CCN1C1=CNN=C21	5.80565807	-42.64133822	0.06617961
GDB17_1351	CC12C(C#N)C1C1=C3C2OC(=N)N3C=C1	5.3172817	-31.97865697	0.20247714
GDB17_1352	CC12C(C#N)C1C1C(=O)CC3=C1N2C=C3	5.13538939	-42.1748973	0.26425563
GDB17_1353	CC12C(C#N)C1C(C#C)C1=C2C(N)=CO1	5.40422742	-35.90801222	0.15262186
GDB17_1354	CC12C(C#N)C34C5C(N15)C1=C2CN3C41	6.70821598	-55.36897825	0.15573691
GDB17_1355	CC12C=CNC3=NC4C1C1C5N1C4C3=C25	6.0174238	-72.96420572	0.09782384
GDB17_1356	CC12CC(=NO)C3=C4C1C2(C)N1N=CC(N3)=C41	5.08244388	-26.10859979	0.15544191
GDB17_1357	CC12CC(=NO)C3C(C13)C1=C2NC2=C1NC=C2	5.05846963	-15.79613234	0.23659615
GDB17_1358	CC12CC(O1)C1C3=C(NN=N3)C(C#C)=C21	5.95140825	-37.17237566	0.18349034
GDB17_1359	CC12CC(O1)C1C(=CC3=C1C2=NN3)C#N	5.81468737	-45.68517359	0.12098921
GDB17_1360	CC12CC(=O)C34C1N3C(C=C4C#C)C2=O	5.98057732	-43.93751336	0.10182757
GDB17_1361	CC12CC(=O)C34C=CC(C1=O)C3(C#N)C24	5.99579796	-50.41626323	0.19161444
GDB17_1362	CC12CC(O)C3C1C1=C(C2)OC2=C1N3C=C2N	5.12419236	-31.71721496	0.14665396
GDB17_1363	CC12CCS(=O)(=O)C11NC3(C=C2C2C3C12)C#N	6.41989427	-39.26011496	0.11903673
GDB17_1364	CC12C=CS(=O)(=O)C1C1C3C1N1C=CN=C1C23	5.56813021	-40.02319213	0.16099985
GDB17_1365	CC12CN1C1CC2C2=CC(=N)N=CC=C12	5.5538788	-35.62500959	0.1356134
GDB17_1366	CC12CN3C4C3C1=C(C4=O)C1=C2C=NN1	5.13629767	-30.31462536	0.24987153
GDB17_1367	CC12CN3C4C(O)(C5=C1NC=C35)C24N	5.50972308	-36.16370719	0.15243243
GDB17_1368	CC12CN3C=NC4(C3C14)C1=NN=CC=C21	5.91395025	-56.22157253	0.15709534
GDB17_1369	CC12CN3C(=N)C(C4C1C34C#C)=C2C#C	5.80421241	-40.04449656	0.11969428
GDB17_1370	CC12CN3C(=N)S(=O)(=O)C4C=CC11C(C=C2)C341	6.80711787	-59.95998102	0.16340182
GDB17_1371	CC12CN3N=CC4=C3C1C1(CC=C2)NC41	5.94819431	-57.88214499	0.14493659
GDB17_1372	CC12CN3N=C(C#N)C4=C3C1C2C4C=O	5.25154873	-37.06629183	0.13045852
GDB17_1373	CC12C(N)C11C=CC3=C1C1=C(N3)N=NN21	5.97045628	-53.75936969	0.1419387
GDB17_1374	CC12CNC11C=CC3=C1N(C2)C(=C3)C#N	5.63421803	-41.47609195	0.16876337
GDB17_1375	CC12C(N)C1C1=C3C2C(=CN3C=N1)C#N	5.41456411	-47.00127399	0.15559413
GDB17_1376	CC12C(N)C1C1=CCC=CC3=CN=C2N13	5.21764445	-76.67676994	0.15381609
GDB17_1377	CC12C(N)C1C=CC1=C2N2CC=CC2=N1	5.19417361	-83.59066613	0.11051652
GDB17_1378	CC12CNC34C5=CCC13C4(C=C2)N=C5N	6.78905122	-63.21301637	0.08259599
GDB17_1379	CC12CNC34C=C5C=C(C(C6C5C36)C14)S2(=O)=O	6.76199906	-70.31311899	0.13295052
GDB17_1380	CC12CNC3C1C2C1=C3NC2=C1CC=C2	5.31176781	-75.89774737	0.2224813
GDB17_1381	CC12CN=C3CC45C(C4N13)C2C=C5C#N	6.35994615	-65.51846214	0.1923941
GDB17_1382	CC12CN=C3CC4C(=O)C=C(C#C)C14N23	6.13846938	-56.67615514	0.15502673
GDB17_1383	CC12CNC3=CC(=N)NC4=C3C1C2C=C4	5.28115643	-60.27902895	0.19149729
GDB17_1384	CC12CN=C3CC(=O)C4(C1N34)C(=C2)C#C	6.2100507	-55.58005934	0.09013072
GDB17_1385	CC12CNC3(C#N)C4C5N4S(=O)(=O)C(C1)=C5C23	6.10401902	-61.89917271	0.13588335
GDB17_1386	CC12CN=C3N4N=CC5=C4C4C(C4N13)C25	5.60161737	-41.15578914	0.12904666
GDB17_1387	CC12CNCC3=CC4=CC=C5C1C2C3N45	5.2717304	-58.60448275	0.22020129
GDB17_1388	CC12CNS(=O)(=O)C3=C4NC1(C#N)C1C(C41)C23	5.98081771	-62.17629636	0.13765699
GDB17_1389	CC12C(O)C1(CC1=C2NN=C1C#C)C#N	5.23553701	-24.10829088	0.17533846
GDB17_1390	CC12C(O)C1(C#N)N1C=CC=C1C2C#N	5.01831485	-16.36042347	0.22117565
GDB17_1391	CC12C(O)C3C4C(N14)C1=C3OC(C#C)=C21	5.88195348	-38.07345306	0.14660437
GDB17_1392	CC12C(O)C3(C#N)C4C(N14)C1=C2C=CN31	5.68074249	-40.77882077	0.23828101
GDB17_1393	CC12C(O)C(C1C#C)N1C=C(N=C21)C#C	6.18943846	-26.32645718	0.11748222
GDB17_1394	CC12C(O)CC3C1N1C(=NC4=NNC3=C14)C2O	5.19781062	-34.12889544	0.19620844
GDB17_1395	CC12C(=O)CC3=CC4OC=NC14C23C#C	6.40229795	-63.51444277	0.08805925
GDB17_1396	CC12C(=O)CC3C=CC11N=C(NC231)C#N	6.13676499	-43.45950098	0.2419471
GDB17_1397	CC12C(O)C=CC34C=CC(C3N14)=C2C#N	6.10214342	-63.79218331	0.26175118
GDB17_1398	CC12CS(=O)(=O)C3C4C(C14)N1C3=CC(C#C)=C21	5.64418828	-39.81438746	0.14992399
GDB17_1399	CC12CS(=O)(=O)C3=CC4=NC1(C#N)C1C(C23)N41	6.03331526	-49.66865916	0.11029594
GDB17_1400	CC12CS(=O)(=O)CC3=C4C1C1C5C1C4=C(N3)C25	5.74594944	-27.20143339	0.16002615
GDB17_1401	CC12CS(=O)(=O)NC11CC3N=C2N2C1C32C#C	6.73885074	-56.4315271	0.10016222
GDB17_1402	CC12N3C1(C)C1=C4NC=NC(C2=C1)C34C	5.93029419	-67.38599657	0.13037487
GDB17_1403	CC12N3C4C3C35C=C4C11CC1C3C25O	7.03611886	-67.04298346	0.2087691
GDB17_1404	CC12N3C4C3C3=C1CNC3(C#C)C4C2=O	6.04544359	-58.23776317	0.18252217
GDB17_1405	CC12N3C4C3C3=CC4C1=CCS(=O)(=O)C23C#N	6.05957876	-48.64829187	0.10925502
GDB17_1406	CC12N3C4C3C3(NCCC3C4=C1C#N)S2(=O)=O	6.25608838	-52.69288315	0.21747369
GDB17_1407	CC12N3C4C5C4C1=CC5C3C(=CS2(=O)=O)C#N	5.94789038	-59.02842381	0.17406318
GDB17_1408	CC12N3C4C5C4C1(C=C5C3=N)C=CNS2(=O)=O	6.54140461	-67.50292967	0.09195794
GDB17_1409	CC12N3C4=C5CCC14C=CC2(C)N=C3N5	6.03645736	-44.26060629	0.19771724
GDB17_1410	CC12N3C4CC1=CC1=C(C=CO1)C2=CC34	5.31641256	-59.14217689	0.21769312
GDB17_1411	CC12N3C4C=C1C(O)(C#N)C(=C4)C23C#N	6.04771327	-40.78019158	0.10881427
GDB17_1412	CC12N3C4CC5=C6C4C11N=CNC21C6=C3N5	6.87716442	-62.47655328	0.1548812
GDB17_1413	CC12N3C4CCC13C1=C(CC2=C4)C=CN1	5.86105165	-45.34056589	0.23627992
GDB17_1414	CC12N3C4=CC=C3CNC1=NC1CC21C4	5.90421576	-46.9432288	0.10610296
GDB17_1415	CC12N3C4C=CC3S(=O)(=O)C11CC=CC21C4=O	6.59494766	-60.99133339	0.15411281
GDB17_1416	CC12N3C4CC(CC5=C1C4=NN5)C23C#N	5.53671535	-36.14020338	0.12323853
GDB17_1417	CC12N3C4C=C(C(=O)C=C1C=C4)C23C#C	5.71338389	-75.7620589	0.15228579
GDB17_1418	CC12N3C4CC(O)(C5=C1C4=NO5)C23C	5.57359888	-40.30544533	0.15605301
GDB17_1419	CC12N3C4=CN=C3C3CC13CC=C2C=C4	5.75240842	-67.82421895	0.18074612
GDB17_1420	CC12N3C4=CN=C3C3NCC1(N4)C23C#C	6.4017392	-46.6690301	0.11054135
GDB17_1421	CC12N3C4=NCC13CC1=CN=NC(C4)=C21	5.97604583	-45.36358689	0.15502114
GDB17_1422	CC12N3C4=NCC13C(CC2=C4C#N)C=O	5.94859905	-64.0211004	0.17760011
GDB17_1423	CC12N3C4=NN=C3C=CC1(N)C2(C4)C#N	5.47109201	-46.44633685	0.11768164
GDB17_1424	CC12N3C=CC11CC4=CC2(CS3(=O)=O)C2C4N12	6.92765291	-65.4148898	0.14482225
GDB17_1425	CC12N3C=CC11CC4=C(N=NN4)C21N=C3	6.6470624	-48.26513553	0.1602098
GDB17_1426	CC12N3C(CC1=CC1=C2ON=C1)C3C#C	5.52943506	-48.09227502	0.20145443
GDB17_1427	CC12N3C=CC1(C#N)C2(N=C3C#N)C#C	5.97356403	-34.18937725	0.1198411
GDB17_1428	CC12N3C(CC=CC13C#C)C1=C2N=NN1	5.7473059	-43.16776429	0.12317796
GDB17_1429	CC12N3C(C#N)C4=CC(C1(O)C24C#C)S3(=O)=O	6.05510985	-52.04866581	0.09188683
GDB17_1430	CC12N3C=NC45CC(C(C#N)S1(=O)=O)=C2C4C35	6.58714111	-65.61074413	0.10319714
GDB17_1431	CC12N3C(=O)C4C=CC5C=CC13C45CS2(=O)=O	6.58877284	-56.30707212	0.16489292
GDB17_1432	CC12NC11C3C4C3C3=C1N=NN3C=C24	6.47496269	-52.27562268	0.08585434
GDB17_1433	CC12NC1C13CN1C1=C4C3C2N4N=C1	6.31433104	-46.13500983	0.18405329
GDB17_1434	CC12NC1C1CC2C2=C1C1=C(NC=C1)N2	5.85253046	-28.43651472	0.14329124
GDB17_1435	CC12NC1C1=C(C2C#N)N2C=NN=C2C1	5.24202978	-43.61186762	0.16245183
GDB17_1436	CC12NC1C1C(=NO)C2C2=C1NC1=C2SC=C1	5.74000958	-22.18067584	0.14894086
GDB17_1437	CC12NC1C1OC3C=CC4=NC=C2C1=C34	5.41825732	-66.06020813	0.24175934
GDB17_1438	CC12NC1(C=C1CN3N=NN=C3C21)C#C	5.50798219	-54.04524469	0.1901616
GDB17_1439	CC12NC1C=CC1=CC3=CNC=C3C21C	5.3107711	-60.05021813	0.11944119
GDB17_1440	CC12NC1C(C#C)C1=C2C=CC(=N)C=C1	4.80875135	-33.96416464	0.0884561
GDB17_1441	CC12NC3C45C(C(=C1)S3(=O)=O)C24C=CNC5=N	7.06927859	-74.01395452	0.12683797
GDB17_1442	CC12NC3C45C(C(CC4CS3(=O)=O)=C1)C25C#N	6.45843666	-47.75475048	0.1184173
GDB17_1443	CC12NC3C4C1C2(C#N)C(C#N)=C4CS3(=O)=O	5.65387835	-43.83258244	0.20673771
GDB17_1444	CC12NC3=C4C1C(CC2N)N1N=C(O)C(S3)=C41	5.53246063	-37.80983736	0.13631317
GDB17_1445	CC12NC3=C4C5=C(O3)C1N1C5C1C24C	5.97224864	-48.6103847	0.10414445
GDB17_1446	CC12NC3C4C(C14)C1=C2C(C#C)S(=O)(=O)C31O	6.22426409	-55.28833303	0.06905048
GDB17_1447	CC12NC3=C4C(C1CCS4(=O)=O)N1C3C21C#C	5.88729136	-51.76171296	0.20791229
GDB17_1448	CC12N=C3C4C(C5C6C(N3C15)C46C#C)S2(=O)=O	6.39596636	-47.82311069	0.10397427
GDB17_1449	CC12N=C3C4CC(N)C1=C4C1(C#N)C2N31	6.03419854	-56.65215025	0.12141318
GDB17_1450	CC12NC3=C4N5C(=N3)C1C1C(C51C#C)C24O	6.14512115	-48.88200695	0.0785284
GDB17_1451	CC12N=C3C=CC4=CC(N)C=CC1C2N34	5.69911484	-54.65320841	0.07265946
GDB17_1452	CC12NC3=CC=C4N3C1C21C=CCC41C	5.94204689	-44.69627521	0.18403526
GDB17_1453	CC12N=C3C=CC4N3C1C4=CC2(O)C#N	5.60862455	-57.24528514	0.17343584
GDB17_1454	CC12NC3=C(C=C4N3C3C(C13)C4=C2)C#C	5.56262719	-37.72898412	0.12553277
GDB17_1455	CC12N=C3C=C(C=C4CCC=C14)C1C2N31	5.41440557	-73.34718223	0.17067805
GDB17_1456	CC12N=C3C=C(C#N)C4(CC1C2N34)C#C	5.82962565	-45.66914638	0.09726063
GDB17_1457	CC12NC3=CN=C4CC5C=CCC15C2N34	5.92853277	-50.759194	0.16541537
GDB17_1458	CC12NC3=C(NN=C3C#C)C1=CC1OC21	5.31996752	-28.69757444	0.16386405
GDB17_1459	CC12NC3=C(OC4=C3C1C2NC4=N)C#C	5.72698212	-40.59245928	0.17264709
GDB17_1460	CC12N=C3N4C1C2C=C4CC1=C3N=NN1	5.61303996	-45.30391697	0.12553968
GDB17_1461	CC12N=C3N4C5C6C(C1N3C56C#C)C4S2(=O)=O	6.33963111	-49.36823926	0.08545365
GDB17_1462	CC12N=C3N4C(C14)C1C2CC2=CN=C3N12	5.7470353	-46.90395147	0.08067785
GDB17_1463	CC12N=C3N4C(C14)C1=C3CC(C#C)C1S2(=O)=O	6.02500757	-49.97741223	0.07534564
GDB17_1464	CC12N=C3N4C(C(C1N)=C3C#N)C24C#C	5.81824873	-43.80917042	0.14855962
GDB17_1465	CC12NC3=NC4=C5C3C1C2N5C=CC4=O	5.340361	-31.28357682	0.13641163
GDB17_1466	CC12N=C3NC4=CC5C1N5C41C2C31O	6.88391672	-67.06299047	0.09782088
GDB17_1467	CC12N=C3NC4CCC5=C4N3C1C25C#C	5.68984436	-53.66158863	0.18513064
GDB17_1468	CC12NC3=NC4=C(OC=C4)C(=C1)C1C3C21	5.42183215	-40.37413975	0.23599006
GDB17_1469	CC12NC3=NC(C4C1C34C#C)C(=C2)C#C	6.19703045	-52.95825841	0.16110133
GDB17_1470	CC12N=C3NC(C4C3C14)=C2C1=NOC=C1	5.29965243	-32.06388321	0.13207858
GDB17_1471	CC12N=C3NC=C4C5C3C1(C)C1C(C24)N51	6.14921845	-62.4990408	0.10919734
GDB17_1472	CC12NC3=NC(C#C)(C4C33NCCC143)S2(=O)=O	6.91009496	-54.86456403	0.08163664
GDB17_1473	CC12NC3=NNC4=C3C1C2C1=C4NN=C1	5.0187536	-17.84100161	0.19508705
GDB17_1474	CC12NC3=NNC4=C3N3C1C3(C#C)C4=C2	5.8682118	-36.4650968	0.13818865
GDB17_1475	CC12NC3=NOC4=C3C1(C#CC#N)C2C4	5.55614749	-32.55144684	0.1110131
GDB17_1476	CC12NCC11C=C3C4C(N14)C2=C3C#C	6.49424616	-58.6941265	0.1043507
GDB17_1477	CC12NCC1C1=C3N(CC=C23)C=C1C#N	5.00227668	-45.30444338	0.17368603
GDB17_1478	CC12NCC34CC5=COC1=C5N3C24C#N	6.26915101	-51.37620371	0.15358948
GDB17_1479	CC12NCC34C(C=C1)C23CN1C=NC=C41	6.04267857	-57.41232826	0.10974826
GDB17_1480	CC12NCC34CN5C(C3C14)=C2C(C#C)S5(=O)=O	6.4924776	-59.96543586	0.1186621
GDB17_1481	CC12NCC3=C1C1N4C2CC(C#C)C14S3(=O)=O	6.63790933	-65.59730326	0.11773539
GDB17_1482	CC12NCC3=CC4=CC=CC(=C1)C1C4C231	6.06014046	-93.66240739	0.12702777
GDB17_1483	CC12NCC3=C(C#C)N4N=NN=C4C1C23	5.30880366	-38.42306614	0.17503861
GDB17_1484	CC12NC=C3C(=N)NC4C(C=C1)(C#N)C234	6.60671993	-64.46400802	0.0965744
GDB17_1485	CC12NCCC11C2C2=C3C1C=CC3=NN2	5.99730095	-68.01316985	0.16162436
GDB17_1486	CC12NCCC11C2C2=CCC3=C2N1C=N3	5.72459967	-64.814005	0.12963176
GDB17_1487	CC12NC(C=C1)(C#CC#N)C2C#CC#N	6.64251265	-27.66116781	0.11495828
GDB17_1488	CC12N=CN3C1C2(C)C1=C(NC=C31)C#C	5.47455684	-38.25016673	0.17883491
GDB17_1489	CC12N=CN3C4=C(ON=C4C#C)C1C23C	5.53478761	-41.07538222	0.1042086
GDB17_1490	CC12N=CN3C=C4C=CCC44C=CC1C234	6.68311717	-88.19894443	0.11398487
GDB17_1491	CC12NC(=N)C1CC1=C3N(CC=C23)C=C1	4.98867525	-48.81134052	0.12408793
GDB17_1492	CC12N=CNC34C5NC1C23S(=O)(=O)C=C4C=C5	6.98444678	-89.41178167	0.09727969
GDB17_1493	CC12NC(=N)C3C1C1C4C1C2(C=C34)C#C	6.35594563	-51.09510861	0.11039697
GDB17_1494	CC12N=CNC3=C1N(C=C3)C1(CC21)C#N	5.3301847	-51.02488449	0.21180531
GDB17_1495	CC12N=CNC3=C4C=C1C1C(C41N)C23C	5.88751617	-84.03578988	0.18996819
GDB17_1496	CC12NC(=NC3C(C13)C1=C2NN=C1)C#C	5.54696493	-23.19111797	0.15154062
GDB17_1497	CC12N=COC11CC3=C4N(C=C3)C=CC214	6.50854736	-63.60422911	0.05525318
GDB17_1498	CC12NC(=O)N3C4CC(C#N)=C(C=C1)C234	6.00182103	-65.31038916	0.212057
GDB17_1499	CC12NS(=O)(=O)C34C(C13)C1C3C(C=C21)N=CN43	6.7321231	-65.22381836	0.05455911
GDB17_1500	CC12NS(=O)(=O)C3(C#N)C4C(C14)C1=C3CCC21	5.83512966	-48.03042215	0.14962264
GDB17_1501	CC12OC11C3C4C3C22C3OC11CC41C23	7.45481544	-50.57225924	0.0917234
GDB17_1502	CC12OC11C=CC3C=CC4=C(C13)C2=CN4	5.92517193	-64.51464208	0.12006691
GDB17_1503	CC12OC11CC=C3CC=CC13C(=C2)C#N	6.17727996	-69.45883676	0.19374358
GDB17_1504	CC12OC1C1C3C4N3C2C2=NNC1=C42	5.73829186	-41.27800216	0.14794017
GDB17_1505	CC12OC1C1=C3N4C(C=C23)C=CCC4=C1	5.40780534	-63.95579097	0.09475027
GDB17_1506	CC12OC1C1C(CC3=CN=NC2=C13)C#N	5.20852307	-31.35076836	0.20754682
GDB17_1507	CC12OC34CC=CC33C(C13)C1=C2ON=C41	6.28234526	-59.64466164	0.11470433
GDB17_1508	CC12OC3C1C1C4C1C1=C2NN=C1C34	5.73269261	-39.01896194	0.11647039
GDB17_1509	CC12OC3=C4C1C1C5C1C4=C(O3)C=CC25	5.8873346	-57.92072018	0.14418558
GDB17_1510	CC12OC3=C4C1C2C1C(NC(O3)=C41)C#C	5.98452573	-44.13525551	0.14052551
GDB17_1511	CC12OC3C4C1C4(N)C1=C3OC(O)=C21	5.7466332	-43.82528116	0.15106225
GDB17_1512	CC12OC3C4C(N5C3=NC(N)=C15)C24N	5.69425924	-39.52730014	0.28518412
GDB17_1513	CC12OC3C=C(C1C#C)C14NS(=O)(=O)CC31C24	6.85889657	-70.75481495	0.11713826
GDB17_1514	CC12OC3=CNC4=C3N3C(C4=C1)C23C#N	5.67842289	-38.82732107	0.18270825
GDB17_1515	CC12OC3=NC4=CC1=C1N5C2C5C3(C)N41	5.90631106	-38.24897943	0.11720054
GDB17_1516	CC12OC3=NC4=CC=CC1=C4C1(N)C3C21	4.99790053	-45.43955397	0.15494126
GDB17_1517	CC12OCC3=C1C14NC=NC11C4C3C=C21	6.90895973	-80.46626572	0.13301313
GDB17_1518	CC12OCC3=C4C1C1(CCC(=C3)N41)C=C2	5.65957625	-41.31309507	0.1171121
GDB17_1519	CC12OCC3=CC4=CC5C1N5C4(C#N)C23	6.05454257	-71.33041208	0.15050914
GDB17_1520	CC12OC(C=C1)C1C3CCC4=C3N1C2=C4	5.80380458	-37.91273607	0.17660034
GDB17_1521	CC12OC(C=C1)C1=CNC3=C1C2(C)C=C3	5.88944096	-52.82346657	0.12776776
GDB17_1522	CC12OC=NC11CC3=C4C1C2=CN4C=C3	6.12820562	-60.61361245	0.123109
GDB17_1523	CC12OC(=N)C34C=CC5=CNC1=C5C3C24	5.98952632	-53.54704217	0.0659707
GDB17_1524	CC12OC(=N)C34CC(=CC(=C1)C3C24)C#C	6.19197817	-62.23499014	0.13613904
GDB17_1525	CC12OC(=NC3=C1N(C=C3)C1CC21)C#C	5.32890312	-31.37319578	0.1080739
GDB17_1526	CC12OC(=N)C3=CC(C#N)C11C=CCC231	6.29318367	-65.88939011	0.15046006
GDB17_1527	CC12OC(=N)CC11C3C=C(C#N)C(=C2)C13	6.16663312	-66.00702962	0.14249654
GDB17_1528	CC12OC(=O)C3C1C31C=CN3C=CC2=C13	5.82926836	-53.56849901	0.07601117
GDB17_1529	CC1C23CC4=C5N(CC(C=CC2)C135)C=N4	5.79106878	-52.48218719	0.1258223
GDB17_1530	CC1C23CC4=C5N(N=N4)C(C2C35C#N)S1(=O)=O	6.08202752	-44.11416298	0.2089061
GDB17_1531	CC1C23CC4C=C(C2)C2(C#N)N4C32CS1(=O)=O	6.58376792	-52.97724134	0.19251203
GDB17_1532	CC1C23C=CC45OC(=N)C(C24C3C=C5)S1(=O)=O	6.64810245	-66.18075456	0.10142451
GDB17_1533	CC1C23C=CC4=CC5CCC(NS2(=O)=O)=C5C134	6.06285889	-77.23375646	0.13732619
GDB17_1534	CC1C23C=CC4N2C3C2=C4S(=O)(=O)CC12C=O	6.31636923	-73.5397371	0.14006411
GDB17_1535	CC1C23C=CC4(N=C(C)N(C=N2)C134)C#N	6.50157488	-46.5304264	0.04950009
GDB17_1536	CC1C23CC=CC4=CC5=NCC(=C2)N5C134	6.0751245	-86.32764093	0.08126037
GDB17_1537	CC1C23CNC4=C(C#N)C(=O)N(C=C2)C134	5.86538299	-59.12952606	0.15602018
GDB17_1538	CC1C23N=C4CC5=C6C(C2C3N46)C1(C)C5	6.47123419	-62.12415468	0.18319386
GDB17_1539	CC1C2C11C3C4N3C3=C(ON=C13)C24N	6.4581821	-51.01463959	0.10892765
GDB17_1540	CC1C2C1C1=C3C2C=CN3C2=C1N=NN2	5.41134998	-40.74072954	0.10169892
GDB17_1541	CC1C2C1C1=C(C2C#N)C(=O)N=CC=C1	4.32398829	-13.99610781	0.27672633
GDB17_1542	CC1C2C1C1=C(C2O)C(=CN1)C#CC#N	5.19069159	-25.89112396	0.17983255
GDB17_1543	CC1C2C1C1=CC=CC3=C1C2C=C3C#C	4.75050518	-38.16056436	0.23733867
GDB17_1544	CC1C2C1C1(C=CN3C(=O)NC2=C13)C#N	5.50501246	-43.63544931	0.23224672
GDB17_1545	CC1C2C1C1OC3=C4C1C2N4C(=N)N3	5.87636056	-42.01131679	0.19351997
GDB17_1546	CC1C2C1N1C(=CC3=C1C2C=C3C)C#N	5.03981796	-28.53127364	0.16863067
GDB17_1547	CC1C2C34C5CC67OC6(C6C3C6C127)C45	7.35090954	-46.29601914	0.22535668
GDB17_1548	CC1=C2C34C5CNC3(C=CC45C1)C=CS2(=O)=O	6.32924447	-56.80979621	0.13855709
GDB17_1549	CC1C2C34CC=CC23C2=CC=CN2C4S1(=O)=O	5.908206	-46.19019463	0.14071932
GDB17_1550	CC1=C2C34CC=CC33C4C1=CCC3CS2(=O)=O	6.15484294	-62.65064337	0.15907411
GDB17_1551	CC1C2C3C1=CCC3=CN1N=CC(N)=C21	5.20363085	-52.55359447	0.14034408
GDB17_1552	CC1C2C3C2C2=C1C=NC(=O)N2C3C#C	5.28506342	-27.98678611	0.17515926
GDB17_1553	CC1C2C3C2S(=O)(=O)C2CC4=CC=C1N4C32C	5.59962426	-47.29711578	0.16858082
GDB17_1554	CC1=C2C3C4C1C1C5C(N45)C3=C1N2C=O	6.0777511	-53.3202717	0.10161658
GDB17_1555	CC1C2C3C4=C1CC1=C4N(N=C1)C23C=O	5.41089266	-50.8788539	0.22557443
GDB17_1556	CC1=C2C3C4C1C=C1C=CC(C2C=O)C341	6.14847712	-77.49009466	0.02583503
GDB17_1557	CC1=C2C3C4C1C=C1C=CCC(C2=O)C341	5.74935331	-69.51379473	0.08112167
GDB17_1558	CC1=C2C3C4C1CC1(NC=C(C=O)C341)S2(=O)=O	6.31616598	-63.4615618	0.12890037
GDB17_1559	CC1=C2C3C4C1=C(C#C)C(C=C2C)C34O	5.30992161	-40.00288165	0.09805225
GDB17_1560	CC1=C2C3C4C1=CC(=O)NC34C(C)=C2C	5.39188136	-45.23560255	0.09739443
GDB17_1561	CC1C2C3C4C1CN1CC5=C(C41)N3C2=N5	5.48858425	-50.13412444	0.19697597
GDB17_1562	CC1C2C3C4=C1C=NN4C1=C3N(N=C1)C2(C)C	4.76245061	-22.70302024	0.20916232
GDB17_1563	CC1=C2C3C4(C1)COC1=CNC2=C1C34C	5.48365772	-38.58886023	0.1813636
GDB17_1564	CC1C2C3C4=C1N=C(C)N4C1=CCCC231	5.42121899	-36.80700755	0.10283807
GDB17_1565	CC1=C2C3C4C1N=C(N)C34C1=NN=CN21	5.72610485	-34.46618431	0.15696048
GDB17_1566	CC1=C2C3C4C3C11OC11CCC22CC412	6.86535054	-55.53214686	0.07471613
GDB17_1567	CC1=C2C3C4C3C1C1=C(NC=C1)C4C2O	5.32376511	-34.26415454	0.13382717
GDB17_1568	CC1=C2C3C4C3C1(CCC4=C2S(O)(=O)=O)C#N	5.05466686	-38.45936594	0.16098886
GDB17_1569	CC1=C2C3C4C3C1(OC1=CC=C2N41)C#C	5.58313237	-31.59575885	0.10683244
GDB17_1570	CC1=C2C3C4C3C1(OC4C2C#N)S(=O)(=O)C#N	5.78988527	-33.358763	0.11946795
GDB17_1571	CC1=C2C3C4C3C3=C2C2=C(OC=N2)C3(N)C14	5.59902579	-45.31514279	0.12773491
GDB17_1572	CC1C2C3C4C3C3=C2CNC32C4C1=CS2(=O)=O	6.57096829	-58.1960892	0.11274898
GDB17_1573	CC1=C2C3C4C3C3=C2C(=N)C=CC(=N)N3C14	5.33706079	-30.70470096	0.06861078
GDB17_1574	CC1C2C3C4C3C3=C2OC2=C3N4C1=C2	5.4523962	-29.52806397	0.16172895
GDB17_1575	CC1=C2C3C4C3C3(C=C14)C2C=CN3C=O	6.35595009	-66.87186472	0.08092193
GDB17_1576	CC1=C2C3C4C3C3C(C=CC23N)=C(C)C14	5.68811392	-58.48565356	0.0665346
GDB17_1577	CC1C2C3C4C3C3=C(N(C)C=C23)C(=O)C14	5.07209854	-22.01596139	0.16056752
GDB17_1578	CC1C2C3C4C3C(=C2C)C2=C(C=NO2)C14	5.24876082	-29.3649706	0.07415867
GDB17_1579	CC1C2C3C4C3(C)C3=C2C(=O)C2N3C142	6.30199991	-48.18258155	0.15705035
GDB17_1580	CC1=C2C3C4C3C(C(C)=C14)=C(C)C2S(N)(=O)=O	4.97019736	-18.59731257	0.04941228
GDB17_1581	CC1C2C3C4C3C(=CC=C2C#N)S(=O)(=O)C=C14	5.69467371	-61.87292967	0.07069263
GDB17_1582	CC1=C2C3C4C3C(C(C#C)C4C1)=C2C#N	5.361481	-36.57628855	0.13779633
GDB17_1583	CC1=C2C3C4C3C(C#N)(N2C=O)C(C)=C14	5.54225331	-53.83630316	0.11358718
GDB17_1584	CC1=C2C3C4C3(C#N)C1CC41NCC=C21	6.20738408	-60.10571133	0.0827401
GDB17_1585	CC1C2C3C4C3(C#N)C3=C2ON=C3C14N	5.69160843	-49.39005304	0.0835551
GDB17_1586	CC1=C2C3C4C3(N)C11C3N1CC21CC431	7.06915926	-63.19594236	0.05857056
GDB17_1587	CC1=C2C3C4C3(N)C1=CC4(N)C2(C)C#N	5.79147677	-50.56038475	0.12273474
GDB17_1588	CC1C2=C3C4C5C14C=CC5(C)N3S(=O)(=O)C=N2	6.47944454	-67.18717551	0.09508197
GDB17_1589	CC1C2=C3C4C5C14C=CC5(O)S(=O)(=O)N3C=C2	6.15372114	-35.52384978	0.13574078
GDB17_1590	CC1C2C3C4C5=C1C=CN5C(C34C#C)S2(=O)=O	5.72485536	-33.876946	0.14182644
GDB17_1591	CC1C2C3C4C5C2C2=C(N3C1=N2)C45O	5.80584134	-37.70117726	0.1680799
GDB17_1592	CC1C2C3=C4C5C2(C)C5(C(C)N4C=C3)S1(=O)=O	5.8737141	-30.83861701	0.20199798
GDB17_1593	CC1=C2C3C4C5C2=CC(C#N)C5(N)C1N34	5.96375332	-51.76764946	0.15349696
GDB17_1594	CC1C2C3C4C5=C2C=CN5C11C=CCC341	6.08999257	-52.94091861	0.13673662
GDB17_1595	CC1C2=C3C4C5C4C1=C(C)C5N3C=N2	5.22924078	-26.19936332	0.12437274
GDB17_1596	CC1C2C3C4C5C4C4=C(N25)C1=NC(N)=C34	5.52044812	-27.22323277	0.26617927
GDB17_1597	CC1=C2C3C4C5C4C(C3N)=C(C)C(=C1)N25	5.26419859	-35.86741271	0.08672841
GDB17_1598	CC1=C2C3C4C5C4(C=CC25O)C2=C3N1C=C2	5.90358037	-39.58739861	0.10472349
GDB17_1599	CC1=C2C3C4C5C4N4C2S(=O)(=O)C=C4N5C3C1	5.90898791	-48.83248584	0.10551598
GDB17_1600	CC1=C2C3C4C5C6C3C1=CC6(C)C2C45C	5.80474033	-41.04815176	0.07868716
GDB17_1601	CC1C2=C3C4C5C6C3C1(O)CC6=CC45C2	6.43219943	-47.15506	0.10990175
GDB17_1602	CC1=C2C3C4C5C6C(C=CC256)C4C=C3C1	6.32381463	-66.87689154	0.07293555
GDB17_1603	CC1C2C3C4=C5C6C(N2C5=C1C(=N)O4)C36O	5.86726884	-48.42980096	0.1609294
GDB17_1604	CC1C2=C3C4C5C6N3C(C=C6CCC145)=C2	6.07660086	-53.83530803	0.11941729
GDB17_1605	CC1C2C3C4=C5C(C1=CN5S(=O)(=O)C=C4)C23C	5.78037257	-71.35653629	0.14965851
GDB17_1606	CC1=C2C3C4C5C(C=C2C45C#N)S(=O)(=O)C3C1	5.75400593	-49.92659096	0.12767184
GDB17_1607	CC1C2=C3C4C5C(C=CC145)N3C(C#C)S2(=O)=O	6.52994763	-57.5681222	0.06150397
GDB17_1608	CC1C2=C3C4C5C(CCC145)N3N=C2C#N	5.75823738	-35.50440803	0.21471555
GDB17_1609	CC1=C2C3C4C5C(C=CC5(C)S2(=O)=O)=CC1N34	5.81888842	-65.5031977	0.12622488
GDB17_1610	CC1C2C3=C4C5C(CN4C=C3)C=C1C25O	5.33491571	-42.32286825	0.15901603
GDB17_1611	CC1=C2C3C4C5N2C(CC(C45C#N)S3(=O)=O)=C1	5.69816177	-39.74321788	0.12410779
GDB17_1612	CC1C2C3C4C5N4C2(C)C2=C1N(C)C3=C52	5.75239838	-36.93541224	0.13313695
GDB17_1613	CC1=C2C3C4C5N4C2(C#C)C2=C5C3C1C2	6.18605056	-53.0769073	0.17050006
GDB17_1614	CC1=C2C3C4C5N4C4(CC34C1)C1NC251	7.30509268	-67.31666914	0.18091808
GDB17_1615	CC1=C2C3C4C5N4C(C3C1)C1C5=C2CS1(=O)=O	5.8591306	-52.62276905	0.1208145
GDB17_1616	CC1C2C3=C4C5N6C25CC2(C4C62C)C13	6.91645002	-48.29545669	0.03254248
GDB17_1617	CC1=C2C3C4CC44C(O1)=C2C1N3C41C	6.15252902	-47.17833111	0.23376217
GDB17_1618	CC1C2C3C4C(=CC1C34C)C1=CNC=C21	5.4037669	-45.6659647	0.1570107
GDB17_1619	CC1=C2C3C4C(=CC1(C=O)C34C#C)C2O	5.96220821	-50.53366494	0.13847997
GDB17_1620	CC1=C2C3C4C(C=C3C(CO)=C2C#N)C14	5.14458719	-41.04129487	0.12054309
GDB17_1621	CC1=C2C3C4CC(=C5C4C4C(N25)C34O)C1=NO	5.69787733	-40.72268463	0.09992955
GDB17_1622	CC1C2C3C4C=C(C)C5=CC1=C(N45)C23N	5.43022386	-43.37923229	0.22279367
GDB17_1623	CC1=C2C3C4C(C=C(C)C1C34C)=C2S(N)(=O)=O	4.95837582	-42.99378034	0.21663196
GDB17_1624	CC1=C2C3C4C=CC(C#N)(C2=CN1)C34N	5.41258609	-39.23376205	0.1657099
GDB17_1625	CC1=C2C3C4C=CC(=O)C34C=CC2=CN1	5.34539582	-44.9241768	0.19172985
GDB17_1626	CC1C2=C3C4C(=CN3C=C2)C(C#C)C14N	5.61220807	-46.59258912	0.12007005
GDB17_1627	CC1C2=C3C4C(N3N=N2)S(=O)(=O)C2C=CCC142	6.14887812	-54.62662645	0.16455547
GDB17_1628	CC1C2C3C4C(OC5=C4N2N=C5)C2=C3N1C=C2	5.18949508	-20.99178825	0.130642
GDB17_1629	CC1=C2C3C4(N1)C=CC1(O)C=CC(C341)S2(=O)=O	6.72915224	-45.79775796	0.06880977
GDB17_1630	CC1=C2C3C4N3C1(C=CC4=C2CO)C#C	5.61326302	-53.44823282	0.12089808
GDB17_1631	CC1=C2C3C4N3C3C1OC1(C)CC2=C4C31	5.75846845	-49.29340111	0.16673655
GDB17_1632	CC1=C2C3C4N3C3C5C(NCC145)=NC23C	6.51275828	-67.79129289	0.15033581
GDB17_1633	CC1=C2C3C4N3C(C2C#C)C(C#C)=C14	5.6883338	-29.46540067	0.10378783
GDB17_1634	CC1=C2C3C4N3C(C2=O)C(C#C)=C4C=C1	5.24986741	-48.06599283	0.16072438
GDB17_1635	CC1=C2C3=C4N5C6(CC=CC256)C1N4N=C3	6.22272941	-51.75609805	0.14647844
GDB17_1636	CC1=C2C3C4N5C(CC1C34C)=CC(O)=C25	5.22422895	-32.78785228	0.16876028
GDB17_1637	CC1C2=C3C4N5C(CC3=CN2C)=NCC145	5.92963688	-48.63888247	0.09471664
GDB17_1638	CC1=C2C3C4N5C(CNC34C1)=NC(C)=C25	5.54402373	-47.38986015	0.16429932
GDB17_1639	CC1C2C3C4N(CC5=C4C2=CS5)C2=C3N1C=C2	5.0196149	-26.59988768	0.19923109
GDB17_1640	CC1=C2C3C4N(C=CC44C=CC1N34)C2=O	5.98838321	-56.68590077	0.13665399
GDB17_1641	CC1=C2C3C4N=C(N)C(C#N)(C34)N2C=N1	5.4122828	-29.21661061	0.18766754
GDB17_1642	CC1=C2C3C4OCC(=CN2N=N1)C34C#C	5.3629228	-38.8766689	0.12417133
GDB17_1643	CC1=C2C3C(C1)C1CCC4(N3C14C#N)S2(=O)=O	6.12470311	-41.48010665	0.18894229
GDB17_1644	CC1=C2C3C(C1)C3C1=C2C(C)=CC(O)=C1	4.08561948	-23.89164072	0.1655852
GDB17_1645	CC1=C2C3C(C1)C3C1=C2NC2=C1C=NO2	5.02079276	-22.84500901	0.24559136
GDB17_1646	CC1=C2C3C(C1)N1C4C3(C)C4(C#C)C2S1(=O)=O	5.93532106	-54.52516074	0.12877591
GDB17_1647	CC1=C2C3CC45NC1=C1C4C5(N)C3N21	6.28414116	-38.96553151	0.14676616
GDB17_1648	CC1=C2C3C(C4=C2C=NN4)C32CN=CN12	5.69233499	-37.33908832	0.15654818
GDB17_1649	CC1=C2C3C=C4C5C3C5C2C2C1CC=C42	5.61746506	-47.1491149	0.16524387
GDB17_1650	CC1=C2C3C=C4C5C(C2C4(C)C1)C35C#N	5.71108535	-46.77766624	0.11385014
GDB17_1651	CC1C2C3C=C4C5C(N35)C2=C2C4N=CN12	6.09955352	-64.83364846	0.07548536
GDB17_1652	CC1C2C3CC4C5=C(NC=N5)C1=C4C23N	5.34702626	-41.55502261	0.1880315
GDB17_1653	CC1=C2C3CC4C(C2(C)C2C3C42C#C)S1(=O)=O	5.90982998	-52.82738839	0.09299857
GDB17_1654	CC1=C2C3(CC4=CC2(OC1)C1C4C31)C#N	6.2496406	-53.38524564	0.10893822
GDB17_1655	CC1C2C3CC4C=CC5=NC1=C(N45)C23C	5.42034004	-60.17945517	0.20281363
GDB17_1656	CC1C2C3=C(C4=CCCC124)C(=N)C=NN3	5.47225879	-47.12796354	0.12214622
GDB17_1657	CC1=C2C3CC4C=C(C)C(O1)=C2C1C4N31	5.30556186	-42.47814601	0.08110269
GDB17_1658	CC1=C2C3C(C4CNC(=C1)N24)C3(N)C#C	5.50311027	-36.15467117	0.17415615
GDB17_1659	CC1C2C3CC4N5N=NC(C)=C5C1=C4C23	5.03922626	-28.82052713	0.19984773
GDB17_1660	CC1=C2C3=CC4OC2(CC1)C1C4C31C#N	5.94109034	-59.48079949	0.13614475
GDB17_1661	CC1C2C3=C(CC12C#C)C=NC=CC3=O	4.66216014	-18.7755894	0.17096785
GDB17_1662	CC1=C2C3CCC3C3C=CC(NC1=O)=C23	4.42304588	-43.88624777	0.19549602
GDB17_1663	CC1=C2C3C=CC4C3C4N2N=NC1=O	5.01516713	-24.58603481	0.11010993
GDB17_1664	CC1=C2C3C=CC4C(=C1)N2C1C3C41O	5.35232616	-37.56037965	0.09747749
GDB17_1665	CC1C2C3CCC4=C(C23)N1C1=C4C=CN1	4.7139255	-12.11067821	0.16926883
GDB17_1666	CC1=C2C3=CCC4C(C34)N3N=CC(O1)=C23	4.75030185	-25.98682916	0.13497215
GDB17_1667	CC1=C2C3C=CC4(C#C)C(C2=CN1)C34C	5.41594214	-38.08436854	0.17009256
GDB17_1668	CC1=C2C3C=CC4(C#N)C1C1C(N34)C21C	5.8498337	-52.47507837	0.19450994
GDB17_1669	CC1=C2C3C=CC4NC5(CCC(O1)=C25)C34	5.68464221	-48.08288295	0.11636851
GDB17_1670	CC1=C2C3CC(C=C3)C2C2=C(N)N=CN12	5.42724669	-22.95774258	0.23025858
GDB17_1671	CC1=C2C3=C(CCC3)C3C4CC(N1)=C2N34	4.67589765	-26.70011388	0.25419584
GDB17_1672	CC1=C2C3CC(C#C)(C3C#C)N2N=C1N	6.14682235	-27.37863883	0.11455433
GDB17_1673	CC1C2C3CC(C#C)=C(C23)C2=NNC=C12	5.38138103	-27.11694812	0.24852342
GDB17_1674	CC1C2C3C(C#C)C(=O)N4C=CC1=C4N23	5.22889749	-22.23513424	0.16411012
GDB17_1675	CC1=C2C3C=CC(N2C=C1)C31CC1C#N	6.22457328	-35.42331379	0.08917215
GDB17_1676	CC1=C2C3C=CC(N)C4C5C(N35)C2=C4N1	5.5063508	-51.50390417	0.13031489
GDB17_1677	CC1=C2C3=C(CNC2=O)C(C#N)N2C1C32	5.2423806	-50.90413283	0.27405384
GDB17_1678	CC1=C2C3=C(C(N)=NN3)C3=C2C2C(C3)C12	4.84566913	-26.5659451	0.23444006
GDB17_1679	CC1=C2C3CC(O3)C2C2=C(N=NN12)C#C	5.66234671	-22.89641854	0.17662226
GDB17_1680	CC1C2C3CN4C(C23)=C1C(=CC4=O)C#N	4.6462806	-20.13978984	0.22439827
GDB17_1681	CC1C2C3CN4C(C#C)=C(C)C1=C4C23C	5.1759989	-30.64401671	0.18089007
GDB17_1682	CC1=C2C3CN4N=CC(C2OC1C#N)=C34	5.21073425	-31.39899028	0.13263171
GDB17_1683	CC1=C2C3C(NC1C#C)C3N1C=CC=C21	5.2720093	-30.25454565	0.14764152
GDB17_1684	CC1=C2C3C(N)C3(CN2N=C1C#N)C#N	5.09010174	-23.970583	0.14650349
GDB17_1685	CC1=C2C3(C#N)C4C3N(C(C#N)C4N1)S2(=O)=O	5.64840611	-51.9850175	0.12074551
GDB17_1686	CC1C2C3=C(NN=C3C#C)C(=O)C12C#N	4.96861018	-16.88685755	0.14454187
GDB17_1687	CC1=C2C3C(NS2(=O)=O)C32C=CC3NC=NC123	6.84541986	-83.54237444	0.10910127
GDB17_1688	CC1=C2C3C(O)C3C(C#CC#N)N2N=C1	5.18681137	-23.88089834	0.14415864
GDB17_1689	CC1C2=C3C(OC4CC4C3=C1C#N)=CN2	4.85661404	-33.17465235	0.26530331
GDB17_1690	CC1C2C3N2C2(C#C)C4C3=CC(=NO)C124	6.75192782	-56.14518844	0.14250302
GDB17_1691	CC1C2C3N4C1C1=C(C2=CN1)C34S(=O)(=O)C#C	5.81576567	-31.57517377	0.08221424
GDB17_1692	CC1=C2C3N4C1C4C(C#N)=C3C=CC2O	5.31677441	-52.1487055	0.17676676
GDB17_1693	CC1=C2C3N4C3(C)C1=CC4(C)C=CC2=O	5.26262517	-59.47202764	0.15127408
GDB17_1694	CC1C2C3N4C3(C)C3=C(C14C#C)S(=O)(=O)CN23	6.14871136	-58.89278353	0.1925756
GDB17_1695	CC1C2C3N4C3(C#N)C3=C(C14C)S(=O)(=O)CN23	6.04604815	-59.23799046	0.18673395
GDB17_1696	CC1C2C3N4C3(C#N)C3=C(N=CN23)C14C	5.80872711	-45.35944927	0.17151716
GDB17_1697	CC1C2C3N4C5=C2C=C(C#C)N5C1C34C	5.73272491	-27.46017215	0.19859846
GDB17_1698	CC1=C2C3N4C5C2NS(=O)(=O)C5C1(C)C34C#N	6.05132864	-60.77383383	0.06010719
GDB17_1699	CC1C2C3N4C5C4C12N1C=C(N)C3=C51	6.35875287	-39.49453544	0.10963631
GDB17_1700	CC1C2C3N4C5C(C=C2C45C#N)C3(C)S1(=O)=O	6.12249233	-51.38295179	0.10201524
GDB17_1701	CC1C2=C3N4C5C(C(CC145)C#N)N3N=N2	6.14989716	-41.30444583	0.18963365
GDB17_1702	CC1=C2C3N4C5=C(C=CN25)C(C=O)C34C1	5.7753231	-47.00552903	0.15606719
GDB17_1703	CC1C2=C3N4C5C(=CCNCC145)N3C=C2	5.78496704	-61.09734925	0.11529743
GDB17_1704	CC1=C2C3N4C5=C(C=NN25)C1(C=O)C34C	5.45989708	-41.61243185	0.13729765
GDB17_1705	CC1=C2C3N4CC5C=CC(=C1)N2C5C34C	5.54571857	-55.61306872	0.18943573
GDB17_1706	CC1C2=C3N4C(CC14C#N)C=CC3=NO2	5.35187164	-54.77605384	0.11867901
GDB17_1707	CC1C2C3N4C=CC=C4C(=C1C#N)C23N	4.88971576	-26.40501811	0.22326487
GDB17_1708	CC1C2C3N4C(CN5N=NC2=C45)C2=C3N1N=N2	5.43057151	-31.73709782	0.22772712
GDB17_1709	CC1C2C3N4N=CC5=C4C(=C1C(C)=N5)C23O	4.80703617	-28.864129	0.21691455
GDB17_1710	CC1=C2C3NC3(CC2C2=C1NN=N2)C#N	5.49220724	-35.90551405	0.12250501
GDB17_1711	CC1=C2C3NC3(C)C3C=C(C#C)C(O1)=C23	5.43084585	-44.40446027	0.11634152
GDB17_1712	CC1=C2C3NC4C5C6(NC=NC356)C2=C4N1	6.70168596	-56.92593945	0.12914456
GDB17_1713	CC1=C2C3N=C4N5C3C5C2C4(C#C)S(=O)(=O)C1	6.06549431	-42.04179117	0.05385933
GDB17_1714	CC1C2=C3N(CC4C5CC5C1=C34)C(O)=C2	5.14381645	-36.28123793	0.17534501
GDB17_1715	CC1C2=C3N(C=C4CC(N)C11CC341)N=C2	6.07681827	-59.44042957	0.13348396
GDB17_1716	CC1C2=C3N(CC4NC34C1(C)C#C)C=C2	5.97670015	-43.25084624	0.11567475
GDB17_1717	CC1C2C3NC(=N)C4=C(N1N=N4)C23C#C	5.6586784	-43.19493742	0.12150923
GDB17_1718	CC1C2C3=NNC4=C3N3C(=C4)C(O)C=CC123	5.7885147	-35.83793594	0.12485318
GDB17_1719	CC1=C2C3NS(=O)(=O)C45CC(C1)C2(C#C)N4C35	6.61784124	-60.81068381	0.11915335
GDB17_1720	CC1C2C3OC(C=C3)C3=CC(C#N)=C1N23	5.75116717	-30.42405013	0.15627953
GDB17_1721	CC1C2CC1C13C=CN4N=CC(C=C21)=C34	6.67393213	-66.16466457	0.21095457
GDB17_1722	CC1C2CC1C1=C(C)C=C(C#CC#N)N21	5.6439577	-15.04472101	0.20542318
GDB17_1723	CC1C2CC1C1=CN3C=CC(O)=C3C1=C2	5.37208425	-25.75714768	0.20530383
GDB17_1724	CC1C2CC1(C#N)C1C2=CN2C=NC=C12	6.05501619	-37.63290331	0.10432217
GDB17_1725	CC1C2CC22C(C=CC3=C2C1=NO3)C#C	6.01438822	-59.08835508	0.14619989
GDB17_1726	CC1C2CC22C=C(C#C)N3C=C(O)C1=C23	5.80320717	-37.63392579	0.15543286
GDB17_1727	CC1C2CC22C=C(C#N)C3=C2C1=CC=N3	5.10652713	-46.30630234	0.18965306
GDB17_1728	CC1C2CC22C=CN3C4=C(OCC4)C1=C23	5.59256401	-52.91021399	0.2183796
GDB17_1729	CC1C2CC22CN3C(N)=NC4=C3C2=C1C4	5.66606952	-43.62007311	0.16688283
GDB17_1730	CC1C2CC2C2=C1C1=C(C2)OC(=C1)C#C	5.17171386	-36.14549602	0.14098445
GDB17_1731	CC1C2CC2C2=C1C1=C(NN=C1)C=C2N	4.30118041	-23.0138049	0.23346488
GDB17_1732	CC1C2CC2C2(C#N)C1=CC1=C2ON=C1	5.22604973	-48.2792208	0.20422161
GDB17_1733	CC1C2CC2C2=NC=CC3=C2C1=NC=C3	4.06554031	-20.46630516	0.20350475
GDB17_1734	CC1C2CC2C2=NNC3=C2C1C=C3C#N	5.1157796	-42.70492237	0.23468265
GDB17_1735	CC1C2CC2CC2=CC3=C(NN=C3)C=C12	3.8562494	-18.9366631	0.23262371
GDB17_1736	CC1C2CC2(C#C)N2C=NC3=C2C1C=C3	5.47934096	-53.91836122	0.13859953
GDB17_1737	CC1C2CC2(CN2N=CC(=N)C=C12)C#C	5.39053047	-26.83980469	0.14524968
GDB17_1738	CC1C2CC2(C#N)C2=CC(=NC=C12)C#C	4.86795025	-17.88093784	0.19185637
GDB17_1739	CC1C2CC2N2N=NC3=C(O)NC1=C23	4.90850673	-24.14288835	0.21305077
GDB17_1740	CC1C2=CC34C5C2N5C11C=CC(CS3(=O)=O)C41	6.88932602	-66.193164	0.10597655
GDB17_1741	CC1=C2CC34CC5=CC(C6C2C3N4C56)S1(=O)=O	6.53104233	-59.0107074	0.12021884
GDB17_1742	CC1=C2CC34CCC5=C3C1(NC5)C1C2N41	6.54475554	-66.65522036	0.10010138
GDB17_1743	CC1=C2CC34C=CCCC33NC(=N1)N2C43	5.99478582	-40.83384855	0.15825037
GDB17_1744	CC1=C2CC34C(C#N)N3C=NC4C2=CN1	5.97158428	-45.11711389	0.15804399
GDB17_1745	CC1C2CC34NC5=C(C1=NN5)C23CC=C4	6.06042682	-48.08714649	0.17920429
GDB17_1746	CC1=C2CC34OCC=CC33C(C1=C4)C23C	6.04578035	-63.25370667	0.07245272
GDB17_1747	CC1=C2CC34OC=NC33C4C(C)=C(C1)C23	6.26944725	-65.51749667	0.08875427
GDB17_1748	CC1=C2CC3=C4C2C2C1N=COC(=C3)N42	5.58974695	-47.62804347	0.08269316
GDB17_1749	CC1=C2CC3=C4C2C2C(CC4=CO3)C12C	5.23669194	-44.92303735	0.15315105
GDB17_1750	CC1C2C=C3C4C2C4(C1C)C1=C3OC=N1	5.93861129	-42.97288498	0.15152399
GDB17_1751	CC1=C2C=C3C4C2C4(C1)NC1=CC=NN31	5.66097974	-40.84495103	0.22952063
GDB17_1752	CC1=C2CC3=C4C2C(=CCN4C=C3)C1N	4.79757901	-44.4307617	0.14358907
GDB17_1753	CC1=C2C=C3C4C2(N)C4(C1)C1=C3NN=C1	5.64251818	-52.65923794	0.16709774
GDB17_1754	CC1=C2CC3C4C3N2C2=C1C(CN42)C#N	5.41634418	-29.58075883	0.25135038
GDB17_1755	CC1=C2CC3=C4C5C2C5(C)C1C4=C(N)O3	5.32082236	-31.46316772	0.07787697
GDB17_1756	CC1C2=CC3C4C(C5=C(C=NN35)S1(=O)=O)C24C	5.48754114	-47.69910277	0.18124038
GDB17_1757	CC1(C2CC3=C4C(C=CC124)=CN3)C(N)=N	5.68378409	-47.44247765	0.1478636
GDB17_1758	CC1C2CC3=C4C(=CN3)C3=C(N1C=C3C)C24C	4.81082561	-26.25268014	0.19753348
GDB17_1759	CC1C2(CC3=C4C(=CN3)C(C)CC124)C#N	5.56937927	-33.84824845	0.19095629
GDB17_1760	CC1=C2CC3=C4C(NC3)C3C1C3(C#C)C24	5.90227313	-60.0427251	0.05845676
GDB17_1761	CC1C2C=C3C4(C#N)C(C1S3(=O)=O)C24CC#C	5.9097448	-42.30915902	0.14853073
GDB17_1762	CC1C2C=C3C4=C(NN=C4)OC3(C#N)C12	5.34702003	-38.92176159	0.19590653
GDB17_1763	CC1C2CC3C4=C(OC=C4)C(C#C)=C3C12	4.93870661	-35.0685431	0.15540398
GDB17_1764	CC1=C2CC3C4N2C2=C1C3C1(C)C2C41C#N	5.80088115	-35.25672262	0.14065578
GDB17_1765	CC1=C2C=C3C4(N)C(C1C3(N)C#C)C24C	5.89028293	-55.93938344	0.12818614
GDB17_1766	CC1=C2CC3=C4N(CC24CC1C=O)C=C3	5.37583592	-47.9511555	0.14439955
GDB17_1767	CC1=C2CC3=C4N(C=N3)C3C1C3C24C	5.24280828	-37.34454172	0.09936616
GDB17_1768	CC1C2(C)C3=C4N(N=NC4=CN3)C12C#C	5.30035574	-22.00925766	0.1629742
GDB17_1769	CC1=C2C=C3CC11C=CC(=O)NC11C3C21	5.94933383	-73.39593861	0.15498715
GDB17_1770	CC1=C2CC3=CC11C=CN(C=O)C11C3C21	6.43230378	-66.00243704	0.07504088
GDB17_1771	CC1C2CC3=C(C12)C1=C2N(CC=C32)N=C1	5.01853646	-45.41475236	0.14864389
GDB17_1772	CC1C2CC3=C(C12)C(=NN=C3C#N)C#N	4.55673157	-13.90368425	0.23675019
GDB17_1773	CC1C2=C(C3CC13C#N)C(=CN2C)C#N	4.87327772	-20.89587867	0.20776667
GDB17_1774	CC1=C2CC3=CC1C14C3C21CC=CC4=O	6.16948524	-74.51454205	0.13934026
GDB17_1775	CC1=C2CC3=CC1C14CCC5OCC31C245	6.5731875	-68.27763455	0.13924912
GDB17_1776	CC1=C2C=C3CC1C14CC(CN)=CC31C24	6.30522907	-67.78947652	0.12924118
GDB17_1777	CC1=C2CC3(C=C1C14CCNC21C34)C#C	6.55351314	-60.49181647	0.07649344
GDB17_1778	CC1=C2CC3C=C1C14CC(N)=NCC21N34	6.53734534	-57.96242075	0.16227105
GDB17_1779	CC1C2C=C3C=C1C14N=C(N)C(C)C21C34	6.56913126	-61.35761185	0.10486452
GDB17_1780	CC1=C2CC3C=C1C1C2C31C1=CNC=N1	5.42539124	-35.15348953	0.1148102
GDB17_1781	CC1=C2CC3C=C1C1(C33CC=CC213)S(N)(=O)=O	6.28114024	-59.88229231	0.09976438
GDB17_1782	CC1=C2CC3C=C1C1C3C21N1C=CC=C1	5.14884264	-40.57495009	0.13628713
GDB17_1783	CC1=C2CC3C=C1C1(C)C3(C#C)C21C#N	5.56618014	-43.51788979	0.18694127
GDB17_1784	CC1=C2CC3CC1(C)C1(C)C33C=CS(=O)(=O)C213	6.46665293	-46.36775569	0.15525285
GDB17_1785	CC1C2=CC3=CC1(C#C)C1C22CCOC312	6.65891759	-65.64087993	0.14581626
GDB17_1786	CC1=C2CC3=CC1(O)C1(CC#C)C3C21N	5.85548371	-57.4479371	0.08151328
GDB17_1787	CC1=C2CC3C(C2=NO1)C3(N)C#CC#C	5.10085904	-29.11859398	0.14694962
GDB17_1788	CC1=C2CC3CC33C4CC(C=C4)C(N1)=C23	6.13662584	-47.36471913	0.22664412
GDB17_1789	CC1=C2CC3CC33C(=N)NC=C3N2C=C1	5.40725059	-38.21838681	0.11191864
GDB17_1790	CC1C2CC3=CC45CS(=O)(=O)C1=C1C4C5C3N21	6.30242752	-61.91796073	0.12509883
GDB17_1791	CC1C2C=C3CC4=C5C6C(O)(C2C35)C16C4	6.4509497	-66.1266257	0.0771784
GDB17_1792	CC1=C2CC3C=C4C(N)CC=CC1=C4N23	4.83471568	-64.15112227	0.0951748
GDB17_1793	CC1=C2CC3CC4=NN=C(C1C#N)N4C23	4.91675786	-34.24843305	0.23293716
GDB17_1794	CC1=C2C=C3CC(C1C#C)N1C2C31C#C	6.02420738	-53.20444967	0.14330501
GDB17_1795	CC1C2C=C3C=C(C4C2C34)C2=C1C=CO2	5.23787576	-56.3655459	0.11586068
GDB17_1796	CC1C2C=C3C=CC4=C3C(C12)=C(C)N4C	4.8150052	-50.39744291	0.18663133
GDB17_1797	CC1=C2CC3=CCC4C5C1N5C2(C#N)C34	5.78386636	-58.22543276	0.17587182
GDB17_1798	CC1=C2C=C3C=CC4C5C(N2C4=C1)C35O	5.19085152	-59.24914246	0.16630529
GDB17_1799	CC1C2(C=C3CC=C4C=CC12C34N)C#N	6.27989795	-75.2302446	0.11495381
GDB17_1800	CC1C2=CC3(C=C(C4(C#C)C2C34)S1(=O)=O)C#C	6.1524332	-43.45659663	0.08400293
GDB17_1801	CC1C2C=C3C=CC4=C(C#C)C1C1N2C341	6.32595584	-72.93056506	0.14497072
GDB17_1802	CC1=C2CC3C=CC4C(C)=C(C1)C21OC341	6.17131422	-51.79146497	0.18187585
GDB17_1803	CC1=C2CC3=CCC4(OC1=N)C2C34C#N	5.79655442	-54.50853285	0.04295191
GDB17_1804	CC1=C2CC3(C)C(C)=C1C1(C#N)C2C31N	5.32321197	-39.13263097	0.15479785
GDB17_1805	CC1=C2C=C3CCC=C1C1(O)C3C21C#C	5.30617442	-62.80108343	0.17582327
GDB17_1806	CC1=C2C=C3C=C(C)C1(C)C1C2C31C#C	5.4780004	-55.43002921	0.09767962
GDB17_1807	CC1=C2C=C3CCCC33C4CC(N1)=C2C34	5.22198744	-49.82167212	0.16095392
GDB17_1808	CC1C2C=C3C(C)=CC4(C33NC=NC243)S1(=O)=O	6.89504745	-71.06850719	0.12756127
GDB17_1809	CC1=C2C=C3C=CC(C=C1)C1(C#N)C3C21	5.41568729	-65.57651413	0.16352439
GDB17_1810	CC1C2C=C3C=CC=CC4(C2C34C#N)S1(=O)=O	5.90915682	-69.29655183	0.09082323
GDB17_1811	CC1=C2C=C3CC(C#C)C4C(C34)N2N=C1	5.28269338	-38.43199744	0.11944607
GDB17_1812	CC1=C2CC3=CC=C(C#N)C1(C)N1C3C21	5.4187773	-61.24536252	0.1816995
GDB17_1813	CC1C2C=C3C=CCN4N=C(N)C(C12)=C34	5.05501654	-63.34527373	0.12687422
GDB17_1814	CC1C2C=C3C=C(C#N)C1C1(C#N)C3N21	5.82097766	-58.90066405	0.12687493
GDB17_1815	CC1=C2C=C3C=C(C=O)N(C4C3C24)C1=N	5.397503	-58.75667135	0.17753556
GDB17_1816	CC1=C2CC3CCN4C3C24C2=C1NC=C2	5.45281668	-40.03014745	0.18231062
GDB17_1817	CC1=C2CC3(C)CNC4C3N2C4=C1C#C	5.2428052	-39.46323886	0.13322115
GDB17_1818	CC1=C2C=C3C(C=O)C1(C)C1C2C31C#N	5.47816693	-61.33861898	0.17952389
GDB17_1819	CC1C2CC3=CN4C=CC=C4C3=CC12C	4.51109454	-18.09058103	0.25463091
GDB17_1820	CC1C2CC3=CN4N=CC=C4C3=C(C)C12	4.432194	-11.76233023	0.17959933
GDB17_1821	CC1C2CC3=CN4N=NC1=C4C23C#N	5.47600519	-46.19291495	0.24774957
GDB17_1822	CC1=C2CC3(C)N=C1N1C2(C=O)C31C#C	5.92948633	-46.68060149	0.05055492
GDB17_1823	CC1C2CC3=C(NC4=C3C=CC4=O)C12C	4.67066234	-41.05399292	0.16698651
GDB17_1824	CC1=C2CC3(C=O)C4C2C4(C#C)N1C3=O	5.55586982	-43.82888334	0.1153173
GDB17_1825	CC1=C2CC3=C(OC=C3)C=C2C2C(N)C12	4.94773783	-55.09571878	0.12603282
GDB17_1826	CC1C2C=C3CS(=O)(=O)N4N=CC5=C4C3C12N5	6.12986274	-52.4054222	0.12472256
GDB17_1827	CC1=C2CC3N2C2=C1CNC2C3(C)C#C	5.31955574	-39.26749198	0.09502516
GDB17_1828	CC1C2CC3N4C2C4C2=C3C(=NN12)C#C	5.72607316	-33.81499532	0.16784887
GDB17_1829	CC1C2CC3N4C=CC5=C4C(=C1N5)C23N	5.04642647	-32.43120808	0.16771914
GDB17_1830	CC1C2=CC3(N)C4C2C4(N)C2=C3NC=C12	5.65624914	-47.31246853	0.08792463
GDB17_1831	CC1=C2CC3(N)C4CC5=NNC1=C5C2C34	5.31979141	-40.80093092	0.13289589
GDB17_1832	CC1=C2CC3NC4=C(N(C=C1)N=C4)C23C	5.13293607	-67.22715684	0.20444674
GDB17_1833	CC1C2CC3NC4=NC1=C1C2C3(C#N)N41	5.81157116	-43.55097196	0.18109729
GDB17_1834	CC1C2CC3NC4=NOC5=C4N4C3C2C4=C15	5.52812778	-45.29919466	0.1987675
GDB17_1835	CC1=C2CC3(N)C=C(C1)C1C3(C)C21C#N	5.51810697	-54.52186366	0.05803021
GDB17_1836	CC1=C2CC3(N)C=CC(C23)N2C=NC=C12	4.97607736	-33.3359084	0.1295654
GDB17_1837	CC1=C2CC3N=C(N4C2C34C)C(=C1)C#C	5.63753994	-58.07583214	0.13376132
GDB17_1838	CC1C2=CC3NC=NC4(C22CC=CC342)S1(=O)=O	7.03126292	-82.37760066	0.09879694
GDB17_1839	CC1=C2CC3(O)C4C=C(C1)C2(C#N)C34C	5.38273211	-50.77318731	0.1524501
GDB17_1840	CC1=C2CC3(O)C4C=C(C#N)C(O1)=C2C34	5.08654146	-37.31001225	0.13412106
GDB17_1841	CC1=C2CC3(O)C=CC4=C(C23)N(C1)C=C4	4.94423876	-43.92510463	0.09197492
GDB17_1842	CC1=C2C(CC1)C1C3C2NC2=C3N1N=C2	4.91643494	-34.29463617	0.13109103
GDB17_1843	CC1=C2C(CC1)=CC1(O)CC21C#CC#N	5.16554606	-39.32916071	0.09158574
GDB17_1844	CC1C2=CCC34CC3CC3=NC=C1N3C24	5.65313906	-50.67066782	0.18424916
GDB17_1845	CC1C2C=CC34CC5=C(N3C24C)C1=CN5	5.95551932	-50.00675028	0.21558697
GDB17_1846	CC1=C2C=CC34CC5=CN=C1N5C3(C)C24	5.60441228	-52.60669388	0.13892018
GDB17_1847	CC1=C2C=CC34C=C5NC=NC5(C1)C3C24	6.52080878	-87.54187779	0.17775654
GDB17_1848	CC1C2C=CC34C=CC5=C1C(C1C5C31)N24	6.51383736	-72.1266648	0.18898266
GDB17_1849	CC1=C2CCC34C=CC5CC(C35)C(=N1)N24	5.51204046	-50.86074341	0.26119332
GDB17_1850	CC1=C2CCC34C=CC5(C)C=C(C1)C23N45	6.33484374	-58.07572357	0.09862155
GDB17_1851	CC1=C2CCC34C=CCC33CC(N1)=C2C43	5.74647079	-41.14622147	0.16454072
GDB17_1852	CC1=C2C=CC34C(N1C(=O)C3C#N)C24C	5.72933274	-49.19726466	0.23158154
GDB17_1853	CC1=C2C=CC34NCC1C3(C=O)C24C#C	6.42283971	-63.91456986	0.08323335
GDB17_1854	CC1=C2C=CC34N=CNC3=CC3C1N3C24	6.3934103	-86.39508435	0.13517095
GDB17_1855	CC1=C2C=CC34N=C(N)C(C1)C3(C#N)C24	6.08580455	-52.42575433	0.1126436
GDB17_1856	CC1=C2C=CC34NC(=N)CC3(C1)C24C#C	6.56368188	-51.44449337	0.06676867
GDB17_1857	CC1=C2C=CC3C2C2C4C3S(=O)(=O)C(C#C)C124	6.47513222	-65.51906828	0.09120789
GDB17_1858	CC1C2=CCC3C2C3(C#N)C2=C1N=NN2	5.23412236	-42.56138803	0.15259484
GDB17_1859	CC1=C2C(CC3=C2CC2CC32)=CNC1=N	4.78970924	-50.15565502	0.05724701
GDB17_1860	CC1C2C(CC3=C2NC=C3)C2=NNC=C12	4.77356339	-21.1945987	0.29755042
GDB17_1861	CC1=C2C(CC3=C2NN=N3)N2C(C#N)C12	5.26542432	-32.20993679	0.15200353
GDB17_1862	CC1C2C=CC3=C4C2C1=CC4=CC=C3O	4.54428989	-60.16271705	0.16981258
GDB17_1863	CC1=C2C=CC3C4C2C(C1)=C1CC=CC341	5.9045034	-89.69017689	0.08986701
GDB17_1864	CC1=C2C=CC3=C4C5C6C5C3(N)C2N6C14	5.8445254	-71.42602942	0.07003729
GDB17_1865	CC1=C2C=CC3C4C5NC=NC1=C(C45)N23	5.60316641	-64.74789942	0.09701788
GDB17_1866	CC1=C2CCC3C4C=CC(=C1)N2C34C#N	5.03020295	-40.19869624	0.12078887
GDB17_1867	CC1=C2C=CC3C4CCCC(=C4N23)C1=N	4.58166917	-37.74348085	0.09812665
GDB17_1868	CC1C2C=CC3C4=C(NC123)OC(=C4)C#C	5.98639001	-33.45307052	0.06411172
GDB17_1869	CC1C2CCC3C4=CNC5=C4C(=C1N=C5)C23O	4.68514624	-30.18778845	0.24867632
GDB17_1870	CC1C2C=CC3C4N5C=NC=C5C(C234)S1(=O)=O	5.92327078	-31.37191456	0.10976496
GDB17_1871	CC1C2C=CC3C4NC5=C(C)N=C1N5C234	5.91210357	-37.24049328	0.13184535
GDB17_1872	CC1=C2C(CC3C4N=CNC1=C4N23)C#N	5.27710885	-35.42959663	0.16788726
GDB17_1873	CC1=C2C=CC3C4OCC4(C#C)C(N1)=C23	5.29102906	-45.16280109	0.09615348
GDB17_1874	CC1=C2CCC3=CC11N=CNC11C2C31C	6.22935137	-69.69304404	0.13087105
GDB17_1875	CC1C2C(C)=C3C=C1C1C3(C=O)C21C#N	5.73553654	-57.98924268	0.12087641
GDB17_1876	CC1=C2CCC3C=C1C1N3C21C(=O)C#N	5.38389159	-48.19819466	0.14369569
GDB17_1877	CC1=C2C=CC3C=C1C1(N)C3(C)C21C#C	5.69621579	-70.63522858	0.09989606
GDB17_1878	CC1=C2C=CC3(C)C2C3(C)C2=C1NN=N2	5.15178981	-45.76745098	0.15313994
GDB17_1879	CC1=C2C(=CC3=CC4CC1N1C4C231)C#C	6.31332325	-67.19915644	0.10844234
GDB17_1880	CC1=C2C=CC3=CC4CC(N)C4C(=C1)N23	4.76423121	-30.63610613	0.21552226
GDB17_1881	CC1C2=CC=C3CC4(O)CC1(C#C)C4N23	5.45068609	-32.35425932	0.17019327
GDB17_1882	CC1C2=C(C)C3=C(C)C11CC=CC11C2C31	5.88788408	-57.4627375	0.13974707
GDB17_1883	CC1=C2C(C)=C3C=CC1C1C33CCNC213	6.03264016	-72.99062554	0.08964298
GDB17_1884	CC1=C2C(C)=C3CC=C1C1C3C21CC#N	5.10764036	-46.06730255	0.12325139
GDB17_1885	CC1=C2C=CC3=CCC45C1COC4(C)C235	6.19200939	-76.21420391	0.10396556
GDB17_1886	CC1=C2CC=C3C=CC4C(C14C#C)C23C	5.487174	-77.73286429	0.06617441
GDB17_1887	CC1=C2C(C=C3C=CC4(C)N(C1)C234)C#C	6.20700784	-68.46836591	0.17256465
GDB17_1888	CC1=C2C=CC3(C=CC4NC34)C2=C(N)N1	5.76367525	-53.89594113	0.09645973
GDB17_1889	CC1=C2C=CC3(C)C(CC4=NNC=C14)C23	4.93724695	-46.62574118	0.25431909
GDB17_1890	CC1=C2CCC3=CN4C=NC1=C1C4C3N21	5.13283003	-40.89952782	0.15847007
GDB17_1891	CC1=C2CCC3=COC4=C3C3C2C3(C1)N4	5.52488149	-32.98993742	0.14153338
GDB17_1892	CC1=C2CCC3N4C5CC=C(C45)C(N1)=C23	4.91009718	-36.05930703	0.1732328
GDB17_1893	CC1=C2C=CC3(N)C22C4C=CC1C24NS3(=O)=O	6.62310838	-75.11184966	0.11135378
GDB17_1894	CC1C2C(=CC3NC23C2=C1C=CO2)C#N	5.74660682	-43.07569094	0.191099
GDB17_1895	CC1=C2C=CC3=NC45CCC1(O)C4(C5O)N23	6.14883155	-44.10810716	0.11232806
GDB17_1896	CC1=C2C=CC3NC4=C(C23)C(C1)=CN=C4	4.55619122	-65.14444223	0.21399359
GDB17_1897	CC1C2=C(C=C3NC4C(N23)C14C#C)C#C	5.79656302	-35.16485135	0.09938514
GDB17_1898	CC1=C2C=CC3NC4=NC1C1(C#N)N4C231	6.49753184	-66.84035689	0.07219974
GDB17_1899	CC1C2C=CC3=NN(C)C4=C3C2(N)C1=C4	5.20997003	-66.35956759	0.13492331
GDB17_1900	CC1=C2CC=CC22NC(=N)C3(C#N)C1C23	6.10316169	-61.21918147	0.07367179
GDB17_1901	CC1=C2C(CC=C2C23CC12N=CO3)C#N	5.62467951	-71.54506144	0.1056707
GDB17_1902	CC1=C2CCCC34C(C23)C1C1=NNC=C41	5.60359501	-35.80289677	0.19913313
GDB17_1903	CC1=C2C=C(C)C34NS(=O)(=O)C5C=CC23C45C1	6.73292906	-70.02994589	0.14099276
GDB17_1904	CC1=C2C=CCC3C2C24CC12NC=C4S3(=O)=O	6.20308293	-83.50109629	0.14658924
GDB17_1905	CC1C2CC=CC3=C4N(C=C(C)C124)N=C3	5.52040154	-63.64692327	0.20515851
GDB17_1906	CC1=C2C(=CCC3=CC1C1C3C21C)C#N	5.32045642	-63.18773097	0.1611695
GDB17_1907	CC1=C2CC(C)=C3C(C)=C1C1(C)C2C31C	4.97264118	-36.24381996	0.12276622
GDB17_1908	CC1=C2C(C#C)=C3C=CC1C1(C)C3C21N	5.55916251	-63.84737042	0.13603395
GDB17_1909	CC1=C2CC=CC3(C#C)C4CC4C(O1)=C23	5.32527736	-49.37075986	0.08447775
GDB17_1910	CC1=C2C(C#C)=C3C=C(C=C1)C1C3C21C	5.18074805	-58.33621406	0.17710294
GDB17_1911	CC1C2C(C#C)C3=CCN4N=NC1=C4C23	5.49964651	-47.22089284	0.12054483
GDB17_1912	CC1C2CC=CC3=CN4CC1(C#C)C4=C23	5.23560259	-44.99147812	0.14915124
GDB17_1913	CC1C2C(C#C)C3CNC4=C3N2C2=C4NC=C12	5.31798894	-36.68408468	0.19747878
GDB17_1914	CC1=C2CC(C#C)C3C4C2C4(C#N)C1S3(=O)=O	5.86737557	-40.77795523	0.08917063
GDB17_1915	CC1C2C=C(C#C)C3C4=C(NC123)ON=N4	6.29831809	-45.95860579	0.10702454
GDB17_1916	CC1C2C=C(C#C)C3=C(C=CN3)C12C#C	5.30998212	-31.83646334	0.14666122
GDB17_1917	CC1C2C(C#C)N2C2=C3N(CC=C13)N=N2	5.49326762	-48.25491377	0.15252008
GDB17_1918	CC1C2=C(C=CN2)C2(C#N)C3CC=CC123	5.57398714	-39.68618561	0.16845015
GDB17_1919	CC1C2C=C(C)N3C=C(O)C4=C3C12C=C4	5.481772	-47.01442214	0.0741645
GDB17_1920	CC1=C2C=C(C#N)C3C2C32NC(=O)CC12	5.62639576	-50.88667097	0.15127446
GDB17_1921	CC1=C2C=C(C#N)C3C4NCC(=C1)N2C34	5.18162835	-50.57507834	0.12678192
GDB17_1922	CC1=C2C=C(C#N)C3=CC4C1C4(N)C23C	5.40673324	-66.6265998	0.18986772
GDB17_1923	CC1C2(C#C)C(N)C3=C(N=NN3)C12C#C	5.87997451	-33.21691007	0.08680316
GDB17_1924	CC1C2(C)C(C#N)C3=C(ON=C3)C12C#C	5.32144093	-32.8965129	0.13958446
GDB17_1925	CC1C2=C(C=C(O2)C#C)C2C3N=CNC123	6.24241827	-43.61232123	0.12060015
GDB17_1926	CC1=C2C=CC(=O)C22C3C1OCC23C#N	5.72490125	-52.60731883	0.16167262
GDB17_1927	CC1=C2C=C(C=O)C(=O)C3C=C1C1C2N31	5.32059159	-63.47024561	0.18832303
GDB17_1928	CC1=C2C(=CN1)C1(C)CCC3C1C23C#N	4.78785422	-28.52809155	0.24576387
GDB17_1929	CC1C2=CCN3C4C=CC5=NNC1=C5C234	5.91409501	-59.21344146	0.13019567
GDB17_1930	CC1C2C=CN3C=CC4=C3C2N2C4C12C	5.66734937	-54.08466532	0.11285914
GDB17_1931	CC1C2C=CN3C=CC4=C3C(=NN=C4)C12	4.78450185	-27.24684614	0.0770952
GDB17_1932	CC1C2C(C#N)C1(C#C)C1=CN=C(C)N21	5.85979869	-26.34744524	0.17433851
GDB17_1933	CC1C2C(C#N)C2C2=CC=NC(=N)C=C12	4.84184104	-28.71316534	0.07519046
GDB17_1934	CC1=C2CC(N)=C3C4C2C4(C#N)C1C3=O	5.35196663	-40.07024271	0.06855515
GDB17_1935	CC1=C2CC(N)C3C4C=C(C#N)C1=C4N23	5.03728212	-40.82720823	0.19198296
GDB17_1936	CC1C2=C(C#N)C3=CC(C4C2C34O)C1=O	5.32327913	-44.02247763	0.20165399
GDB17_1937	CC1=C2C(C#N)C3C=CCC4C3N2C4=N1	4.90029803	-28.3545094	0.22785951
GDB17_1938	CC1=C2C(C#N)C3OC1C1(C#N)C3C21C	5.72875254	-39.97801699	0.14132771
GDB17_1939	CC1=C2C(CN)=CC3CC23C2=C1NC=C2	5.21935506	-42.82779372	0.15410972
GDB17_1940	CC1C2C(C#N)N2C2C=CC3=NOC1=C23	5.46235506	-63.81699814	0.13741736
GDB17_1941	CC1=C2C(C#N)N3C=NC4=C3C2C2C1C42	5.39739728	-26.21340651	0.16785964
GDB17_1942	CC1=C2CC(=O)C34C=CC5C=CC23C45C1	6.50925909	-49.58408992	0.12444341
GDB17_1943	CC1C2C(C=O)C3=CC=C4N3C2C2=C4SC=C12	4.99641908	-36.34693489	0.12020788
GDB17_1944	CC1=C2C(C=O)=C3COC1C1C3C21C#N	5.30563444	-53.81452729	0.1357987
GDB17_1945	CC1C2=C(C)S(=O)(=O)C3=C(C)C1(C#C)C1C2C31	5.581036	-41.27861825	0.06179847
GDB17_1946	CC1C2CN3C4C22C=CS(=O)(=O)C42C1=CC3=N	6.64306157	-64.72222442	0.16339196
GDB17_1947	CC1C2CN3C4C2C2=C1NC1=C2C34C=C1	6.29534047	-61.1594036	0.12196566
GDB17_1948	CC1=C2CN3CC1(C)C1C2C31C#CC#C	5.72335972	-39.45298254	0.04928644
GDB17_1949	CC1C2=CN3C=CS(=O)(=O)C4=C3C2C2C4C12O	5.85105866	-58.46200074	0.05820624
GDB17_1950	CC1=C2CNC2C2(N)C=CC3=C2N1C=C3	5.02143267	-55.24087209	0.11714728
GDB17_1951	CC1C2=CNC3=C2C2C4(CNCC124)C=C3	6.20247626	-61.96101431	0.09017391
GDB17_1952	CC1C2=C(NC3=C2C2C(N)(C3)C12C)C#C	5.56923305	-33.60165593	0.14908393
GDB17_1953	CC1=C2C(N)C3CC4NC(N1)=C2C34C#C	5.51087071	-39.37169607	0.12795833
GDB17_1954	CC1=C2CNC3C(C#C)C23C2=C1ON=C2	5.87597078	-50.01806187	0.10308241
GDB17_1955	CC1=C2C(N)C3CN4N=CC5=C4C3(C)C2=C5N1	4.89709868	-37.61272713	0.16152055
GDB17_1956	CC1=C2CN=C3N4C2C4(C)C1C=C3C#C	5.66126302	-60.20261035	0.0969287
GDB17_1957	CC1=C2CNC3=NCC4C5C4C(=C1)N2C35	5.38487236	-47.77536939	0.08253029
GDB17_1958	CC1=C2CN=C3NC=C4CC1N1C4(C)C231	6.21147051	-72.47384195	0.07328962
GDB17_1959	CC1=C2C(N)C3OC1(C#N)C1C3C21C#N	5.72752665	-53.16942813	0.15332952
GDB17_1960	CC1=C2CNCC3=C2C2(N)C4C3C=CC124	6.03648732	-76.2912085	0.13920832
GDB17_1961	CC1=C2CNCC3C4C5C=CN1C5=C2N34	5.2600304	-57.76290603	0.14615701
GDB17_1962	CC1=C2C(N)C=CC3C=C4CNC1=C4N23	5.1412663	-59.89205492	0.1190424
GDB17_1963	CC1C2=CN=C(C#C)N2C2C=CC3OC123	5.92168339	-39.63304151	0.07651103
GDB17_1964	CC1=C2CN=C(N)C3=C2N(C=C3)C2CC12	4.48979833	-39.18764221	0.12186843
GDB17_1965	CC1C2=C(NN=C2)C23C=CC4=CCC12C34	6.14967836	-61.33430231	0.09162252
GDB17_1966	CC1C2=C(NN=N2)C2=C1C(C#N)C1NC21	5.4631635	-33.15207039	0.148014
GDB17_1967	CC1=C2C(OC1)C1C(C#N)N3N=CC2=C13	4.93333783	-29.48369693	0.17097236
GDB17_1968	CC1C2=COC3=C2C24NCCC12C4C=C3	5.98988382	-68.95419631	0.13813378
GDB17_1969	CC1C2=COC3=C2C2(CC12N)C=CC=C3	5.58851818	-69.97301585	0.12891473
GDB17_1970	CC1C2=COC3=C2C2(C=C3)C(N)C12C#N	6.05990565	-55.40444686	0.1171037
GDB17_1971	CC1C2C(O)C3=C4C2N2C1=CC(C)=C2C4=CN3	4.98520293	-24.01002663	0.23572485
GDB17_1972	CC1=C2C(=O)C3CN1C1(C#C)C3(C)C21C	5.4150812	-40.95585007	0.13449245
GDB17_1973	CC1=C2C(=O)CCC22C=CC3(C#N)C1N23	5.88167598	-43.00411982	0.18650278
GDB17_1974	CC1=C2C(=O)C=C(N)C34CC=C1C3C24C	5.45382432	-61.24811821	0.07955689
GDB17_1975	CC1C2=C(ON=N2)C2=CCC3C(C#C)C123	5.97179036	-52.63770877	0.11096304
GDB17_1976	CC1C2CS(=O)(=O)C34C=CC56C=C1C(C23)N5C46	6.93855776	-56.80852999	0.25375059
GDB17_1977	CC1C2=CS(=O)(=O)C3C=C1C14NC(C)=NC31C24	6.73738039	-56.52833086	0.13266936
GDB17_1978	CC1C2N3C4C3C1=CC4C1=C2N(C)C=C1	5.32218729	-39.52192604	0.15840148
GDB17_1979	CC1C2N3C4C3C3=C2NN=C3C4C1C#C	5.82506201	-34.83649763	0.14497458
GDB17_1980	CC1=C2N3C4C5C2=C(CC45CC3C#C)O1	5.90003187	-31.53910343	0.15485816
GDB17_1981	CC1=C2N3C4C5C4C2=C(C=C1)C5C3C=O	4.90777474	-39.36257112	0.13794528
GDB17_1982	CC1=C2N3C4C5C4C2(CN5C3=C1O)C#N	5.41524983	-25.8648183	0.14856471
GDB17_1983	CC1=C2N3C4C5C4C2(O)CN5C3=C1C#C	5.50046961	-29.92441509	0.11932644
GDB17_1984	CC1=C2N3C4C5C(CC2(C)C45C)=CC3=C1	5.35960148	-41.22349318	0.19605421
GDB17_1985	CC1=C2N3C4C=CC(C34)C2=CC=CC1=O	4.39454633	-23.27476161	0.18632504
GDB17_1986	CC1=C2N3C4C(C=CC34C)N2C(=C1)C#N	5.2319828	-29.35547941	0.18749272
GDB17_1987	CC1=C2N3C4C(N=C3CC3=C2C=NN3)C14	5.20044346	-31.50694224	0.1491072
GDB17_1988	CC1=C2N3CC4C=C(N2C=C1)C1(N)C4C31	5.27820464	-36.8683984	0.11560185
GDB17_1989	CC1C2N3C=NC4=C3C(C=C4)=C(C)C12C	4.72832497	-52.96000822	0.15694738
GDB17_1990	CC1=C2N3N=CC=C3C34NC23C(C1)C=C4	5.65344932	-41.8957288	0.17794148
GDB17_1991	CC1C2N3N=C(N=C3C(N)C12C#C)C#N	5.44569159	-29.91516348	0.13378876
GDB17_1992	CC1C2NC22C(C)=CC3=NC=C(N)C1=C23	5.490172	-46.83945638	0.1559986
GDB17_1993	CC1C2NC2C2=C1C1=CC(=CN1C2)C#C	5.13155679	-27.27805831	0.21838161
GDB17_1994	CC1C2NC2(C#N)C2=C1NC(C#C)=C2O	5.50818804	-26.76832855	0.21303886
GDB17_1995	CC1C2NC3=C4C2C2=C1NC=C2N4C(O)=C3N	5.12999965	-23.3780509	0.16012021
GDB17_1996	CC1C2=NC3C4C(N24)C2=C1N(C)C=C32	5.4748577	-30.91849608	0.07527302
GDB17_1997	CC1=C2NC3C=C4C5C3N5C2C4(C#C)S1(=O)=O	6.05931068	-62.35199348	0.09268704
GDB17_1998	CC1=C2NC3(C)C4N2C(CC34CC#C)=C1	5.38997662	-25.35081861	0.07161238
[truncated: 1,582 more rows]
