# Supplementary material for: Profiling and analysis of chemical compounds using pointwise mutual information
Source: J Cheminform. 2021 Jan 10;13:3. doi: 10.1186/s13321-020-00483-y (PMC7798221; doi:10.1186/s13321-020-00483-y)
Supplement: Supplementary file 1 — Additional file 1. Compound sets used for synthetic accessibility analysis (nonpher - 693 353 HS compounds, zinc_random – 693 353 ES compounds, savi - 610 245 ES compounds, scubidoo – 999 749 ES compounds) including excessively complex (i.e., HS) compounds (nonpher_complex – 161 compounds, savi_complex – 2 930 compounds, scubidoo_complex – 104 compounds, gdb_complex – 3 581 compounds). [file 13321_2020_483_MOESM1_ESM.zip › nonpher.csv]

id	smi	sascore	syba	zrft	complex
ZINC100002	C=C(C)C1(CC)CC2=C3C4=C2C(=CN3C4)C(C)=CN1	6.16454959	-90.37917979	0.14062661	0
ZINC10000396	CCC12C=C3C=CC(=O)NC4=C=C(C(=C4)NC(=N3)C(OCSO)=CN1C)S(=O)SN2	7.64562609	-205.1068713	0.09733957	0
ZINC10000397	C#CC1=CC(=C)C(OC(C)C[O-])=C(OC)C=CC2=CC(C2)NC=CCCNC1=O	6.4248207	-196.8311492	0.12557659	0
ZINC1000040	C=C1C=CC(Cl)=CN(N=C(C)PCC=C2CC3=C(CN=N3)C(=O)N2)S1(=O)=O	5.11991181	-141.7062318	0.12300269	0
ZINC10000477	CSN1NOC2(NC1=S)SC1=C2OC(C)C2PC(CN=N)=C2CC1P	7.15859695	-181.3840026	0.10073543	0
ZINC10000674	CCC(C)C1=NSC(CN)OC2=C3C(=C3C2OC)C(=O)SC(=N)S1	5.89421964	-100.3423536	0.08938138	0
ZINC1000119	CC(=CC(C)C1C(C)C1Br)NC(=O)C1(SC2=NN=NN2C2=CC=C2)CO1	5.3050132	-90.03342476	0.13729576	0
ZINC100015	CC1=C(Cl)C(N2C(=O)N(C3=CC=C4C=C43)C(=N)C2=S)C=C1	3.97878303	-82.67237263	0.24764503	0
ZINC10003088	O=C1NCC2OC(=O)C=CC=CC=C2C2=CC=NC=C21	4.12669302	-127.0007907	0.19579337	0
ZINC10003343	CCCC12CC1(P)P(CC)C1SN3C(=S)C4=C5N=C(SC(C(=O)NN2)N5SC3=O)N41	7.83251203	-176.5901604	0.0806153	0
ZINC10003391	COC12C=C(C1)C(SC1=NC3=C(C=N1)N=CN3O)C(=O)N2	5.38312021	-51.42915919	0.18432982	0
ZINC10003450	CC(P)=C1C=C=CCN2C3=NC(=S)N(C3=C([O-])N(C)C2=O)C1O	6.82556542	-115.8133224	0.13137433	0
ZINC10003594	C=C1OCOC1=C(NC)C(=P)NC(=S)NC1=CC=CNC1=CC1=NC2=C(C)C=C2O1	4.90266209	-149.3142591	0.1109897	0
ZINC1000361	C=C1C=CC=C2C1=C(CC)C=CC=C1NNCC3=CC=C(C=C3)N2C(=O)C(C)NC(=C)C1=C	5.81875057	-181.7991801	0.14805185	0
ZINC10003751	CC(N)=C1C=CCC=NOC2=CNC34C(=O)N1C3NCC=NPOC(F)C2=C4ONS	6.65689164	-234.9379805	0.08911196	0
ZINC10003997	C=CC=C1C2=NC(=CC(C)Cl)C(=C(C3=CCNC(=O)C3=CC3=COCO3)C1=CN)S2	5.88578065	-196.1563111	0.14290128	0
ZINC10006452	CPN1C2=NC3NC(=N)C4(SC5=NC6=CP=C(Cl)C=C6N5C3=C2P4C)C1=O	7.15314281	-179.6384608	0.13517519	0
ZINC1000744	O=CC12ON3CC(CCN(O)C4=C1C=C(Cl)C=C4)SC3=NC1=C=C(C=C1)C2P	7.23872041	-171.9295948	0.1436174	0
ZINC10007525	CC1=CC1=C1CCC2=C(C1)N=C(NC(=O)C1C=C3C(=C1)S(=O)N(C(C)Cl)CCC3C)S2	5.31948185	-108.9346949	0.16367819	0
ZINC1000800	C=C(C)OC1=CCC(O)C(NC(=S)NC2=CC(NC(=O)C3=COC=CC=N3)=CC2)=C1	4.89498398	-182.8758161	0.05946711	0
ZINC1000812	CC(C)N1CC2=CC3=CC=C=C2C(OC2=C(Cl)C3(Br)C=C2)C1=O	7.00831908	-171.2743334	0.15134303	0
ZINC1000828	CC1=CC=C(C)C(C(C)NC(=O)C2OC3=C(C=CC4OC34)OS2)=C1	4.63567476	-30.41000458	0.17380729	0
ZINC1000874	COC(C)C1=NC(N2C=C2S)C2=C(NC1=CS)C(C)=C1CC(=C2)OCO1	6.29717468	-134.0714953	0.07679247	0
ZINC10008770	CC1=C(C2=C3NC2=CC32OCON(Cl)NS2)P=C(F)N1[SH]=O	7.34718126	-137.9194908	0.16052612	0
ZINC10008774	COCC1CNC(=O)C2=CC3=CC=C2OC=CC=C1NC3=O	5.15960445	-136.3753066	0.24352132	0
ZINC1000888	CC=C1OCC(=O)N2C3=CC=C(C=C3CC2C)C1OC1=CC(C(C)(C)C)C=C1	6.01325392	-126.588011	0.11265823	0
ZINC1000912	OC(Cl)C=NC=CC1=NP2C(O)N3C=C3CN12	6.38908811	-105.9998342	0.13547797	0
ZINC10009379	CC1=C(P)C(OCC(=O)NCC(O)N2CCN3CC2NSC2=CC=CC23)C=C1	6.12663198	-164.8703564	0.08142965	0
ZINC10009684	NC1=C(PC23PSOSCC=CS(=O)(=O)N4PC2=C=C43)C(NC=O)=CC1CF	6.39134548	-206.1595053	0.11973788	0
ZINC10009859	C=C1C=C2NC(=O)C3CC2=C1C(S(=O)NCCC)C(N1CC(S)SC1=O)=CC3S	6.58828493	-156.7797476	0.12297871	0
ZINC10009860	CC1=CC(N2CCNS(=O)(=O)C3=PC(=C4C=C3N3CCC4C3)C2=O)=C=C1	6.58432252	-172.2495028	0.16277662	0
ZINC10009865	COC(O)C1=C(Br)C=C2C(=O)N3CCNC(O)C4C5CC6=C(C=C(C=C6)N54)C3=NC2=C1F	6.39886229	-97.88078305	0.15258643	0
ZINC10009919	NC1CC12NS(=O)(=O)C1=C(F)C3=C4CC5NC4N=C1NCC1=CC=C(F)C4=C1C5(F)CN4CCC(O)N(F)C3=P2	7.16200297	-209.0614047	0.11409116	0
ZINC10009943	CC1C=C2OCC(=O)NC2C(=CP)N1S(C)(=O)=O	4.9283487	-89.43452838	0.20380342	0
ZINC10009955	CC1C2C=CC3=C(CC(=C3)N1S(C)(=O)=O)OCC(=O)N2	5.89679766	-98.54167726	0.14961977	0
ZINC10009988	CNC(=O)N1C2=C(OO)CC(Cl)=C2C2=CC1(Br)C(C([SH]=O)C1CN1)=N2	6.62365287	-129.2208733	0.10997501	0
ZINC10010033	CC=C(C)C=C1C=NC2=C(SC3=NCC=C32)C(=O)N1	4.50268484	-115.9468777	0.1040973	0
ZINC10010063	CN1C(=O)C2CC1(S(=O)N1CCCC1)C=CCS2	5.73258312	-65.46176715	0.1664014	0
ZINC10010068	CNCC(C)N1PC2CC3C=CC(=CC=CSC1=O)S(=O)(=O)N2C3	6.91472313	-163.4961882	0.09246265	0
ZINC10010121	CC1C2CN1S(=O)C(N=O)=NOC=CSCC(=O)N2C1=CC=CC1Cl	7.00341891	-173.6573762	0.1084118	0
ZINC10010156	C=COC(CSCC=CF)N1CC2C3(F)CC3C(CCC13CC3C)C2(N)P(N)[SH](=O)=O	7.58183023	-150.6919071	0.14179044	0
ZINC10010167	C1#CC=C(N2SC3SC4=CC=C(C=C42)SN2CCCC32)C(OC2=C3C=C3C=C2)=C1	6.58146623	-141.3350037	0.1030059	0
ZINC10010217	C=C(OC)C(=CC1C2=NN=C3NP=C(C=CC31)NS2)NC(=O)C1C=C(PCl)C(Cl)=CP1C	7.40096172	-216.7230258	0.09409966	0
ZINC10010291	CC1=NN2C13C=C(C=C(NCl)C1C=C4C(C)PN4C(O)C(C)NOCCC12SC=C[NH+]=O)SC3	7.71538758	-241.2889892	0.11795281	0
ZINC10010301	CCCNC(=NN)SC(=N)C1C=CC(OC)=C1NC(=O)C=PC1=CC2(C)C1=CC2O	5.72233486	-143.2725835	0.11901862	0
ZINC10010302	COC1=C2C=C(C3=NN4C(=N)CC=C4S3)C(=C1)CC(C)C1=CC=C3C=C(C3=C1)C(=O)N2	5.72693728	-154.3479148	0.15988912	0
ZINC10010337	CC=C(C)C=COCC(=O)NC1=C2OC(C)C1=C1C(SC3=NN=C(C)C3)=NC12	5.84707614	-107.4921169	0.16436211	0
ZINC10010443	COC1=NC2=C(SC3=NC=CC=C32)C(=O)NC(C)=CC=C1	3.00561438	39.37610764	0.39363558	0
ZINC10010484	O=CN1CCN2C3=C(Cl)C=CC=C3NCC3=CC=C(O3)C3=CC(Cl)=C(C=C3)CC2C1	5.21179037	-108.1913945	0.23131524	0
ZINC10010574	COC1=C2N=C(C(C)(C)OC3=CCC(C(N)=O)=C3)SC2=CC([N+](=O)[O-])C1C	5.00096466	-95.68604951	0.08151613	0
ZINC1001065	CCSC1=NC2=C(N=N1)C1=CC=CC=C1NC(C1=CC3=CC1=C([N+](=O)[O-])O3)O2	4.64822552	25.47492963	0.19345465	0
ZINC10010651	C=PC(C)=CC1=CON1C(=O)NC1=NOC2=C(S1)C1=C([NH3+])C3=C2OC31	6.87171169	-106.3575662	0.07852791	0
ZINC10010654	O=C1SCOC2=CC(=C3CCCC2C3Cl)C2=C([N+](=O)[O-])C=C3OCC3=C2SC2=NN21	6.49024493	-122.5479098	0.20170016	0
ZINC10010655	COC1=CC([N+](=O)[O-])=C2C3=C1N=C(NC(=O)OCOC1=C4C=C(C=C41)C21CCCCC1)S3	5.67252303	-72.56964637	0.2018355	0
ZINC10010821	CC(F)=C1C2=NC=NC(C)(C3=NN=CS3)C(=O)C1(N)P2	6.25684347	-101.7992897	0.14738026	0
ZINC10010847	COC(=O)C1=C2C=CC(=C1)C(=O)NC1=CC2=C(S(=O)(=O)NC2=C(C)C=C(C)C=C2)C=C1	3.98886936	-36.53429698	0.35763008	0
ZINC10010882	C=CC1=NPCC2=NN(CC(=C3C(=CC)C3(C)C)C1)C(=S)NC1=COC=C(C=C1)S(=O)N2	7.40190481	-232.4801015	0.03228348	0
ZINC10010974	CC1=C(C)C2=C(C=C1)OC(C)C(=O)NN=C(C)C1C=C2C1N	5.28025815	-78.81771503	0.20354708	0
ZINC10011198	CC=C=CC1CC2CC3=CC=C(NCC(O)C2)SN2C3N12	7.37472086	-152.4781957	0.09636404	0
ZINC10011276	CC1(C)CC(N)OC2=C(N=CC=C2)C(=O)N(C2CC34NC5=CC2(O)C(Cl)OC5=C3PO4)C1=S	7.60874904	-158.9098826	0.14009651	0
ZINC10011283	CCCCCOC1=CC2=CC=C1C(=O)NC(=S)NC1=CC=CC=C1OCC1CCC2O1	4.9615116	-74.4053559	0.25778216	0
ZINC10011302	O=C(NC1=CC=CC=C1)C1=C(NC2=CCC(O)C=C2)C2=CC=CC=C2S1(=O)=O	3.35079312	-17.15727601	0.16261962	0
ZINC10011350	C=C1C2=C(C)C(O)OC34CC5(OC(Cl)C5P)N3OCC=CC1C(=O)N2NC4	6.52642231	-174.9398632	0.1580503	0
ZINC10011396	C=C1OCC2(CNONC(F)O2)C2(SN)ONC(=CC3=CC(NC(=S)CC)=C3)C(=O)N2CN(F)C1=C	7.18806869	-201.2510006	0.09339751	0
ZINC1001143	COCC1=CC=C(NC(=O)C2CC3CCC2C3)CC1C	4.88811827	-40.02783699	0.30985972	0
ZINC10011498	C=C1CC=C(N)C(=C(C#CC2=CNCCOC(Cl)OC=CC=C2)C(=O)NC=S)C2CC(NC1=O)N2O	7.00798197	-229.5469085	0.08409097	0
ZINC10011552	NCCC1=CN1O[SH](NCSC1C=CO1)C1=C=C(N(O)C=S)C=C1	6.50622334	-163.6498949	0.07788219	0
ZINC10011554	CC(=O)N1CCN(C2=CC=C(NC(=O)C34CC5CC(CC5(C)C3)C4)C=C2)CC1	4.71666602	45.55316271	0.23471388	0
ZINC10011657	O=S1C2=CC=C3C(=C(C(=CF)CPNC(=S)N=CCCl)OCC(O)N31)C=C2	7.05124787	-183.7278401	0.06175232	0
ZINC10011727	O=C(C=NNC(=S)CC1=NN2C(=O)C3=CC2C1=CC([N+](=O)[O-])=CC3)OCl	5.48638699	-104.2731612	0.15823191	0
ZINC10011770	CC1SC(=O)N2C3=C4C5C(C3CPC1C(C)(N)C(=O)OCN5Br)C2(S)ON4C	6.90667415	-178.6936872	0.09674152	0
ZINC10012054	O=C1C2CC3(CS)CC=CC2(SBr)C24CCC5PN2C(=CC3)N5C(=S)N14	7.6944195	-153.5315671	0.12524434	0
ZINC10012136	C=CC([NH3+])=CC(=C)C1C=C2CN(C(C)NN=O)C(C(=C)CO)N(NP)C1N2	7.11162134	-138.1221586	0.09031908	0
ZINC10012137	COC1=CC(S)C([N+](=O)[O-])C=C1NC(=S)NC(=O)C=CC1C=CC([N+](=O)[O-])=C1	5.10978454	-122.922224	0.18130015	0
ZINC10012189	CC(=O)N1SC2=PC=C(CC2P(C)C)N2C(=S)NC(=O)C=C3C(C)(C#CC[N+](=O)[O-])CCC321	7.32278123	-165.1331608	0.08066743	0
ZINC10012201	CC1NCC2=CC=CC=C2NC2NC(=O)C=CC3=C(C4=CC1=CC2=C4)C([N+](=O)[O-])=CC=C3	5.1604952	-94.67802927	0.25987639	0
ZINC10012291	CC=C(C=C(C)C=CC(=O)N1C(=S)NC2=CC3=CC(=C2)N2CC4C1OC42CO3)[NH+]=O	7.57460741	-167.9182649	0.13291443	0
ZINC10012384	C[NH+]1CCN2CC1C(C)(C)C1=CC=C(C=C1)C(=O)NC(=S)NC1=CC=C(C=C1)S2(=O)=O	6.48412401	-207.0351149	0.13884057	0
ZINC10012472	C=CC1=CN=C2CC13C=C(C=C(C=COC=C=C1CCCO1)NC(=S)NC(=O)P2)C3	7.41233822	-193.2714376	0.12977297	0
ZINC10012553	COC(=O)C1=PC=C(C(=O)NC(=S)N2CCC3=C4CC4(N)C32)C#C1	5.4455713	-88.01225321	0.12656873	0
ZINC10012559	C=C=C1PC=CC(NF)C2=C1C(S(=O)PC(=O)N1CC(S)C3(C4=C=CN3C3=C4P3)C1PF)=C2	7.70796882	-271.9169948	0.06187189	0
ZINC10012646	CCCC1=CN(C(=S)NCC2=CC(C(=O)OCP)C=C2)C2=CC3=CC=C3OC12	5.24407813	-181.287238	0.08023047	0
ZINC10012675	CCC(C)N1C(=O)C2=C=CC(N2)N2CC(=CP=CC(O)NC2=S)C(=O)OC=C1PNNO	7.7261703	-199.2370205	0.09350422	0
ZINC10012712	CNC12C3=CC=CC1C(C)(N3)SC2N(C)P	6.88923219	-99.09565612	0.09334778	0
ZINC10012739	CC=C(Cl)C1=CC2CC3=C4C=C5C(=C3)OC51C(=O)NPC(=S)N42	7.1687824	-131.8729068	0.11712291	0
ZINC10012740	CC1=C2ON(C(S)NC=CC3=C(C)P=CCC3)C2=C2C=C2O1	5.84120885	-136.1843426	0.0484871	0
ZINC10012745	C=C1CCC2C3C=CC14CN2C(=S)NOC(Cl)(C3)P=C(N)ONC4	4.63531487	-153.884996	0.07456179	0
ZINC10012767	CC1OPC=C2C(=S)SCCNC3=C(C(Cl)=C3)N(O1)S(=O)(=O)C1=CC12	6.95253998	-158.5456612	0.07496947	0
ZINC10012777	C=C1C(=O)N2CCC3=CC(=CCl)N(CC)CC(=O)N4C(=S)N2C1=C(C)C34	5.98591381	-103.2434358	0.11839061	0
ZINC10012870	CC1=CC=C(C)C(=O)N2CCC3C2C3C(C)(C)OC(=O)C(C(=O)O)=CN1	5.15038552	-144.071654	0.13125368	0
ZINC10012896	CCC(=O)NCN1C2=CC=C(C=C2)C2CN(C=O)C1CC2C	5.55583248	-48.86152201	0.15480694	0
ZINC10012949	CC1PCC2N(C3C4=CC=C(C=C4)NC(=S)NC(=O)C4=CC=CC(=C4)OCCCC3Cl)C2(P)C1=O	6.7292554	-275.9051492	0.14062606	0
ZINC10012957	CC(P)C1=C(Cl)OC2=C3OC(C4=C5CC67CC(=O)N(C2S6)N(CC(F)NC(=S)N1)N(C(=O)C5)C7C4)C3C	7.79801983	-194.829829	0.11391913	0
ZINC10012999	CC1=CC=C(NC(=O)CN2C3=CC=C4C=C3C(=O)C3=CC(C)CC4=C32)C(Br)=C1	4.55608453	35.21406103	0.27439208	0
ZINC10013020	CC=C1C=C2C=C3CN(C(=O)C4C=CC(C)=CC4N)C(C(=C(C)C)C=CC2N(C)C)N3S1(=O)=O	7.12104525	-188.7733952	0.08233459	0
ZINC10013075	COC1=CC(P)C2(C=C1OC)CC(F)=CC(F)CN1CCN(C1)C1=NC2=NC2=CC=C21	7.34737568	-189.1228192	0.13385255	0
ZINC10013092	CON1C2=C3CN2C2=C4C(OS)=NC(=N2)C(=O)OC2PCC5OC(=O)C(Br)C4C5C3=C21	7.67340461	-148.8317131	0.07710204	0
ZINC10013147	CCOC(=O)C1CCN2C(=O)C3=C(C)C4=C(N=CN=C4S3)N3CCN(CC3)C3=CC(=C(OC)C=C3)C2C1	5.16477898	-4.05331117	0.26646721	0
ZINC10013159	CCN=CC1=NC23N=C4C=C(C=CCC2C(=N4)S1)N(OSC(Cl)C(C)OC)COCN3C	5.70001358	-153.6277453	0.09866673	0
ZINC10013164	C=C(C=CC(=C)N1CCN(C2=NNC=NC3=C2C=C(C(=O)NC2=CC4OCOC4=C2)S3)CC1)OC	4.88428248	-197.8277838	0.11549374	0
ZINC10013192	CC1=C2SC3CC(C)(F)N3C(=O)CNC(=NC3=C1C3=O)C1=C(NC2=O)C(O)=CC=C1CCS	5.9308449	-102.1018226	0.16841656	0
ZINC10013199	CC1=C(C=C2N(C(C)(C)O)CCNC(=O)C3=C(C)C4=C(N=CN(CC(=O)N5CC26OCC56)C4=O)S3)C=C1	6.93880579	-152.2671729	0.18749359	0
ZINC10013213	CC1=CC2=CC=C3C4=CC=CC4CCNC24C[NH+](CCN4)CC(C)=CN3C(C=CCO)=C1C	7.57819296	-167.1431431	0.09669398	0
ZINC1001327	C=C1NC(=NC=CC)N=PNC2C=CSC1N2OC(=O)[O-]	7.39202745	-136.2626676	0.0853254	0
ZINC10013287	CC1OC(=O)C2=CSC=C(C(N)=O)C=C2C2CCC(CC(N)=O)C3=C2SC2=C3C(=O)N(C)C1=N2	6.25222247	-128.0178855	0.18180005	0
ZINC10013376	COC1=CC=C(C2=NN(C3=C4C=CC=C43)C(C3=CN(C4=CC=CCC4N)N=C3C3=CC=CS3)C2)C=C1	3.94648726	-51.2953043	0.25058016	0
ZINC10013430	CCC1=CC=C2SC3C4=CN(N=C4CC=C1)C1=CC=C(C=C1)C1=CC=CC(=C1)CN3C2=O	5.68150448	-163.6631343	0.21183337	0
ZINC10013435	CC(=O)OCC1OC2C(OC(C)=O)N(OC(C)=O)C1OC(=O)C=C1C(=O)N2C=NCNN=C1F	6.68987951	-122.3478238	0.15105544	0
ZINC10013438	CC(=O)OCC1OC2OC(=O)CC3=NC4=C(C=NN4)C(=O)N3C(OC(C)=O)(O1)C2OC(C)=O	5.61549505	-60.39958937	0.17324737	0
ZINC10013456	COC1=CC=C(OC)C(C2C3C(=NC24CCCC4=O)CCOC2C=CC(=C2)COC3=O)=C1	6.3216424	-107.663048	0.17119513	0
ZINC10013466	C=CC=CC=CC[NH+](C(O)C1=CC=CC=C1)C1CC(N)OC2=C(N)C=CC1=C2	5.66896121	-85.63097421	0.17262983	0
ZINC10013494	CC1=C(C(=O)NC2=C(S)CC=C2)C(C2=C(Cl)C=CC=C2)C2=C3CC(CC2=O)C2C=CC=C2N13	5.25743275	-125.2101887	0.15710878	0
ZINC10013550	O=C(NC1=C(F)C=C(F)C=C1)C1=C2CC1(C1=CC(Cl)=CC=C1)C1=C(N2)C(C2=CC=CC=C2)CC1=O	4.43791384	1.61688958	0.21850811	0
ZINC10013564	COC1=CC(O)C(C2C(C(=O)NC3=CC(P)C(F)C=C3)=C(C)NC3=C2C(=O)CCC3)C=C1OC	5.07971278	-140.7917027	0.12344637	0
ZINC10013575	CC1=C2C(=O)NC3=C(F)C=CC(=C3)C3=CC=CC(=C3)C3CC(=O)C(=C(C3)N1)C2C1=CC=C(Cl)C(O)=C1O	5.53434614	-75.88986681	0.24668696	0
ZINC10013584	NN1C2=C3C(C4=CC=C(Cl)C=C4)C1(C(=O)N(Cl)C1(F)C=CC(F)=C1)C1C4=C1C(F)CC(=C4)C(C2)PC3O	7.67302149	-183.6259712	0.11191874	0
ZINC10013609	CC1=C(C(=O)NC2=C(F)C=C(F)C=C2)C2C3=CC=C(C=C3)CC3=CC=C(C=C3)C3CC(=O)C2=C(C3)N1	5.22830575	61.95923363	0.2756098	0
ZINC1001363	C=C(Cl)C=NC1OC1NN1C2C=CC=C3C=CNCCCC321	6.37218417	-162.4600603	0.0975671	0
ZINC10013707	CCOC1=CC=C(C2C3=C4CC(CC3=O)C3=CC=CC(=C3)C3=CC(=C(F)C=C3)NC(=O)C2=C(C)N4)C=C1	5.24382764	-41.95149322	0.25324638	0
ZINC10013760	CC(O)C=C1NC2=C(CNC3=CC=CC3F)CC(P)=CC(O)=CC(O)=CC(C)(C)C1C2	6.8657971	-185.2208206	0.07522964	0
ZINC10013765	COC1=C2C=C(C=C1)C2C1=C(NC(C)=CC(=O)NC2=CC(F)C=C2)CC(C2=CC=C=C2)C1	5.78866721	-177.7403453	0.10495811	0
ZINC10013781	CC1=C2C(=O)C(NC3=C(F)C=C(F)C=C3)C3=CC(=CS)C2C2=C(CC3(C3=CC=CC(S)=C3)CC2=O)N1	5.86849286	-103.2804095	0.18621561	0
ZINC10013784	O=CC1=C(CNC2=CC=C(F)C=C2)C(C2=CSC=C2)C2=C3C=C(CC2=O)C2=C=CC=C2N13	5.2356069	-114.5188273	0.17455498	0
ZINC10013822	CC1=CC=C(C2=NNC3=C2C(C2=CC=CC=C2OC2=CC=C(F)C=C2)C(C#N)=C(N)O3)C=C1	3.10618962	89.56080886	0.29220636	0
ZINC10013895	CC=CC=CC12C=CC=CC3=CC4=C(OC)C5=CC(=C4)C[NH+](CC)C31CN(CCO5)C2=O	7.4394475	-169.1025387	0.14991346	0
ZINC10013909	CCCOC(=O)C1C=NC2=C(C(=O)C(C)C(C3=C=CC=C3)C2)C1C1=CC(Cl)=CC=C1	4.88635865	-126.0259783	0.13895331	0
ZINC10013915	CC1=C2C(=CC1O)C(C)(C)OC(=O)C1=C(C3=CC=CC=C3Br)C3=C(CC2CC3=O)N=C1C	5.4727111	-55.33665621	0.15171585	0
ZINC10013927	COC(=O)C1=CC23OCC4C(F)=NC5=C(C(=O)C(C6=C7C(=C(P)C#C6)C7S)(C5)C1(CS)P2Br)C43	6.16593718	-186.1085398	0.08085144	0
ZINC10013977	CCCCC1CC2=C(C)C3=C(C=C(OCC4=C1C=C(C(C)(C)C)C=C4)C(Cl)=C3)OC2=O	4.7500066	-45.3946288	0.11213768	0
ZINC10014544	CNC(=NN=C1SC(F)C(=O)NC2=CC=C(C)C1=C2[N+](=O)[O-])C1=C2C=C2O1	5.08741477	-64.61820343	0.1529004	0
ZINC10014550	C=C1C(C)=C2NC3=CC=CC(C(=O)NC4=CC(C)(C(F)F)C=C4)SCN(C1=C3)C2=NN	6.97298644	-176.081984	0.11498742	0
ZINC1001461	COC(=O)C1=C2C3=C(O)C(=C4C(=C3)C(C)N3C1=CC(Cl)NC43)C2S	6.62207391	-93.01270193	0.159722	0
ZINC10014905	O=[NH+]C1=CC2=CC(=C1)C1CCC(CC1)CC(SC1=NN=C(C3=CC=CO3)N1)C(=O)N2	5.80713008	-90.28662044	0.1751821	0
ZINC10014906	CC1=C=NC(F)(P=C[NH3+])NCC(C)NNC=NN=C2C(SCO)N2C2CCCC12	7.06626866	-175.3993959	0.06826526	0
ZINC10015003	C=COC=C1C2CC3CC(C2)N2C(=NN=C32)SCCC1C#N	6.35817878	-99.2499854	0.23607222	0
ZINC10015071	N=CN1OC2CC3=C(CCN4CC(Cl)C5C2CPCC5(N=C1S)C4=O)PCO3	6.23213118	-207.4648985	0.08260955	0
ZINC10015132	CCC(=O)N1SC2=NN=C(C3=C=CO3)N2C2C(C)OC13CCCCC3C2CC	6.62380224	-129.129045	0.12607837	0
ZINC1001538	CN1CC2(Br)C3=C2C2(CC(=O)N3)SC(=N)N(OC1(C)C)C2=O	6.812701	-100.2828145	0.18445016	0
ZINC10015385	CC1=C=CC=C1P1OC2=PN=C(O2)SP2SNC3=CC(OS)=CC3C21	7.71083633	-237.6246148	0.07155135	0
ZINC10015666	CC=C1C=C(C2C(=O)OCC2CC)C2=C=C(C)C(=C2)C2=NN=C(O2)SCC(=O)N1O	6.75235181	-206.8474706	0.08363565	0
ZINC10015714	C=CC1=CC2PC2(C)C2=C1C=CC(=CC)NC1=NC=NC(=N1)CSC1=PN=C2O1	7.3388438	-232.5541225	0.09278379	0
ZINC10015746	CC1=CC=PC2=CC3=NC(SC(=N)O3)C3C=C1C3(S(=O)(=O)N(C)CBr)N2	7.16722102	-148.3078875	0.08778007	0
ZINC10015776	BrC1=CC=C2SC=C1C1=NN=C3OP(CN2CC=CN=C2C=C21)S3	6.8289736	-177.1425888	0.07388077	0
ZINC10017309	CC1=CC=C(N([O-])O)C=C1N1C(=O)C(=O)N1C1C2=CC1CCC2	5.07846738	-57.06479749	0.15001827	0
ZINC10017464	CC(=O)NC1=CC(NC(=O)C(=O)N2C(C)CN2C2=CC=CC=C2)=C=C1	4.07086903	-87.27321439	0.16772396	0
ZINC10017702	FCC1=C=C=CNC2C1=C(F)[NH2+]C2C1=NC=CC=C1	5.68139949	-94.71761925	0.13772937	0
ZINC10017742	C[NH+]1CC2=C(F)C=CC(=C2)C(=O)NCC1C1=CC=CC=C1	5.14929324	-76.59956955	0.19384822	0
ZINC10017806	C=C(S)C1=C2CC(=O)CP3OC4=C3C=COC(=C4)C[NH+](CN)C2S1	7.72475787	-157.5439833	0.09887918	0
ZINC10017809	C[NH2+]C1C2=CC=CC(F)C2N2NC(=O)CC(N)CC(=COC)NC12	6.44331108	-155.494311	0.10348267	0
ZINC10017829	C[NH+]1CC2=C3C=C4OC5CC(O)P(C5)C(NC4=O)C1C1=C(S)C=C(C=C13)CC2	6.57651822	-203.3979497	0.1995655	0
ZINC10017935	CNC1=C[NH+]2C(Br)CC3=C(N3)C2(Cl)ON2CCOC=C(F)C12	6.21552624	-120.3462339	0.09953598	0
ZINC10018184	C=CC1CC=CCC2=C3C=C[NH+](NC)C3C2(S)C1=CCOCC(O)CO	6.0463013	-129.4349749	0.13739679	0
ZINC1001839	C=CC=CC(=CC1=C2C(=C)C(=C2C=C)C1=CC)CNC(C)=O	4.90906125	-97.65795439	0.19964353	0
ZINC100186	C=C(C=CC(=C)C(=O)OCC)NC12C=C3C=CC1=C3C(=O)O2	5.59880608	-93.19669852	0.16075832	0
ZINC10018744	CC#CC1=C2CCOCC3CC(=CC=C3F)C(CNC(=O)CO1)[NH+]2C	6.95282401	-130.8944769	0.160663	0
ZINC1001877	CC1=C2PN3C4=CC1C1=C3C([NH3+])=C(C=C1)OCSC(C=O)=CC(Cl)C(C=O)(CC4)C2=O	7.63990303	-177.62114	0.09405381	0
ZINC10018901	CN[NH+](C)C1CN(C(=O)C2=CC(C3=CC=C=CN3)C=C2)C2=CC1=CC=C2OC	6.18725562	-149.9691912	0.09655874	0
ZINC10018920	[NH3+]C1(C23OC4=CC=C2C43)SSC2(SBr)C=CC(CF)=C2OCNC1Cl	7.17818887	-182.9206954	0.04348773	0
ZINC1001898	COC=NC=NN=C1OPC(C2=NP3CC3NC2C)C(=O)NSC(N)P1	7.47759228	-203.2095575	0.13796616	0
ZINC10019372	C1=C=C2C(=CC=1)C[NH2+]C2CN1CCN1C1=CC=CC=C1	5.18162656	-116.8292945	0.11596731	0
ZINC10019408	C[NH+]1CC(N)(C2=CP=C(O)P=C2)C(=O)C(=O)NC1C1=CC=C=C1	6.74039567	-168.7268078	0.07710281	0
ZINC10019519	C=CC1=CC2=CC3=CC4=CC=C3NCC1N4CC([NH+](Br)CC=O)N2	7.08718412	-123.3079956	0.11118155	0
ZINC10019527	C[NH2+]C1C=CC=C=CC2=NC(C)(Cl)C=C2NC(=S)C(=O)NC1	6.422158	-150.4410376	0.07566488	0
ZINC10019567	[NH3+]NCC1C2=NC=C(CN=C2)C1NC(=O)C(=O)NC1=CPC=C(Cl)C=C1	6.28206756	-157.215966	0.08573645	0
ZINC10019599	CC1C2=CC=C(C(Br)C2)C([NH+](C)N)C1NC(=O)C(=O)NCC1C=CC(F)=C1	6.42336203	-136.0609458	0.10556845	0
ZINC1001960	NN1C=C2C=COC3=C(C=C(Cl)C=C3)C(=O)N2C2=C3C(=C3C1)C=C2	3.42332377	-87.50342633	0.26516579	0
ZINC10019632	CC(P)CCCC(=O)C(=P)N1CC1C1=C2C3=C1C3=C2[NH+](C)CC(C)CF	6.11957694	-106.1338941	0.06130135	0
ZINC10019635	C=CCC[NH+](C)C1CNC(=C)CNC2=C(C=C1C)C([N+](=O)[O-])=C(F)C2	6.03255161	-100.2075837	0.14851243	0
ZINC10019636	CCSC(=C(S)C(Cl)=C=C(C)F)N1C2=C(N2)C2=CC(NC1=O)C21C(Cl)[NH+]1N	7.43664193	-129.2047964	0.04605473	0
ZINC10019697	NC1C(OP)O[NH2+]C2CC3OC31C2	7.65825402	-97.66050939	0.23109191	0
ZINC10019930	O=C1C2=CPC=C3NS(=O)C4CC(P)C(=N4)OPC45C=CC=C6NC(=COC2O3)N=C(S6)N1C(CO4)C5	8.12801951	-288.6814599	0.07528847	0
ZINC10019932	CC1=C2C(=C1)N=C(N1C(=O)C3=CC=C4NS(=O)(=O)C5=CC(=CC=C5C4=C3)C1C1CCCO1)SC=C2C	5.63108634	-115.8224454	0.22732207	0
ZINC10019933	CC1=C(CC=O)CC2=CC(=CN=C2)S(=O)NC2=C=C3C(=N2)SC2CC4=C5N=C(SPC=C15)N(CC2O4)C3=S	7.08435599	-249.5349619	0.06873519	0
ZINC1001999	O=CN1N=CC1NC1=C2CC3=CC=C(Cl)C(=C3)C1=NO2	5.32793808	-84.60815296	0.18645077	0
ZINC10020209	CS(=O)(=O)C1=CC=C=C1CCC(=O)N(CC1=CN=CC=C1)C1=NC2=C(C=C2)C1	4.06097793	-60.27605139	0.22908239	0
ZINC10020226	C=CC1=C2SC(=N1)N1CC(=C)C=CC=NC=C2C2=C(SC=C2)S(=O)(=O)N2CCCC2C1=O	6.0435348	-188.1626318	0.16860297	0
ZINC10020250	CCC1=C2N=C3SC2=CC(=C1)C12CCC(C4=CN=CC(=C4)CN3C1=O)N2S(=O)C1=CC=CS1	6.96646459	-122.1797519	0.16200635	0
ZINC10020340	C=CC=C1SC(C2(S(=O)N3C4=C(C=PC=NC)CN=CC3C4)C=CS2)=NC1=CF	7.21601926	-194.7090834	0.08584981	0
ZINC10020362	COC1=CC2=C(C=C1Cl)SC(N1CCC(=C(C)C3=C4C=C43)CNC3=NC=C(C=C3)C1)=N2	4.8643311	-97.28959307	0.18987008	0
ZINC1002037	COSC1=C(C(N)=O)C2=C(O)PC3=PC2C1=C3C(C)=C=NNC(=C=O)C1=CC=NC([N+](=O)[O-])=C1	6.16275009	-136.7697149	0.10579747	0
ZINC10020456	COC1=CC2=C(C=C1)N=C(N(CC1=CN=C=C1)C(=O)CC1CSC3=CC(S)C1C=C3)SN2	6.3001065	-174.2889262	0.08848529	0
ZINC10020460	COC=C1C2=C3C=NC=CC1P(Br)C1=NCC4=CC(=CC2(CSNCC3CC=O)O4)S1	7.19257964	-248.1390793	0.10795261	0
ZINC10020580	C=C1NC2=CCCSCC=C3C4=CC5C4=C(CN=C(SC3C)N5CCNO2)S1	7.37752949	-183.6535985	0.07598697	0
ZINC10020587	CC1=CC(N)=C2SC3=CCCCN3C3OPC(Cl)CC4CC3S(=O)C3C=NC(Cl)(C3)OC1=C24	3.76428334	-170.2738182	0.12187582	0
ZINC10020619	CC1=C2C=CCN(C(C)CC=C3C2=NC=CC3(C)[SH](=O)=O)N(C(=O)C2=CC3=NC=C23)C(=P)S1	6.45945231	-168.274593	0.07719516	0
ZINC10020710	CC1=C2N=C3CC4C5=C(C=CSC(=C5)S(=O)(=O)CCCC(=O)N3C3=CN=COC=C3)CC(=C24)C=C1Cl	6.65162359	-209.8469581	0.1027355	0
ZINC10020715	C=C1SC2=NC1=C(C)C(Cl)=CC=C1C3=CC=C4SC(O)CC(=O)N2CC(C=N)=CC4=C1O3	6.93069248	-208.5084912	0.13482875	0
ZINC10020738	C=CN=CC1=CC=NC2=C(C)C(Cl)=C3NSC(=NC3CCC(N)OSC3=CC2S3)NC1	7.80167471	-236.7424609	0.07816556	0
ZINC10020791	CC1=C2N=C(SC2(F)CCl)N(C(=O)COC2=C(Cl)C=C(Cl)C(C)C2)C2=C1C1C2=NC=CC1S	6.52293241	-175.8868696	0.07372739	0
ZINC10020800	CC1=C2C(Cl)=CC3=C1N=C(S3)N1C(=O)C3CC23C1C1=NC=CC=C1	5.71604509	-47.74225447	0.21874039	0
ZINC10020812	O=C1CCC2(O)C=C3N=CC=CC4C(Cl)=CC5=C4N=C(S5)N(NC3Br)C(=O)C(Cl)N12	7.08781931	-160.3068025	0.1009488	0
ZINC10020848	NC12P=C(F)C=C1C(=PP)C=C1C=C=C=CC(F)C3C=CCN(C(S)=C13)C2=O	7.55515447	-226.001461	0.06179678	0
ZINC10020866	O=C1C2=CC=CC=C2CC2=C3C=CC=NC=CCN1C1=NC2=C(C=C3Cl)S1	4.8312219	-110.9396305	0.20254671	0
ZINC10021117	CCN=C1NC(=O)C2=CN(C3=C4OC4C=C3)N=C2C2=C(C=C(C)C=C2)S1	4.31732825	-86.47221824	0.22794689	0
ZINC1002123	C=CC=CC=C1C2=CC(Cl)=C(C=C2)OCC2C=C(NC(=O)NC1C)O2	5.88472286	-139.6437069	0.217177	0
ZINC10021280	CC(=O)NC1C2=C(C=C=C=C2)C(C[SH](=O)=O)C2=C1CC(Cl)=PO2	6.27629685	-139.734598	0.04991426	0
ZINC10021312	C#CCN=CC1=CC2=C(C=CC=C2)C=C1	2.41382508	43.36829424	0.3558492	0
ZINC10021362	CCOC(=O)C1=C2C=CC(=C1)N1C3=CC=CCC=C3C(CC(NC(C)=O)C(=O)OCC(=O)N2)C1P	5.95071016	-154.9514135	0.17037028	0
ZINC1002137	CC1=CC=C=C(C2=NONC=C2C=NNC(=O)C2=CC=C([N+](=O)[O-])C=C2)C=C1	3.91890428	-88.37156631	0.24278813	0
ZINC10021381	COC1=CC2=CC=C1C1=NN=C(NCC3CC2S(=O)C2=C3C=C(Cl)P=C2)O1	6.67059814	-125.9457168	0.15416689	0
ZINC10021394	CP(S)C1=C2C(O)=CC1C(O)=NN=CNC(=O)OC2[SH](=O)(O)C1=CC2=NC=C21	7.03129954	-144.7345584	0.19097523	0
ZINC10021479	C=CC1=CC2=C3C=C1C1CN(P(C1)C(=O)NSC2C=O)S3(=O)=O	6.93480045	-130.5103396	0.11483371	0
ZINC10021480	CC1=CC=C(S(=O)(=O)N2CCN3CC2C2=C=C(S2)C2=CC(=O)OC2C3=O)C(C)=C1	5.6771855	-67.05273554	0.21288524	0
ZINC10021698	CC12CN3C(=O)C4=C(C=CC=C4N=C3SC1C(=O)NN)C(=O)C1=CC=C([N+](=O)[O-])C=C12	5.18467258	-48.10016741	0.27656839	0
ZINC10021798	O=C(CC1=CP2C=CSC2=N1)NN=PC1=C2N=C(S1)N1C(Br)C3OC(C4C=CC24)C31	7.07512085	-121.5281126	0.08135941	0
ZINC10021865	CC1SC2=NN=C(C3CC3NC(=O)C3=C(NC1=O)SC=C3)N2CC1=CCC=C1	5.82395644	-176.5624117	0.17110318	0
ZINC10021990	CNC12C3=CC(Cl)(SC)C(=C31)N1ONC2CC(O)C(C)C1C(C)CC=NS	7.13728103	-141.420582	0.10193337	0
ZINC10022020	CCC1(CN)C2=CC=C(Cl)C(=C2)C(N)(NCCO)C2C=C(C2)C(=O)C(C)(S)C2=NNC(O)N21	6.92001814	-125.6208517	0.1459818	0
ZINC10022085	CC1=CC=CC(C2=NN=C3SCC(O)NC4=CC5=C(C=C4)CC(C5)SC4CC(CN32)O4)=C1	6.34987092	-132.5500504	0.18798205	0
ZINC10022114	NC1=C2SCN3C=CC(Cl)C4=C(C(=C4)C4(C(=O)N5CC54C3)C2=CC(Cl)=CO)C([SH]=O)C1	7.85690725	-203.6395438	0.11288728	0
ZINC10022135	CC1=CC2=CC(=C1)CC1N=CC(O)N3CCP(CC3P)C(=NC3=C(Cl)N=CC(=C3)S1=O)S2	7.94356244	-197.6881205	0.08512024	0
ZINC10022191	CCC1C2=NC3=C(C=C2)C(=O)N1C(SCC1=C(C#N)C=CC=C1)=N3	4.22427762	43.09980779	0.31980756	0
ZINC10022409	C=C1C=CC2=CC[NH+]3CC4=C(CC23)C(=C(NC(=O)CSC2=C=C(OC)C=C2)S4)C(=O)OC1	6.66651632	-147.7987007	0.11366457	0
ZINC10022530	C[NH2+]CCCN(C(=O)CSC1=C=C(O)C=C1)C1=NC2=CC([NH2+][O-])C2S1	6.22347395	-94.31699952	0.10141542	0
ZINC10022546	CC1=C2N=C3N(NO)COC(CN)C(S)(C4=CC(SCON)C4O)C4=C1P3SC(=C4)C2Cl	6.94173824	-217.5443495	0.0826099	0
ZINC1002257	CC1(Cl)C2C(C2(P)S)C1(C=O)C(C=C1CC1SN(P)P=P)ON	7.11664192	-145.9971279	0.08248114	0
ZINC10022647	C=CC1=PP=CC2CNO[NH+]3C(C)C(=O)NC(C)=C(C=C4CCOCO4)C3(O)N2S1=O	6.78308395	-177.0257533	0.09347427	0
ZINC10022660	C=C1N=C(C(=PPC)SC(C)NC=CF)C2=CC(C3(Cl)SCC4NN43)C21[NH2+]S	7.30197347	-181.1911842	0.05674064	0
ZINC10022675	CC=C1C2=NC(=C1Cl)OCC(SC(C)C(=O)N1CC1CC)=N2	5.49319979	-59.08033401	0.14081147	0
ZINC10022681	COC1=C=C2SCC(=O)N(C3C4C[NH+]5CC43OCC(N)P5)C3=NC4=C(C=C(C)C=C4S3)C2=C1	7.87248714	-172.5380852	0.15337147	0
ZINC10022705	CSC1=C(C(=P)NC=NC2(OP)PC3SC2C3Cl)SC=C2C=C21	7.49468081	-179.0814033	0.05006907	0
ZINC10022765	CCOC(=O)C12COC3=CC=C(C=C3)SCC(=O)NPC(=N1)S2	6.15971172	-139.0688977	0.11932177	0
ZINC10022799	COC(=CCP)C1=CC(SC)C(=O)NC2=C3OC(S)=NC=CC(=CC=C=C1)C14CC3=C(CC1O4)S2	5.91571908	-263.3685816	0.12329129	0
ZINC10022810	CNOC1C=C=CC(SC(=O)N2C3=NC4=C(S3)C2(C)C4=C2C=C(C(=O)OC)C2)=CC1O	6.375323	-171.3865025	0.11099409	0
ZINC1002289	COCC1=C=C(CC(=O)NC2=CC3=CC(=C2)C(C)=NC(=O)C2C=C(C3)C([N+](=O)[O-])=C2)C=C1	6.12248328	-129.2140209	0.15931255	0
ZINC10022920	NNN1C2=NCC(S2)C(=C=CCl)C(SC23C=CC2=C2C(OCO)=C2C3OBr)C1=O	6.9794395	-181.3443924	0.10135662	0
ZINC10022938	O=C(CC1SC2=C(CC=C2)NC1=O)N1CCN(C2=C(Cl)C(=O)N(C3=CC4=C(C3)O4)N=C2)PC1	4.93532776	-160.6400998	0.14300918	0
ZINC10023320	COC12C=CC=C1SC(N1CCN(C(=O)CN3C4=CC5=CC(=C43)SO5)C1)=N2	5.79509543	-132.9252665	0.15754742	0
ZINC10023382	N#CC(C1=C(S)CCCC(F)C1O)=C1NC(=O)CC2(C=O)CCC1C(Cl)CC([O-])C2	6.55767692	-128.604394	0.12554291	0
ZINC100234	C=C1C=C(Cl)C=C1N1C(=O)C=C(NNCC2=CC=CNC2N)C1=O	4.77534896	-143.9049188	0.16766537	0
ZINC100235	O=C1OC2NC3=[NH+]C=C(Cl)C=C3C3=CC=C2C1=C3	5.22201483	-37.98097426	0.22818625	0
ZINC10023654	CC1=C2CC3=NN1C(C(P)=C=CCl)=NC2C(Cl)N(S)C3	6.81346969	-125.7666445	0.07964789	0
ZINC1002367	CNC1=C2C3=C(S1)C(CN1C4=C1C1=CC=C4OC1P)(C3)N(C)CC2=O	6.32480071	-85.70406174	0.19852137	0
ZINC10023678	O=C(C1=CC=CO1)N1C2=CC=NN2CC12C=CC=C2Cl	4.50287154	-39.46923201	0.18524913	0
ZINC1002369	CC1=NNC1C(=O)NC1=C2CC(=C1)CC2S	5.9071458	-80.28080004	0.12303334	0
ZINC10023716	C=C1SC(F)N2C(=O)CS(=O)C3=CC(OC)C(=C3)C2C[NH+](C)CC(C=CC)=C1N	7.46976731	-162.2013269	0.08046688	0
ZINC10023783	C[NH2+]C1COCN(C=O)C2=NC3=CC1=C1SCS(=O)(=O)C4C5=C(OC)C(=C54)C1=C3S2	6.82946933	-104.5999046	0.15541591	0
ZINC10023802	C=C(C=COC)S(=O)C(O)N1C2=NC3=CC(Cl)(C=C3S2)C1[NH+](C)C	7.38578146	-107.8875683	0.15135851	0
ZINC10023854	C=C1C2=CC3=C1OC(C)CC1=C4CC=C1N=C(SP4)C(CC[NH2+]C3)C(=O)SS2=O	6.88387058	-195.2636479	0.12158585	0
ZINC10024082	NC(=O)NC(=O)C1C=C=CC=C(O)C2=C(C1)CC1=CC3=C(S1)C1C(CC(=O)C[NH+]1CO3)C(F)=C2	7.33399418	-181.7001001	0.16669709	0
ZINC10024208	COCC(N)OC(C)(C=CC(F)(F)F)NC1NS(=O)(=O)C2=CC3C=C=C1C3=C2	6.72426204	-148.5726221	0.10722403	0
ZINC10024315	CC=C1N=C2NC(=O)OC(S(=O)(=O)C3=CC=C(O)C3)=C(C)C=C1S2	5.77471146	-138.3457706	0.09284359	0
ZINC10024319	O=[NH+]C1=C2C=C3N(C(P)Br)C4=NC(=O)C4S(=O)(=O)CC=C(OO2)C(P)CC31S	4.17223638	-190.2833125	0.09161148	0
ZINC1002436	C=CC(=CCN=C1SN1C(=N)C1C(N)C1C1=CC(P)C2(C)CC1=CC2=C)S(C)(=O)=O	7.02963066	-171.7421799	0.14468666	0
ZINC10024363	C=CC=NC1=C2C3=C(OC(=CC(N)=C4C=NC(=O)C42)CNC(=O)NC(=O)S1)C3=C(C=C)CC	6.35867043	-181.3091467	0.1727336	0
ZINC1002446	CCC1PC2=C=C(C(Cl)=C2S)C2CN2C(=O)C2(C)SC(=C2C#N)NC1=O	7.36376954	-169.17986	0.18548974	0
ZINC1002450	CN1C2=C([NH2+][O-])C=NCC[NH+](C=O)C3=C4CC4=C(C=C3)N1C2=O	7.08619409	-102.0540188	0.0644647	0
ZINC10024512	CN1CCS(=O)(=O)N=C1C(S)C(S)C(=O)NC1C2=C=C(S2)S(=O)(=O)N2CCOC1C2	6.68069866	-124.6622366	0.18772509	0
ZINC10024531	CC(P)OC(=O)C1=C2SC3=C1C(OO)(PC3)PCOC1=CC=C3CN2C(=O)C(=P1)S3=N	6.43773729	-184.9488136	0.08459872	0
ZINC10024565	C=C1N=CC(C(C)C(CC)N2CNC(=CC=CC=O)SC2)C2P=CC=C2OC1S	6.39315652	-188.860403	0.11765141	0
ZINC1002461	N#CC1=C(NC(=O)C2CC2)SC=C1C1C=CC=CC1O	3.80536693	-26.99182628	0.23222572	0
ZINC10024661	C=CC=C1SC(C(=O)C23CC(O)C2N3O)=C1C(=O)N(F)C1=CC=C(C2=CSC(CS)=N2)CC1P	6.0802388	-167.39759	0.12184647	0
ZINC1002468	O=C(NC1C=C(Cl)C1Cl)N1C2CSCC21	5.0884773	-50.76617779	0.19702381	0
ZINC10024722	[NH3+]C=C1C(=O)C(=O)N2OC3(Br)CPCC(CS(=O)(=P)CP2)(O3)C2=COC(O)C21	6.82629865	-180.3080198	0.10201534	0
ZINC10024802	CPC1=C(C)OSC(N2C3C2C2(F)CC[NH+]3CPC2)=N1	7.82719352	-160.6343264	0.0640798	0
ZINC10024948	CC1SC2=NN=C(O2)C2C=CC(=C2)C2=CC=CC=C2C1=O	5.73514619	-117.7237361	0.21185885	0
ZINC10025054	CC12CC(C3=CC=CC=C3)C3=NN=C(O3)SCC3OC4=C5OCCCOC5=CC=C4C1N32	5.98958852	-96.71531067	0.19910822	0
ZINC10025140	C=C(C=CC1=CC2C(=CC=C([N+](=O)[O-])C2S)NC(=O)CS1(=O)=O)OC	5.16990776	-145.6157907	0.1070396	0
ZINC10025322	CCCCP1C2OC3C4=C(C)C(=C(O)C41)N3C2=O	6.30816742	-77.94930172	0.13840866	0
ZINC1002534	CC=PC1(N)SP(C2=NC(=CC)CS2)C(=O)C2(Cl)C1C1(O)PC12C	6.94546377	-171.6977347	0.06984526	0
ZINC1002554	CC(C)(CC1CC1CNC1=C2C3=CC(F)=CC=C3CN2N=C1)C1=CC=CC=C1	3.72711561	-2.29077844	0.19393858	0
ZINC10025610	CCC(C1=CC23CC2=C(S)C3N1)P(C)N	6.39368436	-83.26256445	0.0985932	0
ZINC1002581	CC(=CNC(=O)C1=C=C([N+](=O)[O-])C(C)=C1)C1C=CC(NC(=O)C2CCC2)=C1	4.53118018	-120.2402282	0.15855309	0
ZINC10025906	N=C1NC(=O)C2=CN=C3C(Br)=C2C2C4=PC(=C3F)NC2C41	6.81050474	-102.2973822	0.19113435	0
ZINC10026088	COCCN1NC(C(=O)N=C2N=C3C=CC=CC3=N2)=PC=C1O	4.06674257	-47.23742075	0.11288869	0
ZINC1002616	CC1C(=P)N2CCCN3N=C(C=C3CC=NC1F)C2=O	6.26567517	-90.22340596	0.11545391	0
ZINC1002625	CC1=C2OC(C)C(=O)NCC3=C4OC(OC4=C3)C(C(C)(C)C)C=C12	6.19673089	-125.0285825	0.15321897	0
ZINC1002627	CC1CC2=CC=C3N=C(NC(=O)C4=C=NN41)SC3=C2	5.91234906	-137.0223117	0.2162839	0
ZINC10026352	O=C(NC1=CC=C(C2=NC=COS2)C=C1)OCN1N=NC2=CC=C=C21	4.12907618	-106.4874758	0.12756484	0
ZINC100264	O=C1C2=CC3(S2)C2=CC=C(Cl)C(=C2)CC=CC=CN13	5.96353201	-100.9410207	0.20940847	0
ZINC10026415	CON(C(F)C(C)C12CC3=C4C=CC(O)CC3(C(=O)C[NH2+]1)C(C)C2=C(Br)C=N4)S(=O)O	7.9226897	-146.6690578	0.09957184	0
ZINC1002654	NS(=O)(=O)C1=CN=C(CN2CPC3(OC4=C3C=C=C4)C2=O)C=P1	6.1288039	-146.9413241	0.11897243	0
ZINC10026611	NC(C=O)=COC(=O)OC(F)=C1CC=C2C=C3C(=O)OCC3OCN1C2	5.86279423	-151.8515092	0.14380683	0
ZINC1002665	O=C1C2=CSC3=C2CC(CC3)C2=CC(=CC=C2F)N2CCN1CC2	4.72063953	-66.30740945	0.3036875	0
ZINC10026678	CC#CC=C1C2=CC(=CS2)C2=CN3C2=C3C(=O)NC(F)C1CC	6.10668268	-96.72228019	0.17444379	0
ZINC10026706	CC1=CSCC(NC(OC(C=O)C(=O)C2=CCC=CC2)C2=C=CC=CO2)=C1	5.7340477	-191.3925179	0.05768406	0
ZINC10026724	CC1NC(C=C(O)C=CO)=C2C3OC4=CC5=C(C=C4P3)N(CNC(=O)O1)C(=NC(=O)CS2=O)S5	7.6936232	-211.9670072	0.09841484	0
ZINC10026875	O=C1CSC=NN=NN2C3=CC=C(C(Cl)=C3)C3=C4OCCC2OC4=CC1=C3	5.94774384	-118.7877486	0.23079996	0
ZINC100270	O=C=CC=NC1=C2C3=CC(Cl)=C4P=C3N(Cl)C1OC24	6.93413908	-119.8764376	0.16369635	0
ZINC10027085	CCCC1(C)CNC(=N)SC2=C=C(CS(=O)C3C=C3OCN)C1=C2	6.59842727	-140.7061312	0.07977604	0
ZINC1002722	CCCCCPCCC(CNC)CC12C(=O)NC1C2C	5.04091932	-83.5281312	0.11516451	0
ZINC10027248	COC1=C2CSC(=C3NCC4=CC(C)=C(NC4S)NC(=N)C(C#N)SC23)N1	7.32446024	-155.9616522	0.11346562	0
ZINC1002725	CC1CC1C(=O)NC1CCCCCCCCCCC1Cl	3.74026799	6.36222871	0.43618699	0
ZINC10027391	CCC(S)C1CNC2C=C=CC=CCOC=C(CONC)CC21	6.34152719	-179.4179664	0.08465088	0
ZINC10027475	O=C(NP1CCN2CN(S)CC3C=CC2C31)C1CC1	6.43518278	-90.3075361	0.15992569	0
ZINC10027507	CC(=O)NC1=CC=COC(C(=O)NCC2C=CC(C)=C2)=C1	4.13396625	-133.2415162	0.14030574	0
ZINC10027542	C=CC=CC1=CNC(O)N2CCC3(CC12)CC=CC(=PC)C=CC(=O)N3	6.61844926	-178.7850675	0.09735407	0
ZINC10027672	C=C1C(N)=C2CPC3NC4(C(SC)CC3=O)C(N3C=CC=C(CN)C=C3)CNP(CC=C2F)C14	7.0474313	-263.892074	0.06742961	0
ZINC10027751	O=C1CCC2=CC=C(C=C2)S(=O)(=O)N2CCC(C2)C2=C(CN3CCN1CC3)OP=C2	6.17586526	-243.6485529	0.16952099	0
ZINC10027804	O=C1NC(CC2=CC=CC=C2)C(=O)NC2=CC=C(C=C2)C2=NN=C3CCCC(CN32)C2=C1OC=C2	5.13441354	-91.78969651	0.27586017	0
ZINC10028066	COC1=CC=C(S(=O)(=O)OC(F)C(=O)C23C4=C(CC2[NH+]3C)C(C(N)=O)=C(N)SN4)C=C1	5.17940723	-38.21310891	0.10158145	0
ZINC10028136	NC1=CC=C2NC(CO2)N(CSCC2NC2CSC2=C(S)C(P)C#C2)CC1	7.50898439	-170.7482423	0.11949112	0
ZINC10028167	CC1=CN2CC3(NC(CF)=C3C(=O)COF)C(=O)OC1C=NN2	6.56279281	-107.293527	0.1131614	0
ZINC10028208	CC1=CC(NC(=O)C2OC3(S)C2=CC=C3C=O)=NSO1	5.52087819	-116.7467081	0.1319612	0
ZINC10028405	CC=C(C=CC(=O)NC1CCN2CC1C1=CC(=CC=C1)NC2=O)C=C1C=C1	5.19960517	-134.7166043	0.21316583	0
ZINC10028464	CC1=C2CC3=C2C(=O)PSC2=NN=C(P)N2C2CC2=C(NC=NN)N(O1)S3	7.18280438	-174.5479773	0.12375338	0
ZINC1002852	O=C1CC(Cl)=CC=CC2=C(Cl)C(=C3C=CC(=CO3)N1)C2	5.7615579	-151.4339983	0.11799821	0
ZINC1002855	CCC(NC(=O)C1=CC=C(CC(C)C)CC1N)C1=CCC(N)C=C1C(C)C	4.68041914	-79.51136671	0.20216659	0
ZINC10028674	C=C1C2C3N=C4SC3=C(CC)C(SNC(P)N41)[NH+]1CSOC(C1)N=C(OC)C=CC(=C=O)S(=O)C2C	7.79063348	-220.9912661	0.0550386	0
ZINC1002878	C=C(Br)C1=CC(OCC2OOC(=C)C3C(=C(CO)N4C5=C(CCC5)N34)C(=O)OC2C)=N1	5.86360218	-133.3918347	0.12535007	0
ZINC10028824	CC[NH+](C)C(C1=CSN=C1)C1=C2NC(C)=CC(=O)OCC1NC2=O	6.54645686	-81.25217037	0.09528483	0
ZINC10028861	C=PC1=C2C3=C(Cl)OC(=O)C4=NCN(CC)C2C13NC(=O)C(N(P)CCC)=C4	7.5740871	-144.4844821	0.12925757	0
ZINC10028916	COC1=C2C(O)=CC(=C1)CCC1CCN(CC1)C(=O)C1=C2C=C(C[SH](C)(=O)O)C=C1	5.04197128	-138.6320681	0.21204009	0
ZINC10029006	OC(NC1=C=CC=CC=C1C1(O)CS1)C1=COSCO1	6.0103347	-173.1434633	0.05449701	0
ZINC10029015	CC1=C2C(=NO1)C1=C3C4=C1C(C3=C4Cl)N(C)C2=O	5.16829671	-45.58621738	0.27932632	0
ZINC10029044	C=C1C#CC2=C(S1)C(=O)CC1=C(N=C(N)S1)C1C=C(O2)C(F)=CC1F	6.68315514	-128.5099522	0.10740019	0
ZINC1002930	O=C1C2=NC3=C4C3=CC=C4OCC=CC3=CC3C(=O)SN1C(=S)S2	5.74674262	-139.280538	0.13155145	0
ZINC1002935	C=C1C=CC=C(O)C2=CC(=CC=C2)C=C(C)C=C2SC(=S)N(NC1=O)C2=O	5.36047489	-185.0222151	0.16834692	0
ZINC10029397	COC1=CC=C2C=CC3OC4=CC=C(C4NC3=O)N(Cl)C(=O)C3=CC=CN=C3SC(CC(=O)O2)OC1	7.06126779	-208.6181287	0.16425658	0
ZINC10029428	O=C1CSC=NC2=C3C(P)CN2CC=CC#CC=CC3([O-])CCNS1	7.67309413	-193.3489266	0.06878805	0
ZINC10029432	O=C1CCS(=O)(=O)C2=COC3=C4CNC5=CC(=C(C=C5Br)C2=C3)C2=NN=C(O2)N14	6.09551486	-135.5039696	0.17472508	0
ZINC10029566	C=CC1CCC2=CC3(Cl)CN(CP4NC=C=C4N1)C(CCP3)OC2	7.89275257	-204.3917728	0.149354	0
ZINC1002958	O=C1C2=C3C4=COC3=C4C(O)=CC2=CCN1C(=S)SF	5.37474762	-79.0889508	0.06376319	0
ZINC10029624	CC1C(N)(Br)C2NC3C=NOC(C=O)C12S3	7.38146323	-97.41820159	0.10097771	0
ZINC10029718	CC1=CC2(C=C3C=CC(=P)OCC(CC(O)N3)C2=O)S1	7.17144059	-121.6634272	0.17380716	0
ZINC10029739	CC(=O)NC1C=CC=C(C(=O)OC2CC3=CC=C(C=O)C(=C3)NC2=O)C1Cl	5.144268	-121.6314269	0.17058018	0
ZINC10029772	O=C(CC1C2=CCOC2=CC=CS1(=O)=O)NC1=CC=C2C(=O)C3=CC=CC=C3C(=O)C2=C1	3.66229609	-13.55185561	0.15070373	0
ZINC10029926	O=C1CCS(=O)(=O)C2=CP=C(OCC34SC(=NC3=C(F)C=C4F)N1)PC=P2	7.72230214	-186.3901177	0.08266964	0
ZINC10030000	CN1C2=C3OSC(O)C4=CC=C(C=C4)S(=O)OCC(=O)NC1SC2=CC3Cl	7.158282	-153.2936809	0.15672764	0
ZINC10030029	COC1C=CC2=C1P(N)C(C=CC=O)=C1NC3=CC(P)(OC1=O)C(=NC(=O)C=CS2)SC3	7.24575577	-232.6042507	0.11631872	0
ZINC10030096	CC1=CC2=C3C=C1CC1CCC(CNC(=O)CC2=CO3)O1	5.65567177	-115.1436102	0.22312629	0
ZINC10030327	CN1C2=CC(=O)N(CCNC3=NN=C(S3)SC2)C1=O	5.53587202	-98.43832922	0.14952284	0
ZINC10030350	CC1=C2NSC(=O)C(=C1)C1=C(N)OC=C1C(O)C(N)OC2=P	6.5031199	-126.4368021	0.18159261	0
ZINC10030422	COC1=CC=C2OCC3=C4C3=CC(=C4SCF)C(=O)NC(=C1)S2	5.97454852	-130.0707515	0.12729951	0
ZINC10030430	C=CC1=CC=CSC(C(=O)O)NC(=O)C2=NC(C=CC=CO)=NN21	5.33574021	-139.8268334	0.13507632	0
ZINC10030527	CC1=NC=C2C3=C1C2=C(ON)[NH+](C)CC(=O)N3	5.97057427	-45.90809362	0.18628521	0
ZINC10030693	CCN1C2=C3C=C4OC5=C(N3)C(OOF)(C=C5C(=C2)OC(NC)=C4SN(O)C=O)OSS1(=O)=O	7.59042989	-162.5622564	0.07052722	0
ZINC1003078	CC=C(C(=O)OCC)C1C2=C3C=CC=C2N=C2SC(=C4CN5N=CC4=C35)C(=O)N21	5.95932152	-78.74286873	0.16602403	0
ZINC10030793	O=[N+]([O-])C1OC(F)N2C3=NC2=NC(=N3)SC2CC2=C1OCl	7.03658874	-96.6704854	0.10745449	0
ZINC10030859	CCC(C)N1C2=C3CCN(CC3=CC=C2)S(=O)(=O)C2=CC=C(C=C2)C(=O)NC1=CC=N	5.78712039	-151.1412219	0.14506261	0
ZINC10030915	COC=C1C=C2C(=C1O)S(=O)(=O)CNC(=O)N1C2CN2CC1C1=C(Cl)C(C)=C3PN=C2SC3=C1	6.5810925	-179.5350037	0.0989932	0
ZINC10031006	CC(C)C1(C)NC(=O)CN2C(=O)C3CC=C1CC3C2=O	5.47052602	-68.47264817	0.22274718	0
ZINC10031032	N=C1C2CCC3=C(C(N)S3)C(O)C2(C=C[SH](=O)=O)OCN1P	6.35843106	-145.549335	0.06923446	0
ZINC10031053	C#CC([NH3+])=C1C2=C3NC(=CS(=O)(=O)CN4C2=CCOC4N)N(CC(=O)N(C)SCCC1=CCl)C3=O	6.87637635	-163.5939077	0.15605807	0
ZINC10031066	O=C(NC1=CC=C2OCCOC2=C1)C1C=C2C=C(C=CCNCC3=C2C=CO3)O1	5.09619226	-71.58026538	0.27242378	0
ZINC10031104	CC12CCC3=CC(=CC=C3)C3=CC(F)=CNC=C3NC(=O)CN(C(=O)N1)C2=O	5.68309582	-200.1382307	0.21444783	0
ZINC10031120	CC(=O)C12P=COC(C)C(=O)NCC3CC(C)CC(=C1P)C32	6.09975662	-131.0856701	0.08295455	0
ZINC10031142	C=C1C2C3=C4C(OC)=C(PCl)C=C3[SH](=O)(O)C(F)C(O)C3(O)C5=CN=C(SC=C4C(OC)=C5C2=P)N13	7.7603469	-176.5087169	0.11169602	0
ZINC10031152	NC1=CC=C2C1=CCC(=O)N1C3=NC4=C(S3)C(=CC=C4)CS(=O)CC21C=CO	6.07966409	-142.0711887	0.14642858	0
ZINC10031196	COC1=CC=C(S(=O)(=O)C2C3=CC(=NC=C3)CN3C4=NC5=CC(C)=C(C)C(=C5S4)C2C3=O)C=C1	5.22086646	-55.68838469	0.22813986	0
ZINC10031211	O=C1CCN2CCC3=C(C=C(C=C3)C3CCN(CC3)S(=O)C3=CC4=CC(=C3)N1P4)C2	6.25883064	-145.9377594	0.18230228	0
ZINC1003130	C=CC1CCN2C(=S)NC3=CC(C)=C(C=C3C1=C)CC1=CC=C(C=C1)N1C(=O)CC2C1=O	5.95419926	-129.0808255	0.25927427	0
ZINC10031345	COC(C)C1SSC2CNC3=C4C5=C([NH+](CC5)C2)P3C1=COC4=O	6.24446468	-119.7005517	0.10002296	0
ZINC10031348	C=CC1=C(OC)C(=C)N2C(=O)CCN3C(=O)CC(=CC=CC=CC3=O)C12	5.39542852	-164.3433921	0.19758405	0
ZINC10031409	C=C=C1C(=CC(=O)NC2=CN(C)N(C3=CC4=CN=C43)C2=O)C2CC(CS2(=O)=O)CC(=O)N1P	5.84126897	-116.9702241	0.13662261	0
ZINC10031541	CC(CN)CN1C(=O)NC(=O)C2=C(SC3C(=O)NOCN4C(=O)SC34)N=CN=C21	4.72142149	-54.62671173	0.19970389	0
ZINC10031621	COC1SC2=CC(OF)=NC=C3C4=C5N=C6C([NH2+]C34)(OS5)C6(CBr)P2N1C(=O)S	7.62201877	-190.156808	0.08116206	0
ZINC10031937	CNCC1=CC=CC(NC(=O)C2=CC(C)=NC3=C=CC=C32)=C1	3.14307281	-35.36294134	0.28032257	0
ZINC10031940	CC1=NC2=C(C(F)=C1)S(=O)(=O)N1CC(C2)C2CCN3OC(=O)CC1C1CCOC4=CC=C(C=C4O1)C23	6.90480493	-154.1287397	0.20087455	0
ZINC10032219	CSC1=NC2=CC=C(N=C3NC4=CSC5=C(C5=P4)C4=C3OC4)C(S)=C2O1	5.49479536	-122.4216052	0.13404129	0
ZINC10032528	COC1=C2C=C3CN4C(=NN4C3=C1)SCC(=O)C1=CC3=C2C=C=C3O1	5.90551273	-118.391624	0.1481003	0
ZINC10032663	NN1C2=C3C=C(OC2)N2C(OC4=CC(=C4SCCl)CP2C3)C1=O	6.90847233	-136.2682529	0.12804133	0
ZINC100328	O=CC1=CC(=O)N2C1=CC(Cl)C1=CC2=C(Cl)C(Cl)O1	5.88518916	-111.4111679	0.12027152	0
ZINC10032842	C=CC(CC1CC2CPC(NC(C)O)=NC(=O)C12)N1OC1Br	6.14428642	-114.8599422	0.06941288	0
ZINC10032944	COCC(O)ON1C(=NC(=O)C2C=CC(OC=O)=C3C=C3S2)SC2=C1C=C1OCOC1=C2	4.89635304	-77.3753286	0.16592275	0
ZINC10033074	O=C1CC2NN3C=CN=C(C3)C(=CC=C(O)CCS2)PN1C1=NC2=C(C=C=C2)S1	7.30919388	-220.1239499	0.10999322	0
ZINC100331	CN1C2=C(N=CC3C=CC=C3Cl)C(=O)N1C1=C(C=C=C1)SC2	5.9921152	-141.8392369	0.10000621	0
ZINC10033259	COOC(=O)C12CN3CC1CC=C1C=CC=CS(=O)(=O)SC(=PNN1)C=C2NSC(=O)C3=O	7.26406551	-203.0378918	0.10182444	0
ZINC10033305	CC=C=C(C)N1N=C2NCS(=O)CC2=C1N1N=C1CNC1CC2=C1SC=CC2O	6.143041	-137.1677251	0.06262177	0
ZINC10033423	CC1=CC=C(OCN)C=C(CC2CC2(C)C)CN2CC2NC2=C3CS(=O)(=O)CC3=NN21	5.72041041	-120.9153151	0.1502068	0
ZINC10033435	CC(C1=CC(P)=CC=C1)N1C(=O)C(=O)N2COC3=CC=C(C=C3)N3N=C4C(=C32)CS(=O)(=O)C41	6.15064279	-120.3254773	0.15039612	0
ZINC10033539	CC1CCC(N)CC1NC(=O)C(O)N1C2=CC(F)=CC=C2N2N=C3CS(=O)(=O)CC3=C21	4.55012514	-29.32249664	0.13882237	0
ZINC10033611	CS(=O)CC1(C2=CC(F)C=C2)N=CC=C1NC(=O)C(=O)NCCCC1=NC=CC(Cl)C1	5.47881336	-125.4957811	0.10669514	0
ZINC10033689	C=C1N=CC(C#N)=CNCN2NC3=CC(O)C4C5=C6CP=C5C(=O)N6CSC(C)(Cl)C(OCC3=C4P1)S2	7.55485374	-268.8483821	0.07191089	0
ZINC10033715	CC1(C)CC2CC2C(NC(=O)C(=O)C2=CC(N3N=C4CS(=O)(=O)CC4=C3N)C=C2Cl)C1	5.05702344	-66.5812295	0.14432959	0
ZINC10033769	CNC1OC2=C(Cl)C=CC3=C2C2C4=NN3C(=C4P(COC3=CC(SC)C=CN3)S2(=O)=O)NC1=O	7.49987657	-143.9451585	0.10844615	0
ZINC10033806	O=C(O)C1CCN(C(P)C(=O)NCC2=C3CS(=O)C(P)C3=NC3=C(Cl)C=PC(N2)O3)CC1	6.41486459	-143.7414917	0.08354161	0
ZINC10033825	CCN1CC[NH+](CC)CC1NC1=C2CS(=O)CC2=NN1C1=CC=CCC1F	5.76069022	-90.29650401	0.10949071	0
ZINC10033863	CC1CCCC(Cl)C12C(N)OCN1N=C3C(=C(C4=CC=C(Cl)N=C41)N2C=O)OS3(=O)=O	7.06683406	-126.7949883	0.10758981	0
ZINC10033868	CC=CC1=CC(Cl)=CC2(Cl)C=CC=C3C(CPCS3(=O)=O)(N3C(=O)C3NC2)N1N	7.68496954	-194.1789359	0.1019189	0
ZINC10033901	C=C1C2=C(CCl)N(CN1C(=O)SCCCN1COC(C=O)C1=O)SN=C1CS(=O)C12	6.53218378	-132.6384263	0.11378726	0
ZINC10033905	C=C1CC(NC(=O)C(=O)NC2=C3C(=NN2C2C=CC(Cl)=C2)CS3(=O)=O)C(C=COC)=C1P	5.23405061	-150.714038	0.13244426	0
ZINC10033946	C=C(Cl)C1=PC=CC(S(C)=O)C2=C3N4N=C2N(C(=O)N3CPC2=C=C4C=C2F)C(=O)NC1	7.71651763	-216.2930985	0.0863093	0
ZINC10034054	NC1C2=C3NC(=O)C(=O)N4CCCC(C4)CC4=CC=CC=C4N3N=C2C(O)S1(=O)=O	5.59990608	-108.0844024	0.21041968	0
ZINC10034059	C=C1C=C(C(C)=N)N(NNCC2(C(=O)O)C(C)CN3C4NC3C(O)C(OCCCl)C(C)C42)C=C1S	6.90882907	-161.9977923	0.0781614	0
ZINC10034128	C=C(Cl)N1C=C2C3=CC(C)=CCC(CC)OC(=O)CC1C(=N)PC1=C4PS(=O)(=O)C(N3)C4=NN12	7.3382491	-173.0433484	0.1101999	0
ZINC10034286	CC1(O)CN(C2CC2)C2(C=N)N=CN(C2=O)C1=O	5.64865794	-75.46906764	0.20909078	0
ZINC10034324	CCOCC1=CC(=O)NN2C=NC3(C(=NN3C(C)(C)C=C(C)N)C(C)O1)C2=O	6.78762376	-113.1210304	0.09508984	0
ZINC10034339	CC1(C)CC2=C(Cl)C=C(C([N+](=O)[O-])=C2)C(=O)NN2C=NC3=C(C2)P=NN3C1	6.00975986	-117.9555951	0.21695236	0
ZINC10034376	CC=C1C(=O)NN2C(=O)C3=C(N)N(N)C(C)(C)C4C(=C2CC3)C4=C1S	6.10029461	-109.7808567	0.17595049	0
ZINC10034397	NC(=O)C=CC=CC=CC1=C2C=C(C=C1)C1=NC3=C(C=NN32)OC(=O)N1	4.6487258	-70.82228527	0.2256746	0
ZINC10034431	CCC(C)=C1C=CC=C2CS(=O)(=O)C3C2NC(=O)C3SC2=NC3=CC=CC=C3C(=O)N21	6.06874592	-101.0202672	0.20718334	0
ZINC10034483	CC=C(C)C1CN(C2=C(C)CC(N)C=C2)C(C#N)SC2=NC3=CC=CC3(F)C(=O)N2CP1	6.39899251	-217.3233711	0.10463969	0
ZINC1003449	COC1=CC2=C(C3=NC4=CC=CC=C4C(C(=O)NN=NC4=CN=CC=C4)=C32)C(O)=C1	2.96299499	22.89793542	0.27668392	0
ZINC10034540	CC1C2CC3C4=C=CC(=C(F)C=C4Br)N4C(=O)C(=CSC=CC2)CN=C4SCC(=O)N13	7.38536671	-223.1141821	0.1021653	0
ZINC10034749	CS(=O)C1=C2C=C(C=C1)C(=O)N1CC(N)CC1CP=C1OCCOC1=C2	6.09665982	-139.0168322	0.17693795	0
ZINC1003477	C=CSC1=CC2=C3N=C4C(=C2)N=C(C(=CC=C(C)O)COC)C4CNN=C13	5.7206201	-127.8273568	0.10213528	0
ZINC10034816	O=C1C2CCN(C3=NCC4=CC=CC=C4O3)CC2C2COC3=CC=C(C=C3O2)C2CCCN12	5.51965723	-112.548736	0.23026782	0
ZINC10034820	C=CC1C2=COC(=C)C3=C1OP2OC=C(C)C(=O)OC3	6.60121764	-134.2548239	0.16517878	0
ZINC10034860	C=C(S)C1=CC2=C3SN4CC5=CC6=C=C(C=C65)S(=O)(=S)C3(C2=O)C42C(I)=CC=C12	7.77489079	-198.7694319	0.13372731	0
ZINC10034942	C[NH+]1CCN2CC1C1=CC=CC=CC3=NON=C(C(F)(F)C(F)(F)F)N3N=C12	6.6123322	-133.0981745	0.05054118	0
ZINC10034947	CC1C(C)(C=O)OSC(=O)N(C2=NC([O-])=C([NH3+])C2[N+](=O)O[O-])C(=O)OC1(C)CF	6.73657686	-137.0044642	0.11308318	0
ZINC10034961	CC1=CC=C2C=C1OC1=CC(F)=CC=C1N1CC[NH+](CC1)CC(=O)N1N=C2CC1C1=CC=PO1	6.38885165	-114.8047849	0.20872992	0
ZINC10034997	CSC1=CP=C(N)NC(F)C2C3=C4C=C(C5=C([O-])N=C(S)N(C5=O)C3(P)C1)P42	6.86037212	-191.3560003	0.08129998	0
ZINC10035112	CC=C1CN2CC3=C4N=C(Cl)C(=C3)C3=C(Cl)C=C(O)C(=C41)OC=C2C1=NSN=C13	5.84315846	-94.87166919	0.13121484	0
ZINC10035130	O=C(NC(=S)NC1=NC(C2=CC=C3C4=CC=CC3=C42)=CS1)C1OPC2=C3CC(=CC=C2)C31	5.64876685	-88.36362912	0.19203775	0
ZINC10035164	O=C1N2C3=C4NC(O)(F)C(NC(Cl)SC2=S)C(Cl)C=C(Cl)C13CS4	7.32632459	-119.1621723	0.13547757	0
ZINC10035189	CC(=C1N=C2OOC3=C(Cl)C=C(C=S)C(=C3)OC1=C2C1=NC2=C=CPC(O)=C2O1)C1NCC1N	7.36799419	-199.8671134	0.06679772	0
ZINC10035202	C=CC1CCCNCNC(C)C(C(C=S)CC(O)C2=NC(CC)O2)NCCC1Cl	6.22073528	-149.2413705	0.09788334	0
ZINC10035318	CC1CC2=C(C1=O)C(C1=CC=CO1)N(C(=O)C1=CC=C(Cl)CC1O)C1=CC=CC=C1N2	4.27856701	-51.15472251	0.21086665	0
ZINC10035362	CCN(N=C1NC2=C3C(=O)C4C5C6=C=CC(P)C(N)(N1C3(C)C1(OP6Br)C3=C(OC)C(S)C31)C5(O)C24Cl)C(C)(O)CCl	8.51399821	-249.398604	0.06756357	0
ZINC1003542	C=CC=C(N)C1=C(Cl)N(C(C)=O)S(=O)C2=C=C(C=CP2)N(N)C1=O	6.75222511	-148.2489122	0.12215505	0
ZINC10035493	CCN1C23C4CC4C12N3C1=CC=CC(Cl)=C1	4.48110728	-19.54681512	0.25747102	0
ZINC1003573	CC1(C)C=NC(=O)C2=C(C1)NC(NC(=O)OC=O)=CC2C1=CC=CNC=C1OC(F)F	4.89393254	-178.8497138	0.10113568	0
ZINC1003614	C#CC(=C)C1(C)CC(=O)C=C(NC2C(=O)CC(Br)C3=CC32)S1	5.64647567	-89.14883374	0.13054898	0
ZINC1003628	CC12C(=CC=CC3CSC(C3)CC(CCl)=C3SN3C1F)SC2F	7.26059287	-151.6232269	0.1135075	0
ZINC10036447	COC1=C=C2SC3=NC2=CC=CC(C)=C(C=C1)CN(C)C(=O)N3	6.09319161	-187.9850377	0.13326114	0
ZINC10036589	O=C(NCC1=CS1(=O)=O)NC1=CC=CC1	3.58871398	-59.1959703	0.19651377	0
ZINC10036596	O=S1(=O)CC(NC2=NS(=O)(=O)C3=C2C=CC=C3)CC1O	4.01017991	2.5070394	0.30009931	0
ZINC10036597	O=S1(=O)CCC(NC2=NS(=O)(=O)C3=C2C=CC3Br)C1	4.43547808	-31.77078964	0.2924746	0
ZINC10036635	COC1=CC2=CC3=C1N3C1=NN=C(S1)SC1CS(=O)(=O)CCN(C1=O)C1C3CC2C31	6.90059958	-129.2516762	0.2136745	0
ZINC1003668	CN1C=POC2=CC3(C=CC=C13)CNC2	6.74404212	-130.9422863	0.12400306	0
ZINC10036709	CC(N)OSC12C3=CC1C[NH+]1CN(CCC3)SC=CCC(C)CP12	7.93832049	-141.1796968	0.09165287	0
ZINC1003673	COC1=C(N(C(N)=S)C2SC(C(C)F)C2C=O)C1	5.4770787	-67.32507797	0.15282358	0
ZINC1003678	C1=CC(C2CCC3CN2N=PC2=CC(=CC=C2)N3)N=C1	6.82706194	-149.8258123	0.06625697	0
ZINC10036791	CC1CN2C3=C4COC=CN(C5=POC51NC(=O)CC3Cl)C(C)C(Cl)C2(O)CN4C	6.66016093	-181.6835524	0.12884559	0
ZINC10037067	COC(=O)C1=C(C)N2C3=C(CNC4=CC([N+](=O)[O-])=CC(COC3=O)C42NC2=C(Br)CC(O)=C2)N1	6.31741694	-148.2559045	0.09566525	0
ZINC1003707	O=C1C=C2CC(=O)PN3CC(=C2CCO1)NC3=S	5.12584848	-108.4029725	0.11616037	0
ZINC10037145	CC1=C(C(=O)CSC2=NN=C(CCC3=CCC(N)C=C3F)O2)C=C2CC3=CC(C(Cl)C4=C3OPO4)N21	6.08087677	-88.04912425	0.14700024	0
ZINC10037234	C=C(O)C(Br)CC(=O)SC1=CCC2(C)C(C)N3C(=O)N4C5COC6(N(Cl)C1)C54C36C(CF)C21CN1	7.80475228	-166.8884406	0.07784158	0
ZINC10037265	C=C(OC)C1C(C2SC=CC2F)C2=C(OC)C=CC(SC3=NN=C(N2)S3)N1N	7.52566273	-201.3905708	0.14145231	0
ZINC10037273	OC1NC2=CC(=C2S)CNC=NC2=NC=CSC=C2S1	6.74542166	-166.9207291	0.07517213	0
ZINC10037308	CC=C1C(C2=C3CN2CCO3)NC(=S)C2[NH2+]C(CC3CN(CC(S)O3)S1(=O)=O)C2=C(S)C=CO	6.24275239	-199.2319999	0.11903121	0
ZINC10037399	NC1(O)NC(=O)C2=CC3CC(O)N(CC4=CC1=COC=C4O)C(=O)C3(Br)C2	7.17833414	-158.2276706	0.17000829	0
ZINC10037413	COC1=C(CN2C3=C4SSC(=NC4=CC3)NC2=O)CC(F)C=C1	5.98882369	-141.8759671	0.130802	0
ZINC1003762	CCC(C)C(P)C(C)C(C)NC(=O)CC1=C=C2C(O)=C1C2(C)C	5.86727844	-68.1046258	0.11856356	0
ZINC10037675	COC=C1C=C2OC(C3=C4C=CC=C3C3C(C5=CSC=N5)=NN3CCNS4)CNC12	6.44869098	-147.2198063	0.21278191	0
ZINC10037701	CC=CCCSNC1=NN=CC2C=CC(=C(P)S)C(N)C3C(F)C(=CC3C(=O)ON)C(=O)CNC12	7.38150951	-223.2847764	0.11684498	0
ZINC10037726	CC1=CC=CC2=C1OCC1=C(N3C=NN=C3SCC(=O)C3CC4=C3NC(=O)CO4)C2=CPC=C1	5.46365485	-137.914488	0.19196554	0
ZINC10037741	O=C(SC1C=CC=CC1Cl)C1CC2=CC=CN=C2N1	4.61670655	-70.11698912	0.15193082	0
ZINC10037747	O=S(C1=CN=C(SC2C3=CC(=CC3)C3CCCN32)C=C1)N1CCCCC1	5.34969923	-94.83051096	0.1151942	0
ZINC10037748	CC=CC1=CC=C2CNC3=CC(S(=O)(=O)N4CCCCC4)=CN=C(C)SC1C(=O)N23	5.58907793	-111.0610475	0.16180126	0
ZINC10037767	O=C(NN1C(=O)PCN1C(=O)C1=CC=CO1)C1=CC(C2=CC3N=C23)=NC2=CC=CC=C21	4.19400062	-33.23159499	0.22307507	0
ZINC10037793	CCC1ON(C2CC(=O)NC3C=CC3N2P)C1Br	5.58120177	-110.9504796	0.13986562	0
ZINC10037802	CC1=C(NC(=O)C2=NN3C(=N2)P=CC=C3C)C2=CC=C(O)C[NH+](C)CC1N2	6.6707806	-99.44495444	0.09011504	0
ZINC10037838	C=C1COC2=C3C=NNC(=O)C4=C=C5OC(=C41)OC5C2=CC(Br)=C3C	6.99556412	-165.0996293	0.121126	0
ZINC1003804	C=C1CP(NF)C2OCC(=C3P=C(P)C2SN2CC[NH+](C)C32)NC1=O	7.26262676	-192.3094997	0.05191086	0
ZINC100381	O=C1C2CC=C3CC2C(=O)N1C1=CC=C(C=C1)C1(CCCCC1)C3	5.45102044	-24.85963581	0.29350548	0
ZINC10038803	COC1=CC2=CC(=C1O)OCC1=CC3=C(C3=NNC2=O)C2=C3CC(Cl)=C2C(=C1O)O3	5.844169	-133.067743	0.1554581	0
ZINC1003884	C=C1CC2=CN3CN2C(=C)C(=CCC2=C=C(ON=C(Br)C3=O)SN2)N(C)S1(=O)=O	6.75749184	-168.4226044	0.09753163	0
ZINC10039105	C=CC1(C)CNC(CC(=NN)OC)(OC(O)C2(Cl)C(C)C2N=N)C1=CCC	6.28427132	-137.9444893	0.12844381	0
ZINC10039459	O=C(NN=CC1=CC=CC(OCC2=CC=C(Cl)C#C2)=CC1)C1=CN=CC=CO1	4.69936946	-195.7001459	0.11559351	0
ZINC10040040	C=C=C1C2=NC3OC(=PS(=O)PC(F)CC(NC)C(C)CC)C=C1NOCC(=P3)C(ON)=C2O	5.59337022	-189.6413816	0.08545675	0
ZINC10040044	CC(C)C(NN=CC1=CC=C([NH+]=O)CC1N)NC(=O)C1=CC=CC1	5.24841447	-126.3260116	0.14479541	0
ZINC10040060	COCC1=CC2=C(C=C1)N1N=C3C=CC(=CC3=N1)NC(=O)C1=CC=C(OC2)C(O)=C1	4.53282525	-118.9663176	0.2406876	0
ZINC10040158	C=C1C=C2N=C3OC2=C(F)C2=C4OCOC4=CC=C2C(=O)NC(=S)N(CCC1C)C1=CC3=CC=C1Cl	5.84192751	-90.30967235	0.18135423	0
ZINC10040645	COOC1=CC(C(=O)C2=C3C(=O)N4C(=O)C3=C(C(S)=C2)C2=C4C=CC(N)=C2)=CC(OC)=C1OC	3.94574047	-29.33405252	0.21121638	0
ZINC10040955	CCOC(N)C1(NOC)CC2OPC(C)C3=C(O)C4=C5OC(=NC5=C4)N1C(=S)N1C(=O)C2=C31	7.77997818	-129.0072886	0.14190284	0
ZINC10041157	C=CNC=C(SC)C1(C2=C(S[SH](=O)=O)O2)CC23CC2C2=C(N=C1ON3)C2Br	7.82221592	-164.4710964	0.029753	0
ZINC10041214	CCC1C=CC(NC(=O)C(C)NS(=O)C2=CC=CC2)=C1	4.84372139	-122.2428459	0.15277945	0
ZINC1004132	CC1CC2=C(S)N3C4=CC5=C6C=C4C2=C(N)C(=C(C=COCC53O)C(CCCP)CS6(=O)=O)O1	7.22473474	-183.7752468	0.12414492	0
ZINC10041550	C=CC(Cl)C(N)C1(NO)CC2(O1)C(=O)N(CON)N2[SH]=O	6.68791803	-109.7499414	0.17429463	0
ZINC1004185	CCCN1C2=C3C=C(C2=O)C2(F)C4NC(=O)N2N3CN=CC(Br)=C1OC(O)OC(C)CCO4	7.12332677	-156.901814	0.14511579	0
ZINC100423	CC1CCPC2=C(C1)CCNC13CC(=O)N(C4=C5C4=NC1=C5C(=O)N2P)C3=O	7.34707326	-151.7820866	0.16494292	0
ZINC10042527	C=CC(=C)C1=C(CC)C(=NC=S)C2(N)OC3(C)C=C2C(=C3NO)CC2SNNOP2S1	7.69290013	-194.7036484	0.13261409	0
ZINC10042532	CC1=CC=C(N2C3OC4=CC=C(C=CC(=O)NC5=CC=C(C=C5)S2(=O)=O)C4O3)C=C1Cl	6.0344653	-187.832395	0.14074226	0
ZINC10042535	C=C1C=CC2=C3C4=CC(CC=NC=C(N4)SC3C=CC1=C(O)O)P2	7.11988315	-185.626641	0.10363927	0
ZINC10043101	CC1CN(F)C(C=N)(NCC[NH+](C)CS(=O)N2C3CP32)C1(O)P	7.35248732	-122.3150529	0.09333332	0
ZINC10043159	CC12CNC1N1C(Cl)=CC(=C([N+](=O)[O-])C=CNC(=O)[NH2+]2)CS1(=O)=O	6.76084728	-128.0772565	0.16201914	0
ZINC1004403	NC=CC=CCC1=C(C=C(N=C=CC(=O)[O-])NOC2=CC=CC2)P1	5.44028297	-169.0212429	0.06246276	0
ZINC10044233	NC(=O)C1(C2=C=CN=CC=C2)CC2=CSC(=C2)S(=O)(=O)N1	6.03664261	-147.7026382	0.09021761	0
ZINC10044379	CC1C([SH](N)(=O)O)CCCN1S(=O)(=O)C1=C=C([N+](=O)[O-])C=C1	5.47789284	-91.92208818	0.21783682	0
ZINC1004441	O=C1NC2=NC3=C(Cl)CON2C1(F)C3	5.94144153	-61.41234019	0.15452441	0
ZINC10044425	C=S(C)(=O)NC1CCN1S(=O)C1(C)P=C(C(C)C)C=C1C	5.67964992	-70.24952848	0.0886388	0
ZINC10044496	N[N+](=O)C1=C2C(S(=O)(=O)N3CCCCC3)=CC=C1N1CCC3CC21CS(=O)(=O)N3	5.86131999	-45.0714259	0.22447019	0
ZINC10045046	CC1=CC=C2C=C1C1=C2OC(C2CC(=O)OCC(=O)N3CC(C)C2C(C)C3)=N1	5.56248126	-84.1076477	0.2246462	0
ZINC10045047	CC1C=CCC1(O)C1=CN=C(C2CC(=O)OCC(=O)N3CC(C)CC(C3)C2)O1	6.02120536	-127.0415682	0.19197265	0
ZINC10045126	C=CC(C(=N)CPC1(O)OC1SOC=CC=NC)C1(NC=O)C=C=C1O	6.86744565	-182.4203134	0.10201724	0
ZINC1004523	CCC1=NNC12OC(N)=C(C#N)C2C1=CC(OC)=CC=C1	4.53415422	-24.60764387	0.21999721	0
ZINC1004527	COC1=C(OC)C2C=C1PC1(C)NC=C(C#N)C2C(C(=O)O)=C1O	6.31332972	-129.6520905	0.09188762	0
ZINC1004535	COSC1=C2COC(=C1OC)C2CC(OC(N)C#N)C(=O)OC	5.81322589	-73.25815651	0.10291438	0
ZINC10045919	CSC1=CC(N)C(N2C(=O)N(C)C2=C2N=C(C=C3C=C(CS)O3)NC2=O)=C1OCN	5.21380937	-147.5329448	0.14429367	0
ZINC10046164	C=CC12OC3C[NH+](CCO3)CCN3CSC4C(N)=CC=C4C=C1C(Cl)=C(S2)C3=O	3.32004656	-170.5754619	0.16072054	0
ZINC10046178	C=CC1=C2SC3=NC2=C1C1C[NH+](CCO1)CCN3C(=O)C1=C2C(=C2[N+](=O)[O-])C([N+](=O)[O-])=C1	6.80768194	-103.8599858	0.1660884	0
ZINC10046218	C=C(O)C12C3=NC(Cl)C1C(=C3)SC(=C)N1PC([NH2+]CP(O)P)OC2C1=O	5.22001519	-167.5223793	0.12912993	0
ZINC10046237	CC=C(C=C1C=C2C3=CN=C4SC(=NC=CCC)C(C[NH+]2CCN4C1=O)O3)PC	7.82942881	-183.7442309	0.12833952	0
ZINC1004624	CC=C1C(=O)N(C)C(=O)CC1=CCNC1(S)NC(=S)C2C(C)C21	5.27183224	-95.43534589	0.18788981	0
ZINC10046242	COCC[NH+]1C2C3=C(C4=CC=CC4)N=C(S3)N3C(=O)C4=C(Cl)C=C(CN4C)C1C23	6.63657148	-141.2202399	0.13745998	0
ZINC10046279	CCC1=CC=CC2=C1N=C(N1CC[NH+]3CCC4OC5=CC=CC(=C5OC4C1=O)C(O)C3)S2	6.55476647	-60.76528668	0.19618517	0
ZINC10046333	CC1=C(Br)C2=CC=C3C4OOCC4[NH+](CCCO)C3(C1=O)C13C4=C(C=CC1(O)O)SC(=N4)N(C(=O)O)C23	4.36933222	-182.7021224	0.08288533	0
ZINC10046342	CCOC1C(O)NC2=C(SC(N(OCC3OCC4[NH2+]P43)C(=O)C3C=COC4COC4C3)=N2)C1P	6.66450243	-159.4190351	0.11480233	0
ZINC10046361	C=C1C=CC(=CS)NS(=O)C1CN(CC[NH+]1CCOCC1=O)C1=NC2=C(S1)C1C=C2OC1C	7.11003751	-157.1504727	0.11956283	0
ZINC10046395	O=C1CN2CC[NH+]3CCOC(C3)(C3=C1OC([NH2+][O-])=C3)C1=C=C(N=C2S)C(Cl)=PC=C1	7.62601077	-188.5320726	0.10091187	0
ZINC10046493	CC1=PC2=NC=C1C(=O)N1CC[NH2+]C(Cl)C(SOC(C)NC2)C2=C=C=C3SC1=NSC3=C2F	7.21764187	-217.0676436	0.11567642	0
ZINC10046541	CNC1C=C2N=C(N3CC[NH+]4CCOC(S)(C4)C4(C(Cl)=CC=C4[N+](=O)[O-])C3=O)SC2=C1	7.46632783	-167.7908613	0.12604998	0
ZINC10046580	CN=C1C=C2CPC(=N2)P(N(CC[NH+]2COC2)C(=O)C(F)(CC2=CC(F)=C2)C2=CC=C=C2)O1	7.13864898	-201.9589329	0.05447229	0
ZINC10046631	C=C1C=C2CN(C(=O)C3=CC4=CC([N+](=O)[O-])=CC=C4S3)C3=NC(=CC4OCC[NH+]2C4CC1)CS3	6.94150831	-61.00854585	0.15591621	0
ZINC10046639	O=C1CCC(=O)N1C1(C[NH+]2CCOC(O)NC2)N2C3=NC4=CC(=C(C=C4S3)CP1O)CC2=O	6.5456271	-114.4938988	0.12699953	0
ZINC10046680	COC1=CC=C2COC(C)C34CC(C(F)(F)F)=C3[NH+]2CCN(C2=NCC(=C1)S2)C4=O	7.32716794	-160.2230815	0.09811792	0
ZINC10046798	O=C(C1=CC([NH2+][O-])=PC=C1Cl)N1CC[NH+]2CC3=C4CCC(=CC=C2CO3)SC1=N4	7.58481725	-151.2132732	0.09677071	0
ZINC10046814	COC1=CC2COCC[NH+]2CPC2C(=CC1OC)CC2C1=NC2=CC=CC2S1	6.94218801	-210.2180009	0.10523051	0
ZINC10046817	C=C=C(Cl)C1C=C2C=C1C(=O)N1C(=CC=CCN)SC3(F)[NH2+]NCC21C(C)O3	7.74458554	-178.3240373	0.09887861	0
ZINC10046835	NC1=C2C=CC=C1SC1=C(C3=CC4=CC=C=C4C=C32)N1CC(Cl)[NH+]1CCOSC1	6.58734266	-159.2035581	0.18425687	0
ZINC10046874	C[NH+]1CC2OCC3=C4SC(=NC4=CC=C3F)N3OC(=O)C4=C=C(C(N)=C4)C(=O)C4=CC2=CC=C4C3C1	7.33140493	-157.7673936	0.15205179	0
ZINC10046964	CCN=CSC1OC2(F)O[NH+]3CC=C(N=CC=CS)C(=CC=C(P)C13)NC2F	6.71001307	-205.1153694	0.08653703	0
ZINC10046972	O=C1ON(Cl)C2=NC3=CC(=NOCF)CC(=CC1=CC[NH+]1CNOC1F)C=NC2ON(F)SC3	6.20295188	-214.7656104	0.06720674	0
ZINC10046974	C=C1C=NSC2=CC(=O)N3CC4(F)C(CP)[NH+]4SC2(OS)SC3=NCCC1CC	4.03447631	-193.6844198	0.07043394	0
ZINC10047025	O=C(C1C(CO)=CC(C=P)S1(=O)=O)N1CC[NH+]2CCOCC2=C2N=C1SC2=C(F)CF	7.02828668	-136.0720752	0.12241853	0
ZINC10047026	O=C1CC2C3=C4SC(=NC4=CC(=CN3)CC3=C=CC=CC(=C3)N2S)N1CC[NH+]1CCOCC1	7.60449443	-194.3723516	0.15630542	0
ZINC10047086	C=C(SCC)C(=C)C(=O)P(C1=NC2=C3C(C)=C3OC(CC3C[NH+]4CC4O3)=C2S1)C(C)Cl	6.51155841	-107.4282832	0.09803555	0
ZINC10047097	C=C1C=C2SC(=N)N3CC4(C=CC(PBr)O4)C4(OCC[NH+]4CO3)C1C=C2N	8.00011646	-174.5602436	0.0975418	0
ZINC10047160	C=C(C=CC[NH+]=O)C(=O)N1C2=NPP3CC4C=C(C3=C4S2)C1[NH+]1NCOCC1[O-]	6.84695788	-181.3471483	0.06697143	0
ZINC10047183	CC1=CC=C(C)C2=C1N=C(N1CC[NH+](C)CCOCC3=C4OC(=O)C(=CC4=CC=C3)C1=O)S2	5.50784903	-9.28804585	0.16374412	0
ZINC10047295	COC(=CC=C1C2=C(N=C(NC=O)S2)C1C1=C=C([NH+]=O)O1)CC[NH+]1CCPOC1	6.50047619	-160.3301639	0.10292486	0
ZINC1004763	CCOC(=O)CSC1=NN=C2N3C(=O)C(S)(C4=CC(OC(C)(C)C4)C4=C3C=C3C(N)C34)N12	6.26967194	-97.40066157	0.14040636	0
ZINC1004793	COC1=C2NC(=CCl)C(OC=O)NC(=O)C3=C(C=CC=C3)C2=C=C1	5.03144505	-140.110221	0.12627741	0
ZINC1004893	CPC1=C=C2C=C1C1N3COCC14PC1=C(OC(=O)C(F)=C5N=C6SC(=CBr)C(=O)N6C25)C4=C3O1	7.10990725	-217.5201395	0.1103092	0
ZINC10049529	CC1=C(S)N2C3=C=C4N=C2N1C3C[NH+]1CCN(C2OC=C=CC=C2F)C(C1Br)N(C=O)C(=O)N4C	7.46183353	-214.8594906	0.06411838	0
ZINC1005030	CC(C)C1C2=C3C=CC(=C2)C(=CC(=O)N2CCCCC2)C[NH+]2CC(CC2O)C(OC1=O)C(C)(C)O3	6.73627015	-71.90039081	0.16639993	0
ZINC10050725	CNC(C)C12C3=C1C(N(N)N(C)P)[NH2+]C2C3=PC	6.78559505	-99.33248827	0.06863641	0
ZINC10051758	CC1CC(C)C(C)[NH+](CC(=O)NC2=CC=CC(N3CCCC3=O)=C2)C1	4.32303718	72.35416901	0.37240243	0
ZINC10051923	C=C(Cl)C=C1C2=C3C(=CC=C2)C2C(Cl)=C1NCC(C)SC1C(=O)C4=NN=C(N2C4)N31	7.11130849	-128.5638956	0.23300889	0
ZINC10051958	COCCN1CC2C(=CC=CC2C)N2C(SCC(=O)N3COC4(OC)C=C3C4OCO)=NN=C21	5.86763766	-100.7731304	0.14276958	0
ZINC10052166	C=CC(C)=C1NC2(O)CSC3=NN=C(C(P)C1C)N1CC(C1C)C(N3)C(C=O)(CN)O2	5.78778793	-189.6342967	0.15895537	0
ZINC10052348	CC1=CC=C2C=C1C(O)C(C)SC1=NN=C3N1C1C=CC=C1C(=O)N3C(C(C)F)C2	6.71818931	-165.5293273	0.11747266	0
ZINC10052363	O=C1OC23CC4=CC(=NC=C41)C(=O)NCC1=CN=CC=C1C1=CC2=C3C=C1	5.65431159	-114.8240586	0.25299384	0
ZINC10052843	NCN(C1=PCC=C1)C1SC2=NN=C3N4C5=C(C=CC=C5C4C1CBr)N23	6.54735199	-126.0047258	0.10725531	0
ZINC10052874	CCCOCC1CC(C)C2=CN=C1C1=CC3=C(C=C1)N1C(=NN=C1SC(=O)NC2)NC3=O	6.2116019	-97.59431402	0.15868538	0
ZINC10053039	C=CC(=CCN1C2=C3C(=N)N4CC(Br)(SC(=N)NPC3C2C4=O)C1=O)C(F)F	7.6482606	-143.1024226	0.11401763	0
ZINC1005312	CC=CC(=CC)C1=C(C(=O)OCC)C(C2=C=C(OC)C=C2)N2C(=O)CSC2=N1	4.64564198	-120.9867349	0.1856716	0
ZINC10053418	CCC(O)CC[NH2+]CC1=C2CCC3C(=O)N2C3C=CC(N)C1N	6.59085766	-62.31144297	0.12708616	0
ZINC10053783	CC[NH+](CC1CN(C=O)CCN1C1=CC(C)=CC=C1)C1CC2=C1C=CC(OC)=C2	4.37995299	-8.06825546	0.20967879	0
ZINC1005385	O=C1NC(=S)NC2=C(CC=C2)OCC2=CC=CC21	4.86846979	-146.8496113	0.09835711	0
ZINC10053858	O=C1CC2CN1C1=CC=C(C=C1)OCCC1=C(C3=C4C=C4C=C3)CCN(C1)C2=O	5.06632681	-143.5367145	0.30048472	0
ZINC1005409	NC1=CSC2=CCOC3=CC=C(C=C3C3=CC=C1C=C3)C(=O)NC(=S)N2	5.00831692	-134.8609448	0.14318815	0
ZINC10054379	C=C1OC=CC2CN(C(=O)C3=CN=C(SCO)N3C3=C=CC=C3)CCN2C1=O	4.72926427	-157.0224786	0.168138	0
ZINC1005486	O=C(C1=NC=C=C1)N1C(CSC2=NC(F)=CC=N2)=NC2=CSC(P)=CC21Cl	5.38367059	-133.1447302	0.12646137	0
ZINC10055174	O=C1C2=C=C=C(NS(=O)(=O)C3=CC=CS3)C(=C2)NC2CCN1C2C(F)(F)F	5.9128117	-71.3185803	0.1631773	0
ZINC10055431	CC(OC(O)CN1C(=O)SC23CCC(C)(CC2)N3C1=O)C(O)NC1C=CC=C1C#N	6.28798019	-127.5296902	0.15435296	0
ZINC10055432	CC1CCC12NC(=O)N(OC(=O)OP(C)C(=O)NC1=CCC=C1C#N)C2=O	5.39546782	-99.46967686	0.10883197	0
ZINC10055650	CC1=C2C3C=C1C1CN(CCP31)C(=O)C[NH+]1CCC(S)C1C1=C(C=CS1)C2Br	5.10546605	-162.8711946	0.14669751	0
ZINC1005595	O=C1NC2=CC(=CC([N+](=O)[O-])=C2)OC2=CC=CC=C2C2=C(C(F)F)N3N=CC1=C3N=C2C1=CC=C(CP)C=C1	5.14900756	-51.88198653	0.24192233	0
ZINC1005604	CC1SC2C=C1C1=C([NH2+][O-])C(=O)C(=C1)C(=O)N(CNN)S2	7.22703326	-115.225621	0.09430518	0
ZINC10056049	O=C1C2C3CN(C4=C(Cl)C=CC=C4)CC(CC(=O)NC2C2=CC=CC=C2)N13	4.31211978	-32.70950797	0.3452395	0
ZINC10056069	CC1=C2C3=NC(=C1)CCC(C)(F)C(F)N1C(=S)C21S3	7.31504658	-94.61973081	0.16636176	0
ZINC10056252	CC(C(=O)NC1=CC=CC=C1C#N)[NH+]1CC1C1=CC=CC=C1N1CCCCC1	3.88678804	46.40368062	0.2424602	0
ZINC10056582	CC1=C2C=C3C=C(Cl)C=C(CC4=CC=C(N=C4)NC2)C3=N1	5.20121384	-96.49013683	0.22146877	0
ZINC1005684	C=C1C=CC(Cl)=CCN2N=C3CC4=C(C)N5N=C(N=C5N=C41)C(=O)N1N=C1C3=C2C	6.15607059	-131.9567444	0.13867068	0
ZINC1005709	CCC1=NNC(=O)C2C=CC(=C2)OC(C)CCCC2=CSC21	6.15467299	-133.7894265	0.20313668	0
ZINC10057326	CC1=C2SC3=NC(C)=CC(=C13)CC1=CC=CC=C1N1C=C(C=N1)CN(C)C2=O	4.62796235	-71.42437356	0.27482898	0
ZINC1005757	N=C1NN=CCC=CCOCC2[NH2+]C3(COCS2)C2SC1=CC23P	7.30695792	-198.4794959	0.11312173	0
ZINC10057689	CC1=C2CC(=O)N(CCC2=N)C1C(C)C1=CSC2=NC=NC=C12	5.09316834	-48.05515038	0.16553922	0
ZINC1005809	CCN(C=O)SC1=C(C2C3=CC4C=CC=C5C4=C3N2S5(=O)=O)C=CC=C1	4.97239967	-108.0481838	0.16451713	0
ZINC1005812	C=CC(P)=CC(=C)C(=O)COC(=O)CC=C1C=C=C=C2C(=C1)C1=C2C=C(C)O1	4.88217263	-148.9160964	0.15854202	0
ZINC10058303	CC1C(N)=CC2CP3CC(=C2Cl)SC=NN=CNN(CC1=O)C(=O)C1C=CC=C1N3	7.40267963	-218.4272555	0.13513936	0
ZINC1005834	CC1C=C(C=C2SC(=O)N(CC3OC=CC4=C(F)C3=C4)C2=O)OC1Br	5.72871032	-110.5396408	0.19926561	0
ZINC10058403	CCC12CC1(C)CC(C)CCN1C3=NN=C(SCC(=O)N2)N3C2=CC=CC2C1=O	6.51864215	-163.1540898	0.18543918	0
ZINC10058451	CC(C)C1CN2C3=NN=C(SC(C)C(=O)N4C5=CC=CC=C5CC4C)N3C3=C(C=CC1=C3)C2=O	4.92851974	50.31784495	0.24558805	0
ZINC10058554	CC(SC1=NN=C2N1C1=C3C=C(C=C1)CCCCN2C3=O)C(=O)NC1CCCC2=CC=CC(C)C21	5.64666857	-93.75033637	0.15901947	0
ZINC1005870	C=CC=COC(F)C(=O)OCC12C(=O)N1C(=C)C1=CC=C2CC(=O)CC(N)CS1	6.6021882	-156.1157925	0.13430125	0
ZINC100588	C=C1C(=O)C2=C(C#N)NC3=CC=C(Cl)C=C3CC=CC=C1C2=O	4.58961074	-95.85279214	0.25542851	0
ZINC10058810	C=CC1=C(C)C=C(C2(O)CCC3COC4(C2)C(=O)N3C2C=C(Br)C24)C1(C)C	6.77634585	-124.5094318	0.15524563	0
ZINC10058854	CC1OC2=C3C=C(C=C2CC(=O)NN=CC2=C=C(O2)C2=CC=C(Br)C=C23)C1C	6.11939731	-139.4212464	0.2116263	0
ZINC10058922	CNC(=O)C1=C2C(N)=CC3=C1C(=O)P(PCC1=C(C)C=C4C(=C1)SCCN42)C1C=CC3=C1	6.60818902	-145.3945265	0.11985999	0
ZINC10058931	COOC(C)C1=CC=C2C3=C=C(C31)S(=O)N(PC=CNC(C)N)CC2=CN	7.12075386	-179.4387083	0.07659761	0
ZINC10058980	CC(C)(C)C12CCC3=C(C1)SC31SNC(N=C1O)C1=CC=C(O1)OC1=CCC(Cl)=C12	7.95297381	-135.5936731	0.04944054	0
ZINC10059034	COC1=CC=C2N=C(NCC1N)SC(=O)NNC(=O)C1=C2C(O)C([NH2+]O)C=C1	6.77195565	-179.1915322	0.08952781	0
ZINC10059090	C=CC=C1C2=CC3=C(NC=CC(C(C)C)=C3)C(=O)CC2(O)C(O)N1CC1=C(Cl)C=CC1	5.17191578	-193.6190545	0.13812005	0
ZINC10059114	CCCN1CC2=CC=C3C2(Br)C2=CC4C=C2C(=CC(=O)C3(O)C1=O)OCO4	6.46985105	-144.1856117	0.13591802	0
ZINC10059115	CCC1ON2C(=O)C3(S)CC(C(F)C=CC=C4OC5=C4O5)NC2=C3P=C(Br)C=CP1	5.1974399	-205.3947472	0.08114444	0
ZINC10059265	C=CSC1=CC2=CCC(N)(CC2)C2=CC=C(OCC=O)C=C2N=C2CC=C1O2	6.24251232	-154.7528107	0.10052718	0
ZINC10059331	C=CC=CC(=C)C1C(=CC=C)C=C2C3=CC(=CC=C3)CC(=O)NN2CC(F)CCN2CC[NH+]1CC2=O	6.9933085	-223.5685681	0.10946376	0
ZINC10059340	COC1=C2C=C(CC3=C(C)C2=CC(C2=C(C4CCC(=O)N4C)C4=CC=CC=C4N2)=C3)C1OC	5.12151863	-89.29303016	0.21697887	0
ZINC10059344	COCC1NC2C(C)(C(N)OC=O)C21O	5.475106	-71.47495571	0.11297689	0
ZINC10059391	CC(C)(C)C1CC2=C(C3=C(S)NC(C4=CC(C5=CC=CC(C=O)=C5)=CC=C4)N=C3O)C2C1	4.42678788	-46.43336551	0.14847804	0
ZINC10059399	CC1=CC2=C3COC4=CC=C(C(=C4OC1)O2)P1NC2(SC4=C2C2C5C4C5C2(C)C=P3)C(O)C1Br	7.76049517	-228.8477393	0.10768295	0
ZINC10059482	C=CC(CO)=C1OP2NC3CC(=O)NC4=C(C)C(C(C)=CC42O3)N([SH](=O)=O)CC1=CF	7.90800104	-190.5833583	0.07640219	0
ZINC10059488	C=CC1=NC=COCC(=CC)C1S(=O)C1C=CC(OC)=C(NC(=S)OC=O)C1O	5.93784974	-177.0527378	0.08112653	0
ZINC10059563	COC1=C2C=CC(=C1)C=NNC(=O)COC1=C=C3C=C(C=C1)C(C)(C(C=O)=C(C=C(C=CN)[N+](=O)[O-])O2)C3C	7.1428686	-318.8883954	0.09894729	0
ZINC10059704	CC1=CC(C(=O)OC2=CC=C(C3SC4=C(C=CC=C4)NC4=C3C(=O)C3=CC=C=C34)C=C2O)=CC=C1	3.83339916	-51.45485553	0.21633517	0
ZINC10059705	CC1=CC(C(=O)OC2=CC=C3C=C2C2=C4C(=O)C5=C(NC6=C(PC=CC=C6)SC53)C4=CC=C2)=CC=C1	4.98259359	-108.2986853	0.15842955	0
ZINC10059748	CC1=C2C=C(Cl)C=C1NS(=O)(=O)C1C=CC(N(C)C(=O)C3=CC(CS(N)(=O)=O)N=C3)=CC21O	5.96759209	-103.4812412	0.10748892	0
ZINC10059808	CC=CCC(=O)N1C2=NC3=C(Cl)C4=CC(=C3)C1CC(C1=CC=C4C=C1)N2N=C=CC[N+](=O)[O-]	6.50445384	-101.8223722	0.13787089	0
ZINC10059938	C=C(C)C1=C2C=C(NC3=C(NO)C=C(F)C=C=C3)N=C(N=C(N)NCC(=O)NC=C2)NC(=CC=CF)C=C1	6.4271359	-286.2361313	0.06619849	0
ZINC10059958	C=CN=CC(=C)NC1=NC(N2PC3(C=CC(O)=C3)NCC2C=P)=NC(NC2=CC=C(C)C(Cl)C=C2)=N1	6.50291112	-222.9842973	0.10310642	0
ZINC1005996	CC1=C2SC2(C=C2SCN(C(=O)C(=O)OC(C)CO)C2=O)O1	4.9675774	-52.84761391	0.13254763	0
ZINC10060032	O=C1NC2=C1C13C4=CC(S)(Cl)C5=CC16SNN3P(Br)PN(C6(C1=CC1Br)C1=C(Cl)C4OC15)S(=O)(=O)C=C2	8.34296366	-231.135836	0.09748459	0
ZINC10060094	CC=C(C(=O)NC1=C(OC)C=C(OC)C1)C12C3=CC(=C([N+](=O)[O-])C1=C3)NC1=NC=NN12	5.84273341	-116.8889419	0.15631879	0
ZINC10060104	C=CC=CC(=C)C(=O)NN=C1C2=CC1=CC(OCC=CC=C1C=CO1)=C2	4.64285372	-107.868961	0.20006892	0
ZINC10060190	CC=CC1=C(C)C2=C(C=CC(C3C4=C(C)N(Cl)C5=NC6=C(C=CC(=C6)C4OC)N53)=C2)OC1	5.47485909	-113.6715254	0.15857786	0
ZINC10060191	C=CC=CC1NC(=O)C2=C(C)SNC3=NC4=C(C=CC=C4)N3C(C3=C(O)C=CC3OC)P2N1	5.42696126	-159.4565819	0.12798819	0
ZINC10060194	COC1=C2C=C(S)C(=C1O)C1=C(C=CC=C1)NC(=O)C1=C(C)NC3=NC4=C(C=CC=C4)N3C21	4.68440231	-47.70294688	0.29048246	0
ZINC10060215	N=C1C=C2COC3=C(N)CC4=C(C5=C=C3C4=C5C(=O)N(I)OO)N12	6.92348196	-137.2788465	0.09031395	0
ZINC10060217	CC1OC2(N)C(O)=CC=C2C1C1=NC(N)C(NCC2C3=CC(=CP=C3Br)S2(=O)=O)S1	7.1070824	-172.0031136	0.08507397	0
ZINC10060219	COC1=C2C(=C1)C1=C2C2=CC(OC)=CC=C2C2=NN=C(NC(=O)C(C)CN1)S2	4.89197562	-103.8256415	0.27681726	0
ZINC10060246	CC=CC=CC1=C2CCCN2S(=O)(=O)C2=CC=C(C=C2)NC(=O)C2=CC=C=C2NS1(=O)=O	5.61793117	-251.2330198	0.0687618	0
ZINC10060248	CC1=CC2=CC3(C)CC4=CC=C(C=C4)NS(=O)(=O)C4=CC(=C(C=C4)NC2=O)N([SH](=O)=O)C13	6.74365704	-229.5693833	0.12831453	0
ZINC10060251	O=C(SNCC1=CC=C(Cl)C1)C1=CC=C2C3OC=C3C1=CCC1SCC(=O)N21	6.02628863	-171.7820422	0.11088251	0
ZINC1006026	C=C1CC2=C3OC(C)CC3=CC2C(=C2SC(=O)N(CCOCC)C2=O)S1	4.63718221	-86.31808228	0.16143299	0
ZINC10060274	CC1=C(O)C=C(C2CC(C3=CC=CC=C3)N3N=CN=C3N2C(=O)C2=CC=C([NH+]=O)C=C2)C=C1	3.89503954	25.27392089	0.1549355	0
ZINC10060322	O=C(C1=CC([N+](=O)[O-])=CC=CC1)N1C2=NC=NN2C(C2=CC=CC=C2)CC1C1=C=CC=C1	4.6147336	-133.8348043	0.13212732	0
ZINC10060351	COC1=CC=C(C2CC(C3=CC=CC=C3)N(C(=O)C3=CC=CC=C3[NH+]=O)C3=NC=NN32)C=C1	3.72206903	52.36939601	0.19897373	0
ZINC10060360	COC1=CC=C(C2CC(C3C=CC(Cl)=C3)N(C(=O)C3=CC=C([N+](=O)[O-])C=C3)C3=NC=NN32)CC=C1	4.50325451	-108.4061345	0.17627036	0
ZINC10060380	CC(C1=C(S)COC2=CNN=C(C=C2)C(CC(C=S)=C2C=C2)N(C=NC=NN)C1O)C(S)C[NH+]=O	7.83425705	-219.9340414	0.0764789	0
ZINC10060406	COC1=C(C2CC3C4=CC=CC=C4C4=C(C=CC=C4C)C(=O)N3C3=NC=NN32)CC(C)C=C1	4.1957165	-101.6151684	0.17985331	0
ZINC10060427	C=CC=NC1=NC(C(=O)C2=C(C)C=C=N2)=NN1C(COC)C1C=C1C=C(C)C=C	5.63561572	-128.5997478	0.13337392	0
ZINC10060430	CC=C(OC)C1=CC=CC2=CC=C(C=C2)C2CC1N1N=CN=C1N2C(=O)C1(OC)C=CC=C1	6.11654562	-123.1420261	0.135065	0
ZINC10060442	COC1=C2C=CC(=C1)NC1=C(C=CC([N+](=O)[O-])=C1)C(=O)N1C3=NC=NN3C2CC1C1=CC=C(C)C=C1	5.13328258	-50.91149174	0.27380086	0
ZINC10060450	C=C1SCC2N(CC)P3C(C=COCC4=CC(C)C5=CCC(O)=CC(P)=C5C13NC4C)N2N=PN	7.46984037	-269.0038368	0.06517233	0
ZINC10060500	BrC1C=CC=CC1NCCC[NH+]1CC2=COC3=CC(=C2)C3C1	7.17439982	-130.3127984	0.04598854	0
ZINC10060570	N=C1N=CN2C(=C=C=P)C(O)=C3C(=CC2F)C=C(SCl)SC31	6.88575599	-145.1057933	0.05531292	0
ZINC10060579	CCC1=CC2C=CC=C(S)N3CN(C(C)O)OCC3N3C(=NC=O)SC(=C1)C23	6.34608525	-187.3623924	0.11882326	0
ZINC10060620	CC1=C=C=C2N=C(N3CCN(C(=O)CC4CS4)CC3NP)SC2=C1	5.4165059	-123.8616246	0.18386299	0
ZINC10060651	C=CC=CN=C1CC2=C3N=C(N(C)C(=O)CC4=CC=CS4)SC3C=C12	4.69791777	-71.24960354	0.17015937	0
ZINC10060667	C=CC=C1CC(N=C2SC3C(=C(F)C3(C)C)N2C)S1	5.31738968	-91.17854614	0.06831843	0
ZINC10060726	CCC1=C2CSC(=NC(=O)C34N5SC=C(OC36CC1N6SC)C5P4Br)N2	7.88488579	-162.4882261	0.11288993	0
ZINC10060767	CSC1=CC=C2C3NCC(O3)C3=CC=C4N=C(SC4=C3)N2CC1	5.85097876	-90.75528292	0.20769026	0
ZINC10060796	CC1=C=C=C2N=C(SC=C1)N(C(O)C=CC(N)C(C)O)C(=O)CCC1SC=C21	7.05179141	-151.9093041	0.11320139	0
ZINC10060798	CCOC1=C2OCC(C)OC2CN2C3=NC(=CC(C=CS)=CC(O)C2=O)C(=C1)S3	6.69963938	-165.382977	0.15736354	0
ZINC10060848	N=C1CCCN2CCC3=C(C(=CC([SH]=O)=C3F)S1)C1=CN3SC4=C1C2C43	7.39975248	-122.7355144	0.17145868	0
ZINC10060913	CC1=C2C1=CC2C1N=C(N(C)C(O)CPC2=CC(Cl)S2)SC1N	6.09268546	-117.2707502	0.08698668	0
ZINC10060929	CCOC(=O)C1=C2C=C(NC(=O)C3C4=CC(=CC=C42)C32C=C(Cl)S2)S1	5.76239605	-64.22426989	0.17513188	0
ZINC1006096	CC(N)N1C=C(C=C2SC(=O)N(C3CC(C)OC3=O)C2=O)C2=CC=CC=C21	3.92195549	-1.36927975	0.23884677	0
ZINC10060969	O=C1OC2=CC=C(S2)C2CC3=C(C2)SC(=N3)NP1	6.63446327	-92.30656789	0.12230995	0
ZINC10060989	CC=CC1=C2OC(=NCS2)C2=NC=C(C=C2)NC(=O)C1C1=CC=C(O)S1	6.05404764	-134.1085385	0.16980957	0
ZINC10061021	O=C1C2=C(Cl)SN=C2C2COC(CS2)P2SC3(F)C4=C3N2OC41	7.63968845	-126.9021662	0.07521533	0
ZINC10061083	O=C(CC1=CC(Cl)S1)N1CCN2CC1C1=C2C=CCC1P	5.68174151	-120.0245426	0.14958772	0
ZINC10061097	O=C1C2CC3=C(F)C4=C=CC(=C(P=CN13)C1=C(Cl)SC(=C1)O2)O4	7.42531177	-164.9415545	0.12762093	0
ZINC10061098	COC1C2=CC3=C(C=C(Cl)SC(=C3)CC(=O)N(S)C3=NN=C2O3)C1N	6.80147844	-138.6059171	0.09524723	0
ZINC10061124	P=C1CC(SOC23C=C2CC2=NPOC3N(OCl)S2)=N1	7.42503052	-154.4257908	0.13569325	0
ZINC10061225	CC1C(CC2=CP=CS2)SPC(C2=CC([SH](=N)=O)C=C2)N1C	6.80013402	-156.4236249	0.03641286	0
ZINC10061240	C#CCN1C(=NC(=O)CC2=CC(Cl)S2)SC2=CC(P)CC(F)=C21	5.29961975	-80.65862433	0.14388141	0
ZINC10061254	O=C1CC2=C(C=C(Cl)S2)C2COC3=C(C=C4C5=C3CN4C(=N1)S5)O2	5.98686706	-93.57925531	0.13774894	0
ZINC10061268	C#CCN1C2=CC3(OCCO3)C3=C2SC1=NC(=O)C3C1=CC=C(Cl)S1	5.57492335	-59.44603125	0.18450622	0
ZINC10061272	N=C1SC2=C(C=C3OC4OC3=C24)N1CC#CC(=O)CC1=CC=C(Cl)S1	5.216057	-29.97331346	0.22278662	0
ZINC10061283	NC1CN2CN3C(S1)C21OC3(Br)S1	7.6200261	-71.75520789	0.05108985	0
ZINC10061338	COC1=C2N=C(N(CC3=NC4=CC=C43)C(=O)CC3C=C(Cl)NS3)SC2(OC)C=C1	5.18221557	-106.3364418	0.12985322	0
ZINC10061355	CSC1=C2C3=CC=C(Cl)SC4=C2C(=O)C3(C)P(SC2=NN2)C4=C1	6.40255503	-102.8406593	0.11540493	0
ZINC10061363	C=C1N2C(CSC)=CSC3=NC(=O)C1(C1=C=C(Cl)S1)COC(=O)C2(P)N3	6.64050319	-155.8388683	0.10170622	0
ZINC10061369	O=C=CC1=COC=C2CN=C(S1)N1CC23C=CC(=C3)C2=C(Cl)SC(=C2)CC1	7.39941527	-179.5964235	0.14952797	0
ZINC10061386	COC1=CC2=C3C4=NN=C(O4)N(ONC13)C(=O)C(C)C1=CC2=C(Cl)S1	6.74579666	-105.0580638	0.19488449	0
ZINC10061451	CC1(CC2SP3C4=C(N=C(S)N2CC2OC3(Cl)S2)C(O)=C(N)CS4)C=CS1	7.39444394	-157.8289977	0.0775506	0
ZINC10061475	C=C1SC(=CCO)CC(=O)N(C2(C)OC2Cl)C2=NC3C=C(OCP)C1=C3S2	6.84036336	-175.187484	0.12098695	0
ZINC10061482	O=C1C2C(=CC2=C(S)Cl)C23NC(=C2S)N=C(S3)N1C1=CC(Cl)=NO1	6.7570796	-100.9298546	0.10935931	0
ZINC10061499	COC1=C2CC(S)=C(O)C=C1C1(O)CC3(C=C(Cl)S3)C(S)CC3OC3(C)CN1C=N2	7.56144004	-176.8267648	0.13596336	0
ZINC10061513	CC1(CCl)CN2OC(=O)CC3=CC(S3)C2=NC2=C(CC=C2)OCCO1	6.33649637	-146.6016	0.11330873	0
ZINC10061525	CCC1COC2N=C3C(NCCN31)C(C1CC(Cl)C1F)CCC2(Cl)S(C)(=O)=O	6.37211701	-103.1215436	0.11240811	0
ZINC10061555	O=NSC1=PCC23C4=C5C=C=C4SC(=N5)N(SCC2(Cl)[NH+]3CCCl)C1=O	7.41737876	-178.9766294	0.05785534	0
ZINC10061586	CC1=C2C3=C(C=O)C4=C5COC=C=C3C([NH+]3CC3)(SPNC(=N5)S4)C2=C(Cl)SP1	6.07843693	-199.6939873	0.10456473	0
ZINC10061587	COC1=CC2C13N=C(S3)N(C(=O)C(F)C1=C(Cl)S1)C[NH+](CCN)C2(C)F	7.22368513	-104.2451957	0.09530408	0
ZINC10061602	N=C1C2CC34CC5C[NH+](C5)P(Br)N1C(=NC1=C3P=CC4=C1)SC1=C2SC(Cl)=P1	7.97181877	-179.366301	0.07211018	0
ZINC10061619	CC1=C(Cl)C2=CCSC(=NC1)NC21CC[NH+]2CC3C4(Cl)SC(=N)C1C=C4C32Br	6.14605366	-169.310835	0.13436934	0
ZINC10061664	NC1CSC2=C1C1C[NH2+]C3COC(Br)C2CNCC3S1	7.60705572	-129.9222679	0.08446942	0
ZINC10061680	COC1=C2C=C3N=C4CC3=C1C1=CSC(=C1)C1CC[NH+](CC2)SCN4C1=O	7.18284795	-111.6585621	0.10981385	0
ZINC1006177	O=C1SC2C(=O)N1CC(=O)N1CCCCC21	4.44693964	-44.95662948	0.28964759	0
ZINC1006240	CC1(O)C[NH+]2CCC(CC2)C(=O)OCCOCN2OC3=CC=C1C=C3OP2	6.97621756	-103.6443237	0.15980404	0
ZINC1006244	CCOC(=O)N1C2[NH+](CC)CC3(OF)CC2(C(Cl)C=COC)C13	7.12358124	-83.62911765	0.14387836	0
ZINC10062639	CCN(C)C1=C2C(=NN(C=O)C3=CC=CC31)C1=C3C(=O)N(CCN3COC1CS)C2O	6.09986076	-162.0626908	0.12405924	0
ZINC10062647	CC=CC=C1C=C(C2=CC=CO2)NC(=O)C2=CN(CCC)C=C3C(=O)N1N=C32	4.64890293	-19.67639249	0.23424577	0
ZINC10062669	CC1=NN2CP3CC(Cl)(PN3CPC3P=C4C=C3N3CC4(C)C1=N3)C(C[O-])=C(F)C2=CP	7.93996925	-246.0874728	0.07479306	0
ZINC10062692	COCC(O)N1C=C2CC(=C1)C(=O)N(C1=CCC(P)C=C1)N=C1CC(C)CN(C1)C2=O	6.90299101	-161.9988963	0.14040832	0
ZINC10062730	CC1=CC(NC(=O)C2=CN3C=C4C(=O)N(N=C42)C2=C(C=CC=C2)C3COP)C(N)C(C)=C1	5.40904633	-87.66365997	0.14233586	0
ZINC10062788	C=C1C2=NN(C3=CC(Cl)CC=C3)C(=O)C2=CNC2(CCCNC1=O)NC1=CC2=CC=C1	6.56425704	-199.9072588	0.13164946	0
ZINC10062805	O=C1C2=C(F)N(CC=C3C=C3)C=C(C(O)NC3=C(F)C=CC=CN3)C2=NN1C1=CNC(SS)C=C1	5.50237007	-180.796479	0.08586946	0
ZINC1006283	CC1=C(C)C(OC(=O)C2=CC=C3C=C2C2=CC=C3C=C2)=CC=C1	2.82961223	35.35734108	0.29205698	0
ZINC10062892	COCCC1C2=CC=CC=C2N2N=C3C(C(=O)NC4=C(O)C=CC=C4)=CN1C=C3C(=O)P2	5.5480404	-53.39890943	0.16995193	0
ZINC10062908	C=C1NC1C1(C)C(=C[NH2+][O-])C2=C1C=CC(N1N=C3C=CN(CPC(CCl)OO)C3C(N)(C=O)C1O)=CN2	6.91435215	-248.1770587	0.0743294	0
ZINC10062934	O=C(NC1=CC=C=CCOCOC1)C1=C2C3CN2C=C2C(=O)N(N=C21)C1=C(CC=C1)CSOC3	6.49102968	-213.7405883	0.09397486	0
ZINC10062970	C=CCN1C=C2CN3N=C2C(CN2CCC(C(=O)OCC)C2)=C1C1=CC3=CC=C1	4.92942742	-37.03529397	0.19799763	0
ZINC10063034	CC=C(C(=O)C(=CN1C=CC1)C1=NN(C2=CC=C2)C1)C(Cl)=C(N)F	4.54921333	-106.3509218	0.10509119	0
ZINC10063042	C=CCN1C=C2C(=O)N(C3=CC=CC=C3)N=C2C(C(=O)NC2=C(OC)C#CC=C2)=C1	3.44893468	26.93741508	0.24256002	0
ZINC10063062	C=CCN1C=C2C(=O)N(C3C=CC=C3)N=C2C2=C1NC1=CC(=CN=C1)NC2=O	4.75278911	-81.67001436	0.28817291	0
ZINC10063136	C=CC(=CC(=C)O)N=C1N2C(P)NCCC(OC3OC3F)OP(O)N2OCC12PCCOC2F	7.75336881	-233.0205025	0.12781622	0
ZINC10063174	O=C1NC2=C(C(C3=NC4=CC=CC=C4N3)C=C2)C2CN(S(=O)(=O)C3=CC=CS3)C1C2Br	5.14543853	-40.10999031	0.20590526	0
ZINC10063185	C=C1C=CC2C3=NC(=O)N1N(S(=O)(=O)C1=CC=CSS1)C2(CCCC)C1=CC=C(C=C1)N3	6.3689822	-171.9015012	0.07039071	0
ZINC10063229	CCNC(=O)CN1C2=NC1C(O)C(CC1=CCC=C1)OC(=O)PS2	6.28734588	-123.1500647	0.15804981	0
ZINC10063330	CCC1=C2P=C3C=C1CC(C)N1OC(O)C4=CN=C(SC(N)C(=O)NC32)N4SC1=O	7.36888725	-149.9255963	0.12741476	0
ZINC10063417	C=C1C(O)SCC2C(C)C3=PN(C(=N)C1NC=O)C(Cl)(OC)C(C)=CC2CC3	7.61295402	-168.1030526	0.10869208	0
ZINC10063467	COC(=CO)C1=CC2=CC(NC(=O)CN3C(S)=NC23)C2CCCN1C(=O)C2F	6.80160921	-142.1960926	0.13630022	0
ZINC1006350	C=C(O)C(F)C(P)N(C)NCC=C1C2=CC=CC(=C2)C2=NC=CC21	5.85070603	-116.0038681	0.11062463	0
ZINC10063599	CCC1=C2C(=CC=C1)C13NCCN4SC(=NC5=C4C5O)SC(C=CN21)C(=O)N(S)CC(C)=CC(C)O3	7.19683232	-181.3199288	0.11139365	0
ZINC10063742	CCN1C2=C3C=C(NS(=O)(=O)CC4=CC(C)=CC=C4)C=C2C3C1=O	3.70099655	56.38886219	0.29454702	0
ZINC10063748	C=C1C=COOOC1=C1CC(=O)N2C3=CC=C(C=C3)NSC2C1	5.61332922	-119.4102767	0.18287698	0
ZINC10063759	CN1C(=O)CC2C(NS(=O)(=O)C3=CC=CC=C3[N+](=O)[O-])=CC=C21	3.48134834	-5.58036112	0.31560456	0
ZINC10063785	CCOC1=C(C)C=C(C)S(=O)(=O)NC2=C(C=C3C4=C2C4C(=O)N3C)C1C	5.0947099	-89.94118061	0.15715574	0
ZINC10063807	O=C1CC2=C(C=C3C(NS(=O)(=O)C4(F)C=CC(P)=C4)=C32)N1	4.656452	-104.8400239	0.16007603	0
ZINC10063828	O=C1CC2=CC(C=CNS(=O)(=O)C3=CC=CC=C3)=C2N1	3.22543563	-38.10943158	0.18759477	0
ZINC10063861	C=C=CC=C1C2CN3C(=O)CN2CC2=CN(C)C(=C4CN(C(N)=C42)C3N=CC=CCCl)C1(P)OCCC	7.67086132	-214.1345028	0.1193128	0
ZINC1006392	CCNCC1=CC=CC1C(N)C(O)NC1=CC(Cl)C(C)=CC1	5.21535547	-128.1519521	0.07183298	0
ZINC10063932	C=C1C2=CC(C)CC3C=C(C)C(=C3)PC(=O)N=C(S2)N1CC	6.7101596	-128.3409134	0.09081476	0
ZINC10063975	CC1OC(=O)SCC2C3=CC(Cl)=CC=C1C(C)C(CC=O)CN=C2S3	6.90459322	-157.8612785	0.13050947	0
ZINC10063979	CCOC(=O)C1C2=C3C4=C(C(S(N)(=O)=O)=C2)C(C2=CNC(C)=CC=C2C)C(=O)N=C(S4)N31	5.43793634	-115.2910229	0.07298516	0
ZINC10063999	C=C1C2=CC(C(=O)OC)=CC3=C4CC(=O)N=C(S2)N1CC#CC(=C3C)C=C(C)N4	6.218914	-155.8967922	0.10545547	0
ZINC10064009	C#CCN1C2=NC(=O)CC3=CC(C)=C(C=C3C)C3=C(F)C1=C(C=C3)SS2	5.17006906	-80.2226344	0.13546751	0
ZINC10064010	O=C(F)N=C1SC2C(NCNCSNC3=C4C=CSC4=C3)=C(F)N=C(F)OC12	5.81148659	-119.1415691	0.09069925	0
ZINC10064019	CCC=C(CN=C1SC2(C)C=CC(ONC)=C2C1C)C(C)C(C=O)CC	5.6778443	-123.2781045	0.10327963	0
ZINC10064099	NC1C2=CN=CC(=N2)C=C2C=CC(=CCN1C1=NC3=C(C=CC3=O)S1)C2	6.1786526	-129.3688393	0.11546227	0
ZINC10064179	CC1=C2C3=C(C=C13)C(=O)N=C1SCC3C=COCN1C3(C)P2C	6.55093654	-132.3633301	0.17969691	0
ZINC10064365	CC1=CC2N=CC3=CC(=CPC=C3C)CC2N(C2=NC3=CC=CC=C3S2)N1	5.58117586	-105.7961748	0.16177481	0
ZINC10064406	CC1=CC2(C)CC(=O)N=CN(C)C3=CC=C(C=C3S)C(=O)P(C)C1=C2C	6.11065784	-133.4934137	0.09549659	0
ZINC10064416	CC1=C2SC3=NC(=O)CC4=C(C)C5=C(C)C(=C4CP)C4=C2N3C(=O)OC5C1=C4C	6.59837901	-116.540541	0.15261353	0
ZINC10064424	C#CCN1C2=C=NCC3C4=C(C5=C(C=C4C)C5)C3PC3=C(S)OC(OC)=C(S2)C1=C3OC	7.05642498	-178.1251949	0.10894005	0
ZINC10064450	COC(O)N1C2=NCC(=O)CC3=C(O)C(=C(C)C=C3C)C3(C#CC(F)=C13)S2	7.06681834	-109.6325241	0.06477613	0
ZINC10064454	CC=C1C(=NCC)SC2=NCCC3=C4C=C(COCC(=C3)C4C)N12	6.32311934	-129.3557059	0.12561867	0
ZINC10064554	C=C(CP)N=C(C)C1=CCC2(C(=C)O)C3=C(C)C(C)C4=C3SC(=NC(=O)C1)N42	6.85818313	-130.5970997	0.10031961	0
ZINC10064584	CNC1=C2SNPN3CC13C(=PP)N=CC=NSC1=CC3C=C(C)C(=C3CF)OC1=C2N	7.12365299	-228.9968567	0.05454747	0
ZINC10064673	CC1C(=O)OC=C2SC(=NC(=O)C3CCCN(S(=O)(=O)C4=CC=CS4)C3)N(C)C2C1F	4.65348024	5.16882367	0.25073511	0
ZINC10064709	CC1=C2SC3=NC4(S(=O)(=O)C5=C(F)C(F)=CS5)C(N)CC5(OC6=C2N3C6)C(=O)C1(Cl)C(C)(F)C54	6.6367847	-128.7387311	0.04839131	0
ZINC10064734	CNSC1=CC=C2CC(CN=C3SC4=C5C=CC4N(C(C)=O)C(N)(OC)C(O)N35)CN(C2)S1(=O)=O	7.23681034	-170.6963619	0.10613343	0
ZINC10064790	C=CC(=O)N1C2=CN=C3C=C2SC1=NC(=O)C1CNCN(NS2=PC4=C2SN=C4)C1COC3=O	6.98740791	-152.9897944	0.1031031	0
ZINC10064803	C=CCN1C2=CC=C(OCC)C(S)C2SC1=NC(=O)C1NN(SC2=CC=CS2)C2CC21	5.62630206	-119.4114867	0.18469167	0
ZINC1006486	CCCC1CC23NC(=O)C4=C=CC=C(Cl)C(=C41)N(F)C(=O)C=CC2=CC=COC3C	7.13367124	-229.2054829	0.11913633	0
ZINC10064864	CCC1=CC2=C3C(=C1)SC(=NC(=O)C14CC1CN(S(=O)(=O)C1=CN=PS1)C4)N3CC#C2	5.49143789	-96.28152073	0.11887844	0
ZINC10064885	COC1=CC2=C(C=C1OC)N1CC3(CCCN(S(=O)C4=CS4)N3)C(=O)N=C1S2	5.02896809	-76.14190529	0.11772492	0
ZINC10064894	C=C1C=C2CN3CC(SCS(=O)C4(PC(=N)P)CSC14)C(C2=CC)C(=O)C1=CN=C3N1	7.9421111	-183.3510283	0.12149351	0
ZINC10064902	CC1=CC2=C(C(C)C1C)N1CC3CN(S(=O)(=O)C4=CC=CS4)CC3C(=O)N=C1S2	4.75476698	-56.36946756	0.16040884	0
ZINC10064952	CSCCN1C2=CC(C)=CC2(C)SC1NC(=O)C1ON2CC1O[SH]2(=O)C1C=CS1	6.85049523	-119.3515336	0.09042809	0
ZINC10065079	C#CCN1C2=CC(C)=C3CC2SC1=NC(=O)C1COCN(C1)S(=O)(=O)C1=CC(=C(Cl)S1)CO3	7.05479144	-150.5553423	0.13350352	0
ZINC10065099	CC1(C)NN2C3=CC=C1C1=C3SC2=NN2C(=O)C3CCOCON(C32)S(=O)C(S)=C1C=CCl	7.12236812	-152.4981484	0.12429572	0
ZINC1006510	COC(O)C=CC1=C(C=CO)C(C)OC2=C3C#CC=C2OC3N1	6.96495077	-146.3393053	0.13981271	0
ZINC10065106	CCC(C)C=C1NP(F)C(=NC23CNCN4S(=O)C2(C(S)Cl)PC43C)SC1=C1CC1	7.84236525	-172.8921626	0.083874	0
ZINC10065148	CN1C2=NC(=O)C3C(CC4CN3S(=O)(=O)C3=CC4=CS3)C3=CC(F)=CC(=C31)S2	6.10467816	-117.6962457	0.14841047	0
ZINC10065199	CC1C(N(C)S(=O)(=O)C2=CSCS2)=C2C(Cl)C(Cl)=C3CC1(S)C(=O)N=C1SC=C3N12	6.94510542	-134.8723789	0.08627188	0
ZINC10065400	CCC1CC(C(=O)CN2C(=N)SC3=C2C(OC)C(O)=C3)N1S(=O)(=O)C1=C=C=CS1	5.70451433	-123.536502	0.05198922	0
ZINC10065436	CSC1=C2C=C3C4=C(SC=C4)S(=O)N4CC2CCC4C(=O)N=C(SC=C1)N3C	6.86246503	-141.7352634	0.16182905	0
ZINC10065807	CO[NH+](C)C(Br)C12CC34C(Cl)=C5SCN1C(=NN)C1=CC6=C7C1NC1(O[SH]7P(C(=O)NS)SC2Br)N3C54OP61	8.95961244	-238.7488358	0.0624102	0
ZINC10065830	CC1OC2=NC3=C2N=C(S3)N2C3=CC4(CCl)C(=CC2=PC31C(S)S)C4=C([NH3+])P	3.77094263	-163.6802252	0.11266835	0
ZINC10065848	CCC(O)C1=C2C=C3C4=C[NH+](C4)C3CN(C(=O)C3=CC([N+](=O)[O-])=CC=C3Cl)C(=N1)S2	5.90326088	-13.08206347	0.21306682	0
ZINC10065862	C=C1P=C2CC3(Cl)CCSC(=NC(F)=C3F)N(C1=O)C1C=C2N(C=O)C(C)NP[NH+](C)C1	6.23261071	-195.0723881	0.0619652	0
ZINC10065878	CC1CCC2C3=C4OC(=C(F)C=C3)N=C(S4)N(CC[NH+](C)C)C(=O)C3=CC=C(C=C3)S(=O)N12	7.23921775	-143.5584364	0.12063727	0
ZINC10065886	CC=CC1=C2N=C3SC2=C(CC)CN(PF)S(=O)(=O)C=CC2=C4C(=C2)C1[NH2+]CCN3C4=O	7.36466213	-173.6434388	0.07512689	0
ZINC10065962	[NH3+]C1CNC(=O)C2=CC3=C=C2CC(=C2CN=CS2)C2=C(OCO2)PC=CCCC1O3	7.64629	-233.1169166	0.11520085	0
ZINC10066019	CP[NH+](C)C1CC(O)(C2=CC=CC=C2)C2=CC(C=C2)CNC2=NSC3=C(C=C4OCOC4=C31)S2	7.2622609	-171.6451611	0.13447981	0
ZINC10066024	C[NH+](C)C1CON(C2=NC3=C(C=C4OCCOC4=C3)S2)C(=O)C2=CC(OC3=CC=CC=C3)=C1C=C2	5.00872565	-1.25992757	0.24340305	0
ZINC10066077	COC1=CPC2(N=C(N(C(=O)C3=CC=CC=C(OC4=C=CC=C4)N3)C(S)C[NH+](C)C)S2)C(N)C1OC	7.02907511	-226.7009911	0.09653079	0
ZINC10066196	COC1=C(OC)C2=C(C=O)C=C1OCC(C[NH+](C)C)NC(S)=NC1=C3PC(C)=CC(=C3N1)C2	6.84564213	-103.551656	0.12832621	0
ZINC10066255	CSC12CC3=C(CS1)C14OC(Cl)N5CCC31NC([NH3+])(S)C(C5N)N(CP4)C2	8.37801958	-179.1725199	0.06053968	0
ZINC10066281	CCOC1=C2N=C3SC2(OC)C(=C1)C[NH+](S)CC1SOCC(OCl)CCOC2CC=CC(=O)C321	7.9781218	-191.7665768	0.11416458	0
ZINC10066371	C=C(C(=O)[O-])C1C=C(O[NH2+][O-])C2=C(F)C34SC(=NC3=C2F)N(C1=O)C4(F)C[NH+](C)C	7.17051039	-124.55055	0.07150017	0
ZINC10066373	O=[N+](O[O-])N1NPOC[NH+]2CN3CC(C2)(C2=C(SC3)C3=C(F)C3=C2F)C(P)C2=C1S2	7.33375707	-182.9117476	0.05866959	0
ZINC10066374	CCC1CC2CC(C(=O)N2CC)C(Cl)SC2=C3CC([NH2+]C=O)C4C(N)=C(C1N4C)C32CCl	7.63907357	-138.9363023	0.13617043	0
ZINC10066442	COC1=CC=C2N=C(N(CC(F)[NH+]3CCCS3)C(=O)C3=CC([N+](=O)[O-])C=C3Cl)N(S)C(=C1)S2	6.92926592	-153.9515462	0.08255516	0
ZINC10066480	CC1S[NH+]2CC(=O)N3CC=CC(Cl)=C([N+](=O)[O-])C4=C(COC5=CC=C(N=C3S4)C1=C5)SC2C	7.3498245	-192.0103415	0.13307796	0
ZINC10066508	CC[NH+]1CN(CC2=NC3=CCC=C3S2)C(SC2=CC(F)=CC2N)=C1C	5.81039638	-145.927097	0.10013966	0
ZINC10066513	CC1=C(F)C=C2N=CC(C3=C=C1OCC=C3)[NH+]1CCC(=O)N(CC1)CS2	7.66417343	-173.166963	0.10662912	0
ZINC10066592	CCC(C)CC12COC3=CC4=C(C=C3O)C(=O)N1OC1=NC3=C(C4=C(Br)C=C3)N2S1	6.57015611	-108.6742576	0.10353103	0
ZINC10066615	CN=C1SC=C2C=C(C)CCOCC[NH+](C)C2CN1C(=O)C1=C2COC2C1	6.07464616	-106.7642865	0.11382315	0
ZINC10066719	CC[NH+](C(P)Cl)C1C2=CC(OC)=C(OC)C(OC)=CC3=C4CCOC4C34N=C(S4)N(C2=O)C1C	7.89543877	-176.0432873	0.12291107	0
ZINC10066790	CC1=NC(=CF)C2=CC1OC(=C1CC[NH2+]1)N(C(=O)C(Cl)C([N+](=O)[O-])[N+](=O)[O-])CS2	6.45480189	-100.6941302	0.10505807	0
ZINC10066802	CCC(=O)C(C)=C1C=C2C=C3CN(C(=O)O2)C(=NC2=C=C(Cl)C=CC=C2C(C)[NH+]3CC)NS1	7.23508169	-195.8773208	0.08742469	0
ZINC10066809	CC[NH2+]C1CN(C2=NC3=C(Cl)CC32)C(=O)C1CC(Cl)CS	5.96789334	-63.47877771	0.12156383	0
ZINC10066836	CC[NH+]1CCN(C(=O)C2=CC=C=C2)C2=NC3=C(C4=C(C=C3S2)OCO4)C1F	6.40716777	-134.621077	0.16531379	0
ZINC10066868	CN1OOC2=NC3CC(O1)C1=PC(=CC=C1[NH+]=O)SCCN1C(=O)OSC3C([NH+](C)C(O)F)CC21	7.83653192	-189.8160347	0.06008102	0
ZINC10066880	CC[NH+]1CC(N(C(=O)C2=CC=CC3=C2C=CC=C3)C2=NC3=C(C=C4OCOC4=C3)S2)C1C	4.18975945	73.57668132	0.24643915	0
ZINC10066896	CC[NH+]1CCSC=C2P=CN3C(=O)C(C(CSC)PC)C1C3C1OC3=CC2=C3O1	7.33095448	-175.6829744	0.13703158	0
ZINC10066940	CC1[NH+](C)CCN(C2=NC3=C(C=C4OCCOC4C3Cl)S2)CC2=C3C=COC(Br)C31OC2	7.37870926	-183.7504357	0.1113682	0
ZINC10066950	CPOC(CF)C1=C2C3OC(O)=C(C(O)=C1)C(O)N(SC(S)=NC1C(O)C1(N)O)CC[NH2+]C23C	7.94092847	-188.1220005	0.13871338	0
ZINC10067031	CC=C1C(=O)N2CC3(F)CC4=C(S)C=C5C=C4OCC(CC)COC(=C(C)[NH+]3C)C=C1SC2=N5	7.45040066	-176.2106373	0.08375467	0
ZINC10067039	CCC(=O)N1C2=CC=C(C=C2)C(=O)N(CC[NH+](CC)CC)C=NC2=CC(OC)=C(C=C2S)C1=O	5.35169222	-1.05326379	0.18328842	0
ZINC10067050	CC[NH+](CCO)CCN1C2=NC=CC(OC)=CC=C(S2)C2=C3C(=CC=C2)C=CC2=C3C=C(C(=O)O2)C1=O	5.36992483	25.29672876	0.18455348	0
ZINC10067063	CC[NH+]1CC2=C(C=C3OC4COC3=CC4C(=O)N2C2=NC3=CC(OC)=CC=C3S2)C1C	6.57750124	-70.53472033	0.22435414	0
ZINC1006707	O=C1P2NN3P4OC1(N=S)N(S2)SP34	7.60641709	-66.10946889	0.10557003	0
ZINC10067070	CC1[NH2+]N(C)C2NC3(Cl)N(P1)C31C3=C(C=POC(=C3)C(O)C(P(C)CO)OS2)N1S	8.36210058	-239.2199169	0.04632259	0
ZINC10067118	C=C(OC)C1C(N)C(C)C12SC1=NC2=C([NH2+]CC)CC=C(C=COC)CN1	7.69140369	-167.0766508	0.07581367	0
ZINC10067133	CSC1C[NH+](C)C2CCCC12C1C2=C3SC=NSC3=C1PC(F)(C(=O)N(C)F)PC=C2	7.77835217	-175.9420262	0.02795805	0
ZINC10067136	CC[NH+]1CCC(N(C(=O)C2COC3=CC=CC=C3O2)C2=NC3=C(C)C=C(C)C3S2)C1	5.29782964	-12.61788693	0.18455508	0
ZINC1006726	CC1NC([NH+]=O)=CC=C2CN3C4=C(C(S)=CC4C(N)=CO)C3C=C2N=C(N)O1	6.53092682	-168.4957243	0.13127457	0
ZINC10067296	CC[NH+](C)C1(P)OCN(C2=NOC3=C(S2)C(OC)=C=C3OC)C(=O)C2=PC=C1C(O)C2	7.58509494	-187.3398912	0.13330105	0
ZINC10067309	CC[NH+]1CC2C1C=C(C(=COCC(CSO)OC)OC)N=CN2C(=O)C=CC1=CC=C1	6.04325103	-140.3361285	0.11192814	0
ZINC10067493	CC12C=C3C=C(NP)CSCN1CC1C=C(C=C1[NH+]([O-])O)C3[NH2+]C2	7.20763878	-150.3811396	0.10046423	0
ZINC10067527	COC1=CC=C2N=C(N3CCC([NH+](C)C)C4=C([N+](=O)[O-])C=C5C(=C4)SC5C3=O)SC2=C1	5.78446576	-13.59726273	0.26479314	0
ZINC10067566	CC(S)=C(N)OC1=C2C3=C([NH+](C)C)CCN(CS1)C(=O)C1=CCC=C1C2N1C(=C=CO3)S1=O	7.46080711	-201.6229858	0.10126117	0
ZINC10067567	C[NH+](C)C(N)CC(S)NC1=NC23C(=C4C=C(S1)P2CCO4)C(=C=O)SC1=CC3([NH+]=O)S1	7.66431571	-180.2273592	0.08809616	0
ZINC10067638	C=CC1=C2C(=C)N=C(C3=C=CS3)C(F)=C3CP[NH2+]CCC2(O)C(=O)N2C=NCC(=CC(F)=CC=C32)S1	7.69900649	-284.7991872	0.07202231	0
ZINC10067679	C=C(Cl)C1CC(=CSC=C2C3[NH2+]CC23C)N=CNSP1	6.851431	-131.4290714	0.10528436	0
ZINC10067937	CCOC1=C2C3=CCC(=C1)C(C1C[NH+]1C)CN(C(=O)C=C2C1=CC([NH+]=O)=CC=C1)C(=N)S3	7.04299248	-167.0301811	0.12793328	0
ZINC10068025	C[NH2+]C1OCC(F)N(C(=O)C2=CC(S)=C=C2)C2=NC3=C(F)C=CC1=C3S2	6.50933662	-121.8173103	0.15803754	0
ZINC10068047	OC1CC2C(CN[NH+]2C=CC2=CC=CC=C2)CN1C1=NC2=C(Cl)C=CC2S1	5.59529877	-110.9190792	0.10040378	0
ZINC10068051	C=C1C(Cl)=C2N=C3SC2C(Cl)C(=C[N+](=O)[O-])C=C(S)C(=O)N3CCC1[NH2+]C	7.10595744	-131.8284308	0.10472118	0
ZINC10068061	C[NH+]1CC(C)(Cl)N2C=NC34C=C(Br)C(=C3SC3=C([N+](=O)[O-])C5=C(C=C3)C5=C(S)C24)C1=O	6.27257807	-143.8918663	0.14952999	0
ZINC10068159	C[NH2+]CCC1C2OC3=C(C=C4SC(=NC4=C3)N1C(=O)C1=C(F)CC=C1F)O2	6.62479641	-76.17900914	0.11170475	0
ZINC10068161	CC1N(C(=O)C2=C=C=CC=C2I)C2=NC[NH+]1CN1CC3=CC=C(C=C3OP1)S2	7.99226725	-183.5684047	0.08544259	0
ZINC10068228	C=C1SC2=NC1=CC(O)=C(OP(C)F)C[NH+]1CC3=CC(Cl)=CC4C(=C3OCC(=O)N24)C1	7.72601337	-192.0798261	0.09620742	0
ZINC10068267	CC(C)C12SCC[NH+]3CC=C=C1C14OC5=C(OC1P)C4=C1SC(=NC1=C52)N(C)CCCS3	6.58748062	-160.8732202	0.09580161	0
ZINC10068298	C[NH+]1CCN2C3=NC4=C(C=C5OCCOC(=C4)P(CCC2=O)SC2=CC=C5C(=C2)C1)S3	6.87557713	-84.57018685	0.20810731	0
ZINC10068336	COC1=C(O)C=C2SC(C(CNC(=O)C3=CC4=CCN=C4OC3=O)C[NH+](C)CCl)=NC21OO	5.8128497	-91.93284545	0.09820991	0
ZINC10068448	C=PC1=CCC(C[NH3+])NON(C2=NC3(C=CC(C)=C3C)S2)C(=O)C1=C	6.8652764	-151.3523751	0.12926874	0
ZINC10068469	C=CC1=C2N=C(S1)P(CC)C(=O)C(ON(C)C1(Cl)C3=C[NH2+]N31)C(C)=N2	6.95284314	-117.4944217	0.10915942	0
ZINC10068473	CN1C2=C3CC4C[NH2+]PC5=NC6(Br)CN(C7=PC8=C4C6=CC(Cl)(S7)C8S5)C(=C=O)C1(SO2)C(Br)C(F)=C3[NH+]=O	8.49999775	-276.9588913	0.03223694	0
ZINC10068594	C=NC1=C2C(C=C1SN)N(C=NC1=CC(C)=CC(=O)C1C)CCC2[NH2+]C	6.14382409	-134.4838277	0.11054018	0
ZINC10068674	C[NH2+]CPC1C2=C(OC)C=C3CC4=C([N+](=O)[O-])C=CC4C4COC3=C(O)N=C(S2)N14	6.99875963	-125.6281575	0.12911802	0
ZINC10068821	CC=C(F)C=C1SC(N2CC3=CC=C4OCC(OC34)C2=O)=NC1=C[NH+](C)CCP	6.82212488	-187.6469485	0.1528027	0
ZINC10068840	CSC1=CC=CC2=C3SC(NC4=NC5=CC=CC5S4)=NC(C=C12)S3	5.78669708	-112.6979979	0.12070481	0
ZINC10068854	C=C1C2=C3N=C4SC5(Cl)C(Br)NC=PC6(F)C7=C3C6SC1SON4ON5C(=N7)S2	7.84218948	-204.2966205	0.05007678	0
ZINC1006888	C=C(OBr)C(=CC=CC)N1C(=O)CC2(C3=CC(F)=CC2=C3N)C1=O	6.03803903	-128.3639369	0.11617015	0
ZINC10068880	CC1(C)PC1C12CN=C3CC1(COSCl)N=C(S)NC2O3	7.54037859	-135.594762	0.05474603	0
ZINC10068937	COC1=CC2=C3C=C1C1=CC=CC=C1C(=O)C1=C(C4=CC(N)CC=C4)N=C(NC(=N2)S3)S1	5.66323537	-113.2256945	0.15584793	0
ZINC10068949	C=CC12C3=CSC(=N3)NC3=NC=C(CC(C(=C)OC)(OC1P)C1C=CC(=C1)OC2S)S3	6.80287973	-230.9106529	0.1347467	0
ZINC10069032	C=C1C=C1C(C=C1CN=C(F)N1)=C1CS1	4.75615751	-66.38727918	0.11320946	0
ZINC10069048	CCOSC1(NN)C=CC2=C1C1=C3C(S2)C32C(=NN)OC(Cl)OC2(F)N=CO1	7.02390037	-184.2540712	0.0811702	0
ZINC100694	OC12ONC=C=CC=CSC1C1=COC(Cl)=CC(Cl)=C12	6.35438271	-185.1093675	0.07263606	0
ZINC10069715	C=C1SCCPOC(=CC=C2S(=O)NC3C(=O)C34OC3=CC5=C(CC3O4)OC2(O)C(=O)NC5)S1	7.52090817	-234.2001141	0.11303144	0
ZINC10069969	COC1=C=CC2=C1N(C)CCN1OC3=CC4=C5C(=C3)OC(=O)C(=C25)C(=O)N4CCS1(=O)=O	6.22825864	-144.9399582	0.10243897	0
ZINC10069993	CN1CCN2CC(CS1(=O)=O)NC(=O)C(Cl)SC1C=CC=CC12	6.26990814	-111.5860523	0.18218338	0
ZINC10070074	C=CC=C(C=CC(F)(F)F)N(CC)C1CN2C3NC(=O)C4(ONC)C=C=C4C31S2(=O)=O	7.26274412	-154.4958747	0.11733517	0
ZINC10070111	O=S1(=O)C2C=C(F)C3=C(Cl)C=C(C4CN1CCN4C1=CCC(C(F)(F)F)=CC=CP1)C2NC3	6.81672957	-239.5234599	0.10435734	0
ZINC10070235	COCC(=O)NCS(=O)(=O)N1CN2CN3C4=C(N=CC2=C(Cl)P4N)C(C3F)P1F	6.7165213	-115.6933661	0.09188938	0
ZINC10070394	CSOC=C1C(=C(C)CN)C2NC(=O)CC2S(=O)N2CPN(C3=C(Cl)C=C=C3)C1C2	7.17245204	-223.4789387	0.04434931	0
ZINC10070445	O=[SH]C(C1C(Cl)N2CC3C4=C2C(Cl)=CC=C4N31)N(Cl)C1CCCCN1	6.22212909	-112.9394965	0.16315445	0
ZINC10070524	C=C(C1=CC=C2C3C#CC(F)=C4C=CN2C4CN3S(=O)(=S)CC(S)NC1)C(F)F	7.97308105	-200.9849005	0.08421846	0
ZINC10070757	CC1SC(C=O)=C2N=C(SCC3=CC=CC(N)N3)NCCC21	5.30117565	-120.8026937	0.14164277	0
ZINC10070781	CCN=C1C(F)=C2C=C3SC1=C(CF)P1C4=C(NN1CC3P4)C(=O)SN2C(=N)OC	7.66141631	-186.1157856	0.11264763	0
ZINC10071127	CC1=C2CC(C3=CC=C(Br)C=C3)NC(=O)COC3=CC(=C1C=C3Cl)OC2=O	4.63164604	-45.52519125	0.2381217	0
ZINC10072050	CCCC1C2=CC3=C(COC(=O)C(F)C3=NC3=C(NCC(C)C)PC(=O)NC(=O)N31)C2C(F)F	6.14118689	-147.7776188	0.09229084	0
ZINC1007305	ON1C2=CCC1=C2C(O)(C=S)CNC1=PCS1	6.45357846	-86.45478792	0.10491946	0
ZINC10073266	CN1CC=NC=NC(SSC2(OCF)C(=O)C3=CNC32)=N1	5.72385151	-135.3702623	0.09218293	0
ZINC1007391	CC=C1C=C2C=NC(P)(CN)C(=O)N3C4=CC(=C(OC)C=C4)C23OC(N=C2N=NCCO2)=C1	6.45523669	-149.572302	0.16602484	0
ZINC1007402	CC1=NC2=C(CC=C2)OCC(O)OCC=CC=CC=C2SC12S	5.66707647	-195.1812465	0.14766979	0
ZINC10074027	CC=CC1=C(NC)C(NCC2(C)SC(C)=NN3C=CC=NC32)CC(O)C1	5.60606319	-117.0867182	0.09413562	0
ZINC10074108	CC(C)C1(C#N)NC(=O)C(C)SC2=NN3C=C1CC=NC3=N2	6.54148596	-99.34037154	0.1117081	0
ZINC10074438	C=C(Cl)C1=C2C=C(CC)C2C2NC(=NN(C)CC=N)SC3=C(S)C(=C3)N1C2O	7.37106863	-147.8307535	0.09658775	0
ZINC10074637	CC1=CC=C(C)N2C(=O)C3=CC=C=CC=C3N=C2SCC(=O)N2CC(C)CC(C=C1)C2	6.28488731	-229.7159323	0.14812522	0
ZINC10074833	CC1=C=C(N2C(=O)C3=CC=CC=C3N=C2SC2(C)C3=CC(=C=C3F)CNC2=O)C=C1	5.44900617	-124.746002	0.14307993	0
ZINC10074946	C=C1OC2=NN=C(O2)C2SC3=NN4C=C(C=NC4=N3)C=C12	6.67423065	-111.5368173	0.13361502	0
ZINC10075168	C=CC1=PSC=C(Cl)C2=CC(=CC=C(OC)O2)C2(F)CC(C3C=CC4=CC=CC=C43)=NC3=C1C(C)=NN32	7.03721918	-192.7052244	0.09413238	0
ZINC1007542	N=C1C=C(C(N)F)C(Cl)=CC1=C(O)C1CC=CC1F	5.22466052	-87.21545645	0.07984279	0
ZINC10075582	CC1=CC(NC(=O)C2C(=O)N(C)C3CN4CC4C3N2C(=O)C2=CC=C(OCF)C=C2)C(F)=C1	4.92053281	-95.22563855	0.1515566	0
ZINC10076139	CC1=CCC2N3CSC2(C2=C(F)PC(N)=C2)C(=O)NC1=NP=N3	7.29008684	-130.8449436	0.09431716	0
ZINC10076162	CC1=CCC2=C1C1=C(C=CC=C1Cl)N1CCP3C4=NC(C)=C5C(=O)C(C2)C(=C3C1)C5=N4	6.0784009	-123.7942027	0.16996135	0
ZINC10076195	O=C(N=NN1[NH2+]CCOC2=CC=CC21)C(=O)NC1=CC=C(Cl)C=C1	4.41702952	-52.93869823	0.17579682	0
ZINC10076458	C=C(F)C=CC1=CC(C)C(Cl)CC(C)=CN2N=NON=C2SC1C(N)=O	6.15203253	-141.0464459	0.13782932	0
ZINC10076820	CC1=CC=C2N=CC=CC=C3C4=C(O)N(COCPN3C(=O)C2N1S(=O)(=O)NCBr)C4=O	6.43214597	-181.3894154	0.08721258	0
ZINC10077040	COC(=O)C1CC2=C3C=CC=C2C2=CC(=C(C)C=C2)N2C(=O)C4=CC=CC=C4N=C2SCC(=O)N1C3	4.92724358	-49.4260232	0.26431242	0
ZINC1007756	CC1=C(O)C=C(C(F)S)OC2=NC(Cl)C3(P2)C(=C1)SCN3C=O	7.70073753	-151.5516895	0.10248702	0
ZINC10077934	COOC1C=C2NCPC3=NC4=NN5C=C(C=N3)C1(OS4)PCC=C25	7.10570002	-179.5027384	0.10852146	0
ZINC10078313	COC=C(Cl)C12C=C1OC(C(Br)=CCC[NH3+])C1=C3C4=C(C(N4)N(OC1)C2=O)N3O	7.84180561	-142.8619009	0.11900895	0
ZINC10078460	CC(=CC=C1C=C2CN(C=N[SH]=O)C(C3=CC=CC=C3)N2S1(=O)=O)CC1C=CC=C1	5.03537836	-134.6028198	0.14700166	0
ZINC10078665	CC1CN2CN1C(=O)N1CCOC(C1)C1=C(C=C([N+](=O)[O-])C=C1)S2(=O)=O	5.56793392	-62.93549988	0.33456597	0
ZINC10078913	NS(=O)(=O)C1=CC2C(=C1)CC(P)N2C(=O)C1SC2=CN3N=CN=C3N=C21	5.3042487	-94.98520053	0.15420661	0
ZINC100791	CN1SCOC2([O-])C(=O)C(C3OC4(Cl)C3C(O)P4Cl)=C12	6.40274573	-115.8298084	0.11714368	0
ZINC10079536	CC1=C2COC3=NC2=CC(S(=O)N(C)C)=C(C)N(O1)C1C=NC2=NC(=NN21)S3	7.20974512	-113.7489619	0.13775813	0
ZINC10079553	O=C1NOC(CC2=NN=C3C=CC=CN32)C12C=CC=C2	4.48402102	-19.61426724	0.33611078	0
ZINC10079677	CCN(C)C1(C(C)NSO)C2=C3NCC(C)C31C([NH2+][O-])=C2O	7.20537573	-95.0642278	0.11410275	0
ZINC10079739	CC12C=C3C=C(C=CC=CCF)N4C(=O)C5=C(N=C4SC(C=O)CN1)C(=CC=C5)C3=C2Cl	6.82709021	-144.4641279	0.15394493	0
ZINC1007991	CC=CC=CC1=CCN2C(=O)C(=CC3=CNC4=C3C=CC=C4)SC2=N1	3.38564491	-14.19003101	0.31548464	0
ZINC100802	O=C1OC23SC24C2=C(C(F)(F)S)C=C(SN1C4=O)C(F)=C2C3F	7.09791027	-101.8235296	0.12950338	0
ZINC1008030	C=NP(Cl)C(=O)C1C=CSC(=C)CC2=C(S1)C1=CC(C)=CC3OC13N=C2C	6.88982502	-162.6019348	0.06822492	0
ZINC10080388	CC1C(Cl)NCOOCC2OC1(CF)OC21NC(F)O1	7.85632404	-129.3526978	0.06022938	0
ZINC10080397	CNC1CC(=O)NC(C2(F)C=CC2F)C2=C(OS2)C2=CC(=CC=C2)C(=O)N1	6.23890822	-134.0497136	0.20330987	0
ZINC10080551	CCOC1=COC(C)(F)C2=C3N=C(S2)C1=C3CNC(C1=CC=C=C1)C1=C=C=CS1	6.94552864	-200.7098124	0.09046288	0
ZINC10081183	COCC(SC)C1C=CC2=CC3=C4N=C(SCC(O)C(=O)N5P=CC5=NO3)N1C(=O)C4=C2	7.0542207	-146.5831795	0.10673445	0
ZINC1008165	CC1=CC2=CCC(=CC(I)=C2)C2C1N1CC(=O)N2C2=CC=C3C(=C2)C31	6.11040659	-118.5784596	0.17965367	0
ZINC1008215	O=CN1C2=CC=CCOC3=CC4(CP)CN5C(=O)SC(=C4C(P)(COC3=CBr)C21)C5=O	7.46453644	-239.3366557	0.07733062	0
ZINC10082285	CC1CC2C3=CC=C(P=C3C(=O)NCC3=CC4(OC(F)F)COC4=C3)N2S1=O	6.57713741	-136.5791876	0.09986266	0
ZINC10082530	O=[N+]([O-])C1=C2SC3=NC2=C2PC21C(C1=CC([N+](=O)[O-])=C(S)C=C1OCF)S3	6.82760401	-140.288966	0.14307369	0
ZINC1008261	O=C(NC1=CN=C(CO)C=C1)C1CCOC23CCPC2=CC=C3C2SC(=O)N1C2=O	6.40326995	-90.75703723	0.13575654	0
ZINC1008306	CPOC1C=C2C=C(SC=O)C(=O)N3CC(=PC=C4C=C4)NC(=O)C3C2=C1Br	5.82569319	-194.3787008	0.09074799	0
ZINC10083079	O=C1NC(C2CC2)CC(Cl)=C(C2=CC=C2)S(=O)(=O)N2CCN1CC2	5.24098376	-132.7095929	0.17122232	0
ZINC10083437	CN1N=NN=C2C3=CC=CC(=C31)NC(=O)C1CCC21	5.1224416	-72.76802817	0.26972623	0
ZINC10083506	CNC1=NN=NCOC(=C2C(N)C2OC)C=CC(=O)NC2=CC=CC1=CC2	6.38009868	-205.6254794	0.09587029	0
ZINC1008404	CC(C)OC12OC3=CC=C4C=CCC(=S)C1C3=C(CS2)CN4C=O	7.04758499	-141.1682766	0.06459197	0
ZINC1008478	COC1=C2OC3CC(=C2C2SC(=NC4=CC=CN=C4)NC2=O)C=C13	5.26370004	-32.23722543	0.18596644	0
ZINC1008499	CCOC1=CC2(C=C1)C=C1CN(C(=O)S1)C(C)C2OC	6.12790691	-94.93311787	0.15027048	0
ZINC1008508	COC(=C(C)C=C1SC2COC(=O)C(C)N2C1=O)C1=C(C)O1	4.75838017	-73.42072165	0.11747153	0
ZINC10085343	C=C1C(=O)N(C)OPC(=CC(P=O)S(=O)CS)CCSC2=NC(C3=CC31)N(N)N2	7.66132724	-177.7787594	0.11901963	0
ZINC1008557	C=C(C)C1=CC=C(C)C2CN3CC2C=C(F)C3=CC=CC=C2SC(=O)N(CC(=O)N1)C2=O	6.49570125	-205.5080058	0.14082428	0
ZINC10086027	C=C1C=CC(C(CNC(=O)C(=O)NC2=CC3=CC=CCC32)[NH+](C)C)C1=CC	5.44178133	-121.9263259	0.1522059	0
ZINC10086104	C=CC1=C(CS(=O)(=O)N2CCN(C(=O)C3=C(CF)C4=C(C)C(C)N=C4S3)C2)C=C1	4.59895088	-82.24348098	0.09730896	0
ZINC1008644	COC1=CC(C(F)=C2SC3N(C2=O)C(O)C(=O)NC24N=C2OC34P)=C(Br)C=C1	5.69372363	-65.08286057	0.19403917	0
ZINC10087144	CC1NC2=C(C(=O)N(C)P3CC(=O)NC(C)C4=C3C3=C(Cl)C3=C4)C=NN21	5.06968776	-81.40873308	0.12995554	0
ZINC10087486	COC1=C=C2C=C(C=C1)C1=NC3=CC=C(Br)C(N)C3C(=C1)C(=O)NC(N)C(=O)NC21CCN1	7.84723921	-230.2605462	0.11367222	0
ZINC1008762	CN1OC(O)NC2=CC=C(C=O)C=C2C2=CC=CC(=C2)C1=O	4.55954181	-71.45438192	0.25159086	0
ZINC10087661	SCC1=C=C2CC3=CC=CCSC(PC=C3)PSC3=NN=NN1C3CO2	7.9359752	-235.3513368	0.08740589	0
ZINC10087838	O=C1OCCC2=C=CC(=CC2F)CN2C=CN=C2SCC2=C1NC=CO2	6.35384279	-193.8368893	0.13840451	0
ZINC10088203	COC12C=CC(=C1)CN(C(=O)C[NH+]1CCCC1C1=CSC=CC=P1)C(C)OCO2	7.69089545	-162.5311578	0.11396687	0
ZINC10088492	C[NH+]1CC2=CC3=C4C=C2C12CN[SH](=O)(O4)C(F)(S3)C(Cl)C2	4.89276938	-115.1975122	0.11403518	0
ZINC10088711	CC1=C(C)C(CO)C2=C1C1C=C1C(C(C)C)CNS2(=O)=O	5.0278102	-82.54683538	0.10597527	0
ZINC10088996	[NH3+]C1(P)C(=C=CONCl)C23C4=CC2(Br)OS(=C=O)P3CP41	7.69066391	-148.8978845	0.07040746	0
ZINC10089667	NC=CN=C(N)C1=NS(=O)(=O)C2=CC=C(C=C2)NC(=O)C2CCN(CC2)C1=O	5.40329394	-184.8286959	0.19953526	0
ZINC10090666	O=C(C[NH+]1CCCC1C1C=CC=NC1O)N1CCN(C2=[NH+]C=CC2)CC1	5.91552905	-70.48897465	0.14708546	0
ZINC10090819	C=NN(C)C(C)=CC(O)C(=O)NC1=C(O)C(=O)C2OOCOC2=C1	5.34264046	-124.1449915	0.09075448	0
ZINC10091058	CC(=CC=CC(=O)NC1=CC(F)CC(C2=NN=NN2)=C1)CN1CCC(C)C1=O	4.63614798	-115.7935369	0.1743267	0
ZINC1009117	CN1N=C2C([N+](=O)[O-])=C1C(=O)C1(P)SC21	5.45749198	-48.41946947	0.24450974	0
ZINC10091207	COC1=C2C(F)=C1C1=C(C)N(CC2[NH+](C)C)S(=O)(=O)C(C)=C1F	6.06753593	-59.96748012	0.1002458	0
ZINC10091373	CC1=CC2=NN3C=C(C(F)OCP)NOC(O)CCC(C)=NC23C=C1	6.59392901	-152.6408167	0.08472186	0
ZINC10091468	O=S1(=S)C(=CF)C=C2NC(F)=CC[NH+]3CCOC4=CC=CC(=C4)C3CN21	6.99629682	-150.8394676	0.1432898	0
ZINC1009160	S=C1NCC(C2=CC=CC=C2)=C(C2=CNC=CC=C2)C2=CC=C=C2N1	4.093645	-204.7466841	0.15516344	0
ZINC1009168	O=C(NCC1=CC(N2C=COC=N2)C1)C1=C2N=C(C3=CC=CC=C3)C(C(O)(F)F)N2N=C1	4.6251577	-61.07348114	0.12480931	0
ZINC10092051	O=C1N2CC13C1=CC(Br)=CC=C1C(=O)C1=CC(CO)=CC(=C12)NONC3=O	5.1793095	-50.69318129	0.21457803	0
ZINC1009226	CC1=CC2=C3NC(=C1C)C(C)=C(C=CC(F)OCS)NC(=O)C1=NN4C(=C12)P=C3C=C4CF	6.60278661	-115.5196991	0.15069868	0
ZINC10092379	CC=C(C=C1C2=C(C(Cl)C=C2)C2CNC(=O)C1=C1CCC[NH+]12)NC(C)=O	6.43511248	-147.5526426	0.11772779	0
ZINC10092693	CC(C(=O)NC(=O)NC1=CC=CC=C1)[NH+]1CC2=C3SC=C2C3C1	5.38196522	37.67314516	0.18301469	0
ZINC10092995	C=CCN1C(=O)C2=C3C=CC=C2C2=CC=C(C=C2)C(C2=CC=CC=C2)N(C)C(O)CSC1=N3	5.16914314	-58.73622078	0.34758484	0
ZINC10093493	O=C1C[NH+]2CC(=CC(C3C=C4OCOC4=CC3P)N1)C=CSCCC2	7.40307519	-195.5565328	0.09032177	0
ZINC10093576	CC1C2=CC(C3=CC4=C(CC[NH+](C4)CC(=O)NC2C)S3)C1C	7.36632418	-103.4865237	0.18445698	0
ZINC10093708	O=C(C[NH+]1CC2=C3CC1C(=C2)S3)NC1CC1	6.01702132	7.63341353	0.18542109	0
ZINC10094375	COC1=C2C(O)(C=C1)NC(=O)C2(C)[NH+]1CCC2=C(C=CS2)C1	5.44532007	-57.81039401	0.162422	0
ZINC10094405	SP=C1OC2=CP(O1)C1P[NH+]1C1(CC2)SC12CCS2	7.62768487	-142.4112342	0.05107564	0
ZINC1009459	C=C1COC2=C3C=C4C=C2C=CSC(=C3C=C(NC(C)=O)C=CC=C1O)C1=NC4=CN1	5.853676	-161.4395713	0.15667951	0
ZINC1009530	NC12NC(S)NOC3OC(O)C1(OCl)N32	6.69493378	-102.756273	0.04936115	0
ZINC10095924	FC1=CC2CSC3=NN=C(O3)C3=CC(=NC3)C1=C2Br	6.65980202	-127.980053	0.06458961	0
ZINC10096159	C=C(CC)CCC(N)CC1(CCOC(C)F)CC(=O)CCCC1N	4.79201447	-72.58836645	0.14118653	0
ZINC10096169	CCCCC12CCC(C)C3=CC=C(C=C3)CC(=O)NC(=C1C#N)S2	5.6758016	-118.2153627	0.13075261	0
ZINC10096225	CC1CC=C1C1=CC(=CO)CC(O)N(NO)C2=NC=CC3N=C(NC3S2)SP1	7.61262542	-199.723836	0.05921473	0
ZINC10096297	CC1=C=CC=C(C)C=C1C1=NN=C(NC(=O)C2=CC(C(C)C)C=C2)O1	4.50993848	-134.7541988	0.11441145	0
ZINC10096303	CC1=C2N=C(NC(=O)CC3=CC=C(C=C3)C(C)CCCOC3=CC=C2C=C3)S1	5.22161097	-194.3153668	0.22442719	0
ZINC10096338	CC(OC(=O)NC1=NOC(O)=C(Cl)C=C1)=C1C=NC(C)=C=P1	5.04839877	-117.8189555	0.11991975	0
ZINC10096456	CCN1C(=O)C2=C(C=CC=CO2)N=C1CCC(O)C1=C=CC=CC=C1	4.66090623	-156.9247718	0.17606135	0
ZINC10096511	CCOC(=O)CN1C2=NC(=O)CC3=CC=C(C=C3)C(C)CC3=C(OC)C(=C1C(OC)=C3)SP2	5.82611594	-113.4297864	0.1874826	0
ZINC10096603	CCC1PC(=O)CN2CSC3=CC(OCCl)=C(C)C1C1=CCC1(N)C(=O)N=C32	7.10758292	-157.2302048	0.08894539	0
ZINC10096739	CC1CC2=CC(=CCO2)CNC2=C(C#N)C(C1)C(Cl)N2SCC=S	7.05770342	-150.7862605	0.13018115	0
ZINC10096757	CC=CPC1C=CC2COCN3CC4=C(NC1)C3PSC(=C4)CO2	7.99300821	-203.5339594	0.09378734	0
ZINC10097025	CC1CC2=CC3(N=C(S3)N(CC3CCCO3)C(=O)CC3=CC=C1C=C3)C(OCP)=C2	6.82630826	-155.8381575	0.18036405	0
ZINC10097253	C=CC(C#N)=C1C2=CC1N1CC=CC=C2SC(S)CC=CCSC1=N	6.78621674	-165.88935	0.15575661	0
ZINC10097972	CS(=O)(=O)C1NC=C2N=C3SC2=C1C(CC1SC=PC1O)N3C(=O)C1=C(F)C=CS1	6.53228006	-107.2761824	0.12033137	0
ZINC10098040	NC1CS(=O)C1C(S)=C1N=CSN2CCSC34C(=CS)SOC5([N+](=O)[O-])C3(N)C5(PC2)C14	8.40310282	-208.0053352	0.07613784	0
ZINC10098104	O=C1C2=C3C4=NC(=C5P=C(NS(=O)(=O)CN13)C5F)C1(NC1(CC1C=CS1)SC2=CBr)S4	7.38412085	-197.1495151	0.07031053	0
ZINC10098147	CC(P)C1N=C(N2C3=CC(C2=O)C32CC(C)N(OO)[SH]2(=O)O)SC1=CCBr	7.64011425	-155.535424	0.08284947	0
ZINC10098245	NC1=C2SCN3C4CC=CC(O)(C(C1)CC(S)C2SC(=O)CCP=N4)N3F	7.98355603	-185.718429	0.14938311	0
ZINC10098251	CN(N)SC(C)(Cl)N=CNC(=O)C1=CC2C=C1C(=CC1=CC=CC#C1)C(N)N(C)S2(=O)=O	6.87562119	-159.9067049	0.04858265	0
ZINC10098259	CC1COC(=O)C2=C3N=C(NCC=C4CC(CSC5=CC=C=C53)N1S(=O)(=O)C=C(C=P)P4)S2	7.64309061	-272.5681481	0.12482233	0
ZINC10098269	CC(C)N(CN(C)C1=NCC(Cl)S1)S(=O)(=O)C1=C(C2=C3OC(=O)OC3=COC=C2)C=CC1	5.11791944	-141.3139578	0.03942505	0
ZINC10098334	CCN1CCC=CC2=C3SC4(SC(=O)ONC)C3=C(C=CC(P)C(=O)N24)S1(=O)=O	7.08267569	-163.7329411	0.0990488	0
ZINC10098354	CC1CCC23C=CC4C(S)C=CC(=O)NC(=C(C(=O)O)N1CS4(=O)=O)SC(=CCC2)C3	7.55609241	-171.9841507	0.16264848	0
ZINC10098355	C=C1C2=C(C(S(=O)(=O)C(C)C(C)C)C=C2)C2CCNOC(OC)C(S)N1C2O	6.75129733	-131.3446325	0.12116473	0
ZINC10098370	CC(C)N(C)S(=O)(=O)C1=CC=C2OC3=C4C=CC=C3C3=C2SC(=N3)N4C(=O)CC=N1	5.5824953	-77.63348062	0.21028083	0
ZINC10098415	C=S(=O)(C1=C(CF)C=C1)N1CCC1C=C(NCC=O)SC1=CC2=C(OCCl)C1CO2	6.46497096	-157.9725183	0.09786307	0
ZINC10098461	CC(F)P(C)S(=O)(=O)C1=CC=C(C2NC3(C=CC4CC=C43)O2)C=C1	5.45386078	-77.42323855	0.12796249	0
ZINC10098528	CC1C2CN1S(=O)(=O)C(=CBr)C=C1C(O)C(=O)NC3=C(C(=O)NCCO)C12S3	6.7913737	-104.0736788	0.139922	0
ZINC10098669	O=CC1=CC=C2C(=C1)N=C1SC3=CN=CC3(F)N1CC1OC(CNP)CC1(Cl)NS2(=O)=O	6.24518328	-157.6720541	0.10988564	0
ZINC10098676	C=C=NC(CC1=NON(S(=O)O)C2NC=C3C=C(CSN)C1=C(NC(=O)C3)OC2F)NCS	7.87658463	-197.6343543	0.05810091	0
ZINC10098732	C#CCN1C2=CC3=C(C(=O)OC)C=C2SC1=NC(=O)C1=CC(C=C1)S(=O)(=O)N(C)C(C)C3	6.17795629	-106.8249085	0.1709798	0
ZINC10098882	C=C(Cl)C=C1OC2=NC13C1=C4C3=C1S(=O)(=S)N(CC)C(N)(N2)C(C)(Br)N1CONN41	7.51006154	-159.583554	0.08194723	0
ZINC10099361	N=C1NSC23C4=CC(S)C(CNO)C2SCCOC2=C=C(C=N2)C(=CS1)C3(S)[SH]4F	8.03352046	-235.7525372	0.09018366	0
ZINC10099410	CC(=O)C1C(N)=NC(C2=CC3=CC=CC(N)=C3OC2=O)=C(S)C(=O)C2=CC=C(C=C2)S(=O)N1C	5.65381995	-93.25668763	0.12215109	0
ZINC10099463	CC1(P)CCC2=CSC(=C2CN)N2C(=O)C3=C4C1=C(Br)C4CN(C1C(F)C31)C2(N)F	7.44035098	-149.5672726	0.1091598	0
ZINC10099505	C=CC1=CC2C3=C(OCC)C4=C(C=CCC(C3)N[SH]2(=O)O)SC(=NC1=O)N4Cl	7.10002218	-181.9816085	0.10853702	0
ZINC10099528	COC(=O)C1=C2NC(=O)C3=C(C(S(=O)(=O)N(C)C4CC4)C=C3)N3CCCC(=C1C3)S2	5.32446444	-74.08708009	0.18422097	0
ZINC10099589	CN1C2(CC2)C2=CC(C(=O)NC3=CC=CC(C(=O)[O-])=C3)=C=C2S1(=O)=O	4.32979548	-26.23489444	0.21859018	0
ZINC10099593	CN(C1CC1)S(=O)(=O)C1=CC=C(C(=O)NC2=CC(S(N)(=O)=O)C=C2)C=C1	3.30021102	33.89693427	0.17559747	0
ZINC10099725	CCOC(F)N1C2=CC(C)=CC(C)=C2SC1=NC(=O)C12C=CC(=C1)S(=O)(=O)C1C(NC)C12	6.0921221	-63.59005974	0.11354159	0
ZINC1009988	CC1=NC(NC(=O)C2=CNC3=C(C(=O)CCC3)C2C2=CC([N+](=O)[O-])=CC=C2)=CNC=C1	4.00629436	-55.59597292	0.19727021	0
ZINC10100007	CC=C1C=CC([SH](=O)(O)N(C)CCC)=C2CC3=CC(=CC=C3)C(C)N(C3=NC4=C(S3)C(O)=C2C=C4)C1=O	6.39076831	-164.8620834	0.12884258	0
ZINC10100059	C=C(CC)OP1C2=C3CC4=NCC(C41)N(C=C2)C3=O	6.45740643	-87.34057485	0.1546258	0
ZINC10100082	C=CC(=CC1=CC(=O)N(C2=NCC(C3=CC(=C)PC(C)O3)=CS2)CC2=CN=CC21)SN(C)C1CC1	5.91019944	-212.1553903	0.07743062	0
ZINC10100083	C=C1C2=CC=C(C=C2)S(=O)(=O)N(CC)CC2=NC=C3CN1C(S)=NC1=C(Cl)C=CC1=CC3=C2	5.91677862	-176.1064785	0.12288325	0
ZINC10100106	CN(C1CC1)S(=O)(=O)C1=CC2=C3C2=C1C1CC2OC1CN(C1=NC4=CC2=CC=C4S1)C3=O	5.91626249	-69.71397391	0.2331742	0
ZINC1010013	C=C1C=CC=CC2(O)C(Cl)=C(C=CC2Cl)C2C(C(=O)OC)=C(N)OC3=C2C(=O)CC1C3	6.60035131	-120.9601268	0.10287027	0
ZINC1010014	CSCC1=C(NO)C23C(=O)C=C2C2=CC4=C(Cl)P(C)C=C(Cl)C5=C4C(C)=C2SC153	7.21171146	-136.8007037	0.1581384	0
ZINC10100142	CCOC1CC2CC2N(C)S(=O)(=O)C2=C3C=C(C2)C(=O)N1C1=NC2=C(S1)C3=CPC=C2C	7.16351132	-140.578578	0.1314794	0
ZINC1010024	CCOC(=O)C1=C(N)OC2=C(C(=O)CC(C3=C4C=CC=C43)C2)C1C1=CC(F)C=C1	4.28536862	-79.14473769	0.19863709	0
ZINC10100406	CCOC(=O)CC1=C2NC3OC4(C=C3C(=N4)S2)O[SH](=O)(O)N(C)C2(CC2)C2CC1=NC[NH+]2C(C)C	7.62568893	-121.4088727	0.11893793	0
ZINC10100506	CN(C1CC1)S(=O)(=O)C1C=CC(C(=O)NC2=NC3=C(C[NH+](C)CC3)S2)=C1	4.87860315	-12.22481389	0.17657402	0
ZINC101012	CC12OC([O-])=NC(=O)P1C1PC(Cl)(C=O)C1P2Cl	6.8891037	-113.3552266	0.08453962	0
ZINC10101802	FC(F)(F)C1=CC=CC(C2=NOC(C3C4=CC=C(C4)C4(Cl)CC[NH+]34)=N2)=C1	5.39894614	-26.62285836	0.33336172	0
ZINC101021	CC(F)OC(=O)C1=CC2=C(N=C1)N1C(=O)C2SCC1=O	4.63837913	-25.72915212	0.1968356	0
ZINC1010227	CC1=CC=C2N=C3SC12C1(SC2=NC=CC=N2)CC(=O)N(PC2=CC=C3C=C2)C1=O	7.14372652	-110.2285607	0.10690916	0
ZINC1010234	N#CC1=C2PN=C(C=C1)CCC1=CC=C=C1N(C1=CC=CC=C1)C(=O)CS2	5.61088358	-169.887485	0.19369049	0
ZINC1010376	CC(=O)C1=CC(NC(=O)C(O)SC2=NN=C3C(=N2)C2=C4C(=CC=C2)C2=CC2=C34)=CC=C1	3.37521939	32.78155118	0.24106544	0
ZINC10103918	CCC(C)N1C(C)=CN2C1=NC1=C2C(=O)N(C2C3=CC2=CC=C3)C(=O)N1C	4.09608	-0.81121821	0.22584998	0
ZINC10104250	CCC1SC23CCSC4PC=CC(Cl)=CC2C(C)(N)N2CN=C(ON14)C3C(Cl)CN(F)C2	7.65783975	-211.7695316	0.06805638	0
ZINC10104411	CC=C1C(C2=C(NC(N)CCl)C=C(Cl)C(N)=C2)N2C(=O)N3CC4=NC3(C2=O)N41	6.45200821	-92.37832676	0.08370773	0
ZINC1010489	O=C1C2=CC3=CCN1C(=N2)SCC=C(O)C=C3	5.75208762	-105.8528648	0.07155239	0
ZINC10104936	C=CC1CPC2N=C(NC)N3C(=CN4CCCCN(OC2=O)C4=O)C1(S)C3P	7.59358235	-189.5568874	0.06718795	0
ZINC10105015	O=C1N=NC(=O)C(C2CS(=O)(=O)C2)C2=PC=C3C=CC1=CC3=C2	5.65212778	-77.01955105	0.17998421	0
ZINC10105034	O=C(NC1=CC(C(=O)N2NCC23C2CC3S(=O)(=O)C2)=CC=C1Cl)C1=CC=CS1	5.26138085	39.87267646	0.26722355	0
ZINC10105066	C=C1C(=CC2=CN3CC4C=C3N(C4)C3=CN(C)C(=O)N(CC(=O)C4=CC=CC2=C4)C3=O)CSN1C	6.43042378	-139.6408998	0.15359594	0
ZINC10105104	C=C1C=CC12CCNC1=NC3=C4C(=O)N(CCC2CCCN14)C(=O)P3CN	6.98234637	-126.3040275	0.14745396	0
ZINC10105157	CCN1C(=O)C2=C(N=C3N2CC(C)CN3C2C=PC(F)CCC2)N(C)C1=O	4.5903038	-31.139725	0.16260991	0
ZINC1010611	C=CC1=C2NC(=O)C=C1C(=CC=O)OCC1=C3C=C(C1)CN1C(C(O)=P)=CC(C3)C1C=C2O	7.28686192	-192.453343	0.1316156	0
ZINC1010673	CSCCN1C2=C(C)C(C1O)C1CC3=NN=C(NC(=P)C2C1=S)S3	7.4182751	-134.1096849	0.1303005	0
ZINC1010678	CC1=C(C)C(C)=C(C)N(C2=NC=CC2)C(=O)C2=CC=C(N=C2C=O)C(=O)N1	4.77099505	-91.27432557	0.19067334	0
ZINC1010679	CC1=C(N2C(=O)C=CC=CC(S)CC2=O)C(C(=O)NC2=C(O)C=CC=C2)C=C1	4.57418797	-84.852785	0.19097453	0
ZINC10106943	CC(C)(C)NC(=O)C1C2C3CC4=C(SC=C4)C2(C)C[NH+]31	6.35116928	-28.07739705	0.12756252	0
ZINC10107024	N#CC1=C2SC=C3CC(CN2C=O)C(S3)SC1(O)C1=CC2=CC2=C1	6.13047118	-109.8078101	0.10433924	0
ZINC10107518	COC1=CC(CPNCOC(C)[NH+]2CC3C=CC2C3)=CC1OC	7.03808282	-125.1920338	0.06962905	0
ZINC10108782	CC1=NN(CCNC2C=CC(Cl)=C2)C2=NC3=C(C(=O)NC(=O)N3C)N2C1	4.01388409	-53.54942152	0.21359951	0
ZINC10108945	CC1=CC(C)=C(F)C2=C1C1C[NH+](CC(N)N3N=CC(C)N4C3=NC3=C4C(=O)N(C)C(=O)N3C)CCN21	5.48007362	-63.03587896	0.16352821	0
ZINC10108970	COC1=C(NCCN2N=C(C3=CC=CC=C3)CN3C2=NC2=C3C(=O)N(C)C(=O)N2)C=CC=C1	2.88174275	34.67608688	0.2013891	0
ZINC101093	CCOC12SC3C([O-])N1CC3P2Cl	7.23792976	-69.54324815	0.0666945	0
ZINC10109335	O=S(NCN[NH+]1CCON1)C1=C(F)C=C=C1F	6.6215287	-107.4816944	0.04447603	0
ZINC10109368	O=C1CN2CCN1C1=CC=CC3=C1C(=NNC3=O)CC2=O	4.02313997	-47.04669173	0.3564633	0
ZINC10109403	C=CC1=C(F)C=CC2(C(=O)NC3=CC=CC4=CC=C=C43)C3=CC(=CC(=C3)CN2C)S(=O)(=O)N1	6.39210594	-217.6604949	0.09377019	0
ZINC10109423	CC1=CC(C)C=C1S(=O)(=O)N1CC(Cl)C(=O)N1	4.73474832	-61.72628087	0.17318672	0
ZINC10109519	CN1C(SC2CC3PCCC(C=O)(C4=C=CC3=C4Cl)N(C)C2=O)=NN=C1C1=C=CO1	7.40983237	-185.7741973	0.09678706	0
ZINC10109529	CCSC12NC(=O)C(COSC3N=C4C(C)C=C(C)C4N3)C3=C1C1=C(N=C2S1)C(Cl)=C3	6.59132472	-109.748898	0.09526256	0
ZINC10109620	O=CN1N=NN=C1SCN1C2=C(Br)C=C(C=P2)C(=O)NCC2=CC=C(C=C2)C2CC(O)NC1N2	6.89955871	-191.5648094	0.13326947	0
ZINC10109660	O=C1NC2=C(C3=C(C=CC(Cl)=C3)NC1Cl)C1(C=C2)C=CC(=O)C2=CC=C(C2)OC1	6.41920166	-147.6717695	0.18423548	0
ZINC10109678	O=C1COC2=CC=C(C3=CC=CC=C23)C(=NN=C(O)C2=CC=CC=C2)C2=CC=C(C=C2)N1	4.29080364	-109.8357836	0.33174391	0
ZINC10109797	C=CCC1=CC2=CC(Cl)=CC(C)C(=O)NC3=CC(=CC=C32)C1=O	5.28729332	-104.8520452	0.24796129	0
ZINC10109836	CCC(C)C(C=O)NC(=O)C1(C)CCC1NC1=CC(C)=CC(C)=C1	4.04493565	1.10011072	0.15531051	0
ZINC10109886	CC=CCC1CN(CCOC2=CC=CC2C)C(=O)C1(O)CC(=O)C1C=CC2=C1OCCO2	5.26324988	-183.4726176	0.10448212	0
ZINC10109888	CCN1C(=O)C(O)(CC(=O)C2=COC3=C(C)C=C(C=C3)C3=CC=CC=C3C=C2)C2=CC=CC=C21	4.49933831	-29.29710911	0.25299074	0
ZINC10109905	COC1=C([N+](=O)[O-])C=C(C(=O)CC2(O)C(=O)N3CCOC4=CC(=CC=C4C)C4=CC2=C3C=C4)C=C1C	4.95715054	-20.61352428	0.26324978	0
ZINC10109927	CC1=C2CC(=C1C(=O)C1(O)C3=C(C4C3=CC4Cl)N(C3COC(CO)=C(C)C(C)=C3C)C1=O)PO2	6.56815658	-160.2244428	0.04917572	0
ZINC10109930	C=CC=C1C(=C)C2(CC(=O)C3(O2)C(C)=CC(C)=C3C)C(=O)N1PCOC1=CC=PC=C(C)P1	6.88700506	-234.6256407	0.10325567	0
ZINC10109943	CC1=C(C)OOCCN2C(=O)C3(OC4=CC=CC2=C43)C(C)C(C2=CC=C(Cl)C=C2)=CC=C1	5.7900893	-132.5349738	0.1614613	0
ZINC10109955	CC1=C2C(=P1)N1OPC3=CC(O3)C(C)CC3=C(C=CC([N+](=O)[O-])=C3)C(=O)C2(O)C1=O	6.6612738	-117.5485699	0.27124852	0
ZINC10110011	C=CC(=CC=C1CC2=CC=C(C=C2)OCCOC2(CC1=O)C(=O)NC1=CC=CC=C12)OC	5.60016326	-183.567775	0.21191585	0
ZINC10110029	CC1=CN2C=C(C=C1)OCCN1CC3(O)C4=C(CCP2C=C41)C3C(=O)C1=CC=CS1	6.66491142	-119.9616719	0.15385201	0
ZINC10110073	CC1=C2C=C(C=C1)OCCN1C(=O)C(O)(C3=CC=CC=C31)C1CC2C2=C(C=CC=C2)C1=O	5.4397174	-109.0476444	0.22200551	0
ZINC10110089	CC1(C)CC2=C3C(=NC2)C(O)(CC(=O)C2=CC=C1C=C2)C(=O)N3CCOC1=CC(O)C(Cl)C=C1	6.59058476	-176.8843921	0.16311995	0
ZINC10110125	C=CCN1C(=O)C(CC(=O)C2=CC=C([N+](=O)[O-])C=C2)C2=C1C=CC(C1=C=C=CC1)=C2	3.97860968	-52.29894258	0.30882312	0
ZINC10110265	C=CC=CC1=CC=C(S(=O)(=O)N2PC2CC)P=CC1OC	5.92566064	-142.7864348	0.08231189	0
ZINC10110342	O=C1NCCNC(Br)C2=CC=CC2CCS(=O)NC2=CC=C1C2	6.53220848	-176.9158032	0.10507091	0
ZINC10110527	C=C(C)N=COOCC12CC(=O)CC1=NC=C(CSF)S(=O)NC2=O	5.84609003	-133.4600154	0.16990305	0
ZINC1011058	O=C([O-])C1=C(Cl)C=C2C=C1C(=NNC(=O)CC1=CC=CC=C1)C1=CC=C2O1	3.8712117	47.77973934	0.20745344	0
ZINC10110719	CC1C2=C(OC(=O)C3PNCCC(P)C1C1=CP(C)ON13)C(O)=POC2	7.89157462	-214.775853	0.11257935	0
ZINC10111112	NC(Cl)NC12[NH2+]CCN(S1)C1=C3SC1C(CCl)P2N3P	5.84670001	-125.7641902	0.06708793	0
ZINC10111117	CC12CC13C[NH2+]SCC3CN(C(O)C1=CC=CN=C1)C2	5.78516672	-44.79224197	0.16153444	0
ZINC1011126	CC1=CC2=C(C=C3OC(=O)N(CC4=CC=C(C)C2=C4)C(=O)S3)O1	5.08226048	-107.9808897	0.15760898	0
ZINC10111308	O=C1C2=CC=C(C(F)=C2)N2CCC3CC2N1CCC[NH+]1CCCCC3C1	6.49538103	-95.10600983	0.16991865	0
ZINC1011151	CC=C1C=CC(F)=C1N1CC2=C(C3=CC=CN3)OC1S2	5.41314379	-94.26314062	0.15993093	0
ZINC10111665	CC1N(S(C)=O)C2=CC=C(C=C2)C(=O)NCC[NH+](O)CC1(C)F	6.30195655	-107.4441786	0.16698753	0
ZINC10112091	C=CCC1=C2N3C4C(=C(C)N(C4N1NF)C(C)C2(Br)C1CNCP1OP)S3=O	7.784267	-180.2799663	0.05711335	0
ZINC1011222	C=CNC(P)=C1C=CN2C3=C(C(F)C(CC)C(F)=CN1C1N=CN(Cl)C31)P([O-])[N+]2=O	7.67295187	-182.5740776	0.0555294	0
ZINC10112419	C=C1C2NC(=O)C3=C(C)N(SO)CC1(C3=C)P2C	7.02369349	-114.8918468	0.18660653	0
ZINC10112482	CC1=CC(C(=O)N2C3=C4C=C(C=C3)C2(C)C4)=CC=C1N[SH](C)(=O)O	5.01467336	-24.14833379	0.19491388	0
ZINC10112660	O=C(CS)NC1=CC=C(S(=O)(=O)NC2C=CC3=C2C2CC(CC2Cl)O3)C=C1	5.15643269	-48.22894995	0.16269466	0
ZINC1011268	CC(=O)N1C=CC2C=CC=C2C(=C2SCN(C3=CC=C(C)C=C3)C2=O)C1=O	3.9907932	-102.9567598	0.16921113	0
ZINC10113623	COC1=CP2C3=C4C(=C1Cl)C1C(C=NC(=CN1S4(=O)=O)N(C)C3C(C)Cl)P2Br	7.40778536	-138.8657657	0.07921356	0
ZINC10113732	COC1=C2C=CC=C1C(N1CC3C4=CC=CCC3=C41)CCNC2=O	5.31961996	-135.1670522	0.23597216	0
ZINC10113778	O=[SH](=O)N1C2=CC3=C(P=C2)N2PCCC1C1=CC=CC(=C1)C2C3	7.13506385	-147.9042873	0.16803052	0
ZINC1011413	C=CC(=CC)COC1=C2N=C(C1)C1C3=CN(C4=C1C(=O)CCC4C(P)O2)C(C([O-])O)CCCC3=O	7.64486265	-181.7746096	0.09826206	0
ZINC101144	CC1C=CNC(=O)COC2=PC=C3C(=C2S)CC3CC1=CBr	6.73856197	-164.1344217	0.1568854	0
ZINC10114903	CC=CC=C1C(=O)NC(C2C(=O)NCC3=CC=CC=C2OC3(F)F)=C1C	5.24879084	-167.0022992	0.14300053	0
ZINC10115089	CC1CC1C1=CC=C(C=C2C3=C(OC(N)F)C(=NC=C3)CNC2=O)O1	4.91737912	-32.71592196	0.24114512	0
ZINC10115112	C=C(Cl)C12OP(F)C3(NC31N)C(F)C(=O)C13SC4=PC=C(CC5=CC1(C(C)N)SSC2=CS5)N43	8.22403911	-242.2101218	0.08380813	0
ZINC10115215	C=CC=C1C=CC(C(=O)NCC2=CC(N)=CC2OCF)NC(=O)N1	5.02202779	-140.5068414	0.08637343	0
ZINC1011557	CC1NCC23N4C(CC142)C(O)=C(P)C(=COCF)C=C(SC=O)C(=O)N3O	7.37321487	-189.5471075	0.12758065	0
ZINC10116656	C=C(F)C=CC=C1C(=O)NC1C(=O)N(F)CC1C(F)C2CN21	5.77458201	-126.4939046	0.20418441	0
ZINC1011718	CN1C2=C(C3=C(Cl)C(Cl)C3(NP)C=CSC1=O)C(Cl)P=C2	6.45673664	-139.2074812	0.04434146	0
ZINC1011720	CC(=C1CN=C1Cl)C1=CC=PNC2C(Cl)=CC=CC2N(C=O)C(=O)C(S)=C1	6.11098154	-175.6132871	0.11823448	0
ZINC1011747	NC1(I)NC23C=C1C1=C(C2=CC1Cl)N1C(=O)C3SC1O	7.84616743	-118.5667634	0.16220517	0
ZINC10119413	CC=C=C1C=C2C(=C1)C1NC(=O)NC3=C4C=C5C=C3C(F)CN4S[SH](OF)C3=C(Cl)C(=C2C3N)P1N5ON	6.89325446	-233.6230426	0.08594789	0
ZINC10119417	CC1=CC2C(=C1C)NC(=O)C1=CC(=C(N3C=PC(Cl)=CC=CS3(=O)=O)C=C1)C2C	5.72500666	-167.7867226	0.12602313	0
ZINC10119421	CC(Cl)=CC=C1C=NC2=CC(C)=C(OC(C)=C2)C(=O)C2=CC(N)C3C(=C2)CCN3S1(=O)=O	7.13345447	-197.8336916	0.11844774	0
ZINC10119460	CC1=CC=C(Br)C2=C3C4=C5C(=CC=C4N(C53)S1(=O)=O)CN(N)C1=C(F)C=C2C=C1F	6.27733863	-108.1118293	0.16164264	0
ZINC10119484	C=C(C=O)C1=C(SN2C3=C(C=C4C=C3PCC3C(=O)N43)C2O)C1=C	6.37788698	-152.7210812	0.10177304	0
ZINC10119515	CC1=NC(NC(=O)C2=C(C#N)C=C(F)C2)=CC1Cl	4.71226544	-64.95829486	0.13409718	0
ZINC10119521	CC=C1C=CC=C2C1=CC=CC1=C(Cl)C=CC(=N1)NC2=O	4.15627535	-48.64382476	0.27142361	0
ZINC10119721	CCSC12N=C(OC1Cl)C1=CC(NC(=O)C3=CC=COC(COP)=C3)C2=C1C	6.68396592	-177.7008886	0.09342075	0
ZINC10119840	COC1=C2NC(=O)C(C3=CC(Br)=C3C)C1=CC2C1=NN2C=NN=C2S1	5.521166	-83.61138869	0.13915899	0
ZINC10119841	NN=C1SC2=NN1CC1=CC(O)=C3C(=C21)C1=C(C=C1)C(S)N3S	5.5818176	-117.4803595	0.1048769	0
ZINC10119891	COC1=CC=C(C)C2=NN(C=NNC(=O)C3=CC=C(SC=C1)C([N+](=O)[O-])=C3)C(=N)S2	5.52666579	-160.0577485	0.24763251	0
ZINC10119896	C=NN=CN1N=C(S)C2=C3C=C(OC31)C(NC(=O)CC1=C(C)C1(C)[N+](=O)[O-])=C2	5.82258768	-92.52907382	0.15842084	0
ZINC10119910	COC1=C(NC(=O)SC2=CC=CC2)C(C)C(C2=NN3C=NN=C3S2)C=C1	4.88616046	-111.4893926	0.14927095	0
ZINC10119914	O=C(NC1=C2COC1=CNC=C2C1=NN2C=NN=C(N2)S1)C1=CC=CC2=C(Cl)C=CC=C12	5.06499926	-58.59524472	0.1435809	0
ZINC10119941	COC1=CC2=C([N+](=O)[O-])N(C=C1)P1C3=NN=CN1N=C(SS3)C1=C(F)C(N)=C(C=C1)C(=O)C1C=C2O1	7.29427087	-173.2984089	0.13413596	0
ZINC10119979	O=C1COC(=C(Cl)C=CCl)CN=C2SC3=NN2C2=NC4=CC(=C(C=C34)N1)OC2	6.00657289	-122.4176828	0.2140481	0
ZINC10120007	CC1C=C(OC2=NC3=C(C=CC4=CC3OC3NC(=C(Cl)C=C(Cl)CO3)CSN4)O2)C=CC1	7.30691429	-208.8033115	0.1211826	0
ZINC10120046	CC1=C2N=C(O1)C1C3=CC4=CC(=C31)C2=C(C)NC(=O)CCCC4C	5.62016042	-85.38004374	0.22996166	0
ZINC10120066	O=C(NC1=CC=C2OC(CC3=CC=C=C3)=NC2=C1)C1=C(Cl)C2=C(S1)C([N+](=O)[O-])=CC=C2	3.36000932	38.19930322	0.30136984	0
ZINC10120070	O=C1NC2=CC3(C=C2C1C1=CC=C(Cl)C=C1)N=C(NC1=CC=CC=C1)O3	4.22381122	-31.79116218	0.16285265	0
ZINC10120127	O=C1NC2=CC=C3OC(=NC3=C2)CC2=CCC2=CN=C1OC1C=CC(C2CCCCP2)=C1Cl	6.59271117	-253.3281725	0.12419659	0
ZINC10120132	CC1=CC(C)=C(OC2C3=CC=CC=C3CC3=NC4=CC(=CC=C4O3)NC2=O)C=C1	4.73398819	-87.11124044	0.2647217	0
ZINC10120180	COC1=CC2=CC(=C1OC)C1=C3OC4=NC5=CC=C(C=C5OCC1C(Cl)C(OC)=C3OC)N4C2=O	6.29919621	-80.97419186	0.19413296	0
ZINC10120196	COC1=CC2=CC(=C1OC)OCC1=CC=C3C=C1OC(C)CC1=C4OC2=NC4=CC(=C1)NC3=O	5.38453259	-110.1359894	0.27006099	0
ZINC10120238	CC=C(NC(=O)C=CN=CC(C)S)C1=C2N=C(C34C(O)=C(SC3N)C(O)C4Br)OC21	6.95935891	-152.5186632	0.09059924	0
ZINC10120241	COC1=CC(C2=NC3=C(O)C4=CC(=C3)N4S(=O)(=O)C3=C2C=CC=C3)=CC(OC)=C1OC	4.35361776	-1.39890065	0.28938104	0
ZINC10120264	C=C(OC)C1=CC2(CCNC3=CN=C4OC2=NC4=C3)C2=C(C3CN(O)C3)OOC1=C2	7.08527353	-166.3602822	0.163081	0
ZINC10120282	C=C1C=C2C3=C(O)C4=CC(=CC(Cl)OO3)C3=NC(=CC(S)O4)C(=C=CN4C(POOC=C2Cl)C14)N3N	7.66891146	-281.7683257	0.06941765	0
ZINC10120355	CCCC(=O)NCC1=CC=C(C2=NC3C(=CC(C)=C3C)O2)OC#C1	5.00937185	-97.45757781	0.11994631	0
ZINC10120406	C=CC=C1CCNCC(C(=C)F)=C(N)C2OC3(C=C(C3)CO1)N=CPC2C	7.58690131	-198.5402114	0.08643067	0
ZINC10120422	C=C1C(C)=CC2=COC(=N2)C2=CC=C1CCNC(=O)C1=CC(=C(C3=C([NH3+])C=C(C)C=C3)O1)C(F)=C2C	5.77054018	-112.0635349	0.2028226	0
ZINC10120456	CC1=CC2=C3N=CC4=CC=C(C=C4)CNC(=O)COC4=CC(=C(O[N+](=O)[O-])C=C4)C(=C3O2)P1	6.18062516	-277.1772929	0.11939752	0
ZINC10120521	CC12CC(Br)=C3C=CSC=CC=C4CC(C1O3)P2C(=O)N4	7.34791822	-187.0503516	0.15445175	0
ZINC1012053	CCN1C=C(C2=NC3=C4C=CC4=C3C(C(=O)[O-])=C2)C=N1	2.99831013	34.09383784	0.28619929	0
ZINC10120588	O=PCC1=C2C3=NC(C(=S)N3F)(C(Cl)C1)N2Cl	7.2145885	-108.2071613	0.08598515	0
ZINC1012066	CCC1SP(NC2C3=CN2C(CON2CC2)=C=C3)OC1N	6.83641304	-140.3769828	0.10153785	0
ZINC10120678	C=C1NC=C2CC3(F)C=NOCC(N3)C1C(C)O2	6.97648621	-127.7562815	0.12653211	0
ZINC10120724	CC12CN(CC=CC(=O)CC1)C1=C3C=C(C1S)S(=O)(=O)NC1CCCPC1(O)C32	7.39190511	-196.6710238	0.15165411	0
ZINC10120737	CC12C=CC([N+](=O)[O-])=CC=C(F)CN=CC(=C([O-])C1)C2=O	5.9038962	-118.2816972	0.23361245	0
ZINC10120802	C=C1C=CC2=C3CC(=O)C(=CN2)NCCC(SCO)CC(O)C13	6.28915155	-133.606492	0.1029066	0
ZINC10120872	C1=C2CCNC3=C4OCCC35SPC=CC1(NCCCS4)C25	7.88523597	-156.6263336	0.08256473	0
ZINC10120902	CC1=CC=CC=C(Cl)COCC(=O)NC2=CC=C(C=C2)OCC2C3C(C1)C23	5.44403395	-216.5539879	0.21043686	0
ZINC10120933	C=C1CC2=C3C4=NC(=CN=C4Cl)OC(C)(C(=O)N1F)C1CCCC3(CO2)C1	7.38108369	-123.9354629	0.12353291	0
ZINC10120947	C=C1C=C2CNC(=O)CC(NNOOC3=CC=CC3)C2CC(CS)(CCC(C)C(C)CP)O1	6.00539042	-212.9413199	0.11596404	0
ZINC10120973	C=CC(CC[NH2+][O-])OC1(C(C)Cl)CC(S)N2C1=CCOOCC(=O)C1CNC1C(O)C2=C	7.10437	-182.570875	0.11779402	0
ZINC10121080	CNC1=C2C=C(N3C=C4C(=O)OC(C)(C)OC4C3)C=C2OC2=CC(=NC(O)=N2)NS1(=O)=O	6.25694546	-151.4122318	0.10729464	0
ZINC10121175	CC1=C(NS(=O)C2=C=C(NC(=O)C3NC=CC=C3OC(C)C)C=N2)C=CC=C1	4.72510163	-104.885839	0.13547711	0
ZINC10121196	COC1=NC2=CC(=N1)OCCC(C)OC1=CC=CC1C(=O)NC1=CC(P)(C=C1)S(=O)(=O)N2	6.91000788	-216.2945865	0.16506727	0
ZINC10121283	PCCN1CNC2=NC3=C(OCCCC4CC31C=N4)C2Cl	7.57163404	-142.8723348	0.0835401	0
ZINC10121323	C=CC=C1C(=NC=S)NC=C=C2C(=CC)OC(S)CC13CCCC23	6.77989552	-190.5083616	0.08915768	0
ZINC10121372	COC(=O)C(C#N)C1NC(C)=CC=C(C)S(=O)(=O)NC2=CCCC1C2	6.20778648	-94.48615733	0.14721407	0
ZINC10121383	CC=CC1=CC=COC(=O)C(C#N)=CNC2=CC=C(C=C2)O1	5.10743168	-180.4997717	0.21057889	0
ZINC10121386	COC(=O)C(C)=C1CC(S(N)=O)=CC2=C(N1)C2P	5.27415062	-89.44563386	0.10962609	0
ZINC10121397	C=C1CCCN(C=CC#N)C2C(Cl)C2OC1	5.44309153	-81.89804607	0.10836296	0
ZINC10121410	CC1=C(N)C(C#N)C2(C)C(=O)NC1CC2O	5.5041089	-53.08640821	0.19097311	0
ZINC10121417	CN1C=C(C#N)C(=O)OC=C1C=CC1=CCC=C1C=CC=CCN[SH](=O)=O	4.91227333	-161.6795063	0.13761588	0
ZINC10121430	COOC(C#N)=CN1C2C(=O)C(Br)SOCC3(N)C(C)C213	6.63240471	-120.7750269	0.13250608	0
ZINC10121460	CN1C(C2=CC=CC=C2)CC2(C)OC(=O)C(=CNC3=CC=C(C=C3)S1(=O)=O)C(=O)O2	5.51511282	-118.6056801	0.16184442	0
ZINC10121477	CC=CC1=C2CCCN2S(=O)(=O)C2=CC=C3C=C2C1C1(C)OC(=O)C(=CN3)C(=O)O1	5.96614798	-148.0515307	0.14685561	0
ZINC10121480	C=C(OC(C)OC=O)C1NC23C=C1C1=C(C(S1)C(P)CN2C)C3Br	7.47410084	-146.4169726	0.08062277	0
ZINC10121526	C=CC(=C1CNN1C)C(C)C1OSC(=C)C=C2C=CC1C1C(=O)OC(CCl)(C2)OC1=P	7.82833871	-191.5080035	0.08388848	0
ZINC10121535	CCOCCOC1=C2C(=CC1)C(=O)NC1=CC=C(C=C1)NC1=CC2=CC=C1	4.76533317	-139.9530272	0.24098808	0
ZINC10121537	CCOC1COC2=CC=CC2C1(O)NNC(=O)CN1CC2=CC=C=C21	5.46065161	-161.1558588	0.14534859	0
ZINC10121541	O=C1NC(=S)NC2=PC=C3C=C2C2SC4(CCOCCOC5=CC1=CC=C5)CC4C2NS3(=O)=O	7.48169228	-243.1235043	0.19223055	0
ZINC10121570	COC1=C2C=C3C4=C1C1=C(P=[N+]3[O-])C3=C(OCCO3)C(O)SC1(C)N2C(=S)NC4	6.64670289	-139.3098094	0.13968136	0
ZINC10121652	CN1OC(F)COC23C=C(C1C(OC1COC1)=CC=C2)N(CCS)C(=O)C3	6.6326816	-131.1536042	0.21094822	0
ZINC10121674	C=CC(N)=CC(C(=O)NC)=C1CPSC1(NC1=C=CC=C1OC1COC2C=CC=C21)OC	6.30634134	-235.1717285	0.0873808	0
ZINC10121729	CC(C)COC1=CC=PC(C(=O)NC(=S)NC2=CC=C3C4C5=CC(=C4C=C5)N3S(=O)(=O)CC=C2)=C1	6.31285909	-144.6837209	0.11659306	0
ZINC10121742	NC1C(OP)COC2=CC3C=C2C2=C=CC(Br)=C2NC(=S)N1C3=O	7.17713814	-189.8672542	0.1010545	0
ZINC10121885	C=C1NCNC(=CC)C(=CCC(C)CC)CNC2=CC=C(C=C2)OC2=CC=C1CC2	6.19019106	-218.709571	0.09730502	0
ZINC10121894	CCOC(=O)C1=CC=C2C=C1CC(CC)OC1=CC=C(C=C1)C(=O)NC(=S)N2	4.90952172	-142.2899006	0.18304423	0
ZINC10121994	CCC(C)OC1C=CC(CNC(=C=S)NC2C(C(=O)NCC3=CC4=CNC=C43)=CC=CC2F)=C1	5.55780839	-177.2498591	0.07123692	0
ZINC10122002	CC1CC(N)NCN1C(=O)C1=C(O)C(F)C1NC(=C=S)NC(=O)C1=CC=C2C=C1C(N)C(C)O2	6.30165992	-134.3235375	0.13729856	0
ZINC10122070	C=C1C2=CC3=C(C2)C(=O)N(C3)C(=S)N(C(C)(O)CC)C2=CC=C(OC1O)C2Cl	7.09320655	-161.0917517	0.11769579	0
ZINC10122153	O=C1CCN1C(=S)NC1=CC2=C3C(=C1)OP3C1OC2CC1P	5.80857871	-77.46310388	0.08314889	0
ZINC10122213	CC1CC2=C3C=C=C(C=C2NC(=S)NOC(=O)C1)C1(CCCO1)CO3	6.7724547	-163.5139751	0.13488043	0
ZINC10122233	C=C1CCC23OC2C32C=C(NC(=S)NC(=O)C3=C(OCC(C)N)C=CC=C3)C=C1O2	6.0127272	-32.74112177	0.11280736	0
ZINC10122246	CC1CCOC23C=C2C(=S)NC2=CC1=C(NC3=O)C1CC(Br)C(O1)OC=C2	7.90402133	-172.3238754	0.13275471	0
ZINC10122259	CC=CNOC=NC1=C2OC3OCC=CC(=CF)C(=O)NCN1PC3O2	7.29062352	-198.6893382	0.16168922	0
ZINC10122274	CC=CC=C1C=COC2CCC(C3CCCO3)OC3C(=C(F)C3(P)Cl)NC(NC1=O)S2	6.9632695	-190.410746	0.18554613	0
ZINC10122284	CC1=C2PC3=CC(=C1C1CCC(O1)O3)NCNC(=O)C1=CC=C(C=C1)OC2C	7.01557391	-211.3288772	0.19183245	0
ZINC10122294	CCPOC1=C(C(=O)NC(=S)NC2C=CC(PC3C4OC(C)C43)=C2)C2=C(Br)C2(Cl)C1	6.29686033	-168.5024627	0.05811479	0
ZINC10122336	C=CC(C=O)CCNCC1CC=C(N)C(C2=C(N)C3=CC(=C2)C3)C(Cl)CO1	5.84486217	-122.8347757	0.10752502	0
ZINC10122476	C=C1C=PC=C1N1C2C3=CC(=C=C3S1(=O)=O)NC(=S)NC(=O)C1=CC(=CC=C1)OC2(C)CN	6.97854138	-257.5365907	0.11230814	0
ZINC101225	C=C1C2=C3C(CCl)P(SS)S(=O)(=O)C34C(=C2)C(=CCl)N14	7.16650593	-121.0341984	0.1413109	0
ZINC10122534	C=C=C=C1C2=C(N)C(Cl)C3=C4C=C5C=C3OCC1(C=S)C(CO5)N(CN4)C2=O	7.39024767	-186.936116	0.1361971	0
ZINC10122693	O=C1NC2PC3=C4NC(=S)N5C3=CC(=C4C12CCl)CCCC5=O	6.01175306	-94.59997683	0.1805043	0
ZINC10122768	CC1=CC2=CC(NC1C(=S)C(S)CC1=C3C=CC=C31)OC(C)C=P2	6.29338609	-119.2633604	0.12753054	0
ZINC10122835	C=C1C(=CC2=COCC2)C2=CC3=CC(O)=C(S2)N(NC1O)C3=S	6.04159019	-111.4669229	0.17349566	0
ZINC10122843	NC(=O)C1C=CC1N1CC2(CC2CC(=S)NC(P)=CC=CCC=O)O1	6.15168736	-131.7705936	0.09508532	0
ZINC10122906	CC12CC3C(SC(NS)NC(=O)OC(=NNO)C(F)(P)CC31C)[SH](O)C2C=O	6.50743642	-159.1010486	0.0922353	0
ZINC10122972	CC1=CC2=CC(Cl)C3(OC4C=C(CC3(CO)CCCO1)C(N(C=O)CN)N4)P2	5.21562612	-162.9258342	0.10921382	0
ZINC10122982	CCC(C)OC1=CC=CC1C(=O)NNC(=S)NC1C=CC(OCC2CCCO2)=CC1N	4.9608383	-100.3252376	0.1682493	0
ZINC10122993	CNC(=S)NC(=O)C1=CC=CCOC(S)C2C(O)=C1C1=C2C(OCC2(Cl)C3=CC=PC2=C3)=CC=C1	6.79829223	-168.7552266	0.09193236	0
ZINC10123146	C=C1CCC(C)(P)C(C)CCC2=C(C(NC(=S)NO)C(C=CC)C2)N(CO)C1O	6.04318452	-141.4799295	0.17619741	0
ZINC10123147	CCC(F)(CO)NC(O)C1C(OC(O)N(C)COCC=O)=CC(N)C1Cl	5.84442744	-93.89723438	0.0602534	0
ZINC10123226	C=CC(=CC(C)P(C)N(O)C1NCC(O)C(C)C1(CF)C(C)O)OC	5.99347432	-117.6996141	0.07820927	0
ZINC10123235	CCOC1=C2C=C3CC1CC(C)(C(C)F)C(=O)PN3C(=S)N2	6.32684102	-107.3099106	0.09461665	0
ZINC10123313	C=CC1=CC2=C([N+](=O)[O-])CN(S)C(CP)N3CC4=C(NC(=S)NC2=O)C3=C=C41	6.92836302	-147.3562367	0.17043438	0
ZINC10123360	CCC(C)NC(=O)C1=C2CC(=C1)C1CC1C(=O)NC(=S)N2	5.46688438	-58.37855523	0.1249567	0
ZINC10123429	N=C1N2C3C(O)=C4C3=C3CSC(=O)NSC45CC=C(NCNN35)C2(Cl)P1Br	6.68827026	-183.3096795	0.08438276	0
ZINC10123475	CC1NC(=O)C2C=C3C=CNC(=S)N(CC4=CC(Br)=C(C=C4)OC2C3)C1C	6.6290196	-166.8922696	0.14767972	0
ZINC10123502	CCP1CC2SC34C=C(C(S)C2C)N3C4C(=O)C2=C(C)C=C3ON1C2=C3F	5.66429759	-142.346202	0.09083943	0
ZINC10123727	COC(=O)CN1C2=CC3=CC(OCC4=C(C)ON=C4C)=C(C=C3C=C2)C1=O	3.59737006	30.37244043	0.31814451	0
ZINC1012422	CCN1C=NC2=CC=C3N=C2C2C=C(O)SC4P=C(S)C=C4OC3(OC)C2=CC1=O	7.31199068	-161.8191469	0.12617717	0
ZINC10124373	OC1(C2=CC=CC=C2)CSC2=NN=NN(P2)C2=CC=C1C=C2	5.59712371	-69.74499679	0.11657461	0
ZINC10125333	C=C1C2=C(C=CC=CC2)C(=O)N1CC(=O)NNC(=O)C1=CNC2=CC=CC=C12	2.96295716	-3.08736206	0.2262111	0
ZINC101257	COC1=C2C=C(C=C3N=C(C=CC=CC=C2)OC3=O)S1	5.67007176	-109.3190777	0.2594035	0
ZINC10126264	CC(C)N1N=CC2=C(C(=O)NC3=CC=NC=C3)C3=C(N=C21)C1=CC=C2OCC3OC2=C1	4.16554215	25.39667974	0.26139715	0
ZINC10126277	O=C(C1=CC=CC=C1CN1C=CC=N1)N1C2=CC=NC21	3.63859164	26.0031585	0.2221631	0
ZINC10126364	CC=NC1=PN=C(N)NCC1(O)C1C=CCC(C)P1	6.18039413	-130.3927447	0.10891268	0
ZINC10126674	CC1=NC=CC2=C1NC=C(C1=NC3=CC1=CC=C3Cl)C(=O)NN2	3.96340836	-29.77497704	0.24658771	0
ZINC10127134	C=C1C=CC=C(NCC2CN3C=CC=C3S2)C2=C=C(COC=C2)NS1=O	6.80091753	-164.9280264	0.12490107	0
ZINC10127465	COC=NC1=C2C=C(OC)C34CC=C(N=C(S)N3C2=O)C(=CC=C1C)C1C[NH+](CCO1)C4	4.93779304	-186.6783009	0.12408423	0
ZINC10127678	C=C1N=C2CC3C=C(C=C3C(=O)N2CC[NH+]2CCOCC2)OCC1C=CCl	7.23136401	-101.643899	0.15568199	0
ZINC10127741	O=C(C1C=C2CCCCC2=C1)N(CC[NH+]1CCOCC1)C1=NC2(C=CC=C2)S1	5.29531399	-34.99070969	0.12407188	0
ZINC10127849	O=C1C2=CC(=CC=C2)C2=CC3=CC4=C2N=C(S4)N1CC(PCC1[NH2+]SC1OO)C3	6.85808509	-166.5720429	0.15690791	0
ZINC10128027	CPOC1=C2C=CC3=CCSC(=N2)N2C(=O)C(C2S[NH2+]C1)[SH](=O)(O)C1=CC(=C3)C(F)C(O)=C1	7.23028726	-240.9182047	0.05583061	0
ZINC10128086	CC1=CC=C(C2C3=C4CC(C)(CC3=O)CN3C(=O)NC(=O)C2=C3N4)S1	5.02470065	-33.37654642	0.2038824	0
ZINC10128087	CC1=C(CN)C=C2SC3=NC21C1=C2SCCC([NH+]4CCOCPC4)CN3C(=O)C(=C1)C=C2N	5.49448977	-177.3641335	0.09885625	0
ZINC1012848	NC1CC=C2C=C1C(N1C(=O)SC(=C=CC3=CC=CS3)C1=O)N2	5.64391612	-97.95167022	0.1559973	0
ZINC1012854	O=C(CNC(=O)C1=CC2=CC=CC(=C2)C(=O)S1)NC1=CC2=CC=C21	3.5468328	-34.07684784	0.32442479	0
ZINC10128608	O=C(NCC1=C=CC=C(F)C=C1)C12CC3=CC=CC4=CC=C(C[NH+]1CP)C2=C34	5.32184381	-167.2064569	0.15056314	0
ZINC1012916	CNC1=C2C(=C=C1)CCN1C(=S)CN3C(=O)SC(=CC21CO)C3=O	5.94238597	-152.7183198	0.09994815	0
ZINC10129341	C=C(CC)N1CC2=C(C(N)C=O)COCN(C3C(F)=CN=C(F)C3F)OC(=O)C(=O)NCC1C2=C	6.96687596	-184.8835382	0.09000009	0
ZINC10129466	C=C1C(Cl)=C=C2C3=C4CN(C)C5=C(C)C=C(C)C(CC12NC(=O)C(N)=O)[NH+]1CC(=N3)C(=P4)CC1C5	6.15756218	-180.5290052	0.11843906	0
ZINC10129679	CN1CC2=CC=C(F)C=C2NC(=O)CNCC([NH+]2CCC3=CC=CC=C3C2)C2=CC=C1C=C2	5.3599424	-81.57270272	0.31109584	0
ZINC10129765	O=CNC12SC3=NNC14C(=CC2=C1C(CP)OC14)OC(CCl)OOCC(CP)S3	7.67499269	-191.8838293	0.0499197	0
ZINC10129777	C=C(C#CC(=C)N(C)C)C(SCNCC1ON1C1=C(NOC(C)=O)C=C1)[NH+]1CCC2=C=CC=C21	6.65336889	-176.77699	0.09415201	0
ZINC10129825	CCNC(C1=CNC2=CC=CC=C12)C1(OCCNC)C=C(C(C)(C)C2=C=C=C2)C1	4.67157127	-59.97546276	0.13955011	0
ZINC1012984	C=CC1C2=C(NC=C3SC(=O)NC3=O)C=C(O)C(O)=C21	3.97465271	-30.29233773	0.26729038	0
ZINC10129877	CC1=CN=CC1C[NH+]1C2NC(=O)C1C1=C(NC=O)C(=CC(C)=C1)N(C)C1=CC=C2C=C1S	7.11060518	-107.8116535	0.11332703	0
ZINC10130048	O=C1C2CPC3C=CC=C(SC4(Br)CC4)C3C(C3C=CC=C3O)=NNC(=O)CN1CN2	7.02190534	-204.6377362	0.06943032	0
ZINC10130057	CC1N=C2CC(=O)C3=C(C=C(NCl)C1C3O)NOCC(O)=C(C(N)=C1CC1)C(=N)O2	7.0311059	-158.9238134	0.10900234	0
ZINC10130214	C=C1C(CC(O)NC2=PC3=CNC=C(C(O)S)C=C3S2)N(F)N2C(Br)C2S1(=O)=O	6.72861333	-178.0883055	0.09472604	0
ZINC10130237	CN(C1CCCC1)S(=O)(=O)C1=CC=C2C=C1C1=CC3=C(SC(=N3)NC2=O)C2=CC=CC=C21	4.59609949	-15.49433962	0.16785945	0
ZINC10130251	CCCN1C(=O)C23C4=CC5=C(C=C4)C4=C(N5)C(C)(OCC(N)(P)CC42)PN3C1=S	7.09478439	-110.212742	0.12766786	0
ZINC10130351	CN(C1CCCC1)S(=O)(=O)C1C=CC2CC3=C2CC(=C3)C2=CSC(=N)N(P)C(=O)C(=C1)C2	6.57670963	-136.9646428	0.11100744	0
ZINC10130467	NN=C(C1=C(F)SC=CC=C1)N1CC(=O)NN=CC2=C3C(=CC(O)C2CN1)PC3C=CC=CCl	6.62929855	-273.2907791	0.09264357	0
ZINC1013048	CCC1C2=C(C)C(=O)N3C(=O)C(S)=CC34C(=CCP1NC=O)CC(Cl)=CN24	7.16404229	-147.9910196	0.09276873	0
ZINC10130483	CN1C2CCC(C2)N(C2=C(F)C(C3=NC4=CC=CCC4O3)=CC=C2)C(=O)C2=CC=C(C=C2)S1(=O)=O	6.09934497	-174.3564386	0.22155235	0
ZINC10130624	CC1=C2N=C(NC(=O)C3=CC4=C(C=C3)S(=O)(=O)N(C)C3CCC4C3)SC(=C3C=C1C3)O2	5.6956344	-93.95326893	0.1378779	0
ZINC10130680	O=C(NN=C1C2=CC(=CC=C2)C2=CC=CC=C21)C(P)NC(=O)C1OC2=CC=C1C=C2	4.88282532	-82.56953509	0.17201443	0
ZINC10130693	COC1NC(=O)C2=CNC(=O)C3=CCN3C2(SS)SP2C1CC2(N)Cl	6.20721305	-166.3929154	0.10263237	0
ZINC10130736	CN1C2(CCCC2)C2=C(CC(C3=CC(F)=C4N=C5SC4=C3N5C=O)=C2)S1(=O)=O	5.20704365	-94.58293395	0.13328598	0
ZINC10130995	CCC=C1C=C(C(=O)NC2NC3=C(S2)C(OOCCC)C=C3)C=CCS(=O)(=O)N(C2C=CCC2)C1C	6.16510191	-179.0521064	0.10868156	0
ZINC10131009	CC(C(=O)NC1C=CC1C=CF)[NH+](C)C(S)C1=CC2=CC(O)=CC=C2C=C1	5.09458708	-49.5359196	0.17163109	0
ZINC1013103	C=CC=C(C=CF)C1CC(CNC(=O)NC2=CC=C(F)C2N)S1	5.28629317	-112.4143627	0.08951642	0
ZINC10131056	CC1CCCC2=C(C=CCC(=O)N=C3SC4=C(C5=COCO5)C=CC(=C2)N3C4)S(=O)(=O)N1C	6.02454798	-196.3384482	0.11523128	0
ZINC1013107	COC1=C2C=CC(=C1)C=C1SC(=O)N(CC(=O)NC3=CC=C(F)C=C3CC(C)O2)C1=O	5.13344922	-154.616505	0.27711869	0
ZINC10131136	C=CNC1=CC=CC2=C(C(=S)CC3=CC=C4OC(=O)OC4=C3OC)C=CC1=C2	4.4235914	-85.09783893	0.20865926	0
ZINC10131172	CCC=NC(=O)C1C2=CC(=CC1F)COC1OC=PC=CC21	6.83889367	-168.5462472	0.10151683	0
ZINC10131196	C=CC(O)CN1CC2=C=CC3=C(N=C(S3)C3=CC(N=C3C(=O)CC)S1(=O)=O)C(S)=CC2	7.1732628	-147.931622	0.10940534	0
ZINC10131223	O=C1NC2=NC(=CS2)C2=C(C=CC=C2)CCN2C(P)C(=CC=C1C=CC1=CC=CO1)[SH]2(=O)O	6.12219966	-161.1926606	0.2089744	0
ZINC10131276	COC(Cl)OC1=C2C=C(C=C1)C(C1=C([O-])C3=CC=CC=C3OC1=O)C1=C([O-])C3=C(C=CC=C32)C1=O	5.20202084	-28.2778953	0.17064729	0
ZINC10131282	C=CSC1=CC(=O)SC(F)(C(=O)O)C2=C3C(S)NC(NN(CP=O)S(=O)C4=CC=C(CN31)N=C4)O2	5.61561818	-240.4019052	0.07897139	0
ZINC10131410	CCOC(=O)C1=CC=C2N=CNC(=O)C3=CC=C(C=C3)S(=O)(=O)N(C)CC3=CC(=CO3)SC2=C1	5.25017628	-139.9821493	0.19514403	0
ZINC10131435	O=C(NC1=CC=C2CCC3=C2C1=C=C3)C1C=CC(S(=O)(=O)NCC2=CC=CO2)=C1	4.33051854	-95.47071561	0.21371549	0
ZINC10131481	CC=C1C2C3C4=C(COOCP)SC5=C4C12C3(COC)[NH+](C)N5C(C)=O	7.58902545	-113.5312998	0.07377956	0
ZINC10131601	CSN1CSC2=CC(F)=C(C=CC3=CC(C)N=CC4PC=C5OC4C(N)N5S(=O)(=O)C=C3)C=C21	7.33281896	-189.1319123	0.11585284	0
ZINC1013164	O=CC=PC1=CC(O)=C(OCN2C(=O)SC3=C(Cl)C4=CC42C2OC=C3O2)C=C1	6.36851044	-127.9515424	0.11186094	0
ZINC10131774	O=C1NC2=CC(Cl)C([N+](=O)[O-])=C2N2N=C(C3=CCC(F)C(Br)=C3)C=COC1S2	6.37048394	-179.138499	0.10986717	0
ZINC10131779	O=C1C=C2C3=NN1C1=C4OC(=C4Br)C=CC3=CC=C(C(F)(F)F)C2=CC1	5.09971027	-31.45473723	0.1259945	0
ZINC10131795	C=C1C2=C=C(C(C)=C2Cl)C(=O)N(C(N)=O)N=C1C1CC=C1Br	5.65009993	-96.62742904	0.13281014	0
ZINC10131901	C=CC(=O)N(N=CC1=CN(O)C(CC)C=C1)C1C2=CC=C1C(C(F)F)=C2	6.0042922	-131.923389	0.12241444	0
ZINC10131927	CCOCN1CCN2CC1C1=CC3=CC(=C(C=C3)C1=NNC)CC2=O	5.78557966	-96.90994108	0.1410103	0
ZINC10132041	CP1CNC2=C(Cl)C(=CC(Cl)=C2)C2=CC3=C4C=NC5=C(C43)N1N=C(C=C2)P5	7.23226256	-179.573355	0.08720583	0
ZINC1013205	CC=C(Cl)C=CC1=C2CONC3=C4C3C4(OC)N(S(C)(=O)=O)NOC(=O)N2C1	6.59476725	-142.4942118	0.10518084	0
ZINC10132288	COC1=CC2=C(OC)C3=C1C1=NN(CC(=O)NC=C2C2(Cl)C(Cl)=C32)C(=O)C=N1	5.92547724	-96.22066936	0.18488044	0
ZINC10132323	C=C(Cl)CC1(N)C2=CC3PC(P)=C=C(C)CN=NC2=CC1C3=O	7.51531227	-157.0753054	0.11147991	0
ZINC1013257	CC1CC2C(NC3=NN=C4ON(CS4)C4(Br)C=CC34Cl)=C(OO)C2O1	6.98165694	-137.2548206	0.12296577	0
ZINC10132626	CN1C2=CC=C(C=C2)C(=O)NC(C)(C2=CC=NC=C2)C2C3=CC=C(C2=C3)S1(=O)=O	5.90356225	-120.6957627	0.18608765	0
ZINC10132629	C=CC(=CC=CC)S(=O)(=O)N(C)C1=CC2=C(C=C)C(=O)NC3C(=C23)C=CN=C1C	5.41726503	-153.4046644	0.10453641	0
ZINC1013271	CC=CC=C(C)C12OC1C1(CO2)CC2=C(C(=O)OCC)OC(=C2)CNC1=O	6.21552898	-112.8761213	0.1247821	0
ZINC10132781	CC12NC(=S)C=NCC3=C(Cl)C(=C=C3)C1C=C(C1=CC=CC=C1)C=CO2	6.10980865	-167.9303601	0.09141999	0
ZINC1013283	C=CC1=C=C2OC(F)C(=O)C=C1C(O)=C(N)C=CNC2OCC	6.57469291	-150.6573091	0.11415763	0
ZINC10132833	CC=CC=C(C)SC1=NC23C(CC4=NN(C)N=C4F)C(=O)N2CCC13	5.81136814	-97.75875114	0.17070875	0
ZINC1013289	CCC12SSC1C2C(=CCN=C(SC=O)C(=O)C1=C2C=C1C(Cl)C(F)S2)C(F)F	7.07594474	-135.4304111	0.07870343	0
ZINC1013318	CC=CC=C1C2=C(N(C3=CC=C(OCC)C=C3)S(=O)(=O)C3C4=CC(Cl)=C43)C(=O)N2C2=C(C)N(C)N1C2=O	5.03730954	-63.69028414	0.13212354	0
ZINC10133261	CC1=CC=C(NC(=NN=CSC(C)CN2C3=C=CC(C#N)=C32)C2(F)C=CC=C2)C(S)=C1	5.54866041	-140.0068597	0.11047157	0
ZINC1013339	CC1OC2=C3C=C(C1=C2)N([SH](=O)=O)CC(=C=O)NC1CC2C(C4=CC=C(Cl)C=C4F)C3C12	6.79562672	-143.9752656	0.14226399	0
ZINC10133628	CC(C1=C(CCCl)NC(=O)C1C)=C1C=NC2=C3CCC1N2C(C)C3=NC(C)N	6.3986004	-100.5859397	0.11764102	0
ZINC10133706	CCC(C(=O)O)N1C(=O)C2(CC1S)SC1=NC3=C(Cl)C4=CC3(C)C(=O)P1C1=C(Cl)C4=CC=C12	7.1758197	-147.2258967	0.11642735	0
ZINC10133907	COC(C=CC1(C(N)C(N)O)C(C)=NN1Cl)=C1C=C1C	5.37153525	-76.83587453	0.12900571	0
ZINC10134339	CCCNC(C=NC)=C1CC(=CC=POCF)C1[N-]S(=O)C1=CC1C=O	6.3517311	-129.1979264	0.0868762	0
ZINC10134479	C=C(Cl)C1(P)C2=C(Cl)PSC3=NN=CSC4=CC(Cl)=C2C2=C(C(=NC2)C4)N31	7.66068747	-204.3476719	0.08795134	0
ZINC10134538	C=CC1C=CC[NH+]2CCC(C=NN(C=C)CC3=CC=C(C=C3)C(=O)NC1)C2	7.05488418	-189.7619727	0.15920936	0
ZINC10134924	CC1=NC2=CC(Cl)C(Cl)C3=C2C3=C1C(=O)N1CCCC(C)C1	4.35101928	-24.5245733	0.29838918	0
ZINC10135283	CC1=CC2=C(C1C)N1C(=O)C3=C4N=C1SC2(C(=O)N(C)C)CC1CCC3=C(C1)S4	6.32470664	-87.75307844	0.17191424	0
ZINC10135310	CC(=O)NC1=CC2=CC(=C1)NC(=O)SC1=C3PC4=CC=CC=C4C4CC(=C1)C(=C23)C(=O)O4	5.8780525	-90.6295973	0.17699889	0
ZINC10136007	C=CC1=CC(O)C2C3=CC(=CC(C)C=C(C)N(C1)C1=NN=C(S1)C(=O)N2C)S3	6.76784671	-136.5285115	0.19706278	0
ZINC1013607	CCOC(=O)C1=C(C)N=C2SP3C(=CC=C4C=CC5=C4OCO5)C(=O)N2C1C1=CC3=C(Cl)C=C1	5.71405052	-108.6429526	0.18351959	0
ZINC101362	O=CC(Cl)C1(CC(=O)[O-])CN2C3=C(C(Cl)=C4C=C43)C21	5.32775124	-61.37131911	0.0627996	0
ZINC101363	O=C1N=C[N-]C2=C=CC=C2SC1=CC1=C(Cl)C2=CC2=C1	4.70711473	-98.40766353	0.18894747	0
ZINC101365	NP1C2SN3SC2(S)C(P([O-])F)=C3CC12C(F)C2Cl	7.38445166	-146.383399	0.0567829	0
ZINC1013659	C=C1C=C(O)C(=COC(C)(N)C(=O)OCF)C2=PC(=O)C3=C(C=C=C2C3F)CC(COCC)O1	7.3648716	-205.4239044	0.12352729	0
ZINC10136734	O=C(CCN1C=NC2=C(C=CS2)C1=O)N1C2CCCC2N2CC3=CC=C(C2=O)C31	5.19567569	-14.08343558	0.25725692	0
ZINC10136958	C[NH2+]C1C(COC)=CC=C(C)N2C(=O)C3NCN(C)C4=NP3C=C=NC4SC(C)=C(C)C12	7.82103188	-169.7657002	0.09268808	0
ZINC10137192	CC1=C(N2C(SC3CCC(=O)CNC3N)=NN=C2C2=C=CN=C2)C(CO)C(C)C1	5.57696523	-150.8228246	0.12086998	0
ZINC1013724	COC(C)CNNC1=NC2=C(C)CC12C(N)N1NS1	5.81431895	-61.60188907	0.0825956	0
ZINC10138032	NNC(=O)ON=CNC1(F)C2C([NH2+]C=O)CC#CC21Cl	6.66905888	-97.59187535	0.04754195	0
ZINC10138381	CC1=NSC(C(ONC=O)C2=C(O)C=C(Br)C2)C1=C1C2=C3P=CCPC(=NN12)P3	7.3422536	-176.7570154	0.0493196	0
ZINC10139605	CC1CC1([NH2+]CC(=O)NC(=O)C1OC2=CC=CC1NC2)C1=CC=C(Cl)C=C1	5.81910961	-80.65383089	0.19017254	0
ZINC10139703	C=CN=C1C2=CNC1=CC[NH+](C(C(N)=O)C1=CC(Cl)(OC)C=C1)CCC2	7.16380501	-128.0095202	0.16246517	0
ZINC10139879	COC1=CC(OC)=C2C3=CC=C4NC=C(C4=C3)C(C)CC[NH+]3CSC1=C=C2NC3=O	6.70475174	-137.4597298	0.19094994	0
ZINC10139975	CC(=O)C1=CC=C(NC(O)C(C)[NH+]2CCC(C3=CNC4=CC=CC=C34)CC2)C=C1	4.005119	60.86503434	0.26064703	0
ZINC10141023	CC1NC(=O)CSC2=NC3=CC(=C3O2)C12CC2	6.31345811	-104.8870511	0.19700573	0
ZINC10141631	CC1(N)C2=NC(=C(N)S2)C(=O)N2C1OC1=C(C#CC=NC=O)SC(=C1)SC2O	6.75506979	-117.246815	0.14321951	0
ZINC1014184	COPC1=CC2C3=CC=CC=C3C3=NCC(=O)NC(=N3)SC2ONOC1	5.93490839	-140.4229805	0.13984702	0
ZINC10141948	CC=CC=C1C[NH+]2C=CC=C(C=CC)C3(P=O)NCNC(=C3C(=O)OCC(F)O1)C2	7.70518226	-212.8159276	0.1142954	0
ZINC1014200	O=[N+]([O-])C1=CC2=CC(=C1)C(C1=CN3C=CC=NC3=N1)N2	4.36901965	-12.12946829	0.3239105	0
ZINC10142062	CCN1CCC2C3=C4NN(C(=NC4=CC=CSC)SC(C)CN31)C1C(C)CC(=O)C12	7.04968183	-137.6596468	0.11129802	0
ZINC10142072	CC(CNC12CC3CC(CC(C)C31)C2)SC1=NC2=PC=CC3=C2C(=O)N1C31CCCCO1	7.43380754	-129.885335	0.17986219	0
ZINC10142076	N=C1SC2=NC(F)(NC(=O)COC(=O)C(Cl)S1)P=C2C(=O)[O-]	6.72553666	-109.4751163	0.10603594	0
ZINC10142084	CC1OC(=O)C(S)=C2C=C(C2)NC(=O)C2[NH2+]CC1CC2(C)C(F)(F)F	7.16934816	-126.7658329	0.15435309	0
ZINC10142675	CC1=NC(C)=C(C(=O)OCC(=O)C2=CC3=C4C=C2C4C2=C3C=CC=C2)S1	3.96750995	25.26286128	0.2532965	0
ZINC10142828	CC1=C(C(=O)OC2C(=O)N2C2CC3CC32)SC(Cl)=N1	4.50483282	-29.73557135	0.24907095	0
ZINC10142837	CC12CNCC13NOC(=O)PC2OC(=O)C=C1N=C(P)SC13	6.92720108	-153.4535494	0.14672453	0
ZINC10142899	C#CC1(Cl)SC(C)NCC(C)OC(=O)C2=C(CF)N=C(CC3CC34N=NC41SN)S2	7.82805295	-149.3072489	0.11552085	0
ZINC10143252	C=CC=C1PC2(SO)N=C3SCC(N)C(=O)N4C(C(=CC2C)OOCPC4(C)CF)N3C1=O	7.63985949	-229.8022778	0.13520406	0
ZINC10144278	COC1=CC=C2OCCSC3=NN=C4N3C3=CC=CC=C3C(=O)N4C3=C(C)C=CC(O)=C3C2=C1	4.36240605	-26.03363254	0.26722207	0
ZINC10144576	C=CC=C1C=C(C=C)N(C(S)C2=CC=CC=C2)C(=O)C(C)(S)CC23C=NC(O2)C2=NN=C(N3)N21	7.64710993	-148.8294121	0.12589224	0
ZINC101446	CC1SC(C2C=CN=C2)N(C2=CC=C(Cl)C=C2)C1=O	4.03088073	-54.482137	0.28343674	0
ZINC10144653	CN1C(=O)CSC(=N)N2C3=CC=CC=C(C3)C(=O)N3CC=CC=CC=C1C1=CC=CC=C1N=C32	5.39934593	-192.7803902	0.1723504	0
ZINC10145631	O=C1C2=C(C=CC=C2)N=C2SCC3C=CC(=C3C(F)(F)F)C3COC(CN12)C3F	5.98312358	-100.7769554	0.25378901	0
ZINC10145911	CC(C)CNC(=O)C1CC(C)CC2=CC3=C4N=C(S1)N(CCCCCO)C(=O)C4=C23	5.55821756	-27.05427385	0.1776185	0
ZINC10145973	CN1CC2=C(Cl)C(=CC=C2F)C2CC3=CN(C(=O)C4=C(N=CSCC1=O)OC=CC=C4)C2O3	6.47323349	-193.8899864	0.14842669	0
ZINC10146613	COC1=C2C=CN=C1C1NON(C3=CC4=C(CPC1=CN4)N3O)C(=O)C2	6.81494434	-126.1168519	0.09606184	0
ZINC10146632	COC1=C2C=C3NC=C(CCNC(=O)C(C)CC2)C3=C1	4.6830715	-82.41734214	0.2701577	0
ZINC10146668	C=C(N)C1=CC(O)C(CC(C)NC(=O)C(CO)NC(=O)CN(N)CNC)C=C1	4.78051801	-72.72531613	0.13856876	0
ZINC10147836	CC1CC=CC2=C1N(CC(=O)OCC(=O)C1=CC=C3OCC(=O)NC3=C1)C(=O)O2	3.59078713	27.70698723	0.29407759	0
ZINC10148789	C1=C2C3=NN=C(C4=NC=C(NCC5CCC5)OC=C4)OC2=CC=C1C3	4.70501767	-111.8257992	0.11940317	0
ZINC10148877	NOC1=C2N=C(C=C([N+](=O)[O-])C=CN2)C2=C=C(NC(=O)C3CC3)C=C21	5.0477288	-127.9825959	0.12908829	0
ZINC10148927	C=CCN1N=NC(NC(=O)COC2=C3CC2=CC=P3)=N1	4.77197759	-25.48004282	0.25376583	0
ZINC10148987	C=C1OC2=C=C(C=C2)CNC=CC=CC(OOC)C1=CC(S)[NH2+][O-]	7.26045288	-228.4383362	0.07993632	0
ZINC10149012	CC(=CC=C1COC(F)C(=O)NC2OC3=C2C=CC1=C3)C1=CCC1	5.95557739	-100.9001905	0.14560294	0
ZINC10149024	C=CCN1N=NC(NC(=O)C2OC3=C=C2C=C3[N+](=O)[O-])=N1	5.27127417	-44.53252265	0.18509716	0
ZINC10149070	CC1=C2C3=CC=C(OC(N)C(=O)NC(=CC=O)S1)C3C2(C)CBr	6.81557668	-136.9614582	0.11530376	0
ZINC10149075	O=[NH+]C1=CC=CC(C(=S)C2=PC=C3C(=C2)C(=O)N2CCC4C([O-])C2OC4C3=O)=C1	6.51400064	-138.5251512	0.1375632	0
ZINC10149127	CCC(C)C(=O)NC1=CC(O)(NC(=O)C2=CC=C=C2)C=C1	4.92284944	-121.0160733	0.10551273	0
ZINC10149188	CC1=C2CCNC(=O)SC2(N(N)C(=O)C2COC2=O)S1	4.98845599	-70.10541861	0.14341999	0
ZINC10149211	C=S1(=O)N=C(Cl)C2=C3OC(=C(F)C=C2)C3=CC=C1N=CBr	6.39014975	-123.947136	0.08764227	0
ZINC10149252	CC1=CC(F)=CC2COOC1=C(C)C1=C(CNC1)C(C(N)=O)=C(S)NC2=O	5.93584428	-151.1513259	0.08783514	0
ZINC10149317	O=C(NC1=CC=CC=C1)C1CC=CC2C3=CC([N+](=O)[O-])=C(C=C3)NC(=O)C21	4.2230904	-6.84857433	0.24856349	0
ZINC10149610	CC=C(Br)C=CCNC(=O)C12C=CC1C(=O)NC1=CC2=C2C=CC=CC12	5.91316423	-159.0117808	0.09980901	0
ZINC10149662	CCC1=C(C)SC1(NC(=O)C1=CCC=C1OC(F)CC1=C=CC=C1)C(N)=O	5.47877262	-172.4092996	0.05099909	0
ZINC10149688	C=NCCC1C(=O)NCCCC1N1CC2=C(Cl)C(P)C1C=C2	5.99645145	-137.5136937	0.12850649	0
ZINC10149700	C=CC1=C=C2C=CP3PC24C1=C(C)C=NC(=O)N1C3=C(SC=CCF)NC(=S)N(C)C(=O)C14	7.71823264	-222.7816051	0.09294301	0
ZINC10149706	O=C(NC1=CC=C(Cl)C=C1)C1CC=CCC1C(=O)N1CC2[NH2+]CC21	4.30585415	42.83155333	0.26662805	0
ZINC10149750	COC1=CC=C2C=C1N1C(=O)C3CC=CC3CN1C1=CC2=CC=C1	4.85935675	-51.02050646	0.1937126	0
ZINC10149948	CCN1C(=O)C2CC=CCC21C(=O)NC1C=CC(C(=O)OC)=C1	4.67857572	-105.3710829	0.20323926	0
ZINC10150115	COC(=O)C1=CC=C(NC(=O)C2CC=CCC2C(=O)NC2=CC=NC2)PC=C1	4.87507986	-129.8842221	0.13048873	0
ZINC10150130	C=CC=CC=CCN(CC1=CC=CC=C1)C(=O)C1CC2=CCC1C(=O)NC1=CC=C(C=C1)C(=O)O2	5.57638614	-139.2828122	0.20034083	0
ZINC10150142	COCC(=O)C1C=CC(NC(=O)C2CC=CCC2C(=O)ONC2=C=C=CC=C2C(=O)OC)=C1	5.25152113	-156.1695838	0.12232663	0
ZINC1015019	O=C1NC2=C(C(C(F)(F)F)=C(Cl)C=C2)C2=C3C=CC=CC1(NC1=NC=CC13)S(=O)(=O)C2	6.59561143	-136.806648	0.16680361	0
ZINC10150255	O=C([O-])C1=CC=C(NC(=O)C2CC=CCC2C(=O)NC2=CC=C3C=CC=CC32)C=C1	4.26387839	-35.76647169	0.17183094	0
ZINC10150277	CCC1CC2CCN(C1)C(=O)C(CC(=O)NC1C=CC(C=O)=C1)CC=CC2	5.77329825	-124.2836963	0.18089209	0
ZINC10150459	NC1=C=C=C(NC(=O)C2CC=CCC2C(=O)[O-])C=C1	5.21105747	-49.52801243	0.13191278	0
ZINC1015050	CS(=O)(=O)N1OCC(O)NC2C=C(C2=C(Cl)C=CCl)C2=CC=C(C=C2)OC2=CC=C1C=C2	6.32535461	-145.5339461	0.15782814	0
ZINC1015056	C=C1C2=C(OC1C=CF)OC1=CP(C1)C(CO)C=CC(C)N(C(=N)S)C2	7.2554015	-173.5003888	0.13323624	0
ZINC10150573	C=C1C2=C3CC(=C2)NC(=C=O)COC(=O)COC1=CC(F)N3	6.53989246	-163.8621352	0.06955978	0
ZINC10150720	O=C1C2C3CC=C(S)C2(C2=C(C=CN=C2C(O)(F)F)CC3=O)C2CN1CCO2	6.0557659	-118.8298977	0.16937942	0
ZINC10150731	C=C(C=CC(=C)C1(C)C2CC(Cl)C(C1C=CCC)N(C=O)C2)NCO	6.29187267	-122.3291493	0.13889385	0
ZINC10150734	CC1=C2C=CC(=C1)NC(=O)C1CC=C2CC1C(=O)N1CCOCC1	5.07794852	-81.86889023	0.24068185	0
ZINC10150814	O=C(F)NC(O)OC1=C2C(=S)N12	4.88101466	-26.22977942	0.13332584	0
ZINC10150857	NC(=O)C1=CC=C2C=C1C(=O)C1=CC(=CC=C1)C1=NN=C(CC2)S1	4.62175925	-84.69838125	0.26397755	0
ZINC10150904	C=C1C(=O)N(C2=NN=C(C3=CC=C4C=C43)S2)C(=O)C1=C1C=C1	3.07686356	-76.15850416	0.3151209	0
ZINC10150906	CC(=N)C1C2=CC1NC(=O)CC1=C(O)C2=CC(C)=C1	5.6389911	-70.2471589	0.19757533	0
ZINC10150947	N=C1SSOC=NC2=C(C3(Br)CNC3=O)C(N)=NC21Cl	5.95226662	-124.640021	0.05445925	0
ZINC10150965	CC1=C(N)C2=CN=C1CN(N=CC1=PC=CC3=C1C=CN=C3)C(=O)C(C)O2	5.5431935	-69.50613189	0.1793095	0
ZINC10151004	COC1=CC=C(C=NN2C(=O)C3CC4=C(O3)C2=C(C)CC(C)=C4)C=C1OC(C)=O	4.57911195	-42.67369492	0.24270568	0
ZINC10151087	CC(=O)C1=NC2=CC=CC=C2N1C(=O)C12CC34CC3(CC(C4)C1)C2	5.68478123	-2.79982888	0.27261721	0
ZINC10151102	CC1=C2SCNSC3=CC3=CC3OC2=C(C1C)N(C(C)OC#N)C3Br	7.09201847	-155.095345	0.03069663	0
ZINC10151215	CC1C2=CC=CC(=C2)CC2CC3=CC=CC=C3C1=NN=C(S)NC(=O)C2C	5.69532431	-121.9328266	0.20289238	0
ZINC10151240	NCC1COCC2C1=C=C(P(P)P1C3CS[NH+]31)SC2=NN	6.83986988	-148.6856405	0.11875709	0
ZINC10151247	CC1C(=O)NC2=NN=C(S2)C2=CC=CC(=C2)C2(C)C[NH+]12	6.35078267	-93.86909735	0.21617618	0
ZINC10151335	C=PN=C(Cl)SC1C2=NN=C(NC3([NH+](C=O)CS)SC13)S2	7.58065916	-124.883821	0.10848112	0
ZINC10151336	CC(=O)C1=NC=C=C2C=C3NC(CN31)[NH+](CCO)CC2O	7.06365538	-103.5905067	0.13773715	0
ZINC10151356	NCC(=O)C1=NC2=C3C=C3C=C2N1C(=O)[NH+]1CCP1	4.76961762	-74.19520869	0.14028351	0
ZINC10151469	CC1=C(C)CC(OC(C)CNN=CC2=CC=C(P)C(C3C=CC=CC3)=C=C2)=C1	5.4178387	-204.5653131	0.078325	0
ZINC10151645	CC=C(C=O)C(C)C1(N)C=C(C(=O)NC(C)CC2OC3=C=C2C(C)=C3)OC1	6.35989473	-119.5243071	0.09708994	0
ZINC10151661	C=C1OC2(C=O)CC3=C4C5CC3=C1C(C)(Br)C(C)=C(C5)OC4C(=CSO)N2N	7.22206634	-158.9097374	0.14524471	0
ZINC10151674	C=CC1=C2CC=C=CCC3NC(=O)N1CN=C(C(Cl)=CC(O)O)N3NN2	6.91563772	-159.2640944	0.09948397	0
ZINC10151695	CC1=C2C=C(C)OC3(C=C1CN2)C1=CC=CC(=C1C(=O)[O-])C(=O)NNC3=O	5.94203457	-106.3908086	0.23823522	0
ZINC10151922	CC(=CC1=PC=CC(C(=O)NN(O)C2C3=C=CC=CC(=C3)N2O)O1)CCN	6.61216073	-210.2817202	0.11443149	0
ZINC10151936	C=C1SC2OC1(NC(Cl)C(C)CC(O)=CO)C1CC1(O)NNC2=S	6.88296058	-118.9165411	0.12122159	0
ZINC10152070	NC1=C2C=CC=CC2=NC(=O)C2=CC=C1N=C2SCl	4.23965837	-27.83790717	0.35911138	0
ZINC10152163	CC1=C2C=CN(OC3NN(O)C23)OC2(Cl)C=C=C(Br)C1=C2C=S	7.76837092	-156.220994	0.06898146	0
ZINC10152301	C=C1C=C2CC2(C)PC(CSC(=O)C=C=CCF)C2CC12	6.19287666	-145.7163808	0.06960508	0
ZINC1015241	CCN1C=C(N2CP3CC(=CC(F)=CC=CC3)P2)C2=CC=C=C21	6.57985482	-212.3293288	0.11019912	0
ZINC10152651	CC1=C2C=CC(OC3CC(C)OC4=C=C=CC=C4C(=O)NNC3=O)=C1C2	6.12599745	-163.4197818	0.17375735	0
ZINC10152830	C=C1N=C(CN)C=C(C)CC2=NC1C(NC(=O)COC)=C2C#P	5.94454238	-84.0686691	0.12156509	0
ZINC10152988	COC1=C(NC(=O)C2CC(=O)NC3=NC4=C(C)CN4N32)C=C(C)C=C1	3.602962	22.17010741	0.24882334	0
ZINC1015305	C=C1CN2C(=O)SC(=CC=CC3=CC=CN(C)CC=C31)C2=O	5.25327298	-170.5769736	0.15795491	0
ZINC10153177	C=CC(NC(=O)C(C)C)=C(C=C)C1CC(C)C2C=CC=C2S(=O)(=O)N1C1=CC=CC1	5.32154697	-141.5749739	0.11149004	0
ZINC1015319	CC=CC1=CC2=C3CN(C4=C(F)C=CC=C4)C4C(Cl)N3C(=O)C4N(C2C2=CC=C(Cl)C=C2)S1(=O)=O	5.81075527	-87.23805132	0.16451821	0
ZINC1015320	CC=C(C)C(=CC)NC(=O)C1C2CCC3C(CCC21)C3(Cl)Cl	4.45940798	-28.60492082	0.13343636	0
ZINC1015321	O=C(NC1=C(Cl)C=CC(F)=C1)C1C2CC3C4C(CC3C21)C4(Cl)Cl	4.34675307	-9.6968087	0.264808	0
ZINC10153247	CC(=O)CC(=O)N1C2=C(C=CC=C2)C2C(C3=C(C=CC(Cl)=C3)S(=O)N2C2=CC(S)=C=C2)C1C	5.03627493	-116.5752527	0.1522035	0
ZINC10153278	COC(CN)C12C(=O)ON(C(P)S)N1CC21OCN2OOC1=C2P	7.65586084	-155.3305996	0.10711063	0
ZINC10153406	CC1=CC=C(C2=NN3C(=N2)NC(=O)CC3C(=O)NC2=CCC([N+](=O)[O-])=C2)C=C1	3.84258442	-3.01934691	0.18881092	0
ZINC10153411	N=C1N=C2CN3C(NC(F)=CF)C3(CN2)PNC=CSC2=C1SC#CC=C2	6.97887684	-223.285237	0.04839431	0
ZINC10153597	CC1=CC([NH2+][O-])=CC=C(C2[NH2+]C3C(=O)CCC3NC2=O)C(=O)NC1	6.23842078	-140.7783391	0.11529501	0
ZINC10153616	CCC1=C2C=CC2=C1NC(=O)C1CC(=O)N2C(SPC)=NC(=O)C(C)N12	4.61245315	-66.67175262	0.15166189	0
ZINC10153696	CC(C(N)=O)C1C(Cl)[NH+](CN)C(C=O)C12C(=O)NC1=C2C=CC=C1Cl	5.69207008	-58.89017199	0.17670947	0
ZINC10154024	CNC(O)OC(C)ONC1C2PCOC3=C(S)C1(CN)N32	6.44655039	-134.9356605	0.04664119	0
ZINC101542	O=C1OCC2=CC2=C2C=C=[NH+]CN(PC3=CC=C1C=C3)C(=S)NC2	6.41978489	-180.5538406	0.11199129	0
ZINC10154284	C=C1OC2=CC(=C1NC)C(=O)C1CC(COCC)=C3C=NCCN(C(S)S1)N2C(=O)NC3O	7.26636895	-170.8241365	0.13410909	0
ZINC10154321	C=C(C)C1CN2C3CC(OO)=C4C(=C3Br)C(=O)P(C)C3N(N)C(=S)NN3CC(C)(F)OC412	6.08257871	-169.4613045	0.09117368	0
ZINC10154415	CC1OC(C)(CO)OC2(N)CCC3(C=CC4=C(CF)CNC(S)N4NC1=O)CC3=COC2F	7.7063253	-193.6334104	0.12917721	0
ZINC10154583	C=CC1OC(=O)C2POC3=NC(C=C1C(=O)OP(C)SC)(C3)C2N	7.62625504	-147.7643175	0.13796227	0
ZINC10154698	C=CC1=CC([N+](=O)[O-])=COC2CC3=C(OC=O)C=C(C3)C(=O)OCC12C	6.24981257	-165.6530667	0.17999632	0
ZINC10154808	O=C(OOCBr)C1=C=CC2CC3C4=C(C=CC=C4C13)OCC(=O)O2	6.22095272	-134.4461523	0.17951938	0
ZINC10154858	CC(P)C(=O)C1=CC(OC(=O)C2=CC3=C(C2)C2CC2CO3)=CC=C1	4.41571066	-52.7427319	0.11872403	0
ZINC10154903	CC1C2CNC=COC12	5.21173711	-62.36813084	0.20687301	0
ZINC10154990	C=CC=C(C=C)C1C=C(C2=C(C=C)OC2COC)NC(=O)C1	5.07618633	-112.8080726	0.185178	0
ZINC10155034	NN=C1C=CC2(N=CCO)C=CC12N	5.77617629	-66.20275488	0.12298655	0
ZINC1015522	O=C1OC2COC=C(C3=C4CCC(=C(Br)C=C2Cl)C43)N1Cl	6.23304101	-109.4376155	0.09644026	0
ZINC10155290	COCCOC1=CC2(S)CC(NC(=O)C(C)OC3=CC(P)C4([N+](=O)[O-])C=C34)=C12	5.44783195	-89.78090763	0.11779431	0
ZINC10155343	CC1OC=CC=CC2=C(OC3=CC(N(N)OC=O)=C(C=C3)CO1)C1(CO1)N2	6.79826349	-179.1286794	0.10908493	0
ZINC10155425	CCC1(C)COCCOC2=CC(NC(=O)C3=CC=C(C=C3)O1)C(F)C=C2	6.10411255	-164.5126945	0.19802958	0
ZINC10155689	O=C(C=CC1C=CC=C1)NC1C(OCC2CCCO2)=CC=CC1S	4.68874268	-91.94207771	0.28520884	0
ZINC10155704	NC1=PC=CC=C1OC1C2CCC(O2)C12C=CC(CCC(=O)C(N)CO)=C2	6.54746109	-126.4671709	0.0968379	0
ZINC10155829	C=NC=CC1=C2C(Br)=C3CN4C(=O)C(C)(CC(P)(C4=CN=CC)C(OC1C)C2C)O3	7.8561037	-191.4969787	0.14982092	0
ZINC10155841	COC1=C=C2C=C1C1CN3OC1COC1=C(P)C=NC=C1NC(=O)C23	6.9986968	-176.4552873	0.18437946	0
ZINC10155845	CONC1=C(O)C2C=C1OCC1=CCC1OC(C1(OO)CCCO1)N(C)C2=O	6.4656508	-142.0215931	0.13117962	0
ZINC10155904	O=C1COC2=C=CPC=C(Br)C(=C2)CN1C1=C=NC2=C1OCC21CO1	6.93189835	-198.342679	0.13289357	0
ZINC10156004	C=NP=C1OC2C(=O)NC3COC4SCSC2C(O)=C(COCO3)C1C4(C)S	5.69585018	-179.4792826	0.16450952	0
ZINC10156082	CC1NC(O)NC2=CC=CC3=C2OCCC(CCO3)C2=CC(Cl)=C(C=C2)O1	5.47888122	-77.5960837	0.32956772	0
ZINC10156252	C=C1C2C3=C2C1(C(N)(P)CC)N(C(N)=S)CC3O	5.66837455	-73.84818108	0.12566762	0
ZINC10156277	CCC1=NC(CBr)C2(P)ON3CC4(NC3=S)P2C42OC2CC1	5.69640617	-128.3087212	0.07252517	0
ZINC10156419	CCC1=C2CC(F)N2C(CC=C(C#N)C(=O)O)C(N)C=PC([SH](=O)=O)=C1	6.17061365	-142.1602449	0.17360763	0
ZINC10156439	O=C=C1OC=C2C=C(O)C21COO	5.36700436	-79.81263028	0.0470827	0
ZINC10156537	CC1=C2C(=O)CC(C3=C=CC=C(Cl)C=C3)CC2=NC(NC2=C=C=CC=C2)=N1	5.11312548	-167.6304214	0.17689374	0
ZINC10156607	CN1CCN(C)C2=NC3=C(C=N2)C(=O)CC(C3)C2=CC=C(C=C2)C(N)COC2=CC=C1C=C2	5.57263806	-81.45798169	0.17849686	0
ZINC10156631	COC1=CC(NC2=NNC(C)=C3C(=O)CC(C4=CC=C(Cl)C=C4)CC3=N2)C=C1	4.22283774	-77.83290049	0.21660727	0
ZINC10156720	CC1=NC(C2=NC=CO2)CCC2=CC=C(NC1=N)C([N+](=O)[O-])=C2	5.27110245	-91.61158917	0.19661133	0
ZINC10156800	C=CC=CC=C1OC2=C(C=CC2O)C2CC3=C(C=NN31)C(=O)C2	5.36999933	-119.0281454	0.15403765	0
ZINC10156808	COC1=CC2=C(C(OC)=C1OC)C1C(=O)C3=C(CC21)N(C1=C(F)C=CC=C1)N=C3	3.50124951	-6.41961486	0.2592377	0
ZINC10156817	C=CC=C(Cl)C1=C2C=CC3=C1N=C(S3)N1N=CC3=C1CC(CCC3=O)C2=C	5.57780187	-65.29783637	0.19325895	0
ZINC10156822	COC12C3=C1C1(SCOSN(C)O3)C3CN(N=C(F)C1SC3=P)C(=N)OSC1=C(F)N=C=C12	7.84773265	-239.4394853	0.02854527	0
ZINC10156848	C=C1CC(OF)(C2=NC(O)C3C4=C(C5=C3CC(C)=C5)C(CSCC(O)CSNOCC)C4=N2)O1	6.17021708	-154.9458174	0.09717204	0
ZINC10156850	O=C1C2=CN=C(N3CCOCC3)N=C2CC2CC12	3.46290378	-7.86837063	0.3472943	0
ZINC10156860	C=C1C2=C(C)C(=C3CN(C(N)=N3)C3=CC=C1C=C3O)C2=O	5.23921002	-61.9267659	0.13061415	0
ZINC10156879	CCC1C=C1N1NC2C=C3C(F)C3C(=O)C3C=C(C)N=C1SOC(C)(N)NP2S3	7.96319041	-175.4916048	0.10322959	0
ZINC10156882	CC1=C2C(=O)C3C2=NC(=N)NC2=C(C=CC(=C2)CO1)C1=C(SC1)C3C	6.15904037	-144.3911731	0.16244278	0
ZINC10156894	C=C(C)C1=CC=CC2(O)C3=NC(N=CC4=CC=CO4)=NC(C)=C3C(=O)OCC12	4.53641886	-77.62815733	0.19191682	0
ZINC10156895	CC1=C2C=C(F)SC2=C1C1CC(=O)C2=CN=C(NCC3=NCO3)N=C2C1	4.27752944	-20.13629422	0.14681411	0
ZINC10156904	CC1=NN2C(=C1C1C=CC=C1Cl)NN=NC1=C2C(F)C(C)(C)CC1=O	4.99982916	-121.6535602	0.13900549	0
ZINC10156918	ClSC1=CC=CC(C2=C3N=NC4(CCC4C4=CC=CS4)N(N=C2)N3)=C1	5.87699529	-84.33930636	0.15229276	0
ZINC10156938	CCC1=NN2C3=C1C(C)=CC=CC=C1C(=O)C(=C2C1C1=C(O)C=CC=C1)N=N3	5.33996619	-62.41745053	0.17386939	0
ZINC10156941	CC1C2=CC(Cl)=CC(=C2)C2=C=C3N=NC4=C(CC(C5=PC=CO5)C4=O)N3N=C21	6.2138288	-151.5254698	0.12985078	0
ZINC10156966	COC1(CCC2C=CC=CC2(P)Cl)CC2=C3N=NC4=C(C=NN42)C2=PC(=C=CC=C2)C1C3=O	7.76249359	-203.4954029	0.09744595	0
ZINC10157138	CN=C1C=CC=C2CN(CC[NH+]2C)C(=O)C2=C(C)NC3=NC=NN3C21	6.53432476	-105.745043	0.15932927	0
ZINC10157149	CC1=C(C(=O)N2CC[NH+](C)CC2)C(C2=CC=CC3=CC=CC=C32)C2N=CN=C2N1	4.52417127	10.80962994	0.14398235	0
ZINC10157166	O=[NH+]C1=CC=C(C2=CC=NC3=C2C(=O)N(C2=CC=C(Cl)C2)N3)C=C1	3.92209434	-82.9839217	0.18226551	0
ZINC1015717	CC1OC2=C3C=C(C=C2Cl)C(=C2SC(=O)N(C2=O)C3O)C1C	5.45870294	-70.3276888	0.22332979	0
ZINC10157199	CNC1=NN(C2C=CC(F)C2C)C2=C1C(=O)CC(C1=CC=CO1)C2	4.61086571	-36.15073004	0.20782471	0
ZINC10157207	CNC1=NN(C2=NC(C)C(C)=N2)C12CC(C)(C)OC2=O	5.31177906	-63.80756383	0.17981996	0
ZINC10157247	CC1CC2=C3C=NN2C2=NC4=C(C=CC=C4C1C3=O)N2	5.41788457	-30.79361106	0.20835059	0
ZINC10157282	CC1OCCN2C3=C4C(=C1C(P)N3)C1=C(Cl)C(C=P1)N4C(=O)N(Br)C2(O)F	7.73687793	-178.585289	0.09561155	0
ZINC10157315	CC1=NCN2CCN(CC2)C2=NC3=C(C(=O)CC(C4=CC=CC4O)C3)C(=N2)C=NC=C1	6.10781929	-153.7966684	0.17599537	0
ZINC10157330	CC1=C2C=C2SC2(F)C(N=S)=NN12	5.46233128	-62.84420769	0.17770273	0
ZINC10157394	C=C1C=C2C(C)=CC(C)C3=CC(=O)C2N13	5.78917655	-83.26527931	0.08891019	0
ZINC10157487	CC1=CSC1(F)C1CC(=O)C(=CN)C(=NCCNC2=NC(C)C=C(S)C=CC=N2)C1	6.07266511	-164.9620191	0.07432522	0
ZINC10157499	C=CC=C(C=C)OC(=C)C=CC1=CC2=CC=CC=C2CN2C=CC3=C(C=NC(=N3)N1)C2=O	5.4065589	-156.5863408	0.21122953	0
ZINC10157511	COC1=C2CCOC(=O)C3C(=O)N=C4NC3C(=C2OC)C=C1C1=CC=CC(=[NH+]1)N1CCN4CC1	6.49707215	-63.72945306	0.18082113	0
ZINC10157512	CCOC(=O)C(NC)(C(=O)N=C1C[NH+]2CCN1C2C)C1C=CC=C1OC	6.33401931	-73.26229723	0.08575945	0
ZINC10157534	COC(O)C1C(=O)N=C(N2CCN3CC2C2=COC(=C2)C3=O)NC1C1=CC=CC=C1	5.56228989	-102.7737438	0.15718022	0
ZINC10157545	CC1OCC2=CC=CC=C2P2NC(N3CCN(C4=NC=CC=N4)C3)=NC(=O)C12	4.39748182	-81.78552001	0.22460947	0
ZINC10157548	COC(=O)C1C(=O)N=C(N2CCN(C3=NC=CC=N3)CC2Cl)NC1C1=C=CC=C1	4.81940656	-105.9710303	0.17999841	0
ZINC10157569	CCN(CC1NC2=[NH+]C=CC=C21)C1=NC(O)C(C(=O)OC)C(C2=CC=CO2)N1	5.31096197	-26.95220823	0.21011371	0
ZINC10157598	CC[NH+]1CCN(C(=O)C2=CN=C(NC3=NC4=C=CC4O3)N=C2C)CC1	5.07332354	7.29796142	0.17919889	0
ZINC10157611	CC1=NC(N2C3=NC4=C2C=CC=C4O3)=NC=C1C(=O)NN(N)C(=O)C1=CC=NC1	4.49445376	-45.45224137	0.13560552	0
ZINC10157612	CC=CN=CC(C(N)=O)=C(C(=O)NF)C(N)=NC(=NC)NC=NC1=CC(O)C2=C1O2	5.59284108	-149.7334536	0.0808011	0
ZINC10157632	CN1CNC2=CC(=C(Cl)C=NN2)NCC2=C3C(=O)CPC(N)C3=NC1=N2	6.72151032	-162.4456811	0.09826465	0
ZINC10157693	CC=C1N=C2SC(C(=O)O)C(C)=C1C1=NC(C3=CC=C(F)C3)=NN12	5.34552994	-117.9288088	0.11296402	0
ZINC10157694	FC1=CC(C2=NN3C(=N2)C2=CC4=CC=C2N=C3SCC[NH+]2CCC(Cl)CC42)=CC=C1	6.0856571	-30.26662251	0.18070783	0
ZINC10157742	CC1=CC(C)(Br)N2CC(N)C3=CC=C4OCC5=C(C4=C3)C3=C2C1=C(OC3)S5	6.58759701	-134.9874422	0.13291646	0
ZINC10157750	CC1=CC(C)(C)N2C3=CC=C(C=C13)OC1NC=NC(=NN1F)SCC2=O	6.21292733	-132.2908959	0.22171984	0
ZINC10157776	COC=CN=C1C=CC(=O)N2C3=CPC=CC(Cl)=C3C(OC23C(=O)NC2=CC=CC=C23)C(OC)=C1	6.76843199	-195.4418675	0.12703017	0
ZINC10157823	C=C(C(=C)N1C2=CC3=CC=C2CNC1(C1C=CC=C1NCCC)C3=O)C1=CC=CO1	5.47566041	-105.6196858	0.15888372	0
ZINC10157836	C=CCN1C(=O)C2(OCC3=CC=CC=C3N2C(=O)C2CCCC(N)C2)C2=CC=C=C21	5.09904586	-119.7341452	0.22275221	0
ZINC10158921	C=C1C=CC(=N)OC(C(=O)NNONC(=O)C2=C=CC(C(F)(F)F)=C2)=CN1N	4.90782091	-149.8823659	0.10280467	0
ZINC10159217	CC=CC=C1C=C(C2CC3CCC2C3)C(=O)NNC(=O)C2=NN1C=C2[O-]	6.32529364	-116.0896532	0.27246152	0
ZINC1015926	O=C1C2=C(NN=C2)NC(CC(P)C(F)F)C2=CC=CC(=C2)C2C(C(F)F)=NN1C2(O)C(F)F	6.79097644	-109.0378102	0.13888347	0
ZINC10159501	O=C1NN(S)C(=O)C2=NN(C=C2[O-])C2=CC=CC=C2C2=C(N3C=C=N3)C=CC1=C2	5.41841595	-124.1645034	0.18112489	0
ZINC10159592	O=C1NNC(=O)C2=NN(C=C2[O-])C2=CC(=CC=C2)CC2=C1C=C(O)O2	5.23633076	-93.11297073	0.25462356	0
ZINC1015961	CN1C2=CC3C(=O)N(F)NC(=C2)N(C)C31PCl	6.5094376	-94.31665776	0.21657743	0
ZINC10159635	CC1=CC=C(CC(=O)N2NC(=O)C3=NN(C=C3[O-])C3=CC2=CC=C3)C=C1	4.41279664	5.52841839	0.20118887	0
ZINC1016	O=C(O)C1=C=CP=C1OCC1=CC=C2C=C1O2	5.03948736	-103.6737271	0.14297699	0
ZINC10160329	C=CC1=CNC2=CC=C=C2C(O)NCC(C)C(=O)NN1	5.92380819	-180.6261903	0.14249932	0
ZINC101604	CN1C2=CC=CC=C2N=COC2=CC=C(C=C2)C1=O	3.99588074	-85.91358765	0.46340917	0
ZINC1016280	CC1=CC(C2=NN=C(C3=CC=C4C=C43)O2)=C(C)C=C1	2.12777482	7.36033023	0.45654699	0
ZINC10162877	CC1=C2CC(C)CC3=CC4=C(SC(=O)NC2=CC=N1)C4=C3[N+](=O)[O-]	5.27629661	-48.37849059	0.23476415	0
ZINC10163011	CC1=NC=C2C(=C1)NC(=O)CCC1=CNC3=C1C2=CC=C3	3.07929802	-36.72347893	0.37474589	0
ZINC10163059	CC1=NC=CC(N2C(=O)C3=C(F)C(C)C=C=C32)=C1	4.20623265	-63.06269954	0.2265519	0
ZINC10163246	O=C1NC2=CC=C3C(=C2)C3NOSC2=C1C1=CC1=C2	5.29224303	-133.7341007	0.16782872	0
ZINC10163348	CC1=PC=CC(NC(=O)C2=NN(C3=CC=CCC3P)N=CP2)=CN1	5.79391313	-215.34274	0.13963237	0
ZINC10163371	C=C1C2=C3OPC4=NCC1C(N(O)S)=CC3=CC(=C2)S(=O)(=O)N4CC	7.01191286	-150.8112686	0.10992021	0
ZINC10163956	CC=C1C=CC(C2=NN=C(SC3C(=O)NC4C3=CC(OC)C(C)C4N)N2CC)=CN1C	5.30533764	-141.6732966	0.16118979	0
ZINC1016434	C=C1NP2C(C)C3OSC(=O)C=C(N)C3=CC2(C)C1=C=C(F)CCl	6.16528557	-157.1954965	0.08100704	0
ZINC101647	CC=CC12CSCCNN(OC3CC(=C4C(Cl)=C4C3=CC)O1)C2=O	6.44699694	-127.520513	0.1046908	0
ZINC10165093	C=CC(F)=C=CC(S)=NC1C(=O)P1C1C=CN=C1C	6.04909553	-123.5998695	0.06333358	0
ZINC10165113	CP=NC1C2N(N1N=O)C1(F)OC21PCl	7.14231147	-111.1047711	0.06460982	0
ZINC1016523	C1=CC(C2=NN=C3SC(C4=CC=C5OCCOC5=N4)=NN32)=CC=N1	2.80684242	29.45568801	0.27608796	0
ZINC1016546	C=PC=CC=NC1C=CC(C2=NNCS2)=CC1=N	5.98168832	-143.11948	0.13795129	0
ZINC10165730	CC1=CC=C2C=CN(CC2)C2=PC=C(C=C2)CNC(=O)CC1	5.67571182	-185.2511571	0.16852781	0
ZINC10165797	COC1=CC2=C3C=C1ON(C)C(C(=O)N(C)C1C4=CC=CC=C4N4CCCC1C4)CCN(C=N3)C2=O	5.84234247	-56.80512231	0.19035223	0
ZINC10165824	CC1N(C2=CC=CC=C2)NC2C(C3=CC=C(C#N)C=C3)CC(=O)N12	3.71039948	-19.32395515	0.30573444	0
ZINC10165929	CCNC1=NC2=NC3=NN=C(SCC(=O)NC4=CC(Cl)=C(C=C4OC)CCN2)N31	5.16349429	-101.6189279	0.17339117	0
ZINC10165958	CCNCN(CNC1=C(OC)C=C=C1)C1=CNC=CC2=C1C2	4.94267264	-171.9807907	0.04499511	0
ZINC10165981	CC1C2=C(C=C=N)N3OC1(S)OC(Cl)=CC1=CC(Cl)=C(CN1C3=O)NC2P	7.66836747	-183.7115566	0.07021844	0
ZINC10165987	CC1C=CC(N(C(=O)NC2=CC(Cl)C=C2)C2=NCCC2)=CC1F	5.01154497	-112.2989859	0.13553457	0
ZINC10166108	COC(=O)C1=C(N)OC2=C(CN(CC3=CC=CC=C3)C2C)C1C1=C=CC(OC)=C1	4.32739379	-79.94400518	0.14214689	0
ZINC10166327	CC1C2C(=O)COC3=C=CC=C3OCC2CN1SC1=NC2=C(F)C=C(F)C=C2S1	5.60463178	-125.6440701	0.13263809	0
ZINC10166334	CC1=C2N=C(N3CCN4C(=O)CCS(=O)(=O)C5=CC6=C(F)C=C5C4C63)SC2(C)C=C1	5.94432875	-125.9874094	0.15350046	0
ZINC10166408	CSC1=C2C3=C([N+](=O)[O-])C=C1NC(=O)NC21OC(=O)CNC(=O)C2N(C(=O)CP31)C2(C)F	7.03846135	-146.0993395	0.13061552	0
ZINC1016642	CCC1C2=C3OC4=NC(CBr)=NC(=C41)OC(Cl)C(=O)C1=CN(C=C(Cl)C1)C1=C(OP=C3C1=O)OC2	7.73470497	-163.6746102	0.08703047	0
ZINC1016645	N=C1C=CC=CCC2=CPC(NC(=P)NC(C3=CC=CN=C3)C1)C(N)C=C2	6.58715395	-185.5034157	0.14404524	0
ZINC10166647	NSS(=O)(=O)C1=CC1=CC1=C(S)C2=C3SC4=NC(O)=C(C(=O)N4)C(O)N(Br)CC321	7.23632116	-141.7577707	0.13788557	0
ZINC101667	NC1=C(SC23C4=CC=C2C(=C4)OCC3[N+](=O)[O-])C=CC=C1	5.57808844	-68.81073883	0.14698478	0
ZINC10166700	CC1=CSC2=NC([O-])(C(=O)NCC3CCCO3)C(=O)N12	4.29039522	-12.79495237	0.23140138	0
ZINC10166708	CC1=CSC2=NC([O-])=C(C(=O)NC3CCCCC3C=O)CN12	4.54049621	-63.00721988	0.12710742	0
ZINC10166732	CC=CN=C1NN2C(C)C1CC2C([O-])N=C1SC=C(P)N1C=O	6.85578608	-116.9430025	0.07507898	0
ZINC10166790	N=C1C2=C3NC(=C(C(=O)NC4=CC(Br)=C4)C2)C1C1=CC(=CC=C1F)N3	5.52822742	-122.1100609	0.14439026	0
ZINC10166877	CC1=NN2CC(C3C4=C(C4)OC3C)CC(C(=O)OCCPOO)C3SNC3C2=N1	5.97757991	-129.5587451	0.15826729	0
ZINC10166894	C=C1C2C[NH+]3C4CC=C5COP(C)SC13CCCCN=C1SC(=C(OC2OCC)N1S5)S4	7.14650999	-181.3301402	0.11584392	0
ZINC10166919	CCC1=NN2C(=N1)SC2(O)C1C(C)=CC(O)=C=C(P[NH2+][O-])C=CCOC(=O)C2CC[NH+]1OC2	7.67333846	-194.8275219	0.12052388	0
ZINC101677	CC1([N+](=O)[O-])C2=CC=CC2C12SC1=CC2=CC=C1N	6.03709992	-83.21376664	0.23994105	0
ZINC1016902	N=C1SC2PN3N=C4C5=C3C(=NC(PC52)C4=S)C(=CCCl)CN1O	5.92951629	-148.6465492	0.03920325	0
ZINC101702	CC1=NC2CCC23C2CC(=C1)CC23CCN	6.87124841	-87.37787608	0.15712488	0
ZINC1017025	CC1=C(N2CCC3=CN=CC4=CC2=CC=C43)C=CC=C1	3.21410321	9.33537623	0.36145193	0
ZINC10170575	C[NH+](C1CCCCC1)C1C2=CC3=CC=C2SCNC(=O)CNC2=C1C3=CC=C2	5.73494225	-82.58874651	0.35497717	0
ZINC10170621	CC1=C2CC=C(C)C=C1N([S-])C(NC1=CC=CC=C1)=C2[N+]1=CC2=CC2=CN1	5.09576663	-84.4277787	0.09880096	0
ZINC1017063	N#CNC12C=C(C=C1)N2C(=O)C12OC3=C1C(SBr)=C2C(Br)C3	7.23822678	-115.2420501	0.11123323	0
ZINC1017078	COC1=C2CC1C1=C(CC(F)C=C1)OC(C)C(=O)N2	5.96390602	-113.6918054	0.20221186	0
ZINC101710	O=C([O-])C1=C2C=CC(=C1)P1C(=O)CC(SC3=CC4=C2C=C3N4)C1=O	6.44795178	-77.49435854	0.1384419	0
ZINC1017130	COC(O)NC(C)(N)C1C2=CCC(CCC3CCC=C1C3=C(C)C)O2	6.66954628	-101.1334065	0.11688351	0
ZINC10171788	CC(C#N)=CNC1=NNC2=NC=CC=C12	3.11168374	14.50330713	0.31157816	0
ZINC1017184	COC1=NC2=C(C)OC23NC(O3)C(=CO)C=C1C	6.74022548	-94.66815194	0.09980971	0
ZINC1017192	C=C1CCCPC12OC(C)=C1C#CN2CC1O	7.23194101	-114.9459451	0.15108934	0
ZINC1017221	COC1=C2C=CC=C1C(=O)OC1=CC3=C2C=C1C(=CC=CC=CO)C(=O)O3	4.86252742	-64.22565177	0.07818356	0
ZINC1017264	COC1=C2C=CC(=C1O)C1(C(=O)NC(C)CC3=CC=CC=C3)CCCC1CO2	4.44038677	3.00023494	0.19825983	0
ZINC10175142	CC=C1NN2CC3NC=C2C=C2C4=C(CO4)C(=O)C(=C=C1C=P)CC[NH+](P3)C2C(N)=S	6.89127505	-229.7899008	0.06625824	0
ZINC10175180	CCC(=O)N1C2CSC(=NCC=C2F)P1SC1=NN=C2N1C(C=CCF)=C1CC3CC23S1	7.43571755	-166.4374327	0.1311785	0
ZINC1017553	C=C(C=CC1=CN2CN(CCC23C2=NC(C)=NC4=C2C2=C(NCC(N)CC23)S4)S1(=O)=O)CC	6.65626356	-151.7994473	0.11528642	0
ZINC1017628	CCOCC(=C(C)NC)C1=CC(OCC(O)C[NH+]2CC(N)CCC2C)=CC=C1	4.83672637	27.49797071	0.15274703	0
ZINC1017722	C1=CC2=C(N=C1)C1CC3=CCOPC=C3C2SCN1	5.87249485	-119.2640546	0.15286999	0
ZINC10177815	CC1=CC=C2C3=NN=C(SC4C(=O)NC5=C(F)C4=CC(=N5)C2=C1)N3C1=CCC=C1	5.55304038	-131.4004259	0.16060637	0
ZINC1017788	CC1C2=C3N=C4C1N(SC(=O)OCC3=O)C(OCCl)N42	6.93222257	-86.64847523	0.14682734	0
ZINC1017797	CC1CCCC2=CC=C(C=C2)S(=O)(=O)N2CCN(CC2C)S(=O)(=O)C2=CC=C1C=C2	6.11003294	-174.341293	0.15279723	0
ZINC1017805	CC1=CC2=C(C=O)C2=C1C1(C2=CSC(NC=O)=C2OC#N)CC1O	4.64997412	-67.45129799	0.174416	0
ZINC101787	C=CC1=C2N=C3OC(=C2Cl)C(S3)C2=C(C(C)S)C=C21	6.37717479	-114.4933054	0.12011453	0
ZINC10179490	C=C=C1C2NCCN1C(O)SCC(S)C1=C=C2P1	7.58238741	-140.6406237	0.1777244	0
ZINC10180023	CNC(=O)C1=CC2=CC=C1NCC(=O)NC(=O)NC1CC2CCC1C	5.33547188	-86.82312454	0.20376748	0
ZINC10180755	COC1=C2C=C3C=C(C[NH2+]C(C(=O)NC4CC4)C4=CC=CC=C4)C2=C2C1=C23	4.92307188	64.66357321	0.14594712	0
ZINC1018135	CSC1=NN(C(=O)C2=C=CC=C2)C(N)=C1C#N	4.18400799	-74.47637894	0.2116005	0
ZINC1018166	CC1=CC(Cl)=C2C=C(C(=O)N2F)C2=NOC3=CC=CC1=C32	4.79978212	-73.9358362	0.26447629	0
ZINC1018193	C1=C2C=CC1C2C1=NN=C2SC(C3=CC=CC=C3)=NN21	4.35133158	-23.03336709	0.20752502	0
ZINC1018226	C=C1C=C2C(Cl)=C2C2=C(F)C=CC(=C2)C2=NN3PC(=NN=C3C1)S2	6.02208844	-133.4448186	0.15860453	0
ZINC1018270	C=CC12CN1CP1C3=C(C=COC=C3C2)C(C(C)Cl)CC1PC	6.44335724	-190.3159833	0.11530388	0
ZINC10184201	FC12SC3CN1C(=S)NC1=CC4C(=C1)CC1=C5NC3=NSP2PC5=C(Br)C4=C1	5.35757674	-186.6930811	0.05791292	0
ZINC10184324	C=CC1=CC=CC2(C3=NC4=CC=CC=C4N3)CCN(CC2)C(=S)N1	4.65143893	-75.07393186	0.23926746	0
ZINC1018447	CC1SC2=C=C=C(O)P=CSC13N(OP3Cl)C2=O	6.81406999	-134.833703	0.14972928	0
ZINC10184934	COC1=C2C3=CC12SC(=O)CC(C)C1=C(C=CC(C(F)(F)F)=C1)NC(=O)C(C)(N)N3	6.22764224	-90.41827569	0.22726416	0
ZINC10185470	O=C(C(NC1=CC=C2N=C(N3CCCC3)SC2=C1)C1=C=CC=C1)N(O)C1CC1	3.90656019	-11.65215609	0.21935809	0
ZINC10186451	O=C([O-])OC(CCNC1=C2OC1=CC=C2Cl)[NH2+]C1=CSC=C=C=C1	6.65313454	-134.1228409	0.07259615	0
ZINC10186465	CC1=CC2=CC(C1O)C(CC1=C=CC=C1)[NH2+]C(C[O-])CCSN2O	7.74035884	-198.6918797	0.09570122	0
ZINC10186475	O=C([O-])C([NH2+]NCC1C=CSC1)C(=O)NC1=CC2(O)CC1=N2	6.59498364	-69.8917578	0.05312004	0
ZINC10186531	CC1=NC2=CC=CC3=C2C(=O)N1C1=CC(=C(Cl)C=C1)N3C(O)OC1=CC2=C(C=C1)OCO2	4.27474569	25.75656526	0.24303377	0
ZINC10186539	COP1C=C2C(=O)NC3=CC(=CC=C=C3Cl)N(C=O)C(Cl)=C=NC3=C1C(=COC=C3)C2(C)O	7.57143344	-272.9186322	0.13534813	0
ZINC10186642	OC1NC2=CP=C(C=C2)C2=CC=C(N=N2)PN2CCON(CC3C(Br)=C=C13)C2	7.68471069	-215.3437971	0.08781213	0
ZINC10186665	C=C1C=CC=C([N+](=O)[O-])C2CCC3=C(C2)N(CC2=CC=CN=C2)C(=O)N=C3SCC1=O	5.44130031	-76.81057978	0.21087531	0
ZINC10186683	COC1C2=CC2=C1NC(=O)C1=C(C=CN=CP)CCN2C3=C(CCC3)C(=NC2=O)S1	6.06190656	-137.5462883	0.10068542	0
ZINC10186697	CCC1=CC=C(N2C(=O)CSC3=NC(=O)N(CC4=CNC=NC=C4)C=C3C3CCC32)C1	4.9500716	-181.9742243	0.17316842	0
ZINC10186698	CC1=CC2=CC=C1NCPSC1=NC(=O)N3CC4=C(C(=NC=C4)OC4CCC(O)C3=C14)C2F	7.10083852	-163.6928165	0.16588459	0
ZINC10186724	O=C1N=C2SC3C(=O)NC4=CPC(=C5OCCOC5=C4)C=CC=C(S)C(Cl)N1C1=C2CCCC13	7.359935	-229.2085602	0.14896968	0
ZINC10186774	NC(=O)C1SC2=C1C(C(N)=O)NC(Cl)N(S(=O)SC1=CC=CS1)CC1CC[NH+](C1)C2Cl	7.44027189	-92.43471793	0.11547408	0
ZINC10186799	NC1=NC2=C3C(=O)C34SC2(S)NC2(Cl)CC(F)C43C(=O)C(CC4C5=C6SC(Br)=C5N4S6(=O)=PC23)CCS1	8.42755076	-198.0891346	0.08904321	0
ZINC10186906	C=C1SC2(O)C(=O)NC3=C1P1CN(C(NO)[SH](=O)(OSC3=C)N2OC)C1(F)S	6.74663292	-176.7543944	0.10038101	0
ZINC10186954	CSC1=NC2=C3NS(=O)(=O)C(=CC=CS)C3CCN1C1=C2CC(Cl)=C1	5.86536396	-145.5323763	0.09798072	0
ZINC10186968	NCC1C2CCN1S(=O)C1=CC=C(S1)C1=CC3=C(C=C1)CC1=C2C=CC=C1C3	6.30364528	-123.3450128	0.16849884	0
ZINC10187016	C=C1SC2=CN=C(C(O)=CC)C(=CC=O)N3OC(=O)C34C(SC2Br)C(N)CN4S1(=O)=O	3.46437333	-182.9974008	0.10439563	0
ZINC10187022	C=C1SC=CC2=CC=C3N=C(SC3=C2)N2CC3C2CN3C(=O)C2C(N)CCN2S1(=O)=O	6.75113197	-163.7762905	0.14960654	0
ZINC10187064	O=C1NC2=NN=C(O2)C2=CC=C(OCCOC=C2)C2CC1N(S(=O)(=O)C1=CC=CS1)C2	6.21995811	-144.3081135	0.16683963	0
ZINC10187070	CC=C(SN)S(=O)C(C(=O)C1CCN1O)C(=O)N1C(=N)SC12C1=CC(COCCl)=C12	6.44365077	-121.3236179	0.08399467	0
ZINC10187129	N=C1C2CSC(S)=CS(=O)(=O)N2C2SN(C3=NP=C3)C3=NC1(S3)C2(O)Br	7.81101299	-164.6902048	0.08009638	0
ZINC10187164	C=C(N=C1NC(=O)C2=C(P)CC(S1)N2S(=O)(=O)C1=CC=C(Cl)S1)C1=CC([N+](=O)[O-])=C=C1	5.81129684	-119.8650437	0.18762771	0
ZINC10187180	N#CC1=C(NC(=O)C2CCN2S(=O)C2=CC=C(Cl)S2)SC2=C1C(F)C(=O)C2	4.7091998	-50.2677942	0.19935679	0
ZINC10187232	O=C(NC1=NN=C(C2=CCO2)O1)C1CCC2=CC=CSCS(=O)(=O)N21	4.50613784	-83.35631893	0.17941402	0
ZINC10187239	O=C1NC2=NN=C(O2)C2=CC=C3OCC(OC3=C2)C2CCC1N2S(=O)(=O)C1=CC=C(Cl)S1	5.92190007	-84.42021464	0.22343887	0
ZINC10187241	O=C1NC2=NN=C(O2)C2=C=CC=C3CCC(PCC3=C2)C2PCC1N2S(=O)C1=CC=C(Cl)S1	4.07273002	-257.0288546	0.09138956	0
ZINC10187538	CS(=O)(=O)C1=C2C=C(C=C1)C(=O)N(C1=NC3=NC=C(F)C=C3S1)C21C2=CC=CC=C21	4.18622717	-27.27158228	0.16925644	0
ZINC10187570	CCOC1=C2N=C3SC2=CC(=C1)C1=CN=C(C=C1)CN3C(=O)C1CCCCC1	4.40828552	-17.93892148	0.22964753	0
ZINC10187602	COC1=CC=C2SC(N3CC4=NC=C(C=C4)C(C)S(=O)C4=CC(=CC=C4)C3=O)=NC2=C1	5.51010375	-92.64277721	0.23511036	0
ZINC10187617	CC(=CC=C1CC=CC2=C3SC(NC1C3=CPCS)N(C=O)C(C1=NC(F)CC=C1)=N2)[N+](=O)[O-]	6.99146309	-225.7193643	0.11053002	0
ZINC10187713	O=C(C(O)C1=CC2=CC=C1C2)N(CC1=NC=CC=CN1)C1=NC2=C(C=CC=C2CO)S1	5.04896851	-83.77163597	0.14097114	0
ZINC10187719	C=CN=C1C=CC2=CC3=C(C=C2S(C)(=O)=O)C1N(C1=NC2=C(C=C(C)C(C)=C2)S1)C3=O	4.87738993	-48.50908302	0.23182917	0
ZINC1018778	C=CC(=C1C=C1OC)N1C(=S)N(C2=CC=C(F)C=C2)C2C3O[SH]3(=O)CC21O	5.31166256	-99.25832166	0.14549867	0
ZINC10187876	C=CC(O)N1C=C(C(=O)N2C3=NC4=C(Br)C2([N+](=O)[O-])C=C4S3)C2=CC(F)=C3C(Cl)=C2C31	6.89794391	-113.409319	0.10945738	0
ZINC10187881	O=C1C=CC2=CN1C1=CC=C(Cl)C1=C(F)COC(=O)C1=C(C=CC=CO1)NC2=O	5.08484358	-179.6636796	0.15717205	0
ZINC10187917	O=C=C1C=CC2=CN1CC1=CC(Cl)=CC=C1C(Cl)=C1C=C(C=C[N+](=O)[O-])N2C1=O	5.52930766	-117.5560864	0.17734993	0
ZINC10187969	COC1(NC(=O)C2=CN(CC3=C=CC([N+](=O)[O-])=C3)C(=O)C=C2)C=CC(C)=N1	4.52627457	-66.68690451	0.19458848	0
ZINC10187977	CC=C(C=C(C)[N+](=O)[O-])N1C(=O)C=CC(C(=O)NC2=NC3=C(C=C(C)CC3O)S2)C1F	5.1666038	-123.8763178	0.09459385	0
ZINC10187991	NC(=O)C1=NC2=CC=CC(F)=C2N2C(=O)NC1=C2N=CC1=CC=CC=C1O	3.89533373	2.31382318	0.19339733	0
ZINC10188002	COC1=C2COC3=CC(OC)=C(C=C3)C3=NC(C(N)=O)=C4NC(=O)N(C4=N3)C2=CC=C1	4.32014671	-27.18767605	0.22279552	0
ZINC10188032	O=C(NC1=NC=C([N+](=O)[O-])S1)C(O)N1C(=O)C2=C(C=CC=C2)S1(=O)=O	3.40187716	29.42266857	0.28978555	0
ZINC10188042	O=C1CN(S(=O)(=O)C2=CC=CC=C2)C(=O)C2=NC3(N=CN=C3N1)N2	5.39576708	-42.66431111	0.23516593	0
ZINC10188071	CC(C(=O)NC1=NC2=CC=C(S(C)(=O)=O)C=C2S1)C1=C2C(C=C1)C(=O)NS2(=O)=O	4.02775862	38.6160651	0.20879382	0
ZINC10188124	C#CC1C=C2N=C1NC(C(Br)C=CNSC)=C(N)C2=C1C=PC(F)=N1	6.82840724	-131.535554	0.07045869	0
ZINC10188136	CC=C1C2=CC=C3CN(CCN(C4=CC=CC=C4)N31)CC1=CCC=CC=NSN(C2)C1=O	5.92839025	-192.0473572	0.13843902	0
ZINC1018815	CC1CSC2NC3=CC(NC2=O)P(F)C3C=C(N=CS)O1	7.48778562	-125.798686	0.12563173	0
ZINC10188150	C=C1C2=CC(=NCC1C)C1=CC(=CN2)C=C2SC(=O)NC3=C(C(F)(F)S)CC(CC)(CC3)C21C=O	7.58289907	-190.9776167	0.13718841	0
ZINC10188166	NC1=C2C=CC(=O)NCC3(CC=CC=C3F)CN1CN=CCC(F)C=C=CC=C2	6.92008877	-240.9715208	0.16666367	0
ZINC1018818	NC(O)(S)C=C1OC(C2C3C=C3C=CC[SH]2(=O)O)NC1Br	6.68388624	-140.8179771	0.07322709	0
ZINC1018838	CC1=CC2=C3CC1PC1=C(C#CC=C1)S(=O)(=O)CC(=O)NC(=N3)S2	6.96078196	-178.358452	0.09271939	0
ZINC10188443	O=C1C2=CC=C3C1NCN3CC1C=C(SO1)C(O)=CCN1C3=CC4=C(C=C3)N(CC4)C2CSC(O)C1P	7.7529282	-218.4031546	0.15960896	0
ZINC10188469	CC=C1C[NH+]2CC3(F)C4=CC(N(C)C)=CC=C4C2C(NC(=O)C(=O)NC2=C=C(F)C=CC=C2)=CC=C13	6.60537412	-189.0518631	0.12748565	0
ZINC10188473	CCOC1=CC(ON)=CC2=C1CN(PC)C1=CC=C3C=C1C1=CC=C4P[NH+](CCC4=C1)C3CNC(=O)C2=O	6.82816484	-161.6110395	0.13091569	0
ZINC10188484	CNN(C)C1=CC2=C(C=C1)C(C)([NH+]1CNC3C4=CC=C3C(=C4)C1)C1NC(=O)C(=O)N(C3=CC(F)=CC=C3F)P21	6.779844	-161.9587823	0.15154255	0
ZINC10188671	COC1=C2C=CC(=C1)N=C(N(C1=CC=CC=C1)C1=CC=CC=C1)SCC1N=C(S1)N2C(C)=O	5.16562282	-39.09590408	0.12755383	0
ZINC10188792	C=CC(P)=PC1C(O)C2=C3C(N)SC4=NN=C(CC=C(C=C2)POP31)O4	6.95484833	-227.4284134	0.07641276	0
ZINC10189421	C=CC(F)=CC=C1C2SC(=NN)SC3=COOC4=CC=C(C=C4)C1(S3)C1(NO1)NC2=O	6.23657119	-206.1490222	0.17752154	0
ZINC1018972	O=C1CN2N=CC([N+](=O)[O-])=C2C2C(C(F)F)=NN1C2(O)C(F)F	5.51298501	-57.28698646	0.24638463	0
ZINC10190137	CSC1=NC2=CC(=O)N1C=C1C3=C1C=C(C=C3)NS(=O)(=O)C1=CC(=CC=C1)C(=O)OC2	5.4818385	-203.8455293	0.23768534	0
ZINC1019035	C=C1C=C2C3=C(Cl)N(CC)N=C3C3=CC2=PC2=C3N(S1)C(=C)SC=NNP2	6.72153002	-95.58086726	0.11653395	0
ZINC1019044	CC1=C2C=NN1C(C)C1CC(C)CC3=C1C(C#N)=C(NC(=O)N=C2)S3	6.19939474	-92.74109227	0.20074115	0
ZINC1019066	COC(=O)C1=C2SC3=C1C=C1C4=C(C)P(C13)N2C(=O)C(=C1C2=CN(S)N=C21)CC=P4	7.00471104	-159.9114563	0.12566479	0
ZINC1019101	CNN=C1C(=O)NC2=POC3=CCC4=C3N2C[NH+](CCO)C4N=C1Br	7.52732725	-123.5972242	0.08865779	0
ZINC10191319	CC=CC=C1NC(O)C2=CC=C(O)C2=C1C(=O)POCC#N	5.00044408	-128.3577814	0.17083748	0
ZINC10192351	O=C1NN=CC=C2C3=C(CCl)C1(C1=CC=CC=C1)SC(=N3)N2C1CC1	5.55703275	-89.07676157	0.16346244	0
ZINC10193088	O=C(NC1=CC=C(N2CC[NH+](CC3=CC=CC=C3)CC2)C=C1)C1=NC=C2N=C1N2	4.09881417	125.3209522	0.23251723	0
ZINC101931	COC1=CC2=CC3=C1OCC(CC1=CC(=NOC2=O)C=CC1=O)O3	5.64338349	-104.0375947	0.23562089	0
ZINC10193261	CC1=CC2=C(C=C1C(=O)OCC1=NN=C3N1C1=C=CC=C1C(=O)N3C)S(=O)(=O)N2C(C)C	3.92106751	-77.63920279	0.11675155	0
ZINC10193397	CC(=N)C=C1OC2C(C)=C3C(C)=C(C2Cl)N2C=NN=C2SCC(=O)N13	6.24985008	-116.0583294	0.18969729	0
ZINC10193758	CC1NC(=O)CC=CC2C=C(C3=CC=CC=C3)N(C3=CC=NC1=C3)S2(=O)=O	5.57657857	-83.15920217	0.17566268	0
ZINC1019444	C=C(OC)C1=CC2(CN3C(=S)NC2C(C(=O)OCC)=C3C)C2CC[NH+](C2)C1	7.07326351	-90.64017099	0.11423225	0
ZINC1019506	COC(=O)C1=C(NC2=CC=C(C)C=C2)C=C(C)C2(C(=O)OC)C1C1=CC=C(C=C1)OC2C	4.70739126	-57.66208711	0.13826949	0
ZINC1019508	C=CC(=CC(P)CC12C(C(=O)OC)=C3C(=CN1C(=O)O)CC1=C(C=CC(Cl)C1O)N32)OCC	6.75023336	-170.5817178	0.12209861	0
ZINC10195297	CC1=CC=CCOC2C=CC=C2C=C2C(=O)OC2(C(N)=O)P1Br	5.71533333	-163.59851	0.14789612	0
ZINC1019573	C=CC1C2NC(=O)C3(OCF)C(CCNC)C(F)(P)CC2(C)OCP13	7.27516536	-170.6951027	0.14549823	0
ZINC10196193	CCC(C)(C)NC(=O)CSC(=N)N1C(=N)N2CCC3CC2C2=CCC=C3C1=C2	5.88291681	-93.82814095	0.15467803	0
ZINC1019716	O=C1N(C2=C=C=CC(C(F)(F)F)=C2)C2CS(=O)(=O)CC2N1C1=C(Cl)C=CC=C1	4.47448233	-67.81446574	0.18834712	0
ZINC1019724	CC=C1C=C(Cl)C(Cl)=C2C3N4C(=O)N1C3(C1=CC4=CC(C(F)(F)F)=C1)S2(=O)=O	6.43680495	-89.07446581	0.18268275	0
ZINC1019727	O=C1C(O)OC2=CC3=CC=C2C(F)(C2=C(Cl)C(Cl)C=C2)SC2=NPN=C(S2)N31	7.1717306	-158.6193282	0.16679744	0
ZINC10197616	COC1=CC(NC(=O)COC2=C3C4=CC(=C2)C3CC4=O)=CC=C1	4.38137544	25.27679781	0.31070546	0
ZINC10197654	O=C1ONC2=C1C=CC1=C2OCCNC2=C1C=CC=C2	2.96821358	-61.27892571	0.30375159	0
ZINC10197785	CC(=O)C(SC1=NN=CN1N(C)C)C1=C2CC3(C)CN4CC1=CC(=C24)C1=C(S)C=C13	6.19928921	-67.20442974	0.1497368	0
ZINC10197920	C=C=C1C(=C)N2C(=N)PCNOC3CCC2(C)CC3C1=O	7.19447489	-149.8168411	0.16158337	0
ZINC1019841	CNC12CCC(C(=O)OC)(C1(C)C)C21OC(=O)C(=CC2=CC=CC=C2O)C1=O	5.62478121	-15.05617648	0.20229695	0
ZINC10198716	C=C1ONC=C2CCC34C(=O)C3C(=COCCNPCl)C4=C12	6.08337894	-143.1427515	0.065799	0
ZINC10198793	C=COC1CCC(C)(CC)C(F)C(=CO)C(=C(CN)NC(C)F)C(=C)CO1	5.93353365	-132.5302079	0.12001136	0
ZINC1019888	C=C1C(F)=C(O)CC(CO)ON(C(C)P)C2OC3=C(OC=O)C12NC3=O	7.25616968	-147.5822183	0.14056081	0
ZINC101989	C=CC(Br)=C1CSC(=O)C23CNC(=C4C(=C)OC412)C3C	7.16025716	-121.6042325	0.14568014	0
ZINC10200010	CC1=NN(C)C=C1CC(=O)OC1(C)C(=O)C23CC4CC(C2)C1C(C4)C3	5.93495273	-27.83978636	0.23001159	0
ZINC10200366	C1=CC=C(N2C3=NN=C2N2CCOCC2C2=C(C#CC=C2)C=CCS3)C=1	6.44128873	-225.3774516	0.15599613	0
ZINC10200382	NN=C1ONCN2C3=CC=CC3(Cl)C(C3=CC=C(C=N3)N1CN1C(=O)OCC1S)C2P	7.2437127	-191.4434476	0.12370527	0
ZINC1020116	O=[N+]([O-])C1=C(O)C=NC2C=CC=C12	4.45487359	-75.52496928	0.19835635	0
ZINC1020118	OC1=C2CN(N=C1Cl)C1=C=C=C(Br)C=C12	5.91702299	-89.54087438	0.12138727	0
ZINC10202360	C=C1C=CC2=C1C(NC(C1=CC=C(Cl)C=C1)C1CC1)=NS2(=O)=O	3.82952914	-13.99925904	0.24028472	0
ZINC1020258	CC=NC1=NC=CC2=CC=C(O2)C(=O)C2=C([O-])SC(=O)N1C2C1C=CC(Cl)=C(Cl)C1Cl	7.05105832	-177.5668587	0.10062669	0
ZINC10203489	O=C1C2=C3C=C(C(Br)=C2)C2=CC(SC(F)F)=C(C=C2)NC(=O)CN1C=N3	4.73664112	-71.21077534	0.23010078	0
ZINC10203550	CC1CC2C3=NC(=NO3)C3=CC(O)=C(C(C(F)(F)F)=C3)C(C(N)=O)[NH+]12	6.29101808	-29.87256292	0.29182002	0
ZINC1020365	CC=CC1=NC2=C3N=C1C=CC1=CC(Br)=C(C=C1)N(N)C(=O)C21CCC3C1C	7.07205114	-135.4389187	0.09526501	0
ZINC102042	CC1CC1C(Cl)N1CC([NH+]([O-])O)NC1O	6.23278129	-60.02386765	0.17710186	0
ZINC10204783	CN1CC2=C(C=CC(=O)NCC=C2)C2=CC=COC=CSC(=N2)NC1=O	5.54268691	-231.2357381	0.09488806	0
ZINC1020521	FC1=NC2=C(C=C1)C1=NN3CC4=C(C3=N1)C2=CC=C4	3.63455777	-41.40577245	0.24424108	0
ZINC1020646	NNC(=O)CN=C1C2=CN1C(=O)O2	4.60862687	-3.67705201	0.18344775	0
ZINC1020653	CC12C=CC=CC=CCC3=CC(C4=CC=CC=C4)C(=C(C1)S3)C(=O)C2	5.65326216	-125.7159331	0.15552256	0
ZINC102075	CC=C1C(=O)N2CC(=O)NC(C3=CP=C(OC)PC=C3)=CC=C1C2=O	5.77577736	-195.0408335	0.14585186	0
ZINC1020755	N=CC(=O)CSC(F)N1PC2=C1C=C1C(N)=C1C2	5.64195973	-90.43662626	0.10491051	0
ZINC1020829	O=[NH+]C1=CC=C2C(=C1)C1OC21	5.01203938	-51.79653655	0.24121399	0
ZINC10208335	CC(C)C(F)C=CCCC(O)NNCC(C)CC=CCC(C)NC=O	5.09871355	-77.20037747	0.15888208	0
ZINC1020841	C=C1C=CC(C=C2CCCC=C(C3CC=CC=CS3)PC2O)=C1	5.38279262	-177.1779535	0.1154354	0
ZINC1020845	C=C(Cl)C=C(C)C12CC1(C)CCCCCC2C1C=CN=C1	5.07980782	-108.7444464	0.22142471	0
ZINC10208689	NC12C=C(S1)C(=O)N1N=C2PC1C1=CC2=CC(F)=C1SCC2	6.45761633	-122.9318129	0.14841794	0
ZINC1020883	O=C([O-])C1CC(=O)N2C(=O)CC1C2=O	4.61219017	-10.31768689	0.29393586	0
ZINC1020984	C=NNCC=C1C(=CC=O)C2=CC(N)C1O2	6.2376781	-106.1613586	0.13583763	0
ZINC1021059	COC1=C(OC2N3N=CC4=CC=C5C=CC=C(OCC6=CC(C=C6)C23O)C5=N4)C=CC=C1	6.14142872	-112.9010823	0.15857984	0
ZINC1021076	CC1(C)CCC=C2C=CC=CC1C(P)C=NN2	6.08601024	-133.6054762	0.17226342	0
ZINC10211081	CNN1C2=NC(=CS2)C(=O)SC2=NN=C(NC3=C(C=CC=C3)C3=C1C=CC=C3)S2	4.93009967	-103.0238526	0.27388682	0
ZINC10211167	C=C1C=C(C)C(=CNC2=NN=C(SC(C)C=O)S2)C(O)NC2=CC3=C(C=C2)OC1CO3	6.2017018	-135.7260937	0.18091846	0
ZINC10211228	O=C1CSC2=NN=C(S2)N(C2=CC3=CC=C2C3)C2CC(=CN1Br)C2=CC1=CN1	6.79090841	-195.7024163	0.15799142	0
ZINC10211376	CC1SC2=NC3=C(CN2C2=CC=C(C=C2)CC2=CC(=CC(C#N)=C2)NC1=O)N=CC=C3	5.31287139	-151.4372264	0.16613984	0
ZINC10211480	CC1=CC2(C)C=C1CCCC(C)(C#N)NC(=O)CSC1=NC3=C4C=C4C=C3C(=O)N12	5.7923519	-125.7175846	0.17687027	0
ZINC10211490	C=CC1ON2P=C(C(C=N)=CCBr)N3C1C(P)=NC1=CSC(C(=O)NF)C123	4.50365029	-183.4422151	0.14978665	0
ZINC10211503	C=CC=C1N=C2NC(=O)C1=CC1=C(C(C)=CC(C)=C1)N1C(=O)C3=C(C=CC=C3)N=C1SC2C	5.10890242	-89.83551035	0.24877435	0
ZINC10211521	CC(=O)C1=CC2=C(C=C1)C1=C3C=C(C)C(C)=C1N1C(=O)C4=C(C=CC=C4)N=C1SC(C3)C(=O)N2	4.45868109	-46.30349822	0.27459657	0
ZINC1021173	O=C(NN=CC1=C2CC(N2)C(Cl)C=C([N+](=O)[O-])C=C1)C1=CC=CN=C1	5.18419822	-28.76176988	0.24921374	0
ZINC1021175	CC1=CC=C2N=C3OC2=C1C1=C(O)C(=CC(C)=CP1)C=NC1=CC=C3C(O)=C1	5.59538348	-95.90711208	0.20089413	0
ZINC1021193	CC1=COC2=C(C(P)=C1)C(C)C1=CC(S)=C3C=C(CO1)OCCC3=NN(C)C(=O)O2	6.65429126	-196.3259874	0.13677734	0
ZINC10212212	CC1C2=C3C(=NSN)NC34C([N+](=O)[O-])=C(Cl)C1(Cl)N(C=O)OC4CC2SCP	7.74868974	-153.2845303	0.11103195	0
ZINC10212382	CC1=C2C=C3C=C1C2C1=C(C(F)(F)F)C(N)(O)C2(C(=O)[O-])NC(=O)NOC4=NN=C(S4)N3C12	7.03894754	-111.9658779	0.10771498	0
ZINC10212534	CC1C=C2C=C(C1)C1=NN=C(SC(Cl)CNC3=C2C([N+](=O)[O-])=C=C3)N1C1=CC2=C(F)C2=C1	6.70118154	-201.6932003	0.10065345	0
ZINC10212592	N#CCCN1C(CC#N)C1CCC=NN(Cl)C1NC=C=C=C(F)C=CC2=CC=C1C=C2	6.97746779	-184.8770959	0.10398701	0
ZINC10212670	C=CC=CC=C1C(NC2=C(C)C=CC=C2C(C)C)C2(C)SC3=NN=C(C4=CC=CC=C42)N31	5.22873848	-74.61619472	0.17945016	0
ZINC1021282	CNCC1=C(P=S)C(N)C2=C3CN(CN(C4=C=CC=C4)C13O)C1=CC2=C(CF)C=C1	6.43395152	-203.064981	0.11670019	0
ZINC10212925	CC1=C2C=CC(=C1)C1=C3C4=C(C=CC(=C4)C(=O)OCCC3C(PC3=CO3)=P1)OC(=O)CO2	5.93506899	-172.7658424	0.1167698	0
ZINC10212930	O=C(OCCCC1=CC=CC=C1)C1=CC=C2OC(=O)C3=C(C=CC=C3[NH2+][O-])C2=C1	2.78965723	57.75871319	0.24863088	0
ZINC10212941	C=C1C=C2C(C)=CC3OC1(PF)C(=O)OCC2=C(C(COCC)=PC)C1=C=C=CC3=C1Cl	7.63135812	-228.3221854	0.09566834	0
ZINC10212984	O=C(CC1=CC(Cl)C=C1)OC=CC=C1C=CCC=C2C=CC=C(CC2)OC1=O	6.0568226	-232.3413802	0.08719243	0
ZINC10212996	C=CSCC1C2=C(Cl)COSC(S)(C=O)C2=C2CN3OC4=CC13N42	7.80422135	-148.8117295	0.07269953	0
ZINC10213009	CC1PNC2=C1C1CCP(C)C(=CS2)C2=NN2C(=O)N(Cl)N1	7.36155133	-164.8203672	0.1527421	0
ZINC10213015	O=[NH+]C1=CPC2=C(C=C1)OC1(CCl)COC3=CC=C(C=C3)C(=O)OCCCC3=CC=C2C1=C3	6.34949989	-272.5618394	0.16706223	0
ZINC10213093	CC1=C=C(N2C(=O)C(Br)C(C(=O)OCC(=O)NC3CC3O)C2C2=C=C3C=C3S2)C=C1	5.71431701	-137.7367417	0.12911684	0
ZINC10213119	C=CCC12NC(=O)N(CC(=O)N(CC(C)N)PC(=CCCl)C3=CC=C4C=CC1=CC4C3N)C2=O	7.24126678	-214.5488395	0.1174914	0
ZINC10213195	CC1=C(N2CN3C(=O)C2C(=O)OCCOC2=NC=CN=C23)C1O	5.324938	-64.61647684	0.18004388	0
ZINC10213305	CC[NH+]1CCCCC2CC3=CC=C(C=C3C=O)OC(OC)C(O)C21	6.37650301	-77.56496764	0.26155002	0
ZINC10213311	CC(=O)NC1C2=NN1C1=C(SC3=NN=C(C)N3C3(Cl)CC3CC2(C)C)C2=C=C21	6.75000772	-122.5362551	0.08895184	0
ZINC10213315	N=C1C=C2OC3N4C(=O)COP3C3=C(C=C(C=C3)N=C(SC1)C1=C(O)C=C2O1)S4=O	7.70001912	-172.654501	0.08117372	0
ZINC10213411	C=CNC(N)=C1NNNC2(C(=P)N=C)CCCC3=C(OO)SC3(NC1=C)C(=O)N2	7.58384415	-166.4278225	0.11983815	0
ZINC10213509	CC1=C2C3=CC=C(C=C3Cl)NC3=NC(N4CCCC4)=NC(=NC3)N3C(=C1)C3=C2C	5.7414722	-117.1643043	0.17064203	0
ZINC10213510	CC1C2CC(S2)C2=C3N=C4CSC(=CN)P1CC1=PC=C(C=C1)C(=C2)C(F)=C3O4	7.75754021	-189.0818143	0.10828843	0
ZINC1021354	O=C1NN=CC2=CC([NH2+][O-])=C(C=C2)C(C2=C=C(Cl)C=C2)SC1=O	6.56472517	-193.835906	0.11072197	0
ZINC10213685	C=CC=C(Cl)C1CN2CCN(C3=NC(NC4=CC=C(Cl)C4)=NC2=N3)C1O	5.54237061	-98.82754887	0.20774691	0
ZINC10213740	CCC(C)CC(C)(O)OC(=O)C(C=O)=CN1CCNCC1(O)C(O)C(=O)O	5.0831542	-67.42205525	0.13200844	0
ZINC10213797	CC1=NC(C2=CC3=C(C=C2)C2=CN=CC(=N2)C(=O)N3)=CS1	3.3242448	-13.74486996	0.48793559	0
ZINC10213867	CCOC1=CC=C(C2=NN3C4C5=CC(Br)=C(C)CC(=O)N6CCC3(CC6)OC5=C24)C=C1	6.2016433	-64.41041389	0.13769328	0
ZINC10213873	CNCOC1CC(Cl)=CCNC(=O)C2([NH+]=O)C=NC1=C2	6.68042855	-120.1573816	0.17158806	0
ZINC10213886	C=C1C2=NC1C(OC(O)Cl)=COCC(=O)N1C3CC45OC(=PCCl)C1(Br)C4C(Cl)C=CC2N35	8.00028577	-202.1018138	0.08493829	0
ZINC10213986	CC12NC(OF)=C(C(F)CP)C3=CP1C(Cl)N32	7.33958805	-122.8069545	0.11705618	0
ZINC10214009	CNCC1=CC2=C(CCSP1)N2OC(=O)C1=C2ONC2NC1=NO	5.85607227	-129.4068113	0.09038885	0
ZINC10214086	O=C1C=CC2=CC(Br)CC=C2C2=C3C=C(O1)C(=C2)C(=O)OCCOC1=CC=CC3=C1	5.49862441	-144.5966076	0.16994064	0
ZINC10214208	C=C(Cl)C=CC1=CC2CC3=NN2C2(CC[NH+](CC)CC2=CC3=CC(O)CS)O1	7.45085372	-131.8146165	0.13823424	0
ZINC10214214	CC=C1C=C=C=C(P)OC(=O)N2CCPC3(OC4(C=CC(Cl)=C4)C4C1=NN43)SC2	7.56945861	-248.6924858	0.0664037	0
ZINC10214274	O=CN1CCSC2(OC3=CC4=C(Br)C=C3C43CC(C4=CC=CS4)=NN32)N(F)C1	7.03852231	-112.2812363	0.13172421	0
ZINC10214275	COC(=O)N1CCC(N2N=C3OC2C2=CC(C=CBr)=C2OC2=C3SPC=C2)C1	6.09115187	-133.3716607	0.07760523	0
ZINC10214276	O=C1NCC2=CC=C(C=C1C=CC=CC1=CC=CC=C1)C1=NN=C3CCCC2CN31	5.36412127	-103.0193451	0.23028876	0
ZINC10214398	CCOC(C)=C1OC23CCN(C(C)=O)C(=CC=C1C1CC(C4=CC=C(OCC)C=C4)=NN12)C3	5.50072617	-30.12490152	0.16089876	0
ZINC10214416	CC=C1C(=C(C)OC)OC23CCN(C(=O)OC)C(C2)C2C(C4=CC5=C(C=C4)OCO5)=NN3C12	6.31443017	-69.60040469	0.14620759	0
ZINC10214530	CC(=O)N1CCC2(CC1)OC1=C3C=CC=C1OCCCC1=CC(=C(O)C=C1)C1=NN2C3C1	5.67749828	-32.43740897	0.24092109	0
ZINC10214546	OC1=CC=C(Cl)C=C1C1=NN2C(C1)C1=C(OC23CC[NH2+]CS3)C2=CC=C1CCO2	5.74399065	-39.70830304	0.24976556	0
ZINC10214572	CCOC(=O)N1CCC2(C1)OC1=C(OCC)CC(S)C=C1C1CC(C3=CC(O)=C=C3)=NN12	5.73919724	-146.266951	0.11296503	0
ZINC10214665	ClC1=C(CC2(Cl)OC(=NN=C3C=N3)S2)C=C=CC2=C1N=CS2	5.48770807	-105.6187982	0.1358167	0
ZINC10214695	CC1=CC(NC(=O)NC(=C2C=CC=CC2=N)N(C=O)C2CC2S)=COC=C1	5.16731354	-162.6555905	0.08394059	0
ZINC10214698	CC1(F)CP2SC3=NCN(CC(N)(F)CC(=O)C(=P)OF)C(=C32)N2C(=O)P2ONC12CS2	7.7453481	-178.2116333	0.11393079	0
ZINC10214710	O=C1CC2(CF)CC3CC(CC4(C3)C3CN(CC4N3S(=O)(=O)C3=C(F)C=CC=C3)C(=O)CN1)C2	6.77621164	-56.94019843	0.22475039	0
ZINC10214715	CCCC1CNC(=O)C2C(C)C2C2=C(N)N(C(C)C)C(=O)N1C2=O	5.59718459	-54.62469304	0.17248466	0
ZINC10214746	O=C(C1OCCC2=CC=C1C=C2)N1CCC2=C1C=CC=C2	3.72152898	-17.28605551	0.53890422	0
ZINC10214749	COC1=CC2=C(Br)C=C1OCC1=CC3=C(C(=CC(=O)O3)COC(=O)C2)C2=CC=CC=C12	4.69775462	-81.45357375	0.19413488	0
ZINC1021478	C=C=C(C(C)=NNSC(=O)C1=C(O)C2=NC21)C1(CC[O-])NC1=O	5.74996176	-89.18771289	0.14354668	0
ZINC10214840	CC1(COC(=O)C2=CC=CC=C2OC(=O)OOC2=C([NH3+])C=C=C2)OC2=C=CC1=C2	5.76466638	-96.84313442	0.07652668	0
ZINC10214916	C=CC=CC1=CC2=NC=CC3=C(NC(=O)N1)N(CC1=CC=CC(OC)=C1)CN=C23	4.8238402	-21.43337398	0.26943215	0
ZINC10214950	CCC1=CC=C(N2C(=O)N=C3C=CCC3=C2NC(=O)N2C3=CC#CC(F)=C32)C=C1	4.40250571	-86.33648631	0.1522236	0
ZINC10214967	CC1=CC=C(NC(=O)NC2=C3C=CC4=CC3=NC(=O)N2CCC2=CC=C4C(O)=C2)C=C1	4.3269344	-11.3215066	0.22123139	0
ZINC10215021	CC=CC1=CC2=CCC3=CN(N=C3C(F)S2)C2=NC(C)=CC1=N2	6.12130474	-90.16708566	0.13949274	0
ZINC10215033	CNC(O)C1(C)COC2=CC=CC(C)(C)C3=CC=C(C=C3)C3=NN=C(S1)N3C2C1=CC=CO1	6.14419645	-113.295903	0.14823153	0
ZINC10215076	CC1=CC(C)=C(S(=N)(=O)N2C3PNCC=CC(N)C4CN=C(S4)C2S3)C=C1	7.07933478	-115.7212865	0.10233325	0
ZINC10215077	CC1=C(C2NN=C3CC(COC4=CC=C3C=C4)C3=C(C=CC=C3)O2)SC=C1	5.18381828	-78.66359489	0.22551775	0
ZINC10215087	CSC=C(C)C1OC2=CCC(Br)C=C2C2C3C(=NN21)C1=C3C=C2OC2=C1	5.49319903	-142.4127371	0.09248451	0
ZINC10215170	ClC1=CC=C2OC3C4=CC=NC(=C4)C1=C2C1CC(C2=CC4=C(C=C2)OCO4)=NN13	4.83403099	-1.39225494	0.29854069	0
ZINC10215176	C=CC=C1C(=O)OCC2(C)OC(=C)C=CC=C2C2=C3C(=CC2OC(C)C)C(=O)OC31	5.70865034	-188.0360043	0.08833701	0
ZINC10215184	SC1=CCSC=C1C1OC2=CC=CC=C2C2CNC(C3C=C4OCOC4=C3)=NN21	5.01663872	-132.9447438	0.14277977	0
ZINC1021519	CC1(C)CC2C=C3C(=CC2P)NC2=C3C=NN2C(=O)O1	6.50643629	-94.34761199	0.23859311	0
ZINC10215229	C=CPC=CC1=CC=CC=CC=CC(OC2=C3C=C4CC2OCCOC4=CC=CC3)CO1	6.66412257	-244.7609373	0.1858141	0
ZINC10215255	C=C(Br)C=C1C(N)OCC23OC(=C=C2PP1C)ONOC(=O)C1C=CC2=C1C3OCN2	6.80487378	-246.1908479	0.07191474	0
ZINC10215282	CC1=CC=C2OC(C)C(=O)N3CCC(CC3)C(=O)NC3=CC=C(OCC2=C1)C(O)=C3	4.881159	-141.2240602	0.27609394	0
ZINC10215332	OC1=C(C2=NN3C(C2)C2=C4C=C(C=C2)C2=C(OC=C2)C3O4)C=C(Cl)C=C1	4.54381708	-18.98867793	0.27400616	0
ZINC10215352	OC1=CC(Cl)C=C1C1=NN2C(C1)C1=C(C=CC(Cl)=C1)OC2C1=CC=CO1	4.29275502	-27.03963847	0.24327198	0
ZINC10215367	CC1=C2CC(OC3=CC=CC4=CC=CN=C43)C(=O)NC2=NO1	3.38553893	-0.86208878	0.32494638	0
ZINC10215395	CNCC1=PC(=O)CC2=C3P=CC(C=O)=C(OC(C)=C1)C3O2	6.95455397	-144.7474381	0.11553507	0
ZINC10215406	OC1=CC=C(C2=NN3C(C2)C2=C4C(Cl)=CC=C2OC3C2=C4C=CN=C2)C=C1	4.25638463	-38.84179325	0.21561435	0
ZINC10215502	C=C1C=CC(O)=C(OC)C23OC4=C(C=C(Cl)C(=C4)C4=CC2=CC=N4)C2CC1=NP23	7.05950294	-137.8339099	0.15669793	0
ZINC10215568	CCC1C2=CC=C(S2)C2=NN=C(SCCC3C4=C5C(=O)N(C4)CCN5C3N)N21	5.60796874	-56.17616969	0.15495286	0
ZINC1021559	O=C1C2CCC3=CC=C4N=C(SC4=C3)N1C1=CC=C3SC(=NC3=C1)S2	5.57862414	-102.5077147	0.26710101	0
ZINC10215687	CCOC1C=CC(C2=NN3C(C2)C2=C(OC3C3=CN=CC=C3)C(OC)=CC=C2)=C1	4.1488231	-38.66086576	0.20418253	0
ZINC10215711	C=C1C=C=CN(C(=O)C2=C=CC3=C2C(OCCS)CO3)C2=CC=CC=C2C(=O)NC1C	5.65527799	-164.0665036	0.12944568	0
ZINC10215722	CCOC1=CC=C(C2=NN3C(P2)C2=CC(=CC(OCC)=C2O)C3C2=C=CC=NC(C)C2)C(Cl)C1	6.3483904	-190.4321782	0.07233691	0
ZINC10215762	COCC(C(=O)NCC(=O)NNC(=O)C(C)OC1=CC=C2C=CC=CC21)=C1C=C1OC	4.3531761	-84.28516937	0.16415435	0
ZINC10215779	COC1=CC=CC2=C1OC(C1=NC=CC=C1)N1N=C3C4=C(C5=C(C=C4)OCO5)C3C21	4.13175399	-58.9696454	0.21990481	0
ZINC10215835	CC(=O)C=CC1=CSC2=C1COC1=CC3=C4C=C1N(C3)S(=O)C1=C(Cl)C=C3C(=O)N(NC(=O)O2)C3=C41	6.38817864	-125.8548325	0.15675845	0
ZINC10215841	O=CCOCCOC1=CC2=CC=C1C(C1=CC=CO1)NCC1N=CC=C1NC2=O	5.2800435	-104.0716906	0.19018947	0
ZINC10215916	CCOC1=C2OC3C4=CC(O4)C4(CC(C5=C(O)C=NC=C5)=NN34)C2=CC=C1	5.41396158	-60.38842987	0.1811776	0
ZINC10216044	COC1=CC2=C3CNC(=O)NC(C)C4=CC=C(O)C=C4C1=C23	3.82972181	-86.51536391	0.26494902	0
ZINC10216230	CCC1=C(N=C(C)C)OCN1CCOOC1=C2P=C(N(C=O)C2=O)C12CO2	6.37317323	-132.7247295	0.08536429	0
ZINC10216280	CCOC1(Cl)COC2=C3C=CC(=C2)C(=O)NNC(=O)C2=C1C=C(C)C23	6.01208696	-113.1021918	0.15592016	0
ZINC10216304	CC1=CC=NC2=C(ON(C)C3=CC(=CC=N3)C(=O)NNC2=O)C(F)O1	5.57030439	-130.3661083	0.14521218	0
ZINC10216336	NSOCCOC1=CC=CC2=C1N1COC3=C(C=C4C=CN=CC43)C21	4.9481262	-135.4646208	0.13367526	0
ZINC10216354	CP1SC2(C)CC3=C(C(=NO3)N(Cl)C1=O)C1(F)C=CC2=CC1F	7.45624627	-157.5434615	0.07804954	0
ZINC10216386	CCOCC1(C(=O)N2NC(=O)C2OC2C=CC=C2C)C=CO1	5.0446435	-105.0751164	0.14377452	0
ZINC10216393	O=C1C2CCN(CC2)C(=O)C(OC2=C(F)C=CC=C2)N1C1=CC2=C(C=C1)OCO2	3.8815238	-2.95162267	0.32034372	0
ZINC10216439	CN(C=CC=C1C=CC2CCC(C#N)(C2)C(=O)NC2=NC1=CPS2)S(C)(=O)=O	6.9457707	-156.781747	0.08787039	0
ZINC10216516	C=CC(=CC(=N)C(C)OCC)C(O)NC1NC2=NC(O)C1=C2	6.34684818	-81.32907066	0.15101997	0
ZINC10216537	COC1C(=O)OC2=CC=CC(=C2)CNNC(=O)C2=CC=C(C=C2)NC(=O)C2CCCCC12	5.77722524	-235.2504457	0.17661094	0
ZINC10216548	CN1C(=O)C2=CC3(Br)C4=C3C(F)=CCC3SC(Cl)C=CN=C2N(S4)C31Cl	7.68371331	-169.6130236	0.0790107	0
ZINC10216641	CC1(C)C(=O)CCN2CCC(C(=O)NC3=CP=C4OCOC4C3O)CC2N(C=O)C(=O)C=CCC1S	6.06912853	-193.8709293	0.11713728	0
ZINC10216642	C=PSC1=C2ONC3(C(O)N3C=O)C(CCO)COC2=NC1	6.48627348	-132.6882144	0.09560658	0
ZINC10216682	CCCC(O)C1COC(=N)C(F)(C(C)OCCOC2=CCC(C(N)=O)=C2)C1N	5.21667567	-103.8994607	0.10008853	0
ZINC1021677	OC1C(C2=CC=CC=C2)PC=CC=[N+]1CC1=C=CC=C1	5.417867	-136.7096313	0.1288347	0
ZINC10216780	CC1CCNC2=CC=CC=C2C1C(=O)CN(C)C(=O)NC1CCCCCCC1=O	3.82232285	-11.17377623	0.25966737	0
ZINC10216786	CCPC1C2CCC34NC(=O)N5CC(P)(OC3OCCC24)N1C1=C(C=CC=C1NC(O)S)O5	7.75337222	-169.2410504	0.15598428	0
ZINC10216791	CC1(Cl)OC2=C3C=C4OCCOCCSN(CPNC1C4=C2)C3=O	6.5645646	-131.789318	0.21109267	0
ZINC102168	C=CC=CC1=CC2C(C)OC(C)CN2C2=NN=NN21	4.76909098	-92.56333816	0.26672431	0
ZINC10216810	C=C1C=NC2C3=C4N=C5OC2(OC53)SC(C)CC(P(C)P)(C=CC(F)=P1)N4Br	7.6277951	-194.5367014	0.12949147	0
ZINC10216900	CONC1=CC=C2C=C3COC4=CC5=CC(S)=C4OCC4C(=O)N5CN(C(=O)CCO)CC4C3=CC2=C1	5.75493393	-105.7976759	0.14120479	0
ZINC10216904	CN1SN2C3=C(Cl)C(CN3)CSC3=C(C1=O)C2=NC1=C3CC#C1	7.09098026	-135.215789	0.13128413	0
ZINC10216920	CC1NC2=C3CCC4=CN=CC(=C4SCC(O)C2=CC=C3Cl)C(=O)N1C	5.82985664	-76.00620955	0.24982124	0
ZINC10216957	CN1N2C3=NN=C(N3)C3C=CN=C(C(=C(CC4PC4(O)Br)SC2=O)C(=O)O3)C1(C)O	7.60113417	-158.761598	0.11164998	0
ZINC10216962	C=CC1=C(Cl)C2=C(N)C(F)N3CNC4=COSNC2C(=C4C3=O)SS1	6.84749119	-160.9174332	0.1123517	0
ZINC10216993	CC1=CC=C2OCC(C3=CC=CC=C3)([NH+]3CCC3C(=O)SNC3=CC=CC=C3)CNC2=C1	4.49286232	-45.50731096	0.14701896	0
ZINC10217081	CC1=C2CSC=CC=C3C4=NN(C=C4C(=O)OSCC(=O)NC(=C2C#N)O1)C1=CC=C3C=C1	5.61355193	-133.6270989	0.17301333	0
ZINC10217114	CCN(SC1C2=NC3=C1C(=O)N(C)SC(=O)N3C2)C(=O)[O-]	5.80765062	-69.00330838	0.06831026	0
ZINC10217191	O=C1CC2=C(SP=C2)C2=NNC(=N2)SC(=O)N(OO)C2=C1OC1(O)C3=CC3=C21	6.68695985	-172.8940374	0.11283148	0
ZINC10217258	C=NC1=CC=C2PC(Cl)=C(P1)N2C(=O)C1=C2SC=C21	5.76871263	-87.58407335	0.09336121	0
ZINC10217394	C=C(Cl)SOC1=CN(C2(N)CC(C)(P)C(=O)NC3(F)C=C4SC=NN3C42O)S1=O	7.71962571	-175.9223248	0.1208474	0
ZINC10217429	CC1OPC12C=C(Cl)C(C(=O)NC1=CC=C3OC=NC3=C1)=C2	4.89515476	-42.96508867	0.19505164	0
ZINC10217560	C=CC12CC=C1C(=O)PC(=C(O)CN=C)C=CCN(C(S)NC)S2=O	6.65973828	-158.201713	0.12810017	0
ZINC10217653	CC1(C)C=CC(S(N)(=O)=O)=CC=CCCNC(=O)C2=C3C=NC1C3=NC(C1=C=CC=C1)=C2	6.36168789	-237.7100272	0.14607317	0
ZINC10217687	C=C1CC=C(C=O)C12P1NC3=C(NC(=O)C3[O-])C1(C)C(F)P=C(CP)OC2(C)P	7.32391292	-213.4416024	0.08242115	0
ZINC10217696	CC1C=C2NC(=O)CSCCC(=O)N3CC4CC3C3=C5OCOC5=CC(=C3C2=C1)NC4=O	6.25106734	-162.5258352	0.21107662	0
ZINC10217793	CC1C2=CC=C(N=C2)N2CC23CC(C)(OBr)CON(C(O)C2N=C=CC23F)C(C)C(S)C1C	7.00029115	-175.0161325	0.08770239	0
ZINC10217865	CC(=NC1=C2ON=C3SC2=C(CCC(=O)N3CC2=NC=CC2)SC2C=C1C=CC2Br)[N+](=O)[O-]	6.54696691	-168.2109904	0.12355462	0
ZINC10217937	N#CCC1=C2C=C(NC(=O)C3(O)CC(C1)SC1=CC=CC=C13)S2	6.09832068	-80.69175908	0.26313973	0
ZINC10218190	C=C(C1=CP=CC2N3C4=NC5=C(C)C=C(C=C5S4)C(CC2(S)[NH2+]C1)C3=O)S(C)(=O)=O	6.64948923	-112.0167096	0.12549935	0
ZINC10218235	CC(=O)N(CC(S)S(=O)(=O)C1=CC#CC=C1)C1=NC2=C=C([NH+]=O)C2S1	6.23717565	-121.73785	0.10580082	0
ZINC10218259	C=CC1CC2CCNC3=NC(=C)C(=CSC(C)=NC(=C)C2S1(=O)=O)S3	6.8196153	-139.5916575	0.09674422	0
ZINC10218300	CC=CC1=C2C(SN)CC3(CC)SC(=C3C#N)N2C(=O)CCCS1=O	6.11746741	-105.5503324	0.12523399	0
ZINC10218304	CCCC1NC(=O)N(C2C3=C=C(F)C=C32)C1=O	4.63964953	-78.33444894	0.14599151	0
ZINC10218321	CC1=NC2=C(S1)C1C3=C2SC(=N3)NC(=O)CCCS(=O)(=O)C2=CC1C=C2	6.39938241	-136.9107562	0.17052689	0
ZINC10218347	NC1C=CC=C2C=C=C(NC(=O)CCC(Cl)C3=CC=CC([SH]=O)=C3)C21	5.32726604	-137.7928056	0.11778697	0
ZINC10218419	CC1=C2C=C3CC4=C(C2)C2(C)C5=CN=C(OC(CCN5CCC[SH]3OP)C2C1)S4	2.2909383	-173.1993533	0.08013806	0
ZINC10218482	CC=CC1(Cl)C2=C3C=C4C(Cl)=C3N4C(=O)CSCC(=O)OC1(C)CN2	6.78496229	-111.3036455	0.10903826	0
ZINC10218515	C=CCCC(=C1C(C)C1NC=C1C=CC=C1OCCCO)C1=CC=C(C=O)C=N1	4.36287026	-70.18454058	0.21661952	0
ZINC10218532	C=CC1=C(CC2CC3(O)CC(CC(O)S)(C2)C2=CN3C2=N)C=C([SH](=O)=O)C1Br	7.31358677	-157.0053388	0.08784042	0
ZINC10218538	C=C1CC2CS(=O)(=O)C3(Br)OC2NC2=NC(C(=NC[NH+]=O)SC)(S2)C13	7.77025138	-122.4666534	0.07357603	0
ZINC10218542	CC1=CC=C(S(=O)(=O)CCCC(=O)N2C3=NC(=CS3)C3=CC=NC2=C3)C=C1	3.59516435	76.83368539	0.25093518	0
ZINC10218648	CC1=CC2=C(C=C1)S(=O)(=O)CCC(=O)N1C3=C1C1=NC=C(C=C1)NC(=C(C)S3)C=C(C)PC2	6.02812675	-103.5600925	0.19597107	0
ZINC10218668	C=CC(=CC=C1C2=C3N=C(C)SC3=CC2NC(=O)CCCS1(=O)=O)OC	5.14077794	-127.1834477	0.15582141	0
ZINC10218678	O=C1CN=C2C3=CSC(=N3)NC(=O)CC(CS(=O)C3=CC=CC=C3)=C([N+](=O)[O-])C=C12	5.45706055	-86.656071	0.2206219	0
ZINC10218682	CC1=NN=C(SC2C3=CSC(=N3)NNC3C(=P)SN32)O1	6.15924123	-83.20593123	0.22260588	0
ZINC10218709	COC1=CC=CC(C2=C3SC4=NOC3=CC=C(P)CPC23CNC2=CCC3=NC=C42)=C1C=O	7.36926581	-195.824356	0.07639435	0
ZINC10218728	NC1C2=C3C4=C(N2)N(C(=O)N(C=O)CCC2=C(C5=C=C(F)N=C5)OC(=N2)SCC4)C1C=C3Cl	7.21061832	-174.2408876	0.11129488	0
ZINC10218756	CC=C1C=C([N+](=O)[O-])C(OC(C)=O)=C(CS(=O)(=O)C2=NC=C3OC4C3=C24)CO1	4.55097375	-86.28091765	0.15998823	0
ZINC10218785	CC1OC2CSC3=C4SC(N)=PC4=CC3(P)C23COC=NC1(S)S(=O)SC(O)OC3	6.02005032	-206.6475974	0.15468295	0
ZINC10218877	CC(CCS(=O)(=O)C(C=N)=CC=CF)C(=O)NC1=NC2(COC2C)S1	5.79561142	-98.46424564	0.06776187	0
ZINC10219010	CC(=O)CC1=NC2=C3C4=C(CSC5=CC2=C(F)CC5)C(S)=C(COC13)O4	6.48213651	-120.4824091	0.10663849	0
ZINC102191	CC1(C)NC2=NC(=NC3=CC=CC=C32)C2=C(Cl)C=CC=C21	3.33085536	-15.45068183	0.22633229	0
ZINC10219299	CC(P)=C1CC=C2CCC2(N=CC2N=C(NC(=O)C[SH]=O)SC2S)C2=CC2(P)O1	6.6263533	-175.9367624	0.1346245	0
ZINC10219366	C=C1SC2=CN3C(O)C4C=NC(=C)C(=NOC=C2)C(=C)CN(CC4)C3CNS1(=O)=O	7.58357778	-184.466214	0.07384735	0
ZINC10219381	COC12C=CC(=C1)S(=O)(=O)C(=O)NC1=NOC2=C1	6.40192804	-93.94201652	0.17058833	0
ZINC10219382	N#CC1=C(NC(=O)CS(=O)C2=CC(O)C=C2)SC=C1	4.19046792	-2.93213592	0.21890954	0
ZINC10219428	CC(=N)C1=C(S)OC2=CSC(=C2)C23C4=C(SC=C4)C2CN3C(=O)C1	6.60686636	-110.4930933	0.15963018	0
ZINC10219430	C=CC1=C2C=C3C4=C5CP(CCC(F)C(=O)C3=C1C2=C)C1C5=C4SCC=C1SC	6.9754285	-175.6206823	0.09369386	0
ZINC10219463	C=NC1=C2C3=CC(OC)=C(C=C3S(=O)(=O)CCC(N)=O)C2C=NC1=CS	5.0492556	-71.07421833	0.16658005	0
ZINC10219499	C=CCN=CC1=PC2=C(C(O)=CC3=C4C(C[SH]4O3)OS2)C1C	6.9793007	-145.3548089	0.11894058	0
ZINC10219510	CPOC1C=C2OCC3NC(=O)CC(=O)C4=C(C=C(OCS)C4)C1=C2C=CS3	7.0398914	-201.6252816	0.134876	0
ZINC1021954	NC1CN(C2=CC(Cl)=CC2)C(=O)CN1S(=O)C1=C([N+](=O)[O-])C=C=C1	5.49868461	-158.0172964	0.09972663	0
ZINC10219543	CC1C=C2SC3=NC2=C1P(Br)N1CC2=C(CO2)C2=C1SC(S2)C(=O)N3	7.33713644	-168.5136411	0.1359926	0
ZINC10219561	CC=C(C=C1C2=C=C(C(=O)C=O)OSC3=NCC=CC2C=C1SC(S)CN3)OC	7.39913431	-217.6625837	0.08323411	0
ZINC10219570	O=C(OCC1C2CC1CCC2)C1=C2C=CCC=C1SCC(=O)NC1=C(P)C2(O)C2OCOC12	6.97680006	-183.9885787	0.09452655	0
ZINC10219611	C=NC(O)=CC=C1SCCC(=O)N=NC2=C(OO)C([N+](=O)[O-])C=C21	5.61342426	-123.3574643	0.16065929	0
ZINC10219625	NC1N(Br)C23OC(S)=C4SC2C2C=C4C(SF)=C4SC(=NSC43)N1C2=O	6.84743037	-180.0548376	0.07789283	0
ZINC10219660	COCC(C)N1C=C(C=CC=CN2N=C3CS(=O)(=O)CC3=C2N)C(=O)C1=O	4.59279743	-57.93421922	0.11032779	0
ZINC10219744	CC=CC=C1OCC2C3=NCC(=C3CS2(=O)=O)PNC(=O)C(=O)NC2=C1C(C)OCC2	6.87491404	-184.5577574	0.11084028	0
ZINC10219845	CS(=O)CCC(F)C1(S)C2C3C(OC4CN4C(=O)C(C)(O)N(O)CN31)P2CS	7.09047	-141.2080644	0.13018772	0
ZINC10219884	CN1C2=CC=NN2C2=CC=C(Cl)C(=C2C2NCS2(=O)=O)C2(OC(N(Cl)C=O)P2)C1=O	6.54398847	-110.2036353	0.09346011	0
ZINC10219913	O=C1NC2=C3C(=NN2C2=CC=COC(Cl)=C2C(O)CCN(S)C1=O)CS3(=O)=O	5.37297333	-161.4215227	0.20021944	0
ZINC10219977	N=C1SC=CC2CCCC(C2)N1C(=O)C1COC2C=CC(Br)=C2C(=O)O1	5.79099888	-128.3588057	0.17805206	0
ZINC10219987	COCC=C1CN2C(=O)C3=C4OCCOC5=C(C)C(Cl)C2(C1=C5)C1=CCCC(=P)C4=C(C)N3N1	7.5680236	-182.0209296	0.13389886	0
ZINC10220061	COC(NPS)=C1C2=C(C=C3SCC(=O)N3C3=NC1S3)CC2	6.30806538	-117.3025678	0.12543442	0
ZINC10220086	COC1=CC=C2C(=C1)C1=CC(=CC=C1Cl)CN1C(=O)CC(C1=O)[NH+]1CCCC21	5.98166965	-93.74705783	0.24435024	0
ZINC10220103	C=C(F)P=C1C(=C)OCC2=C3C=C3NC(=O)C3=C4C=CC(=C3)C1N(C(=O)CS4)C2C	6.53493679	-157.9410194	0.16074028	0
ZINC10220127	O=C1C2=CC(C3=CC=CO3)=NC3=CC(=CC=C32)NC2C=C(C=CC2F)S(=O)(=O)N2CCCN1CC2	6.30581555	-168.7967476	0.20542061	0
ZINC10220427	CCN1NC(=O)C(=C2OO2)C(=N)NC2PCCC2O1	6.2738096	-119.6799856	0.08191935	0
ZINC1022043	C=CC1(F)OP=CC=C2C1C(=P)NC(=O)C=C(COO)NC2(O)OC	6.58187199	-170.6131264	0.10283035	0
ZINC10220441	O=C1CC2=CC=C(C=C2)OCCC2CC3C(C2)C32OCC(CN1)O2	6.7067231	-192.9709454	0.2681558	0
ZINC10220463	CC(C)OC1=C2C=C(C=C1)C(=O)N1CC3COC4(CC1C24)O3	6.08383916	-83.64690309	0.1788581	0
ZINC10220465	COC1(C(=O)NCC2OC3CCC2(Cl)O3)C=CC=C1OP	6.3327499	-110.7020738	0.1191746	0
ZINC10220507	O=[N+]([O-])C1=CC=C(CNSC2OC2OC23CC(O2)C(S)CC3)C=C1	5.66431713	-44.05378034	0.2418314	0
ZINC10220527	C1=C2OCOC=CC(CNOC3COC4(CCCC4)O3)=C12	5.04376405	-105.0341454	0.11444744	0
ZINC10220542	O=C(NCC1COC2(CCCC2F)O1)C12CC3CC(CC(C3)C1)C2	5.54413037	-14.26112987	0.20831705	0
ZINC10220569	CC(S)C(=CN=N)SNCN1C2C3OC1N32	6.57067482	-94.34855192	0.11775347	0
ZINC10220575	O=C1CCCC12OCC(CNS(=O)C1=CC=C([N+](=O)[O-])C=C1)O2	4.68213112	-39.67221413	0.20556104	0
ZINC10220700	CN1CC2=C3C=C(COC4=CC(=CS)N3CC(CC=C[N+](=O)[O-])=CC=C4S1(=O)=O)O2	6.46486395	-157.244354	0.09983038	0
ZINC10220796	C=CN=CC=C1C2=NN=C(O2)SCC(=O)N2N=C3CC2C2=C1C(=C(F)CC2Cl)C1=CC=C3S1	7.11337322	-188.945692	0.1763736	0
ZINC10220800	O=C1C=CC(C2=CC=CC=C2)=NN1CC1=CC2=CC=C1C2	3.53759489	-0.4598565	0.2304207	0
ZINC10220809	COC1C2C3=NN(C(=O)C31N)C(CN1C3=CSC1(C(O)OF)C(O)=C3Cl)C(Cl)C2Br	7.33055119	-139.9560034	0.10219868	0
ZINC10220814	CCNC1=C2C=C(C2)C2=C(F)C(=CC=C2)C2=NN(C(=O)C=C2)C(C=N)=C1	5.14388685	-83.79410704	0.141837	0
ZINC1022087	CC1C=PC2=CC(=CNN)C2(O)NC2=COC=C(C(Cl)=C2)S(=O)(=O)NC(=O)C1	6.88559845	-185.7581804	0.09965155	0
ZINC10220875	O=C1C2P3P=NC1(S)C(P)SC1(F)PC1(NCl)P2C3=S	6.46443566	-162.8314841	0.08912443	0
ZINC10220896	NC(=O)C1CCC(C(=O)C(=O)NC2=C3CSC(O)C3=NN2C2C=CC(O)=C2)C1	5.01107075	-90.01999007	0.15324578	0
ZINC10220900	COC1=C2C=C3CCNC(=O)C(=O)N2C2=C4CSC(=CC(F)=CC=C(C)N2C3=C1)C4=N	5.03268947	-66.06385883	0.16868486	0
ZINC10220904	O=C1CN(CC2=CC=CS2)N1C1=CC(Cl)=NC(O)C1N1C=C2CSC(=O)C2=N1	4.79906274	-77.72137727	0.20699619	0
ZINC10220970	CNC(=O)C(=O)NC1=CC=CC12C1CN2C(O)C1	5.89775807	-64.98007887	0.15706642	0
ZINC10220994	CC1=CC=C2C=CN3CC(CC3=O)C3=C(Cl)C(=CC=C31)CNC(=O)C(=O)N2	5.93406684	-167.7764086	0.23683455	0
ZINC10221000	CC1=CC2(CC(Br)OC2O)C(=O)NC2=CC(=C2)N(F)C1	6.99020366	-119.8258426	0.16778516	0
ZINC10221011	C=C1C2=C3C(Cl)=CC4=C2CN3CC(=O)N(O)C1=CC(N1CCCC1=O)=C4	4.96900823	-99.45581013	0.22009458	0
ZINC10221020	O=C(NCC1CCCO1)C(=O)NC1=CC(N2C(=O)CC3CC32)=CC=C1	3.36079969	74.39142947	0.39782654	0
ZINC10221059	CC=CC(=CC1=C2CN(CCN2C2=CC(C)=C(N3CC4CC4C3)N=N2)S1(=O)=O)[N+](=O)[O-]	5.43420978	-103.469559	0.15467496	0
ZINC10221350	O=C1C=C(C2=CC=C(F)S2)C(C2(C3=CPC=CC=C3)CCC2)N1	4.83970998	-159.8604719	0.10562671	0
ZINC1022138	CC1=NN2C3=CC=C(C3)C3=CC(=CC3)OCC(O)NN=CC1=C2Cl	6.62612586	-174.7898242	0.13524466	0
ZINC10221472	CC=NOC1CC2C3=C1CC2CN(C=N)C(CCl)=C1CC(O)=C1OP3	7.40917569	-172.4102946	0.09554131	0
ZINC10221912	CC1=CC2=NC3=NC(=NN31)C(=O)NCC1(CCC1)C1=CC=CC=C1C2	4.92329237	-70.12858534	0.25237774	0
ZINC10221946	COC(C=C(C)C(=O)NCC12CCC1C1=CC=CC2=C1)=C1OCC(=O)N=C1OC	5.18128513	-67.33792646	0.15715112	0
ZINC10221948	CC1=C2C3=CC=CC(=C3N1)C1=CC=C(C=C1)C1(CCC1)CNC2=O	4.72160145	-44.43678494	0.29653598	0
ZINC10222000	CC1=C2C=NC(=C1)C1(CCC1)CN1C(=O)C3=C(C=C1C(S(N)(=O)=S)=C3)C2	6.15062253	-53.42520956	0.09835385	0
ZINC10222033	CN1N=C2C3=C1N=CN(CC(=O)N2CC1(C2=CC=CC=C2)CCC1)C3=O	3.75376599	-9.84126091	0.26375154	0
ZINC10222099	COOC1=CC2=C(SN=C1O)C(OCC1=C3C1=C1C(N4C=CC=N4)C31F)N(Br)C2=O	5.73647746	-147.1053039	0.10633417	0
ZINC1022229	CC1=NN(C2=CC=C(C)C=C2)C(=O)C12C(C1=CC=CC([N+](=O)[O-])=C1)C21C(=O)N(C2=CC=C(C)C=C=C2)N=C1C	5.53454362	-89.55991968	0.23176872	0
ZINC10222328	CC=PNC1=CC(C2CC3(Br)C(=O)N23)C(CNC(=O)C2=C=CP2C)C1	6.45784484	-135.1054534	0.11201476	0
ZINC10222667	CC1=C(C(=O)NCCC2=CC3=C(C=C2)C32C=NN2)OC2=CC=CC=C21	3.68425546	63.9684185	0.27263998	0
ZINC10222683	CC1=CC2=CC(=C1)C(O)NCCC1=CC(=C(N3C=CC=N3)C=C1)CO2	5.12435747	-123.2070567	0.27298974	0
ZINC10222733	CN1CCN2CC3=C(C=CC(=C3)C=CC1=[NH2+])N1N=CC3=C1N=C(CC2=O)NC3=O	5.49650958	-109.9780013	0.26880446	0
ZINC102235	O=[N+]([O-])C=C1C(P)C23C=C(Br)C=C(CN(O)C1C2)P=N3	7.47661437	-136.5729781	0.13148559	0
ZINC10223926	CCN(CC)C(=O)CN1N=NC2=CC=C=C2C1=O	3.73431973	-58.6517376	0.23094676	0
ZINC1022404	COC(OC)C12C3=CC=CC=C3C(C3=CC=CC31)C1C(=O)N(C3=C(C)C(C)=CC=C3)C(=O)C12	5.08680943	-58.02002647	0.2201621	0
ZINC10224324	N#CC(C#N)=C(S)NN1CCC(SC2CC3=C2N=CC(F)=C3)CC1=O	4.63579188	-34.96306287	0.16396492	0
ZINC1022444	CC1(Cl)C=CCCCC2C3CC4(I)OC1=C4N(C1C=CN=C1)C(=O)C32	7.33382905	-144.506648	0.12510436	0
ZINC10224542	CC1C2SC3(S)CC(=C(F)C(=N)OCP1F)N=CSC1C(=O)NON3C21	6.37187335	-188.5329822	0.10502792	0
ZINC10224713	C=CC1=NP2N=C3SCC(NC=O)C=C4NCC(C=CC=C(CNO)N42)N13	7.48485634	-179.203122	0.12040149	0
ZINC1022479	O=C1C2=CC=C(N3CCOCC3)C3=CC=CC(=C23)C(=O)N1C1=C=C(C2=CC(O)=CC=C2)N=C1	3.22054922	-14.1338095	0.28077689	0
ZINC10225006	C=C=CN(C=CC1CC(=CN)C2(C1)CC[NH2+]C(C)CC2C)C[SH](O)SC	7.28449391	-129.1046481	0.05844822	0
ZINC10225047	COC1=C2C=C(NC(=O)C([NH+]3CCC4C5=CNC6=C5C=C(C=C6)C4C3)C2)C([N+](=O)[O-])=C1	5.87102738	-72.37091858	0.26608891	0
ZINC10225050	CC=C(NC)C1C(N)=C(C[NH+](C(C)O)C(C)(C(N)=O)[N+](=O)[O-])OC1C(C)C=C=COC	6.18167193	-87.82209146	0.11075891	0
ZINC10225075	O=C(NC1=CC=C(Cl)C=C1F)C1CC2(C3=CNC4=CC=CC=C34)CC[NH+]1CC2	4.61021184	46.74410839	0.28567377	0
ZINC10225120	CC(CNC1=CC=CC(Cl)C1C)[NH+]1CCC(S)(C2NC3=CC=CC=C32)CC1O	5.91065892	-131.1616532	0.13770957	0
ZINC10225291	CC(NC(=O)CC1=NC2=CC=NC=C2O1)C1=CC=C(N2C=NC=N2)C=N1	3.25404977	60.84298431	0.29117534	0
ZINC10225809	C=C=C1C(NC(C)=O)C2=CC=C(Cl)C=C2C2PC(Cl)C[NH+]3C2C13C(=C)OC	5.96269539	-106.9545918	0.11361101	0
ZINC10225890	CC=C(C=C1CC1C1C[NH2+]CC(=O)N(C)C2(F)C=C(F)N=C12)OC	5.89590678	-119.773316	0.0982965	0
ZINC10226005	C[NH+]1CC(=O)CN2CC(=O)NC3=C(C4=C(F)C(=C3)C42)C2CP(C1)SC2O	7.72285358	-131.3444178	0.21001317	0
ZINC1022601	O=C1C2=CC=CC=C3CC=C4C(=C43)NNC(=O)C(=O)N1CC2	4.31650201	-53.5280541	0.25045761	0
ZINC10226638	CC1CCCC(O)C1[NH+]1CCNC2=C(Cl)C=CC23OCSCCC3C1	6.48637852	-136.3541598	0.09033637	0
ZINC1022666	SC1=C(N=NNC2=NON=C2)CN2N=C3CC2C(CC3)C2=CC=C1C=C2	6.41184633	-98.20121874	0.09831671	0
ZINC1022672	O=C(CSC1=NC2C(=CP=CC2Cl)S1)OC1=CC2(C=CC=CO2)P=C1	6.59632842	-166.5263484	0.03013498	0
ZINC1022693	O=CC1=C2CC(CNN=C3C4=CC=CON43)=CCC1=NO2	5.72813592	-113.1899104	0.06133617	0
ZINC1022740	C=CC1=CC=C1N1C(N)=C(C(=O)OC)C2C3=C(CC=C(Br)S3)C3CCC1=C2C3=O	5.58070156	-123.188608	0.10010316	0
ZINC1022773	CC(=O)ON1N=C(C2=CC=CC=C2C(=O)[O-])N2N=NC(=N2)C2=CC1=CC=C2Cl	4.83347181	-1.64176712	0.20657738	0
ZINC1022809	C=C1N=C2NC(CCOS2)C(OC)=CCC2=CC(=CC=C2)C2=PC3=C4C=C(C)C(=C31)CN42	6.88704084	-200.2748947	0.09090257	0
ZINC10228505	CC(=O)NC1P=C(CNOC2=C=C3OCOC3=C2)S1	5.4988315	-136.1640566	0.06881465	0
ZINC1022894	NC1C=CSC1C1=CC(=O)C(N2C=NC([N+](=O)[O-])=N2)C(C2=CC=NC=C2)C1	4.81212079	-80.52714524	0.13671979	0
ZINC10229015	C=C(OCC(N)[NH2+]CCNC1=C=CC(N2OOCC2=O)=C1)C1CC1(C)P	6.44175486	-159.2710866	0.09972603	0
ZINC10229159	C=C1C=CC(OC)C2=C(C3=NN=C(SC(=O)NC(C=CC)=NO)N31)C(C)C=C2	5.10909082	-126.6894913	0.12343594	0
ZINC102295	CC=C1C=CCC(=O)CN1C(C#N)C1=C=CC=C1	5.17491126	-137.512579	0.11277371	0
ZINC1022974	C=C1C=CSOC2=CC3=CC=C2C(=NN=CCNC)CC(C1)P3	6.79467224	-155.8407123	0.05282203	0
ZINC10229865	CN1C2=NN=C1C13C=C=C(F)C1(Br)SC1=C(F)C(F)=C4C5=C1N4C(O3)C5S2	7.77346442	-140.2335644	0.13293519	0
ZINC102305	CC1=NC=C2C=CC=CC3=CC(O)=CC(=C3)N1C2=O	4.5062592	-29.58762948	0.21119495	0
ZINC1023071	C=C1C=CC2=CNN3C4=CC=C(C)C=C4C4(S)C(=O)N1C2C1=C(Br)C(=O)N(CC3=O)C(=O)N14	6.63541564	-128.0487097	0.12009866	0
ZINC10230734	NC1C2CN2C(=O)C=C(Cl)N(CC2=CC=C(F)C=C2)N=CCC1[SH]=O	5.32278091	-85.01304686	0.1915885	0
ZINC10230985	CSC1(C)SC2=NN=CON2C2=CC(=CC2NC(C)=O)NC1=O	6.56559016	-124.7260816	0.13033799	0
ZINC10231044	CC1=C2C34SC(=NO)C=CC3=C4NC2(O)C1=NSCNCS	6.32821243	-118.5038038	0.07170003	0
ZINC10231432	COC1=CC(C)=NC(SC2C(=O)PN3CC4CC(C)C3C42)=C1C#N	6.14821195	-78.36021555	0.11521856	0
ZINC10231827	CN1CCN(C2(S)C(Cl)=NC3=CC=CC=C32)CC23CC4CC(CC(C4)(C2)CC1=O)C3	6.79917078	-85.42772981	0.20301592	0
ZINC10231846	SC1=C2OC3=C(Cl)C=C(PC3=C1)S2	6.39463148	-71.21252988	0.16100198	0
ZINC10231849	C=C1SSC2(SN)C1OC1NN12	6.63894664	-81.28381466	0.18332414	0
ZINC10231850	ClC12C3=C1C(=C(Br)C21PC2=C1N=NS2)O3	6.42493324	-80.18488608	0.08970629	0
ZINC1023209	CCC1=C2NC(=N1)C1=C3C(=COC1=CC=C3OC)C=C(C)OCOC1=CC=C2C=C1	5.24448477	-106.3767877	0.22381323	0
ZINC10232099	COC(=O)C1=C2C(=O)C(C)=CC(Cl)=C(OC)CC3=C4C(OC)(C=CN3)C42N2N=NN=C2NS1	6.12854585	-147.8552697	0.12757655	0
ZINC10232280	C=C1C2=C(C(PC)=CC(C)=C2)C2=C(OC)C(=CC=C2)C2C1=C(C)N=C1N=NN12	4.91998133	-99.09034949	0.15818669	0
ZINC10232449	NN=C1NC2=C(C(=O)C3=CC=CO3)C(C3=CC=CC=C3)N1N=COC2=O	4.6263023	-40.33842331	0.21507684	0
ZINC10232609	COC(=O)C1=CC(C2C3=C(NC4=NSN=NN42)C([O-])=NN=C3C2=CC=C(C)C=C2)C=C1	4.79373486	-77.41152139	0.15886581	0
ZINC10232675	[O-]C1C(F)=CC=C1C1=C2NC(=CN=N1)NC1=NN=NN1C2C1=CC(Br)=CC=C1	5.65911427	-51.98965597	0.1171095	0
ZINC10232720	CC12OCC(N)C1(O)N=C1NC(C=N)(C(=N)C3=CC=C(Cl)C3)C(C2C(Cl)CS)N(N=N)S1	7.45454813	-194.8096869	0.12542012	0
ZINC10232876	COC1=NC(F)=CC=C2CN(C3C4=NC5OC5=CC=C(CC(F)NC(=O)C3Br)N4)C1S2	7.621789	-184.8112808	0.1269645	0
ZINC10232944	COC1=C(C=CC(=O)N(CC2C=C3C=CP=CC3C(C)NC2=O)C(=S)S)CC=C1	5.67428645	-173.3088817	0.10723011	0
ZINC10232959	O=C(NC1=C=C2OC(=O)C=CC2=C1)C1C2=CC=CC(=C2)N=C2PC(=S)N1C2O	6.37904563	-152.5056832	0.11339822	0
ZINC10233012	COC(=O)C1=CC=C(C2(C)C3=C(NC(=O)N2C2=NOC(C=O)=C2)OC2=C=CC=C2C3)C=C1	4.51174089	-119.1343205	0.10622402	0
ZINC10233062	C[NH+](C)CCNC(C1=C=C([N+](=O)[O-])C=C1)C1=C(C=O)PC2=CSC3=C(Cl)NC2(C3)C1=O	7.4446735	-148.580346	0.06551089	0
ZINC10233065	C=C(C)C(Cl)=CC1C[NH+](CC)CCN2C(=O)C34OC(=CC3N)P(N)C4C(=C1Cl)C2=C=CC	7.40287163	-157.4126468	0.14174905	0
ZINC10233067	CC1[NH+](CCN)C12C1CC(N)C(Cl)=CCC(=O)C3=C(O1)C(=O)N2C3C1=CC=NC=C1F	7.47194905	-138.6440449	0.1520499	0
ZINC10233097	CON1CN(SC)C12PC1=CC([N+]([O-])=S)=CCC3=C4P=C(Cl)C(=CC1)C1=C2SC4N31	7.38970063	-199.0420002	0.0635629	0
ZINC10233105	CCCN(O)C1=C=C2C(=C1)N1C3=C(CN1CS[NH+](C)C)OC1=C2C(C)=C(C)C=C1C3=O	6.11759526	-101.5867478	0.1192473	0
ZINC10233112	CC[NH+](CNC1C2=CC(C(Cl)=N2)C(=O)C1=COC1=CC(C)C(C)=C1)C(C)=O	6.71239161	-118.6501297	0.07323116	0
ZINC10233143	C[NH2+]C1CCN2C(=O)C3=C4C(=O)C5=C(C=C(C(=C5)C1)C(C)C1=C(Cl)P=CC(=C1)C42)O3	7.04560895	-113.1238176	0.2064145	0
ZINC10233176	C=CCOC1=CC=C2OC3=C(C(=O)C4=C=C(C)C=C4)C(C2=C1)N(C1=NCS1)C3=O	5.1102614	-109.3293957	0.21458807	0
ZINC10233180	COC1=CC(P)(C2C3=C4OC5=CC(=C(C)C=C5C3=O)C=NC=CSCN2C4=O)C=C1	6.28371993	-161.437931	0.1646257	0
ZINC10233309	CC1=CC2=C(S)N(CCOC(O)(O)N(C)Cl)OC3=C(N=C1O3)S(=O)C1=C=C=C2C(OS)=C1	7.60802146	-162.1985063	0.06622985	0
ZINC10233401	CN1C(=O)N(CC2=CC=CC2Cl)C(=O)C12N=C1N2C=CN1CC[NH+](C)C	6.0581793	-108.9055355	0.10723804	0
ZINC10233646	N=C1N(CCN)C(=O)C2=C3N=C4N2C(=CCF)CC2=CC=C=C2C(N4CCOCCO)N31	5.85221686	-160.748516	0.0804837	0
ZINC10233783	C=C1C2(C)C=C(S2)N2C3=NC4=C(C(=O)N(C)CC(C)=O)N3C12CCN4	6.3923818	-68.5408569	0.09941375	0
ZINC10233811	CC(=O)CN1C(=O)C2=C(N=C3NN2CCN3C2=C=C(C)C=C2C)N(C)C1=O	4.84170175	-89.67589619	0.15607998	0
ZINC1023433	CC1=C=CN2C=C3CN(C(=S)N4CN(C(=O)OC(C)P)CCC4P1)N2OON3	7.56092714	-168.2026358	0.05337094	0
ZINC10234800	NN1C=CC=C2C=C(CNC(=O)CC3=NNCC4=C3C=CC=C4)C(C1=O)C2P	5.3456691	-126.5360188	0.19497621	0
ZINC1023492	CC1=CC(C)=C2C(=C1)CSC1=C3C1=C(Cl)C(=C3F)CSC1=NN=NN12	5.05395741	-71.73952474	0.19506775	0
ZINC10234928	CC=C1CNC(=CC=N)C2CC2=C(C=C(O)CC2=C=CC(CN)O2)P(O)OC12CP2	7.49278961	-246.2078047	0.08199937	0
ZINC10235129	COC1=CC(F)=C2C(=O)NC3=CC=CC(C3)PCON3C=C(C=N3)C12	6.88169413	-175.1662296	0.16456044	0
ZINC10235645	C=C1OCOC1=CC1=C(C(C)C2=NC3=CSC(Cl)=CCC3S2)CN(CN)C1=O	5.51149131	-147.0800168	0.10358158	0
ZINC10235646	COC1=C(O)C=C2C=C1OCC1=C3SC(=NC3C(C)C=C1)C1CCN(C1)C2=O	6.28066424	-153.2955178	0.13888602	0
ZINC10235667	O=C1C2=CC(F)C(Cl)C=C2C2(C3=NC4=CC(Cl)=CC=C4S3)CC(Cl)C1CN2	5.82496461	-92.47641712	0.17381117	0
ZINC10235673	O=C1C2=C(F)C=C(F)C(Cl)C2C=C2N=C3SC2=C=C(Cl)C2CC3CCN12	6.85548701	-156.964586	0.1849579	0
ZINC1023589	CC=C1SC(=N)N2CCN(CNP)C13C2=C(C)C1(Cl)C(S)=CC13	6.52957534	-137.16356	0.06991533	0
ZINC1023642	O=C(CSC1=NN=C2CC3=C(N=CC3)SC3C=CC(=CC3)N21)C1SC#CC1Br	6.91602086	-151.2462314	0.11126013	0
ZINC10237048	COC1(S(=O)N(C)C)C=C2NC(=O)CC3=C(SC4=NC(C5=CC=C(F)C(F)C5)=CN43)C1C2P	6.47806316	-170.1451391	0.12832646	0
ZINC1023713	O=C(N1C2=CC=CC21)C12CCCC(C1)C1=CC(=CC=C1)CN2CC1=CC2=C(N=C1)C1=CSC=C12	5.81235728	-146.141331	0.1219238	0
ZINC10237372	CC1CC=CC=CN2N=C3C=CP=C2C1(CN)C3	6.9582135	-140.2676162	0.12636242	0
ZINC10237511	CCCC1OC2=CC(CCC(=O)NC3=CC4OC(=C3N3CCCCC43)CN1[SH](=O)=O)C(C)=C2OC	7.08869596	-151.5085037	0.1443717	0
ZINC10237545	O=C(C=C1C2=CN=C3OCOC3=C12)NCC1C2=CC=NC=C2C=C2SC(=O)N1C2=O	5.01679274	-101.3194205	0.15586071	0
ZINC1023794	O=C([O-])C1=CC(NC(=O)C2C3C=CC(C3)C2C(=O)OCC(F)(F)CF)=CC=C1	4.89712791	45.26228483	0.18616918	0
ZINC10237946	COC1=C(O)C2=CC3=C1P(SCC1=CSC2=N1)C1=NC2=C(C=C4OC4=C2)N1C3C	6.2537733	-115.5616281	0.13603187	0
ZINC1023817	C=CC1=C(C(=S)NC2=CC=CC=C2)C(C)(C(=O)C2=C3C=C=C(Cl)C=C32)O1	4.50785416	-91.32947092	0.16509344	0
ZINC10238599	CCN1C2(P)CC13P=C1C2(O)C2=C(C)C(Br)=C(C=C2)C3=C[SH]1(C)=O	5.50733386	-124.2255326	0.10825633	0
ZINC10238644	O=C1PC2C3C24CC4=C2N4C21OCOC34CNCOC1=C(Br)C(CCBr)C1	7.22126367	-157.0079861	0.05973538	0
ZINC10238657	CC1=CC2=C1OC(C=O)CC1=C(S)C=CCPC1C2	5.73569632	-148.9869997	0.10349985	0
ZINC1023866	COC1=CN2C=C(C=C1)OC1=C(Cl)N=NN(C=CC=C(C(=O)[O-])P=C2)C1	6.73193386	-146.8030546	0.08155463	0
ZINC10238791	COP(N)C1=C2C=C(C=C1)OCC13C4=CC(N)C(Cl)C(=C4Cl)SC1C(=O)N23	7.10358658	-168.4568168	0.10715037	0
ZINC10239095	O=C1OCC2=PN=C(OO2)C2=CC(Cl)=C3OCC(CPC3=C2)C1NS(=O)(=O)C1C=CC(F)=C1	7.35530829	-203.5854111	0.09774655	0
ZINC102391	CC1=CNP=C2CC3CC(=CC13)SN2	6.88238745	-99.43382431	0.13329066	0
ZINC1023938	CC1C2=C(Cl)NS(=O)C2(NBr)C(Cl)N(C2N=CCO2)C=C1C=O	6.36352722	-131.2530192	0.07653347	0
ZINC10239460	CC=CC=C1CC2=CC=C(C)N3C4=NN=C3C1C(C)C(=C2)NC(=O)CS4	6.51007258	-185.1631645	0.1565297	0
ZINC10239537	C=C1CC2CC3OC(=O)CN(S(=O)(=O)C4=CC=C(F)C=C4)CC(F)=CC=C1N2C3=O	5.29659129	-73.65706368	0.22747819	0
ZINC1024064	C=C=C1C(F)C2=C(Cl)CN(C(=S)N2Cl)C1(CC)C1=CN=C=CN1	6.74300742	-165.1622643	0.11365906	0
ZINC10240653	CC=CC=C1C2=C3SC(=N)N(C)C(C4=CC(C)=CC=C4)=NC2C(C)N1C3=O	5.06332144	-83.68841875	0.16612693	0
ZINC10240909	CCCC(C(=O)NC1=C=C(C(N)=NN=CS)C=C1C)C1CCS(=O)(=O)C1	5.02313649	-73.38997662	0.17052864	0
ZINC1024127	O=C1NC2=CCC(P)=C3C=C2N(C2=CC3=CC=CO2)C(=O)NC=CC(Cl)C(=CF)N1	6.73329873	-255.686223	0.08396292	0
ZINC10242036	CC(O)P1C(=C(CC(P)N=O)S(=O)(=O)N=O)C2(C)CC1O2	6.82237767	-82.68987206	0.07020328	0
ZINC1024206	CC=C(Cl)C1C(=CC)OC2C(F)NC(=O)NC23C=CC=C3C1Cl	6.24799732	-151.5261187	0.13393853	0
ZINC10242265	CC=C1CCC23CC(C)N4C(=NON=C4C(=CC=CC=COCP)CCN1C2=O)S3	7.50852064	-189.7785025	0.06786745	0
ZINC10242334	CCC1CC(P)CN2CSC(=N1)N1CC3=CC(Cl)C(P)=C3ONCC1C1CC(F)C2C1=S	7.8341848	-212.1526503	0.10569404	0
ZINC10242568	CC1(C)C2C(=C(Cl)O[SH]2(N)=O)C2=CC=CC=CC1C(P)OC(=O)C2	6.85063251	-176.4967297	0.07795944	0
ZINC10242902	CC1=C(C(=O)OCC(=O)C2=CC(O)=C=C=C2)NC=C(S(C)(=O)=O)C=C1	4.39707069	-121.1529828	0.09932645	0
ZINC10243093	COC1=C2C=CC=C1PC1=NN=C3SCC(=O)N4CC5C(=CC2=C(Cl)C=CC5N13)C4C	6.84603708	-178.1076657	0.1206309	0
ZINC1024320	O=S1CC2=CN1C1C2(Cl)C1(OC(F)(F)F)P(O)C(F)(F)F	6.57491613	-75.80839265	0.11546726	0
ZINC102434	C=C(C=C(C=CO)OC)C1=C2COC(=N2)C2=C3C(=C3O1)C=C2	4.67266488	-83.45350489	0.20034882	0
ZINC10243570	CC1=C2C=C=C1N1C=NN=C1SCC2NC=CC(Cl)=C1C=C1F	5.8197563	-140.7543524	0.16131751	0
ZINC10243639	CC1=C2C=CC=C1C1C3SC(=NN=CN21)C1=C2C=C(N)C(Cl)=C1N2C3=O	5.93171445	-90.65807469	0.24261279	0
ZINC10243649	C=CC1=CCC=CC(CP2C=NNC2N)C(N)C=CC2=C3C(=C3C(S)C(=O)N1)C=C2	6.32737919	-209.0985455	0.14054908	0
ZINC10243848	CC1=CC2C=C1N1C=NSN=C1C(NCC(F)(F)F)C(C)S2	6.27596599	-89.43930242	0.089869	0
ZINC10244176	CC1=C2C=CC3=C1N1C=NN=C1SCC(=O)NC1=C(C#N)C(=CS1)CC2CCC3	5.58777659	-95.11774725	0.24062045	0
ZINC10244488	CC1=C2C=C(C(=O)C(C)SC3=NN=CN3C3=CC=CC=C3C)C=C1C2	3.73031656	84.05446034	0.22248192	0
ZINC10244664	C=NN=C1SC(C(=O)NC(O)P2OC3(P)PC23)C(N)N1C1C=CC=C1CC	6.52009125	-183.6400448	0.09936916	0
ZINC10244755	CC(=O)NC1=CC2=CC=C1C1=CC(=CC=C1)C1=C(C3=CC=CC=C3)NC(=N1)SCC(=O)N2	4.51042339	-95.39809477	0.23787215	0
ZINC1024483	NC1=C(C(F)C(CCF)N2CSC(=C=O)C=C(Cl)C2N)C2=C1CO2	5.67469769	-116.7042235	0.09925084	0
ZINC10244978	O=C1C2=CC=C=C(CN1CCCSC1=NN=CN1C1=CC=CC1)N2	4.88018336	-111.2855392	0.16935024	0
ZINC10245103	NN=CC=C(C1=CC1[N+]([O-])=S)C(PF)SCN1C2=C(P=CC3=C=C2CS3)C1(F)F	7.51881267	-203.0161148	0.05981998	0
ZINC10245200	CC1=C2C=CC(=C1)C1=NC=C3C(=CC=CC3=C1Cl)N(C)C(=O)CSC1=NN=CN12	4.65643646	-54.98116258	0.31377009	0
ZINC10245302	NC12SC3(F)C=C1C3OC(CCP)(C(O)=COC=O)CSNC(=O)C1=C(S1)N2Cl	7.78583531	-196.7645365	0.11549024	0
ZINC10245392	COC1=CC=CC(O)C1N1C=CN=C1SCC(=O)N1CNC(N)C(=O)C2C=NC1=C2	5.8630013	-127.6492216	0.12839252	0
ZINC1024540	COC1=CC2(S)C(=C1OC)C2C1CN1S(=O)C=C(Cl)C=CC=O	5.78541953	-128.855113	0.13099026	0
ZINC10245546	C=C1C(Cl)=CC2C(C(=O)CSC3=NN=C(F)N3C3=C=CC=C3CF)SC12	5.55652183	-141.7330462	0.12237016	0
ZINC10245673	CC1=COC2=CCNC(=O)C(SC(=NN)N1C1=CC=C3C=C31)C1=CC=CC1=CC=C2	5.71458812	-205.9837184	0.21800751	0
ZINC10246020	C=C1C=C(C)CSC2=NN=C(NC3=CC=CC=CN3)C2C1=CC(C)N	5.39823148	-193.4190594	0.08327566	0
ZINC10246178	CC1=NN=C2SC(C)C(=O)NC3=C=C4C=C3C3=CCC=C3C3=C(C4)C(=CC=C3)N12	5.9850103	-165.6403044	0.13027603	0
ZINC10246565	C=CC(C)=C1C=CCC2=NN=C(SCC3=CC(=O)N4C(C)=CSC4=N3)NN21	4.02544544	-26.02721317	0.19847158	0
ZINC10246743	CC1=C(N2C3=NN=C2SCC(=O)NC2=CC=CC=C2SC2=CC=C(C=C2)C3)C=CC=C1	4.55665129	-100.0808801	0.25465041	0
ZINC10247076	COC(=O)C1=NN2CC3(F)C=CC(=CC3Br)C3=C1C(=C(NC(=O)C1C=C(OC)C4=C(OC)C41C)S3)C2=O	7.00700871	-127.0275097	0.11049794	0
ZINC1024753	S=C1N2PC13C=NN=C3S2	7.36463969	-70.22307703	0.10720675	0
ZINC1024839	CC1=CC=C(C2=NC3=C(NC(C4=CC=CO4)C4=CC=C(C=C4)S3(=O)=O)O2)C=C1	4.68526876	-30.86952628	0.25752767	0
ZINC10249194	CC1=CC(Cl)=C2C=C(C=NC3=NC(OC2)C2C=PC32)SSC2=CN=CN21	7.64164049	-162.8448069	0.07658117	0
ZINC1024949	CCOC1=CC2=CC=C1OC(=O)CCCN1C(=O)NC2C(C(=O)OC)=C1C	4.60446472	-32.56168424	0.18416904	0
ZINC10250285	CC1=C(C)C2=CC(=C1)CC=CC1=CC(=CO1)C1=NN=C(S2)N1C1=CC=CC=C1	5.08401222	-93.88134896	0.19899191	0
ZINC1025031	C=C(C1=C=CC=C1)N(CBr)P=C1C2=C3C4=C5OC1C3(C1=C(CP4)C(=P2)C1Cl)N(C)C(=O)OS5	7.89778149	-303.7865058	0.06337845	0
ZINC10250516	CC1C(=O)NC2=CC(C3=CN4C=CSC4=N3)=C(C=C2)C2=C3C(=CC=C2)SC2=CC=CC=C2N31	4.66078716	-77.2593887	0.21409662	0
ZINC10250540	O=C(NC1=C2C[SH](O)C2=NN1C1=CCC(F)C=C1P)C(=O)NC1=C(O)C=C=C=C1	5.94756786	-166.943386	0.03426519	0
ZINC10250585	C=NN1CN2C1=C(C)CC1CCSC1C1=CC(=C(C)SCS(=O)O)NC1C(=O)NC2=CC	6.41318249	-173.4519068	0.125578	0
ZINC10250685	CC(=O)N1CCN2C(=O)C(=O)NC3=C4C(=NN3C(C)(C)C)CS(=O)(=O)C42C1	4.75187633	-45.652654	0.17927727	0
ZINC10250783	CC(C)(C)COC12C=CC(O)=C1N1N=CC3=C1N=CN(NC2=O)C3=O	5.77211752	-67.41040331	0.12554778	0
ZINC10250799	CC1NC2=CC(=CC(C)(C)N2)CC2=C(C(=O)NN1C=O)C2(O)CF	6.47719923	-121.0725423	0.14359037	0
ZINC10250833	CC1C=C2C=NN1CN=CN(NC(=O)C1=CC=C(C(F)(F)F)C1Cl)C2=O	6.33064321	-127.566775	0.09147977	0
ZINC10250901	CCOC1=C2C=C(C=C1)C(=O)NN1C(=O)C3=C(N=C21)N(C(C)C)N=C3	3.57282264	-7.03034963	0.30556154	0
ZINC10250978	CC(C)(C)N1N=CC2=C1N=CN(NC(=O)C1CC(=O)N(C3=C=CC=C3)C1)C2=O	4.11866446	-32.82926425	0.22963437	0
ZINC1025110	COC1=CNC(C2CC(C3=CC(OC)C=C3)NC3=NC=NN32)=CC(OC)=C1OC	5.26920637	-148.4758875	0.09880963	0
ZINC10251120	CCOC1=CC2C(=O)N(N3C=NC4=C(C=NN4C4=CP=CC=C4)C3=O)C2=C1	4.52932193	-117.9491499	0.17375184	0
ZINC10251140	O=C1NC(SC2=CC(=CCl)C(O)N=C2)=NC12C=CO2	6.03413006	-111.4266369	0.13847967	0
ZINC102512	CC1=C2OC(O)C(S)C(C(=O)C(Cl)=CP2)S(=P)N1	7.47717466	-125.8087203	0.18688324	0
ZINC10251345	C=C1C(P)(CCl)C2C3=NC4=C(C=NN4C4=CC=CC=C4)C(=O)N3NC(=O)P3NC12C3C	6.34076762	-79.66507093	0.21567828	0
ZINC10251451	C=C1C(=CC=N)C2=NN1C1=C2C(=C)N(NC(=O)C2=CC=C3C(Cl)=C32)C=N1	5.02734596	-99.28808659	0.09750364	0
ZINC10251489	CC1=CC=C(N2N=CC3=C2N=CN(NCC2=C(O)C=CC=C2)C3=O)C=C1	2.42495872	90.49352209	0.33467056	0
ZINC10251548	CCC=CC1=CC=C(OC2=CC=CC=C2)C(=O)NN2C=NC3=C(C=NN31)C2=O	4.86444173	-71.5027976	0.18594364	0
ZINC10251782	O=C1NN2C=NC3=C(C=NN3C3=C(C=C(F)C=C3)C1C1CCCC1)C2	5.27551574	-62.34482551	0.2114584	0
ZINC10251830	CC1=CC=C(Br)C=C2CN3C=C(N=C3S2)C2=CC=C(C=C2)NS1(=O)=O	5.62614076	-117.6265032	0.16126152	0
ZINC10251841	C=C(C=CC(=C)C1=CN2CCSC2=N1)NS(=O)(=O)C1C=C(N)C(Cl)=C1	4.83325598	-63.57865937	0.14517465	0
ZINC10251883	CC1=CC=NC1CNC1=C2C=NP3CCC(=O)N3N(C=N1)C(=O)O2	6.17605427	-136.3914104	0.07905383	0
ZINC10252005	C=NC1=CCC2NC(P)C3=C(OCCC4=C5CC=NN1C1=C5C1=C42)C(OC)=CC3Br	6.1922158	-202.6837123	0.10798713	0
ZINC10252038	C=C1C2=C(N=CN1NC(=O)C1=CC3=CC(Br)=C3O1)N(C1C=CC(C)=C1)N=C2	4.86850016	-124.6212045	0.12824244	0
ZINC10252070	CC1=CC2=CC(=C1C)C1=C([N+](=O)[O-])C(=CC=CC(=O)NN3C=NC4=C(C=NN42)C3=O)C1	5.29119508	-51.26170972	0.23248499	0
ZINC1025210	CC1=C2C(=NO1)C1=C3CC(S)(C=C1Cl)OCC1=NOC4=C1C3=CC(Cl)=C4NC2=O	5.99675561	-74.98929488	0.23146407	0
ZINC10252195	O=C(NCCC1P=CC(O)C1F)SSC1=NC=NNC2=C1C=NN2	5.88896336	-117.9166289	0.08582185	0
ZINC10252220	C=C(P)C1(C(=O)C2(C(=P)CS)CC(C3=CC(=C)S3)=NN2)C2=CN=C1C(C1=NN=CP1)=C2	7.0595817	-193.2176853	0.07140014	0
ZINC10252234	CSC1=C2C=C3CC(=O)N2C2=NC4=C(C=CC=C4OCC3=C1)S2	4.6684128	-50.05220423	0.28555397	0
ZINC10252407	OC1=NN=CNCCP(C2=CC=CC=C2)C2=C3OCCOC3=CC21	5.15306278	-152.1926396	0.15939767	0
ZINC102525	CC(=O)NC1C2=CC=CC=C2C(N)=CC=C2CCC1=C(O)C2	4.93094479	-66.46730213	0.12224811	0
ZINC10252518	NC1SC2=CC=C3CC(=O)N(Cl)C4=C(C(=O)NCCl)C=C(S4)C231	6.31335218	-99.85495944	0.13413109	0
ZINC10252575	CC1=C(C)C2=C(F)C3=C1N=C(S3)N2C(=O)CC1C=C(C[SH](=O)=O)C=P1	5.96013302	-105.6689526	0.12497435	0
ZINC10252614	CC(=CC1CC2=CC=C(S(=O)S)SC1=C2)C1(C)SC(N)=PC1C1=CC2=NP=C21	7.35632534	-166.5693561	0.11504871	0
ZINC10252636	O=C1NC2=NC(=CS2)C2=CC=C(F)C(=C2)C1C1=CNC=C([SH](=O)=O)C=C1	5.90783921	-159.2078232	0.19964867	0
[truncated: 691,354 more rows]
