# Supplementary material for: Profiling and analysis of chemical compounds using pointwise mutual information
Source: J Cheminform. 2021 Jan 10;13:3. doi: 10.1186/s13321-020-00483-y (PMC7798221; doi:10.1186/s13321-020-00483-y)
Supplement: Supplementary file 1 — Additional file 1. Compound sets used for synthetic accessibility analysis (nonpher - 693 353 HS compounds, zinc_random – 693 353 ES compounds, savi - 610 245 ES compounds, scubidoo – 999 749 ES compounds) including excessively complex (i.e., HS) compounds (nonpher_complex – 161 compounds, savi_complex – 2 930 compounds, scubidoo_complex – 104 compounds, gdb_complex – 3 581 compounds). [file 13321_2020_483_MOESM1_ESM.zip › savi.csv]

id	smi	sascore	zrft	syba	complex
AAAANPLVZPAUPJ-CNRAGXNKNA-N	Nc1ncnc2[nH]c(CCc3nnc(-c4cc(F)ccc4Br)o3)nc12	2.823215	0.37469451	78.13585646	0
AAABAXMYMACVTD-MSHHZIMBNA-N	Cc1ccc(-c2ccc(-c3nc4cccc(C(N)=O)c4[nH]3)c(Cl)c2)cc1F	2.313931	0.28270619	40.48189642	0
AAACKZUSLMFOHN-BTEJMFAINA-N	NC(Cc1ccc(O)c([N+](=O)[O-])c1)c1nc2nc(Cl)c(Cl)cc2[nH]1	3.257902	0.2499442	59.0716185	0
AAACSIQOGGSCKR-LNNLXFCONA-N	Cc1nc2ccc(OC(F)(F)F)cc2cc1-c1nc2c(Cl)cc(Cl)cc2[nH]1	2.598946	0.32576941	63.55814611	0
AAAGDULZYYHUPY-HXTKINSTNA-N	CC(Cc1cccc(C(F)(F)F)c1)c1nc2cc(Cl)c(C(F)(F)F)cc2[nH]1	2.983729	0.36234391	85.57575064	0
AAAGRIMACZCOMO-PKSOQXRJNA-N	COc1ccc(Cl)cc1C#Cc1ccc(CC#N)c(C(=O)O)c1	2.460306	0.36894638	49.70536514	0
AAAHLZSARJNOHW-SGKHPKETNA-N	CCCCC(c1nc2cc(C)cc(C)c2[nH]1)N(C)C(=O)OCC1c2ccccc2-c2ccccc21	3.233057	0.2052367	93.55219553	0
AAAIOAKRKXAXRL-UHFFFAOYNA-N	CCCCN(CCCC)c1ccc(-c2nn(-c3nc(-c4cccnc4)no3)c(=O)c3ccccc23)c(O)c1	2.89224	0.33374166	85.03568641	0
AAAKOWYEOFNSIW-WUSLAWIHNA-N	O=C(c1ccccc1)c1ccc2nc(-c3c(NC(=O)c4ccccc4Cl)sc4c3CCC4)[nH]c2c1	2.418009	0.29478006	147.16939866	0
AAAKWLUXQCJAIK-CYSPOYASNA-N	Cc1cc2nc(C(CC(=O)OCc3ccccc3)NC(=O)OCc3ccccc3)[nH]c2cc1Cl	2.794234	0.24608317	132.32840481	0
AAALUTTVNKAEBL-HXTKINSTNA-N	COC(=O)c1ccc2nc(CCc3c(C)c4ccc(OC)c(C)c4oc3=O)[nH]c2c1OC	2.766272	0.28361214	113.42274707	0
AAANAFLSXFGEND-PKSOQXRJNA-N	CC(C)c1cc(-c2nc3cccnc3[nH]2)c(O)c(C(C)C)c1	2.671745	0.23355497	48.38110626	0
AAANFPNPBFQCEE-UBXIPSODNA-N	CN1CCN(CCc2ccc(NC(=O)c3ccc4[nH]c(CCNS(=O)(=O)c5cc(Br)ccc5Br)nc4c3)cc2)CC1	2.639368	0.257853	249.3421988	0
AAANTTQGBWXAHD-WUSLAWIHNA-N	CC(c1ccc(CBr)cc1)c1nc2cc(C(=O)Nc3ccc(CN4CCN(C)CC4)cc3)ccc2[nH]1	2.896039	0.2415806	170.14787559	0
AAAQZOSNKAHDKV-VIPCCRIONA-N	CS(=O)(=O)C=Cc1nc2cccc(OCc3ccccc3)c2[nH]1	2.538144	0.2552234	59.80035167	0
AAARKKAYMBQUGC-LELJVTLKNA-N	FC(F)(F)c1ccc(Oc2ccc(-c3nc4cc(Cl)nc(Cl)c4[nH]3)cc2)cc1	2.465911	0.31442854	81.58597176	0
AAAUGRRLOZWRHW-HXTKINSTNA-N	Cc1ccc2c(ccc3nc(-c4nnn(-c5ccc(F)cc5)c4C4CC4)[nH]c32)n1	2.705079	0.33115688	49.19882659	0
AAAUHYKEGSVTHX-OGTLCDPLNA-N	FC(F)(F)C(F)(F)c1cc2[nH]c(C=Cc3cc4c(cc3Br)OCO4)nc2cn1	3.182504	0.17950166	63.36087194	0
AAAUKTWPJKPTPX-MTCPYSCBNA-N	Cc1nc(C(C)Cn2nc(C(F)(F)F)cc2C2CC2)sc1-c1nc2ccnc(N)c2[nH]1	3.78699	0.18725128	61.85973431	0
AAAUTSQJDWFSMJ-GPQMBLKYNA-N	Fc1cnc2nc(-c3ccc4ncc(I)n4c3)[nH]c2c1	3.028949	0.3059724	39.02126738	0
AAAUVXMKMUMYDK-UHFFFAOYNA-N	CC(=O)OCCn1cc(C2CC(=O)c3ccc4c(c3O2)CCCC4)cn1	3.309483	0.2809463	34.26303697	0
AAAVCGHVELXQFB-LNNLXFCONA-N	CCc1ccc2nc(-c3ccc(Cl)c(-c4ccc(Cl)cc4)c3)[nH]c2c1	2.042147	0.35582866	47.77048298	0
AAAVCIIXTDSMQL-UHFFFAOYNA-N	CS(=O)(=O)c1ccc2[nH]c(-c3ccccc3)c(-c3ccncn3)c2c1	2.315801	0.3281264	56.47870217	0
AAAVKCIPZNJAJM-PKSOQXRJNA-N	Cc1nc2nc(-c3csc(-c4cccc(Cl)c4Cl)n3)[nH]c2cc1Br	2.741577	0.23445002	56.23258728	0
AAAWJMYRQBHUCJ-HXTKINSTNA-N	CC1CCCc2sc(-n3cccc3)c(-c3nc4ccc(C(C)(C)C)cc4[nH]3)c21	3.366782	0.24787912	47.90655855	0
AAAXMBDBTGMMBK-UHFFFAOYNA-N	COc1ccc(COC(=O)n2nc(-c3ccc(C(F)(F)F)nc3)cc2OC)cc1	2.56033	0.21571607	86.5181933	0
AAAXQJALEHXUFM-GPQMBLKYNA-N	C=Cc1ccc(-c2nc3c(F)cc(Cl)cc3[nH]2)cc1	2.317672	0.24783376	30.66648979	0
AAAXXWKRQRQHGC-UHFFFAOYNA-N	Cc1c(-c2cc3c4c(cccc4n2)CC3)oc2ccccc12	2.436649	0.27584418	31.30627777	0
AAAYDDNPAKMMMB-QWOVJGMINA-N	Fc1ccc2c(c1)CC(c1nc3cnc4ccccc4c3[nH]1)O2	2.995351	0.28153718	32.23669801	0
AAAYEHNZXDIANH-RAXGKZCSNA-N	Nc1nccc2nc(-c3ccccc3OCc3ccc(Br)cc3)[nH]c12	2.289978	0.30758948	85.85942919	0
AAAYQGSDYPMNNH-UHFFFAOYNA-N	CC(=O)N(c1cccc(C(F)(F)F)c1)c1nc(C2CC(=O)c3ccc4c(c3O2)CCCC4)c(Br)s1	3.626877	0.2513849	59.19436471	0
AAAZFHLXRIIYFH-HXTKINSTNA-N	CCCOc1cccc(Cc2nc3cccc(OCc4ccccc4)c3[nH]2)c1	2.140518	0.47559915	117.8130389	0
AAAZLCSVTDRJMR-PKRZOPRNNA-N	CCCc1c(O)ccc2c1OC(C(=O)O)(c1c(C)nn(-c3ccccc3)c1C)CC2=O	3.404632	0.22192642	18.16751559	0
AABAMVODGKZZGW-VMIOWZCSNA-N	CC(C)C(C)(O)c1nc2nc(N)ncc2[nH]1	3.587095	0.19579473	24.70586484	0
AABASQMHQPSJFX-UHFFFAOYNA-N	CCc1c(CC#N)[nH]c2ccc(C(C)CC)cc12	3.109036	0.29097613	43.70579678	0
AABBCIUJNZDKAX-UHFFFAOYNA-N	CCOC(=O)C(Cl)(Cl)C1(C)Oc2ccccc2C(=O)C1C(=O)c1ccco1	3.801167	0.19473356	25.66258596	0
AABBFXKZWPUKFN-XBTAAFKLNA-N	Cc1ccc2nc(C3(NC(=O)OC(C)(C)C)CCC(O)CC3)[nH]c2c1	2.723893	0.30924413	43.18008389	0
AABBUXITVSLCSY-HRNBZBKQNA-N	CC(C)Oc1ccc2nc(-c3ccc(CNC(=O)OC(C)(C)C)nc3C3CC3)[nH]c2c1	2.648307	0.26311225	103.11866503	0
AABCCMSFKJNFIA-MPIMZMORNA-N	CCCOc1cc2nc(-c3cn(-c4ccc(Cl)cc4)nc3C)[nH]c2cc1Br	2.506902	0.24323177	85.31587568	0
AABDLTWZAAGFQF-UHFFFAOYNA-N	O=C(c1cc(Br)co1)n1ncc2ccc(Cl)cc2c1=O	2.885978	0.21715721	39.96859861	0
AABDRVDRJBCQJD-UHFFFAOYNA-N	Cc1nn(CCC(=O)N2CCOCC2)c(C)c1C1(C)Oc2ccccc2C(=O)C1C(=O)c1ccco1	3.78648	0.22997452	65.16312965	0
AABHFROAMKLWMV-HPRFPMAVNA-N	O=C(NC(c1ccccc1)c1nc2cc([N+](=O)[O-])c(F)cc2[nH]1)c1ccccc1	2.716471	0.36927525	96.03130873	0
AABHQORNNUBMEY-UHFFFAOYNA-N	Cc1cc(N)c2c(c1)C(=O)CC(C)(c1ccc3nnnn3c1)O2	3.718984	0.264459	14.74129751	0
AABIWKZMPSUBCD-UHFFFAOYNA-N	COc1cc2c3c(c1)OC(c1ccccc1OCC(=O)N(C)C)C(C2)C3=O	4.00157	0.27315776	35.19062279	0
AABJBUYLNBQUMO-PJQSKVNONA-N	Cc1cc(C)cc(Nc2c(N)cccc2-c2nc3ccc(C(=O)O)cc3[nH]2)c1	2.402173	0.25274228	64.27374203	0
AABJMAQZKUPCGJ-UYBDAZJANA-N	O=C(O)Cc1c(-c2ccc(Cl)cn2)[nH]c2cccc([N+](=O)[O-])c12	2.525325	0.34450934	29.00817018	0
AABMAZGHNNJNIR-RLMOOYMDNA-N	Cn1cccc1C1(CCl)Oc2cc(OC3OC(CO)C(O)C(O)C3O)cc3c2C(=O)C1C(c1ccc(O)cc1)O3	5.589115	0.19120649	10.50666341	0
AABMBIAFBUWCAF-YESWCKIVNA-N	COc1ccc(-c2nc3cc(F)c(C(F)(F)F)cc3[nH]2)cc1NC(=O)OCC1c2ccccc2-c2ccccc21	2.689842	0.245576	133.45228021	0
AABMGXJVNASTAU-PKSOQXRJNA-N	O=S(=O)(Nc1ccc(F)cc1)c1ccsc1-c1nc2c(Cl)ncc(Br)c2[nH]1	2.888867	0.26437406	74.08939767	0
AABMTABZSQTLES-UHFFFAOYNA-N	CCOC(=O)CCC(=O)c1ccc(C#Cc2cc(Cl)ccc2OC)cc1	2.169087	0.33229056	123.36747899	0
AABMVEXZBXFSSO-UHFFFAOYNA-N	CC1Cc2ccc(F)c(Br)c2C(c2cc(Cl)ncc2F)N1	3.885968	0.17545328	-28.5193804	0
AABNHYMGVGANGE-UHFFFAOYNA-N	O=C1c2ccccc2-c2cc(Cn3cc(C(F)(F)F)ccc3=O)nc3cccc1c23	2.503124	0.19380962	60.89993976	0
AABNJYGNJLDMFY-NPVYFSBINA-N	CC(=O)Nc1ccc(Cl)c(-c2nc3c(C)c(Br)ccc3[nH]2)c1	2.344937	0.28268615	63.86168987	0
AABNMNCLGHZFCM-UHFFFAOYNA-N	CCOc1cc(-c2cc(Cl)ccc2Cl)nn1C(=O)c1cccc(S(=O)(=O)NCc2ccccc2)c1	2.531208	0.27777673	157.76360163	0
AABNPFUMAMQHHW-LQFNOIFHNA-N	Oc1ccc(Nc2cccc(-c3nc4c(Cl)cnc(Cl)c4[nH]3)c2)cc1	2.49414	0.3169411	66.68577898	0
AABOKFLULUZSBG-YESWCKIVNA-N	O=C(NC1(c2nc3c(Cl)ncc(I)c3[nH]2)CCCc2ccccc21)OCC1c2ccccc2-c2ccccc21	3.684818	0.18804618	55.52252103	0
AABOTBWQSJKMLK-WWVITUBDNA-N	O=C(O)CC(NC(=O)OCc1ccccc1)c1nc2cc(F)cc(C(=O)O)c2[nH]1	2.928862	0.20805313	79.98397711	0
AABOUZDDDUQMRZ-UHFFFAOYNA-N	COC(=O)C1CSCC12CC(=O)c1ccc3c(c1O2)CCCC3	4.390291	0.28247944	-8.19499094	0
AABPCKPYDILCIK-UHFFFAOYNA-N	CC1Cc2cc(Br)c(F)cc2C(c2ccc3c(c2)CCC3)(C(C)n2c(C#N)nc3ccccc32)N1	4.241925	0.18353193	29.83969381	0
AABPUHDZBSZLRD-MPIMZMORNA-N	Oc1cccc(CCc2nc3ccc(Oc4ccccc4)cc3[nH]2)c1	2.038661	0.48598217	125.81783427	0
AABQCDQXUXOTFE-UHFFFAOYNA-N	CCCn1c(C)cc(-c2[nH]c3ccc(C(C)CC)cc3c2C#N)c1C	3.147611	0.21549091	61.57571018	0
AABRVLSEYIOEAQ-TVOKJYDFNA-N	Cc1cc2nc(C3CCC(O)CC3)[nH]c2cc1C	2.329154	0.46537859	52.00776162	0
AABSOZVBTBTAHO-UIYRRBNZNA-N	O=C(O)CCC(=O)OCC1OC2OC3C(COC(=O)CCC(=O)O)OC(OC4C(COC(=O)CCC(=O)O)OC(OC5C(COC(=O)CCc6nc7c(OC(F)(F)F)cc(Br)cc7[nH]6)OC(OC6C(COC(=O)CCC(=O)O)OC(OC7C(COC(=O)CCC(=O)O)OC(OC8C(COC(=O)CCC(=O)O)OC(OC1C(OC(=O)CCC(=O)O)C2OC(=O)CCC(=O)O)C(OC(=O)CCC(=O)O)C8OC(=O)CCC(=O)O)C(OC(=O)CCC(=O)O)C7OC(=O)CCC(=O)O)C(OC(=O)CCC(=O)O)C6OC(=O)CCC(=O)O)C(OC(=O)CCC(=O)O)C5OC(=O)CCC(=O)O)C(OC(=O)CCC(=O)O)C4OC(=O)CCC(=O)O)C(O…	9.879352	0.14295767	40.22671918	1
AABUEXGASAHCEF-LQFNOIFHNA-N	COc1ccc(Cc2nc3cc(SC(F)(F)F)ccc3[nH]2)cc1S(=O)(=O)N1CCOCC1	2.67356	0.24745494	132.77108482	0
AABYNXCVZHVYGM-UHFFFAOYNA-N	Cc1ccc(C2(CBr)NC(C)Cc3ccc(F)c(Br)c32)o1	4.090359	0.17145857	-29.33524812	0
AABZFZSHEWLTAJ-UHFFFAOYNA-N	COCCc1nc(C)c(C2(C)NC(C)Cc3cc(Br)c(F)cc32)s1	4.02044	0.16702352	6.7794864	0
AABZRBFXOANTLJ-LURPDSNZNA-N	CCCCn1nccc1C1Oc2cc(OC3OC(CO)C(O)C(O)C3O)cc3c2C(=O)C1C(c1ccc(O)cc1)O3	5.390732	0.24989409	56.92098701	0
AACARXNZZGXHTR-LELJVTLKNA-N	CC(=O)c1c(CCN2C(=O)c3ccccc3C2=O)[nH]c2c(C(=O)O)cccc12	2.451853	0.34161717	44.73054675	0
AACCCEXEPFQBBG-UHFFFAOYNA-N	CCC(C)n1nccc1C1CC(=O)c2cc(C)cc(N)c2O1	3.784336	0.25026169	8.53885947	0
AACDYSJMGRQXDV-UHFFFAOYNA-N	O=C1c2ccccc2-c2c(CCCCl)cnc3cccc1c23	2.365198	0.2258157	25.22891995	0
AACFMRVWNQIBSH-DXAUXPAJNA-N	O=S(=O)(O)c1ccc2[nH]c(-c3cc(F)ccc3-n3cnc4ccccc43)nc2c1	2.486146	0.37222294	66.47075019	0
AACGXRKBKPZHMQ-HXTKINSTNA-N	CCC1(Cc2nc3c(Br)cc(C(F)(F)F)cc3[nH]2)CC(=O)c2ccccc2C1	3.38387	0.204607	42.77760283	0
AACIYHBOXPTGLC-UHFFFAOYNA-N	Fc1ccc(Br)c(Cc2cc3c4c(cccc4n2)CC3)c1	2.486761	0.26349458	46.68922905	0
AACJDJFLURJUPU-NPQUBYNZNA-N	Clc1ccc(-c2ccc(-c3nc4cc5[nH]ncc5cc4[nH]3)cc2)nn1	2.508754	0.35127076	64.00612251	0
AACLGVBHBDQNON-AWTYTFOQNA-N	CC(=O)NCCCCC(NC(C)=O)C(=O)NC(C)C(=O)NC(C)c1nc2c(F)cc(Cl)cc2[nH]1	3.55152	0.26328052	97.82632798	0
AACLMGUWZZGHAO-XORFKZDQNA-N	COc1ccc(-c2nnc(-c3ccc4nc(CSc5nnc(S)s5)[nH]c4c3)o2)cc1	2.745509	0.47358082	101.48930525	0
AACMNVLVTTWRFT-WKAABZQDNA-N	CC(C)(C)OC(=O)NCc1ccc(-c2nc3ccncc3[nH]2)c(C2CC2)n1	2.677174	0.26147038	75.84602278	0
AACMTLDOLLLJQG-BDGWVKIONA-N	CC1CCC(NS(=O)(=O)Cc2nc3cc4c(cc3[nH]2)NC(=O)CC4)CC1	2.852805	0.41993683	57.07263062	0
AACNDWWORPOGGO-UHFFFAOYNA-N	CCN(c1ccc(-c2csc(-c3ccnc(OCC4CC4)c3)n2)cc1)S(C)(=O)=O	2.535721	0.28947215	130.67884854	0
AACOEIUUEXLRCN-UHFFFAOYNA-N	CCOC(=O)C(F)(F)C(F)(F)C(F)(F)C(=O)c1coc2ccc(Cl)cc12	2.906779	0.27255025	58.78608432	0
AACOOIHUOGWRSB-SSAYTPASNA-N	Cc1cc(Cl)cc2nc(C(C(C)C)N(C)C(=O)OC(C)(C)C)[nH]c12	3.294901	0.22672518	59.58434742	0
AACOVFWJMUBRQH-AVTCJGCBNA-N	CCCC(=O)Nc1ccc(Cl)c(NC(=O)CCc2nc3cc(C)c(C)cc3[nH]2)c1	2.226227	0.45925419	181.1283637	0
AACOWZZCCJEJLY-UHFFFAOYNA-N	CCOC(=O)C1CCCCCc2c1nc1c(C)ccc3c1c2-c1ccccc1C3=O	3.097451	0.19406147	39.44193867	0
AACPEDZONVIIOC-UHFFFAOYNA-N	COc1cc2c3c(c1)OC(CC#N)(c1cccc(F)c1)C(C2)C3=O	4.45414	0.21859259	-6.99383305	0
AACPMPUFBGXJOU-UHFFFAOYNA-N	COc1cc(-c2ccc(C(F)(F)F)nc2)nn1-c1ccc(C#N)cc1C(F)(F)F	2.774642	0.32600169	55.95595028	0
AACPUGDVFINHMO-UHFFFAOYNA-N	CCCCN(CCCC)c1ccc(-c2nn(C(=O)c3nnn(Cc4ccccc4)c3-c3cccnc3)c(=O)c3ccccc23)c(O)c1	3.088838	0.25555083	121.86389315	0
AACQICKRAKAPCE-UHFFFAOYNA-N	COc1ccc(Cl)cc1C#Cc1cccc(C(=O)c2ccc(F)c(F)c2)c1	2.214334	0.33444851	108.42451011	0
AACQLKFBKQSLIT-LILDFLRNNA-N	CCCc1c(O)ccc2c1OC(c1ccc(NC)nc1)CC2=O	3.143323	0.19456298	20.49308985	0
AACQMZWQBGSWOV-QITGGICONA-N	O=C(Nc1ccc(F)c(C(F)(F)F)c1)c1cccc2[nH]c(C(F)(F)C(F)(F)C(F)(F)C(F)(F)C(=O)O)nc12	3.049764	0.25400147	105.74483523	0
AACRKAAPSHZFGN-UHFFFAOYNA-N	COc1ccc(Cl)cc1C#Cc1cnc([N+](=O)[O-])c(OC)c1	2.567745	0.3822157	59.65332017	0
AACSDEFMXVELSO-MPIMZMORNA-N	Clc1ncc(Br)c2[nH]c(Cc3cccc(-c4ccccc4)c3)nc12	2.448571	0.29364806	75.768147	0
AACSOVYGAXURCH-UHFFFAOYNA-N	O=C(C(=O)c1ccc(C2(C(=O)c3ccccc3)CC(=O)c3ccc4c(c3O2)CCCC4)cc1)c1ccccc1	3.294018	0.31790837	42.6124601	0
AACSUOJWLRYCBS-BDGWVKIONA-N	Cc1sc2c(c1C)C(=O)NC(=CSC(C)c1nc3c([N+](=O)[O-])c(Br)ccc3[nH]1)N2	4.158811	0.14655092	3.33770417	0
AACUEGNHSWUYRL-CMLSCEPHNA-N	N#Cc1nc(Cl)cc2[nH]c(CNCCNCC(=O)O)nc12	2.979085	0.2224091	13.26194973	0
AACVBKCEZOHPGG-UHFFFAOYNA-N	Cc1cc(C2NC(C)Cc3ccc(F)c(Br)c32)c(C)n1-c1cc(Cl)cc(Cl)c1	3.703012	0.20666151	3.22222857	0
AACWPRLFEAUDHP-SREBMQDQNA-N	COc1ccc(-c2cccc(-c3nc4ccc(-c5ccc(N)c(N)c5)cc4[nH]3)c2)cc1O	2.37937	0.32102667	30.86010483	0
AACWWLQYRAZRKT-SWQYCRJUNA-N	Cc1cc(N)c2c(c1)C(=O)CC1(O2)c2ccccc2-c2cccc(C(=O)Nc3cccc(C(=O)O)c3)c21	3.713175	0.22434346	3.37146596	0
AACXFVKJPVARRK-CNDAXHJMNA-N	CC1(C2CC3CCC2CC3)Oc2cc(OC3OC(CO)C(O)C(O)C3O)cc3c2C(=O)C1C(c1ccc(O)cc1)O3	5.84985	0.26695446	-2.28039634	0
AACXSOQQEGBPSE-UHFFFAOYNA-N	O=C1CC(c2cc(Br)cc([N+](=O)[O-])c2O)Oc2c1ccc1c2CCCC1	3.25844	0.34160571	18.7631604	0
AACYBBLUVXYECE-WYUMXYHSNA-N	[O-][n+]1ccccc1SCc1nc2c(Br)ncc(F)c2[nH]1	3.353398	0.21162934	69.89848454	0
AACYBWCDLXAQBM-NPQUBYNZNA-N	O=C(Cc1ccc(Cl)cc1Cl)NCC#Cc1cnc2c(c1)CNC2=O	2.830969	0.2770753	82.54667277	0
AACYXTIQAPPZKZ-JFRKDZMVNA-N	Cc1c(NC(N)=O)cccc1-c1nc2ccc(OC(C)C)cc2[nH]1	2.262481	0.31675385	85.34984951	0
AACZRDWZMRNJTG-QWOVJGMINA-N	Fc1c(F)c(-c2nc3c(OC(F)(F)F)cccc3[nH]2)c(F)c(F)c1S	3.052562	0.30946527	12.40081348	0
AACZUURLIFXZDF-UHFFFAOYNA-N	COc1cc(Br)c(C2CC(=O)c3ccc4c(c3O2)CCCC4)c(OC)c1	3.158569	0.36053522	17.05164826	0
AADAUJCVJYQTGQ-UHFFFAOYNA-N	CC1Cc2cc(Br)c(F)cc2C(c2ccnc3ccc(Cl)cc23)N1	3.464748	0.2405642	4.4650656	0
AADAXLXHYVCXHF-USWPNHCQNA-N	O=C1c2c3cc(OC4OC(CO)C(O)C(O)C4O)cc2OC(CCl)(c2cn(-c4ccc(F)cc4)nn2)C1C(c1ccc(O)cc1)O3	5.628918	0.23423333	29.3575898	0
AADBNVCEEYIQJS-GPQMBLKYNA-N	CCc1ccc(-c2nc3c(O)c(Br)ccc3[nH]2)cc1Br	2.544183	0.23426348	37.74117023	0
AADCQZAHVAULIA-LILDFLRNNA-N	CC(O)C(Nc1ccc([N+](=O)[O-])cc1[N+](=O)[O-])c1nc2cc(Cl)ccc2[nH]1	3.294012	0.43830587	97.257244	0
AADCWHQXERKKSU-UHFFFAOYNA-N	COc1cc2c3c(c1)OC(C)(Cc1cc(OC)c(OC)cc1OC)C(C2)C3=O	4.189194	0.27299204	13.15129932	0
AADDHFHVBNUZRA-LNNLXFCONA-N	Cc1ccc(S(=O)(=O)OCCOCCOCc2nc3ccc4c(c3[nH]2)CCCC4)cc1	2.748154	0.25498102	100.77239518	0
AADDWVLHFOYMSI-NBVVHLFCNA-N	COC(=O)c1ccnc2[nH]c(C3CCCN3C(=O)CNS(=O)(=O)c3ccc(C)cc3)nc12	3.040065	0.24208826	127.36072641	0
AADFJGLQFIXVQL-LMDSNWCANA-N	Oc1nc(NCc2ccccc2)c2[nH]c(-c3sccc3-c3ccc(F)cc3)nc2n1	2.746209	0.1968216	47.19412208	0
AADFSAZXLGSSQV-UHFFFAOYNA-N	O=C(c1ccco1)C1C(=O)c2ccccc2OC1(CBr)c1cc(C(F)(F)F)ccc1F	3.7182	0.23755675	24.01836734	0
AADFWEOBTUISNM-UHFFFAOYNA-N	CCOC(=O)C(=[N+]=[N-])C1(C)CC(=O)c2cc(C)cc(N)c2O1	3.887713	0.21111261	10.76922831	0
AADGEYPIFMOPCE-WYUMXYHSNA-N	Cn1nc([N+](=O)[O-])cc1-c1nc2cc(S(=O)(=O)C(F)(F)F)ccc2[nH]1	2.968073	0.28123439	60.6624968	0
AADKEVXOOYYMPW-KDYMUGDZNA-N	COc1cccc(-c2ncc(C3Oc4cc(OC5OC(CO)C(O)C(O)C5O)cc5c4C(=O)C3C(c3ccc(O)cc3)O5)s2)c1	5.400254	0.20677053	70.73059869	0
AADKLSOOURDPJT-GPQMBLKYNA-N	CCS(=O)(=O)c1ccc2[nH]c(Cc3cccc(OC)c3)nc2c1	2.168487	0.42204115	115.46191475	0
AADLKIRCLKLHOT-YAQRNVERNA-N	CSCC(C)(C)c1nc2c(F)cc(Cl)cc2[nH]1	3.007205	0.21372532	36.64413001	0
AADLQBKIOFDRII-UHFFFAOYNA-N	Cn1cc(C(=O)c2cccc(Cl)c2)cc1C1CC(=O)c2ccc3c(c2O1)CCCC3	3.341852	0.28759528	46.8426868	0
AADNTDTVVMSLDE-YNDYHMGXNA-N	COc1cc(NC(=O)OCC2c3ccccc3-c3ccccc32)c(-c2nc3c(C)c(C)c(Br)cc3[nH]2)cc1OC	2.797189	0.17417171	90.00085969	0
AADNVJQDRFLVOW-XBXBPLPCNA-N	Cc1cccc2nc(CC(NC(=O)OC(C)(C)C)c3cccc(Cl)c3)[nH]c12	2.848254	0.34572496	109.42963199	0
AADNYYLFGAQHCC-UHFFFAOYNA-N	C=Cc1nc2cccc3c2c(c1C)CC3	2.827451	0.25758908	-7.75722232	0
AADOGAHEFIOUKJ-XPMKYRGKNA-N	Cc1c(F)ccc2[nH]c(C3Nc4ccc(Cl)cc4C4C=CCC43)nc12	3.726011	0.27779261	26.56483597	0
AADREVVEIYXICA-YAQRNVERNA-N	COc1ccc(Cl)cc1C#Cc1nn[nH]c1Br	3.022111	0.2337035	38.0408432	0
AADREVVEIYXICA-YHMJCDSINA-N	COc1ccc(Cl)cc1C#Cc1[nH]nnc1Br	3.06525	0.2164818	38.56790653	0
AADRTLJMEKUQEQ-UHFFFAOYNA-N	CC1Cc2ccc(F)c(Br)c2C(C)(c2cc(F)cc(F)c2O)N1	3.866309	0.15705106	-25.37939206	0
AADSQIPLGCIBLU-UYBDAZJANA-N	Fc1ccc(-c2csc(-c3ccc4nc[nH]c4c3)n2)cc1F	2.281037	0.51631926	83.50054088	0
AADUPMDQLIPCKT-HXTKINSTNA-N	CC(C)(C)OC(=O)n1ccc2ncc(C#CCNC(=O)Cc3ccc(Cl)cc3Cl)cc21	2.77803	0.23912246	139.02319068	0
AADVDVPSZLIMDG-UHFFFAOYNA-N	COC(=O)c1ccc(-c2ccccc2C2(C)NC(C)Cc3cc(Br)c(F)cc32)cc1Cl	3.514454	0.19486052	0.21385976	0
AADWHNIDBSQYIM-HCKMINDGNA-N	CC1C(=O)CCC1Cc1nc2c(F)cc(F)cc2[nH]1	3.52278	0.28178496	14.14573954	0
AADWQNSUJJWJRW-IJBMGPHUNA-N	O=C(O)C1C(C(=O)O)C1c1nc2ccc(OCc3ccccc3)cc2[nH]1	3.04338	0.44442853	78.45407243	0
AADWZNDCGKKIEC-MPIMZMORNA-N	CON(C)C(=O)c1cccnc1C#CCNC(=O)Cc1ccc(Cl)cc1Cl	2.729407	0.2197132	125.07500798	0
AADXOTMXQZXULN-UHFFFAOYNA-N	O=C(c1ccc(Cl)c(Br)c1)n1ncc2ccc(Cl)cc2c1=O	2.397814	0.27486614	70.04411615	0
AADXTXZLKYRABE-SQBIMTKRNA-N	CCCC(CC1(c2nc3cc(C(=O)Nc4ccc(CN5CCN(C)CC5)cc4)ccc3[nH]2)CCCC1)C(=O)OCc1ccccc1	3.348807	0.21318637	190.34131717	0
AADYCFGCJXZHLR-UHFFFAOYNA-N	C=CCc1c(CBr)[nH]c2ccc(S(C)(=O)=O)cc12	2.822131	0.30284518	35.15499386	0
AADZIVSVRJMQNA-MPIMZMORNA-N	CCCc1c(O)ccc2c1OC(CCl)(c1ccc3c(c1)NC(=O)CO3)CC2=O	3.613304	0.31065046	-10.23404176	0
AADZPNJUWDSZIQ-PKSOQXRJNA-N	CC(=O)OC12CC3CC(C1)CC(c1nc4c(Cl)cccc4[nH]1)(C3)C2	4.795405	0.19924096	11.29336575	0
AADZRUBSPKOIFW-TWJPIFKHNA-N	O=C1c2c3cc(OC4OC(CO)C(O)C(O)C4O)cc2OC(c2ccccc2Cl)(c2cc(Cl)cc(Br)c2O)C1C(c1ccc(O)cc1)O3	5.577736	0.22554095	41.44338308	0
AAEAXHGPUPCFES-PKRZOPRNNA-N	Cc1cc2nc(-c3cc(C4CC4)nc4c3c(C(C)C)nn4-c3ccc(F)cc3)[nH]c2cc1C	2.787256	0.21545653	77.79435862	0
AAEBESMIVVCVPX-NPVYFSBINA-N	O=[N+]([O-])c1cncc2nc(-c3cc(-c4cccc(Cl)c4)[nH]n3)[nH]c12	2.854151	0.31814728	59.76861984	0
AAEBHCCAGXMDRQ-UHFFFAOYNA-N	CC1Cc2cc(Br)c(F)cc2C2(N1)C(=O)N(CC(=O)N(C)C)c1ccc(Br)cc12	4.16795	0.22301788	26.9378201	0
AAECGMPOBWVZRB-DXBWVGEPNA-N	O=C(NC1(c2nc3ccnc(O)c3[nH]2)CCOCC1)OCC1c2ccccc2-c2ccccc21	3.087684	0.17157523	58.51054116	0
AAECTXFOOBSGLB-VJSLDGLSNA-N	COc1cccc(-c2cc(-c3cnc4c(C(=O)O)cnn4c3C)nc3c2oc2ccccc23)c1	2.660711	0.30741253	65.7705569	0
AAEDTECEOFVMGU-UYBDAZJANA-N	Cc1c(Br)cc2[nH]c(CCc3ccccc3Cl)nc2c1C	2.397523	0.21266072	65.09611972	0
AAEDVSWWXCXHRO-UHFFFAOYNA-N	CCCc1c(O)ccc2c1OC(C(=O)OCC)(c1ccc(C(F)(F)F)cc1)CC2=O	3.352376	0.18333925	27.36399025	0
AAEFDBKOSJIBPJ-RVQSUSIUNA-N	Cc1nc2nc(-c3c4c(nc5ccccc35)C(=Cc3ccc(Cl)cc3)CC4)[nH]c2cc1Br	2.7934	0.21604038	91.2631819	0
AAEFDQBWMDSJBH-CEXWLZDANA-N	CC12Cc3c(nc4cccc5c4c3CC5)C=C1C(O)CC1C2C(O)CC2(C)C1CCC2(O)C(=O)CO	4.960833	0.19433009	-42.69882589	0
AAEFDQBWMDSJBH-OOESVDSPNA-N	CC12Cc3c(nc4cccc5c4c3CC5)C=C1C(O)CC1C2C(O)CC2(C)C1CCC2(O)C(=O)CO	4.960833	0.19433009	-42.69882589	0
AAEFUABYHYBTRI-OCEIMPISNA-N	CC(C)(C)OC(=O)NC(=N)c1cccc(-c2nc3cc(CN4CCOCC4)ccc3[nH]2)c1	2.724525	0.28122951	115.21283642	0
AAEFVMKQGUZKSJ-GPQMBLKYNA-N	Brc1cc2nc(C3Cc4ccccc4S3)[nH]c2cc1Br	3.23917	0.28957401	61.08926153	0
AAEFYIKNWOUFAU-CHOVCQNJNA-N	O=C(O)c1cccc2nc(-c3c4c(nc5ccccc35)C(=Cc3ccc(Cl)cc3)CC4)[nH]c12	2.64105	0.27342798	67.66083093	0
AAEGOYIYPTUNKO-UHFFFAOYNA-N	Cc1cc(N)c2c(c1)C(=O)CC1(CCC(N(C)CC(F)(F)F)CC1)O2	3.52311	0.22595476	25.95360952	0
AAEHFTPVHOLICC-UHFFFAOYNA-N	CC(=O)N(CCc1nc(-c2ccc(NS(C)(=O)=O)cc2)cs1)C(C)C	2.42166	0.35734226	124.10760002	0
AAEHVGHYGHOCRG-LQFNOIFHNA-N	CSCCC(NS(=O)(=O)c1ccc(C)cc1C)c1nc2cc(S(=O)(=O)N3CCOCC3)ccc2[nH]1	3.148726	0.31522672	169.88010035	0
AAEIIMONAHYNPH-UHFFFAOYNA-N	CCS(=O)(=O)Cc1cc2c3c(c(O)ccc3n1)C(=O)c1ccccc1-2	2.565725	0.19962212	33.20032376	0
AAEIXOJUOUDOTC-YGZLFCMANA-N	CCC(Sc1nc(C)cc(O)n1)c1nc2cc3c(cc2[nH]1)OCCO3	3.405791	0.23790035	60.76426051	0
AAEJCTDSPOSSRM-HXTKINSTNA-N	O=S(=O)(Cc1ccccc1-c1nc2cc(Br)c(C(F)(F)F)cc2[nH]1)c1ccccc1	2.494558	0.26361553	96.67309055	0
AAEJYAMAWNFASD-WYUMXYHSNA-N	Cc1cc(F)c2nc(CCOCC3CC3)[nH]c2c1	2.504864	0.24840661	54.39720192	0
AAEKOYIXQPTINX-LBOYIXSDNA-N	Cc1cc2nc(CCN(C)C(=O)OCC3c4ccccc4-c4ccccc43)[nH]c2cc1[N+](=O)[O-]	2.675984	0.29286302	105.27790734	0
AAELIOFPJGQWDM-ONADCVJGNA-N	NC(CC(=O)O)C(=O)NC(CCC(=O)O)c1nc2cncc(Cl)c2[nH]1	3.510378	0.1991923	25.57649405	0
AAELOLGVTPRZNC-RAXZNLHENA-N	Nc1nc(Cl)c2[nH]c(C(N)Cc3cccc(C(F)(F)F)c3)nc2n1	3.215856	0.31127481	59.47392619	0
AAEMAYJBKGVNCD-LBOYIXSDNA-N	CCN(CC)c1ccc(-c2nn(C(=O)C(=O)Nc3ccc(F)cc3)c(=O)c3ccccc23)c(O)c1	2.657339	0.26700106	99.20498213	0
AAEMZISLUGLIFH-UHFFFAOYNA-N	CC(C)CC1(c2cccc(C(F)(F)F)c2)Oc2ccccc2C(=O)C1C(=O)c1ccco1	3.635566	0.29165809	41.56959913	0
AAEODVTWXVNCLJ-MJHPXVFFNA-N	COC(=O)c1ccc(Oc2ccc3nc(-c4ccc(F)c(-c5ccc(C(=O)O)c(F)c5)c4)[nH]c3c2)cc1	2.407378	0.29744269	74.17456074	0
AAEOUHLTXPQPMQ-PKSOQXRJNA-N	CCC(C)(C)c1ccc(-c2nc3c(C)c(F)ccc3[nH]2)cc1	2.308213	0.26980145	58.60133796	0
AAEOUIZCHPPZOL-UHFFFAOYNA-N	COc1cc2c3c(c1)OC(c1ccc(OC)c(Cn4cc(Br)cn4)c1)C(C2)C3=O	4.215158	0.2425873	40.85047539	0
AAEOXSPJQOSDFZ-UHFFFAOYNA-N	COc1cc(-c2ccccc2C(F)(F)F)nn1C(=O)COc1ccc(C)cc1Br	2.599502	0.22706881	113.38920438	0
AAEPLDKHPNUHMP-LBOYIXSDNA-N	O=S(=O)(Nc1ccc(Cl)cc1)c1ccc2[nH]c(C(F)(F)C(F)(F)C(F)(F)C(F)(F)F)nc2c1	2.774504	0.38544291	116.26598332	0
AAEQHWMKXHQVGC-WJFRSPGBNA-N	O=C1c2c3cc(OC4OC(CO)C(O)C(O)C4O)cc2OC2(c4cc(Cl)cc(Cl)c4Oc4cc(O)cc(O)c42)C1C(c1ccc(O)cc1)O3	6.188583	0.24414338	13.57613668	0
AAERDEWJVCPYLF-CZMALICVNA-N	COc1cc2nc(CCC(=O)OCC3OC4OC5C(COC(=O)CCC(=O)O)OC(OC6C(COC(=O)CCC(=O)O)OC(OC7C(COC(=O)CCC(=O)O)OC(OC8C(COC(=O)CCC(=O)O)OC(OC9C(COC(=O)CCC(=O)O)OC(OC%10C(COC(=O)CCC(=O)O)OC(OC3C(OC(=O)CCC(=O)O)C4OC(=O)CCC(=O)O)C(OC(=O)CCC(=O)O)C%10OC(=O)CCC(=O)O)C(OC(=O)CCC(=O)O)C9OC(=O)CCC(=O)O)C(OC(=O)CCC(=O)O)C8OC(=O)CCC(=O)O)C(OC(=O)CCC(=O)O)C7OC(=O)CCC(=O)O)C(OC(=O)CCC(=O)O)C6OC(=O)CCC(=O)O)C(OC(=O)CCC(=O)O)C5O…	9.850107	0.19450028	47.08340067	1
AAERNMXAGMKGBS-VJSLDGLSNA-N	COc1ccc(NC(=O)COc2ccc(C3NC(C)Cc4cc(Br)c(F)cc43)cc2OC)cc1Cl	3.297488	0.28314156	132.6131056	0
AAERQLRSFFTSJY-LQFNOIFHNA-N	CC(C)(C)c1nc2c(Br)nc(I)c(-c3nc4c(Br)ccnc4[nH]3)c2o1	3.617446	0.23167341	31.37781117	0
AAERWORCJFLFQJ-UHFFFAOYNA-N	Cc1c(-c2c(F)ccc(F)c2F)nc2cccc3c2c1-c1ccccc1C3=O	2.484251	0.2818026	2.32218873	0
AAESEQQMQMBJKH-DXNRXMRRNA-N	Cc1ccc(C(=O)C=Cc2nc3cncc(Cl)c3[nH]2)cc1	2.606808	0.21336986	65.47514826	0
AAESRXTZVYRHNR-UHFFFAOYNA-N	COc1cc2c3c(c1)OC1(CCc4ccc(OC)c([N+](=O)[O-])c41)C(C2)C3=O	4.953786	0.25108631	-22.0022433	0
AAEUUGLJWNNBTK-LQFNOIFHNA-N	NC(Cc1c[nH]c2ccc(F)cc12)c1nc2cc(Cl)nc(Cl)c2[nH]1	3.303509	0.32052805	66.56660343	0
AAEVYXJCXSCKDU-LELJVTLKNA-N	CCCCOc1cc2nc(C3(c4ccc(OC)cc4)CC4(CCC4)C3)[nH]c2cc1Br	3.238761	0.15882387	53.23920797	0
AAEWKBLZOYXVEU-LILDFLRNNA-N	CC(Cn1cc([N+](=O)[O-])cn1)c1nc2c(OC(F)(F)F)cccc2[nH]1	3.299188	0.27350803	66.59640758	0
AAEWSDOZMDXQSY-LNNLXFCONA-N	O=S(=O)(c1cc(Br)cc(-c2nc3cc(S(F)(F)(F)(F)F)ccc3[nH]2)c1F)N1CCOCC1	3.325414	0.31244922	65.09344102	0
AAEXLLXTGXIVTI-LAVIEFKFNA-N	CC1(C)C2CCC3(Oc4cc(OC5OC(CO)C(O)C(O)C5O)cc5c4C(=O)C3C(c3ccc(O)cc3)O5)C1C2	6.34013	0.23596636	2.23629501	0
AAEXLLXTGXIVTI-YSJHBRJFNA-N	CC1(C)C2CCC3(Oc4cc(OC5OC(CO)C(O)C(O)C5O)cc5c4C(=O)C3C(c3ccc(O)cc3)O5)C1C2	6.34013	0.23596636	2.23629501	0
AAEXLVPJGWGJKP-VEWCPZSHNA-N	C=CC(=O)Nc1ccc(-c2nc3cc([N+](=O)[O-])c(Cl)cc3[nH]2)cc1	2.385453	0.32011297	74.40259753	0
AAEYTRHAAPAICA-SREBMQDQNA-N	O=C1c2ccccc2C(=O)c2c1ccc1nc(C(F)(F)C(F)(F)C(F)(F)C(F)(F)F)[nH]c21	3.003964	0.2508796	37.16264888	0
AAFBPAYYYLPPAK-QWOVJGMINA-N	Cc1c(Br)cnc2nc(-c3csc(-c4cccc(Cl)c4Cl)n3)[nH]c12	2.803111	0.29961811	49.60109402	0
AAFBWIOSEYUNIS-GWZBNUJDNA-N	O=C(Cc1ccccc1)NCCc1nc2cnc3ccccc3c2[nH]1	2.160595	0.44014323	119.543599	0
AAFCTYSKDDUNPU-UHFFFAOYNA-N	CCC1(CCC(C)[N+](=O)[O-])CC(=O)c2cc(C)cc(N)c2O1	4.088285	0.14954377	-9.1350139	0
AAFFMGLJIVZCFI-LQFNOIFHNA-N	N#Cc1cc2nc(CC(=O)OCc3ccccc3)[nH]c2cc1C(F)(F)F	2.447676	0.29298247	93.13665986	0
AAFFNACXVBQGTH-CYGMYFAENA-N	CC1(C=CN2CCOCC2)Oc2cc(OC3OC(CO)C(O)C(O)C3O)cc3c2C(=O)C1C(c1ccc(O)cc1)O3	5.626405	0.24120025	9.0586282	0
AAFGDJFFZYIVIC-UHFFFAOYNA-N	CC1Cc2cc(Br)c(F)cc2C2(C=CC(=NCl)C=C2)N1	4.836675	0.10800517	-41.2724136	0
AAFGKOZCVXRPIQ-QWOVJGMINA-N	NC(Cc1c[nH]c2cc(Cl)ccc12)c1nc2cnc(Cl)cc2[nH]1	3.120049	0.34339117	73.02235829	0
AAFJFHDALKHTMC-GYZVNBTLNA-N	Oc1nc2cc3nc(-c4cncc(C(F)(F)F)c4)[nH]c3cc2[nH]1	2.88881	0.39986851	29.9377113	0
AAFJKEWSCURMOQ-HRNBZBKQNA-N	O=C(O)CC(C(=O)O)c1cc(O)n(-c2ccc(-c3cccc(F)c3)c(F)c2)c1O	3.173942	0.30248858	21.34567168	0
AAFKOEWIOILPOJ-UBXIPSODNA-N	Cc1ccc2nc(C(NC(=O)OCC3c4ccccc4-c4ccccc43)c3ccccc3)[nH]c2c1C	3.028622	0.24359415	112.87146934	0
AAFKSCXRRMBAQR-UHFFFAOYNA-N	CC1Cc2ccc(F)c(Br)c2C2(N1)c1cc(Cl)ccc1OC(=O)C2C	4.505127	0.13659681	-35.34678394	0
AAFKYKWWNYBEQA-UHFFFAOYNA-N	Cc1c(C2(C)NC(C)Cc3ccc(F)c(Br)c32)cnn1-c1ccccc1	3.664037	0.17901615	-0.90184147	0
AAFLSSYCMPSULA-UHFFFAOYNA-N	O=C1c2ccc(O)cc2OC(c2ccco2)(c2ccco2)C1c1ccc(F)cc1	3.418448	0.27812204	-0.85427947	0
AAFMXHIJKLYNDJ-LELJVTLKNA-N	Clc1cccnc1-c1nc(-c2nc3c4cccnc4c4ncccc4c3[nH]2)cs1	2.806985	0.36340013	33.78552441	0
AAFNPMJKHKXZBW-UHFFFAOYNA-N	CCOc1cc(C2NC(C)Cc3cc(Br)c(F)cc32)ccc1OCC(=O)N1CCCCC1	3.34885	0.23573406	91.46872533	0
AAFPDNRRKALZIE-UHFFFAOYNA-N	COc1cc2c3c(c1)OC(C)(c1c(C)oc4ccc(OCc5ccccc5)cc14)C(C2)C3=O	4.276567	0.26860224	45.75564392	0
AAFPIIYEBQFINE-UFROTJAYNA-N	CC(=O)CC(c1ccc([N+](=O)[O-])cc1)C1C(=O)Oc2ccccc2C12Oc1cc(OC3OC(CO)C(O)C(O)C3O)cc3c1C(=O)C2C(c1ccc(O)cc1)O3	6.427704	0.18999392	37.64722872	0
AAFPYZNZZPWTET-SPEPDGBUNA-N	Cc1cc(C(=O)O)ccc1-c1ccc(-c2nc3cncc(Cl)c3[nH]2)c(F)c1	2.515564	0.2759594	13.34356928	0
AAFQJYZDCNAISD-UHFFFAOYNA-N	CCCc1c(O)ccc2c1OC(c1c(-c3ccc(OCC)cc3)[nH]c3ccccc13)CC2=O	3.084187	0.27117158	60.77656205	0
AAFQZVLAIKTWNW-QWOVJGMINA-N	COc1ccc(C#CCNC(=O)Cc2ccc(Cl)cc2Cl)cc1OS(C)(=O)=O	2.475207	0.32750607	146.11610392	0
AAFRHJRCWQIUIB-ZHACJKMWNA-N	CN(C)C=CC1(c2nn(C)cc2[N+](=O)[O-])Oc2ccccc2C(=O)C1C(=O)c1ccco1	4.178755	0.21076457	16.12854602	0
AAFRTPWCKAQATD-GJKFHLJMNA-N	CCN1C(=O)CC(c2nc3cccc(C(N)=O)c3[nH]2)C1c1ccccc1Cl	3.420121	0.24385511	17.83294327	0
AAFSWLUBBHGUBK-UHFFFAOYNA-N	Cc1ccc(-c2ccc(C3CC(=O)c4cc(C)cc(N)c4O3)s2)cc1	3.105402	0.32656666	14.64457378	0
AAFWZYIQNGTWBV-AVONKYMKNA-N	COc1nccc2nc(C3CCC(N)C3)[nH]c12	3.481845	0.2163389	-10.33247974	0
AAFYZLUQWBHZKG-PKRZOPRNNA-N	Nc1ccccc1-c1ccc(-c2nc3ccc(C(=O)c4ccccc4)cc3[nH]2)cc1	2.057945	0.34285309	92.84816825	0
AAFZELJCILAWAB-XIIHXETKNA-N	O=[N+]([O-])c1ccc(Oc2cccc(-c3nc4c(O)nc(O)nc4[nH]3)c2)cc1	2.671207	0.36964308	77.34622963	0
AAFZQHKPTLRZMQ-UHFFFAOYNA-N	CCOc1ccc(-c2nn(C(=O)c3cc(C)nc4ccccc34)c(=O)c3ccccc23)cc1OCC	2.436067	0.32461952	130.39537214	0
AAGAHCSDQXBOBF-UHFFFAOYNA-N	COc1cc2c3c(c1)OC(c1csc(-c4ccccc4)n1)C(C2)C3=O	4.08725	0.23442969	5.30070892	0
AAGBCNRFNIVEMM-UHFFFAOYNA-N	CC1Cc2cc(Br)c(F)cc2C(c2cnc3ccc(Cl)cn23)N1	3.786409	0.25467672	-0.50249082	0
AAGBDMYMSVBSDC-UHFFFAOYNA-N	CCCc1c(O)ccc2c1OC1(CC2=O)C(=O)N(CCCOC)c2ccc(Br)cc21	3.79839	0.19453196	39.13391737	0
AAGFLNHSVGWELV-UHFFFAOYNA-N	CCOc1ccc(C(=O)C2NC(C)Cc3ccc(F)c(Br)c32)cc1	3.392139	0.14951747	22.73866357	0
AAGFTFYGLQHWPL-XBTAAFKLNA-N	O=C(O)c1cccc2nc(-c3ccnc(OCC(F)(F)F)c3)[nH]c12	2.559627	0.26056879	55.87218461	0
AAGGKTXUKAHJQS-UHFFFAOYNA-N	CC(C)Cc1cc2c3c(c(O)ccc3n1)C(=O)c1ccccc1-2	2.3741	0.21780705	28.9043929	0
AAGHUNAPDHAEAG-MPIMZMORNA-N	CCC1(Cc2nc3cc(OC)c(OC)cc3[nH]2)CC(=O)c2ccccc2C1	3.069825	0.33705836	59.07723762	0
AAGJMDAGLWPKHT-LQFNOIFHNA-N	Cc1cccc(C2(CCCC(=O)O)CC(=O)c3cc(C)cc(N)c3O2)c1	3.279438	0.21923855	-8.17431488	0
AAGJWNQLQNVTJT-UHFFFAOYNA-N	COc1cc2c3c(c1)OC(c1cc(C#N)c(=O)n(C)c1)(c1cc(F)ccc1O)C(C2)C3=O	4.72168	0.20790902	-18.39006868	0
AAGKEAJQPKGRQJ-DAFIZPGNNA-N	CN(C(=O)OCc1ccccc1)C(Cc1ccc(OC(C)(C)C)cc1)c1nc2cnncc2[nH]1	3.245037	0.24114646	123.12091591	0
AAGKMTPZGMDVSI-UHFFFAOYNA-N	CCCc1c(COC)nc2c(oc3ccccc32)c1-c1cccc(OC)c1	2.452861	0.34505463	82.1172034	0
AAGLVXALMAYOIA-UHFFFAOYNA-N	CCOc1ccc(-c2nn(Cc3ccccc3F)c(=O)c3ccccc23)cc1OCC	2.121476	0.38016393	124.48996122	0
AAGLYJAGPBJXHH-UBXIPSODNA-N	CN1CCN(Cc2ccc(NC(=O)c3ccc4[nH]c(Cn5nc(C(F)(F)F)c6c5CCCC6)nc4c3)cc2)CC1	2.757659	0.2958172	202.36345788	0
AAGNUMDMUIXSBP-LBOYIXSDNA-N	COc1ccc2c(c1)CCC(N)(c1nc3ccc(C(=O)c4ccccc4)cc3[nH]1)C2	2.977527	0.26679626	60.48598493	0
AAGOHDHEOJJVFO-LILDFLRNNA-N	FC(F)(F)c1cc(Cl)c2nc(CCOCC3CC3)[nH]c2c1	2.606709	0.29363137	57.52735541	0
AAGPGAAACRZFPU-LBOYIXSDNA-N	CCCC1(c2c[nH]c(C(=O)O)c2)Oc2cc(O)ccc2C(=O)C1c1ccc(F)cc1	3.761639	0.18565958	-14.31542077	0
AAGPRUXKRJSVNC-LELJVTLKNA-N	O=[N+]([O-])c1cn(Cc2ccc(-c3nc4c(C(F)(F)F)cc(Br)cc4[nH]3)cc2)nc1C(F)(F)F	2.901576	0.23247335	82.6720681	0
AAGPYCYBQDKLII-HCKMINDGNA-N	CN(C)S(=O)(=O)c1ccc(OCc2nc3cnncc3[nH]2)cc1	2.510665	0.35964772	100.63154798	0
AAGQAAYWBSGFEK-LILDFLRNNA-N	Cc1c(-c2ccc(F)cc2)[nH]c2c(C(=O)O)cccc12	2.042114	0.33610029	38.04553237	0
AAGQFBWLJDWJJH-UHFFFAOYNA-N	CC1Cc2cc(Br)c(F)cc2C(c2cccc(Cn3cccn3)c2)N1	3.418913	0.27293122	34.2713753	0
AAGQUVPHMLTGDL-GFULKKFKNA-N	CC1Cc2ccc(F)c(Br)c2C(C=Cc2ccc(Cl)c(Cl)c2)(C=Cc2ccc(Cl)c(Cl)c2)N1	3.683131	0.15316575	8.19922319	0
AAGRLNROFCYLBK-UHFFFAOYNA-N	CCCc1c(O)ccc2c1OC(c1nc3ccccc3s1)(c1nc3ccccc3s1)CC2=O	3.051214	0.22900789	19.90677123	0
AAGUJDSGLXEDCS-VEORKLDJNA-N	O=C(COc1ccccc1-c1nc2cc(S(=O)(=O)C(F)(F)F)ccc2[nH]1)Nc1ccccc1F	2.40495	0.30756179	150.74128953	0
AAGUWXKMWXHGGH-UHFFFAOYNA-N	CCOc1c(C)cc(C2CC(=O)c3ccc4c(c3O2)CCCC4)cc1C	3.051434	0.25831378	25.44894682	0
AAGVIRNNLNFCRC-UHFFFAOYNA-N	COc1ccc(Cl)cc1C#Cc1cc(N)ccc1C#N	2.416924	0.4257496	47.3189559	0
AAGVZBQEPFJQGW-UHFFFAOYNA-N	CCCCN(CCCC)c1ccc(-c2nn(-c3nc(-c4cccc(OC)c4)cc(C(F)(F)F)n3)c(=O)c3ccccc23)c(O)c1	2.976636	0.23994302	130.3662974	0
AAGVZCYYFYJOBD-MPIMZMORNA-N	CC(=O)c1ccc2nc(C3CCN(S(=O)(=O)c4ccc(C)cc4)CC3)[nH]c2c1	2.200773	0.42998978	138.92739497	0
AAGWKZSRKNYMMV-UHFFFAOYNA-N	CC(C)(O)C#Cc1ccc(C2Oc3ccccc3C(=O)C2C(=O)c2ccco2)cc1	3.471639	0.19987386	49.51244219	0
AAGXUYXCEOBUNY-PJQSKVNONA-N	O=C(Nc1cccc(-c2nc3ncc(C(F)(F)F)cc3[nH]2)c1)c1ccc(F)cc1	2.240643	0.3621492	140.45964081	0
AAGYPDAHVGOVJT-LELJVTLKNA-N	Cc1ccc(S(=O)(=O)N2CCC(c3nc4cc(-c5nc6ccccc6s5)ccc4[nH]3)CC2)cc1	2.413494	0.368121	157.0184887	0
AAGZEVHTBJQJFX-PHLAQJRANA-N	COc1ccc(-c2cccc(-c3nc4cc(C(=O)Nc5ccc(CCN6CCN(C)CC6)cc5)ccc4[nH]3)c2C)c(OC)c1	2.606691	0.28822598	184.89036551	0
AAGZSONPWHZDQT-RMNCOEOXNA-N	CCCCCOc1cc2nc(CC(N)c3ccc(Br)cc3)[nH]c2cc1Br	2.875067	0.2827291	93.20016043	0
AAHAJTQXRGDVKS-MPIMZMORNA-N	CCCc1c(O)ccc2c1OC(CC)(c1c[nH]c(C(=O)O)c1)CC2=O	3.663296	0.1985981	-5.83321187	0
AAHAOLHAPOPXAS-UHFFFAOYNA-N	CCn1c(SCC(=O)n2nc(-c3ccc(C(F)(F)F)nc3)cc2OC)nnc1-c1ccccc1OC(F)F	3.021838	0.26177681	130.78793768	0
AAHAVSPMJOYAFO-QWOVJGMINA-N	CCCCCOc1cc2nc(C3CCN(S(=O)(=O)CCC)CC3)[nH]c2cc1Br	2.578538	0.26286435	113.95860994	0
AAHBTXPDEAANBQ-UYBDAZJANA-N	Cc1cccc2nc(CC(N)c3ccccc3Cl)[nH]c12	2.76098	0.34887208	55.19352702	0
AAHCHVCMVDBBGY-LNNLXFCONA-N	Clc1cc(Cl)c(Br)c(-c2nc3cccc(OCc4ccccc4)c3[nH]2)c1	2.383605	0.34023865	67.51961652	0
AAHFIEKWWRCQDA-NDKGDYFDNA-N	CCOCCOCc1nc2nc(Cl)ccc2[nH]1	2.594933	0.37496647	63.12753083	0
AAHGBBNOAOPERN-DVIAZDKANA-N	CC(Oc1ccccc1)C(=O)NCc1nc2c(OC(F)(F)F)cc(Br)cc2[nH]1	2.955128	0.2256078	122.01064253	0
AAHGIQAZVKXDCW-PKSOQXRJNA-N	CCCS(=O)(=O)N1CCC(c2nc3ccc(C(C)(C)C)cc3[nH]2)CC1	2.460973	0.34190934	101.73907955	0
AAHGLBRXEKZAAV-LQFNOIFHNA-N	CC(C)(C)c1nc2c(Br)nc(I)c(-c3nc4ncc(C(F)(F)F)cc4[nH]3)c2o1	3.466207	0.24817219	43.57610646	0
AAHHNABWXTVWRS-YBQDSLHONA-N	CCCC(O)C1(CCC)Oc2cc(OC3OC(CO)C(O)C(O)C3O)cc3c2C(=O)C1C(c1ccc(O)cc1)O3	5.594917	0.20148539	24.39993612	0
AAHIWCZOQVHTGK-UHFFFAOYNA-N	Cc1cc(C2(CCl)NC(C)Cc3cc(Br)c(F)cc32)ccc1F	3.841868	0.19022763	-11.99972936	0
AAHLDNUNYCVCEH-UHFFFAOYNA-N	C=CCOCC1Oc2ccccc2C(=O)C1C(=O)c1ccco1	3.436164	0.29455021	21.34770474	0
AAHMCYWTCZGGFI-LNNLXFCONA-N	CC1Cc2cc(Br)c(F)cc2C(C)(Cc2nsc(NC(=O)c3ccccc3)n2)N1	3.73217	0.2122513	55.2043344	0
AAHNNNFZWAOSEZ-LNNLXFCONA-N	CC1Cc2ccc(F)c(Br)c2C(c2cccc(F)c2)(C(C)CC(=O)O)N1	4.006802	0.20948867	-18.34537798	0
AAHNULOFUSDGRH-UHFFFAOYNA-N	COc1cccc(-c2cc(-c3ccc(N)c(O)c3)nc3c2oc2ccccc23)c1	2.350955	0.39013331	55.18710788	0
AAHNXNNYKZEWTJ-UYBDAZJANA-N	COc1cccc(C(C)Cc2nc3cc(OC)c(F)cc3[nH]2)c1	2.712739	0.38268706	88.0600947	0
AAHOGYOTSGCRKP-UHFFFAOYNA-N	Cc1[nH]c2ccc(F)c(Cl)c2c1C(=O)N1CCOCC1	2.451391	0.35690488	39.00018451	0
AAHOMBXUKCKKRX-HPRFPMAVNA-N	CCCCCOc1cc2nc(C3(NC(C)=O)CCC(C)CC3)[nH]c2cc1Br	2.821027	0.1573009	58.41001702	0
AAHPCLJFZYUYGK-UYBDAZJANA-N	COc1ccc(Cl)cc1C#Cc1ccc(CC(=O)O)cc1F	2.236202	0.35708992	50.00705093	0
AAHQDZFKPSGEAX-UHFFFAOYNA-N	CC1Cc2cc(Br)c(F)cc2C(c2cc(F)c(F)c(F)c2F)N1	3.69892	0.24563001	-18.5299078	0
AAHRLFNEPSAWQJ-DYDYTOMVNA-N	NC(=O)c1ccc2nc(-c3cn(C4CC4)c4cc(N5CCCCC(N)C5)c(F)cc4c3=O)[nH]c2c1	3.265688	0.26595485	33.07896837	0
AAHTYXNSMARZEB-UHFFFAOYNA-N	COc1cc2c3c(c1)OC(C1CCC1)(C1CCC1)C(C2)C3=O	4.181047	0.20072136	-18.94970317	0
AAHUCIGGQZSLNI-UHFFFAOYNA-N	CCCn1nc(C)c(C2CC(=O)c3cc(C)cc(N)c3O2)c1C	3.342384	0.37365109	2.82441981	0
AAHUJZWSCAWOJB-FQFUPTBWNA-N	COc1cc2nc(CNCCNCC(=O)O)[nH]c2cc1F	2.452382	0.29122824	33.73918493	0
AAHUKGPHEFFGST-UHFFFAOYNA-N	COc1ccc(C2NC(C)Cc3cc(Br)c(F)cc32)cc1COc1ccc(C=O)cc1OC	3.418709	0.28726591	75.1842195	0
AAHUSGXLZCSALK-ONADCVJGNA-N	NC(CC(=O)O)C(=O)NC(CCC(=O)O)c1nc2ccnc(Cl)c2[nH]1	3.475329	0.22818681	22.69630768	0
AAHYEOMODONJCJ-UHFFFAOYNA-N	Cc1ccc(C2(CCn3cncn3)Oc3cc(O)ccc3C(=O)C2c2ccc(F)cc2)cc1	3.647215	0.26152136	19.6172494	0
AAHYHWRNBMWCMH-MPIMZMORNA-N	C=CCc1cccc2nc(C3CC3c3c(Cl)cccc3Cl)[nH]c12	3.469999	0.26821571	9.12204815	0
AAHYLMCNZROXOX-UHFFFAOYNA-N	COc1cc(OC)cc(C2(c3c(N)sc4c3CCC(C(C)(C)C)C4)NC(C)Cc3ccc(F)c(Br)c32)c1	4.28746	0.15334124	18.0784443	0
AAHYUGFYQRJEPC-DVIAZDKANA-N	CCCCCCCC(=O)NCCCc1nc2cc(OC(C)C)c(Br)cc2[nH]1	2.409756	0.36503394	151.00938276	0
AAHZGESZZXDPIO-GPQMBLKYNA-N	CS(=O)(=O)c1cc(-c2nc3c(F)cc(Br)cc3[nH]2)cc([N+](=O)[O-])c1Cl	2.802572	0.27250306	45.68835929	0
AAIBANDNVZALBO-UHFFFAOYNA-N	CC1Cc2cc(Br)c(F)cc2C(C23CCC(O)CC2(O)CCC2C3CCC3(C)C(C4=CC(=O)OC4)CCC23O)N1	5.362173	0.22210995	-56.74538446	0
AAICDHWDBBDOMZ-UHFFFAOYNA-N	COc1cc(C(F)(F)F)ccc1C1Oc2ccccc2C(=O)C1C(=O)c1ccco1	3.330006	0.3014449	39.29311565	0
AAICOKGTVXLOPU-DRVCWQMLNA-N	CC(C)(C)OC(=O)NC(=N)c1cccc(-c2nc3cc(-c4nc5ccccc5s4)ccc3[nH]2)c1	2.750749	0.30037219	106.71287538	0
AAIDBUIQMSTNNV-QQYWGXKINA-N	Cc1ccc(S(=O)(=O)NCC2CCCO2)cc1-c1nc2cc(C(=O)Nc3ccc(CCN4CCN(C)CC4)cc3)ccc2[nH]1	3.142504	0.29636976	228.57898182	0
AAIDGXMNRXMPTJ-UHFFFAOYNA-N	O=C1CC(c2ccncc2)(c2cccc(CN3C(=O)c4ccccc4C3=O)c2)Oc2c1ccc1c2CCCC1	3.382141	0.36278846	41.00829656	0
AAIDHOPMMSNBJJ-UHFFFAOYNA-N	CCOc1ccc(-c2nn(C(=O)c3ccc(C45CC6CC(CC(C6)C4)C5)o3)c(=O)c3ccccc23)cc1OCC	4.050192	0.23177859	79.30161196	0
AAIDKUKUGFPPSG-JLGFQASFNA-N	O=C1COc2cc3nc(-c4nc(Br)ccc4Cl)[nH]c3cc2N1	2.874919	0.38468062	19.72706916	0
AAIDNEDHSRFXGR-NMXDRXFENA-N	Cc1ccc2nc(CC(N)C(=O)NC(CCC(=O)O)C(=O)O)[nH]c2n1	3.273796	0.35927488	36.60737096	0
AAIFEWWYHDXKQA-VEWCPZSHNA-N	CN(C)S(=O)(=O)c1cccc2[nH]c(-c3ccc4c(c3)NC(=O)CS4)nc12	2.669916	0.28666702	46.67879398	0
AAIGJZJEIYHIPP-UHFFFAOYNA-N	Cc1cc(N2CCCCC2)ccc1C1NC(C)Cc2ccc(F)c(Br)c21	3.452799	0.21895243	0.70872014	0
AAIHALVCVFHCSH-UYBDAZJANA-N	Cc1c(Br)cc2[nH]c(Cn3nc(C(F)(F)F)c([N+](=O)[O-])c3C)nc2c1C	2.994555	0.22117779	46.47005663	0
AAIHFRUPEFOWJZ-ZPDYQFNENA-N	O=[N+]([O-])c1cnc2nc(C=CCBr)[nH]c2c1	3.168305	0.29469674	17.28900907	0
AAIHWFMCJPNQCT-COFVRBSHNA-N	Cn1cc(S(N)(=O)=O)cc1C1(C(=O)O)Oc2ccccc2C(=O)C1C(=O)c1ccco1	3.908155	0.18615017	16.14841931	0
AAIHYYKLHXWYQE-UHFFFAOYNA-N	COC(=O)c1ccc(-n2c(O)cc(-c3ccccc3Cl)c2O)c(OC2CCOC2)c1	3.162539	0.2783393	74.90872661	0
AAIHYZSPSWMECJ-UHFFFAOYNA-N	Cc1ccc(C2(CCCC#N)Oc3ccccc3C(=O)C2C(=O)c2ccco2)cc1	3.631991	0.26982598	26.84038789	0
AAIKHKAIGQWKNU-BDGWVKIONA-N	Cc1nccc2nc(Cc3csc(NC(=O)OC(C)(C)C)n3)[nH]c12	2.742583	0.3366435	92.70937865	0
AAIKJVJWUUHEPP-VJSLDGLSNA-N	CCOc1ccc(S(=O)(=O)Nc2cc(OC)c(OC)cc2-c2nc3cc(C(=O)N4CCN(CCO)CC4)ccc3[nH]2)cc1	2.647372	0.25011237	204.97608927	0
AAILQAYZGNOBOJ-LNNLXFCONA-N	COc1cc(-c2nc3cc(OCC(C)C)c(Br)cc3[nH]2)cc(Cl)c1OCC(C)C	2.546771	0.30107316	88.49351113	0
AAILQILGLBJALR-CDZRGBSPNA-N	Cc1c(F)ccc2[nH]c(-c3cc(S(N)(=O)=O)c[nH]3)nc12	2.874897	0.30215911	40.610163	0
AAIMAHNGABLNDM-UHFFFAOYNA-N	CCCSc1ncc(C2Oc3cc(OC)cc4c3C(=O)C2C4)cn1	4.393093	0.14834863	7.4667827	0
AAIMIQBBRPCTFL-QWOVJGMINA-N	Clc1c(Br)cnc2nc(-c3csc(-c4ccc5c(c4)CCO5)n3)[nH]c12	2.931184	0.34263998	51.18696764	0
AAIMNYBDDILLAJ-LNNLXFCONA-N	CSCCC(NS(=O)(=O)c1ccc(C)cc1C)c1nc2cnc3ccccc3c2[nH]1	3.107934	0.23394021	105.54488659	0
AAINAXPKHPDKHN-UHFFFAOYNA-N	CC1Cc2cc(Br)c(F)cc2C(c2cc([N+](=O)[O-])c(F)cc2Cl)N1	3.654946	0.24577652	-5.59801526	0
AAINZCSTBFXXFB-IYXZQFSXNA-N	COC(=O)c1cc2nc(-c3cn(C4CC4)c4c(F)c(N5CC(C)NC(C)C5)c(F)c(N)c4c3=O)[nH]c2cn1	4.059241	0.20420478	24.21209797	0
AAIOLPOTMSVFOU-UHFFFAOYNA-N	COc1ccc(OCC(=O)c2c(CO)oc3cc(Br)cnc23)cc1	2.558298	0.23513377	83.88817055	0
AAIPTRJCIBXLPX-UYBDAZJANA-N	COc1cc2nc(-c3c(F)c(F)c(S)c(F)c3F)[nH]c2cn1	3.158255	0.18274899	3.94798772	0
AAIPVINWOXSTEM-UHFFFAOYNA-N	Cc1cc(C2CC(=O)c3ccc4c(c3O2)CCCC4)cc(C)c1OCc1ccccn1	3.123307	0.30554081	63.1170918	0
AAIPVYNPYQFTEU-UYBDAZJANA-N	O=[N+]([O-])c1cnc2nc(-c3cccc(-c4ccc(O)cc4)c3)[nH]c2c1	2.318078	0.40069182	45.8204601	0
AAIQDIHKBVJXFG-UHFFFAOYNA-N	COc1cccc(-c2cc(C(Br)c3ccccc3)nc3c2oc2ccccc23)c1	2.847158	0.31143895	74.43946593	0
AAIQVFNYNXWUJX-LQFNOIFHNA-N	Fc1ccc2[nH]c(CSc3nnc(-c4ccc(Cl)cc4)n3Cc3ccco3)nc2c1	2.419054	0.4433685	186.93317905	0
AAIRKOQNVXVEQW-QWOVJGMINA-N	CCCc1c(O)ccc2c1OC(CCl)(c1nc3ccccc3[nH]1)CC2=O	3.476788	0.27177347	9.35264122	0
AAIRPPXYGVZUFL-LQFNOIFHNA-N	CCN(CC)c1ccc(-c2nn(C(=O)c3cc([N+](=O)[O-])[nH]n3)c(=O)c3ccccc23)c(O)c1	3.08758	0.21364938	66.73842422	0
AAISOCIONPIRKT-ZXGPLYJONA-N	COC(=O)c1ccnc2[nH]c(C(CCC=C(C)C)C3CCC4(C)C5=C(CCC34C)C3(C)CCC(O)C(C)(C)C3CC5)nc12	5.063355	0.12889873	-6.95997542	0
AAIUMCBKGBFDLT-UHFFFAOYNA-N	COc1cc(-c2ccccc2C(F)(F)F)nn1C(=O)c1ccn(COc2cccc(C(F)(F)F)c2)n1	2.91047	0.29438028	137.20401633	0
AAIVEKRPSTZZFP-UYQYCOTDNA-N	CC=C(C)C(=O)OC1CC(C)=CC2(NC(C)Cc3cc(Br)c(F)cc32)C2(C)CCC(O)(C(C)C)C12	5.56919	0.14526468	-50.74394747	0
AAIVEKSWSLQHQK-XCBVERIVNA-N	OC1CCC(c2nc3ncc(Cl)cc3[nH]2)CC1	2.569795	0.35853006	44.26940049	0
AAIVFNIMOONEPT-UHFFFAOYNA-N	CCN(CC)c1ccc(-c2nn(C(=O)CNC(C)c3ccccc3)c(=O)c3ccccc23)c(O)c1	3.082105	0.22829098	91.09693272	0
AAIVJBRVNYETEJ-UHFFFAOYNA-N	O=C1CC2(Oc3c1ccc1c3CCCC1)C(=O)c1cccc3cc4ccccc4c2c13	3.804713	0.30917464	-7.90888353	0
AAIVVOOAIATVNM-UHFFFAOYNA-N	COc1cc2c3c(c1)OC(c1ccccc1NS(C)(=O)=O)C(C2)C3=O	4.068054	0.23094504	11.3026181	0
AAIWJPMMHQVAJD-MPIMZMORNA-N	Fc1cc(F)c2nc(CSc3nnc(C4CC4)n3Cc3ccccc3)[nH]c2c1	2.47498	0.30087951	132.78656976	0
AAIXAWJOULRYGX-UHFFFAOYNA-N	O=C(c1cc([N+](=O)[O-])ccc1Br)c1coc2ccc(Cl)cc12	2.349606	0.45420149	80.18425995	0
AAIXCYQQPCILBQ-UHFFFAOYNA-N	Cc1cc(-n2ncc3ccc(Cl)cc3c2=O)ncn1	2.334872	0.31196575	52.72375322	0
AAIXKSHZQXXNAX-UYBDAZJANA-N	Clc1ccc(C2(c3nc4c(Cl)cccc4[nH]3)CCC2)cc1	2.413502	0.27184051	27.55604614	0
AAIXTCUHSFKRMK-IGBJZSFZNA-N	CCOc1ccc(NS(=O)(=O)c2ccc3nc(O)cc(-c4nc5c(Cl)cccc5[nH]4)c3c2)cc1	2.604335	0.25930225	138.88451797	0
AAIYKHYSDHNJTF-GPQMBLKYNA-N	CCOc1cc(-c2nc3cncnc3[nH]2)ccc1C	2.395884	0.25176243	55.58158694	0
AAIYYLNKPFFSJW-XQMQJMAZNA-N	CCOc1n[nH]c(-c2nc3cncc(Br)c3[nH]2)c1Br	3.345936	0.20723326	27.24750357	0
AAIZSYIBDZRKMX-UHFFFAOYNA-N	COc1cccc(-c2c3c(nc4c2oc2ccccc24)C(n2cncn2)CC(C)C3)c1	3.63895	0.2715941	41.11598591	0
AAJAUSKUHUHDPW-LBOYIXSDNA-N	CCCC(CC1(c2nc3cc(OC)ncc3[nH]2)CCCC1)C(=O)OCc1ccccc1	3.329193	0.14374594	75.9756592	0
AAJBDTCOLVWMJE-HHCCYCPTNA-N	CC1(O)CCC2(C)C(CCC3C2CCC2(C)C(c4ccc5c(O)nc(O)nc5n4)CCC32)C1	4.820156	0.19499579	-40.53855872	0
AAJBIZYSDQTUEQ-IWJJRIIRNA-N	C=C(CN(C)C)c1nc2ccc(C(=N)N)cc2[nH]1	2.827548	0.26496541	17.59200258	0
AAJBQOHHVILLIL-CETSYNLRNA-N	Cc1c(Br)cnc2nc(-c3ccccc3C(=O)OC3CC(C)CCC3C(C)C)[nH]c12	3.684905	0.13170105	69.11998976	0
AAJDGRZAGDPLTA-LQFNOIFHNA-N	Cc1cc(N)c2c(c1)C(=O)CC1(CC(C)(C)Cc3oc(C(=O)O)c(C)c31)O2	4.291892	0.16611401	-19.11048859	0
AAJDYJTZRACHEV-HXTKINSTNA-N	Fc1cnc(Br)c2nc(CCc3cc(C(F)(F)F)cc(C(F)(F)F)c3)[nH]c12	2.984753	0.29722482	59.68884414	0
AAJDZJKCNSPPLI-UHFFFAOYNA-N	COc1ccc(Cl)cc1C#Cc1cnc(Cl)nc1C(F)(F)F	2.738133	0.31155375	54.4535847	0
AAJFVYFZONXXJK-HCKMINDGNA-N	O=S(=O)(Cl)c1cc(-c2nc3ncc(F)cc3[nH]2)ccc1Cl	2.554409	0.26327814	43.35795591	0
AAJFXGXTRGYKMT-UHFFFAOYNA-N	CCC(C)c1ccc2[nH]c(-c3ccccc3F)c(C(C)C#N)c2c1	3.317014	0.23501766	50.5953624	0
AAJLUNYPNHOMFK-ZYMSVLFVNA-N	COc1cccc(-c2cc(-c3c(C)nc(-c4ccco4)nc3S)nc3c2oc2ccccc23)c1	2.843616	0.34573831	55.86869652	0
AAJLWAAVCNVDGT-UBYUDQPVNA-N	Cc1ccc2c3c(c4c(nc13)CC1C4CN(C(=O)OCC3c4ccccc4-c4ccccc43)C1C(=O)O)-c1ccccc1C2=O	4.089753	0.17035137	19.52432439	0
AAJMFWFWNCDBRD-UYBDAZJANA-N	N#Cc1cc(Cl)c2nc(C(F)(F)c3ccccn3)[nH]c2c1	2.958996	0.27905638	40.77797694	0
AAJNCAOSAAYZAK-CYSPOYASNA-N	COc1cc(-c2nc3cc(C(=O)Nc4ccc(CN5CCN(C)CC5)cc4)ccc3[nH]2)c(OC)c([N+](=O)[O-])c1	2.56832	0.30460221	172.96920773	0
AAJOBWOINLSQMU-UHFFFAOYNA-N	Cc1[nH]c2c(C)cc(Cl)cc2c1-c1cccc(Cl)c1	2.196624	0.4155035	40.92627255	0
AAJOIJRLVGWXSL-UHFFFAOYNA-N	COc1ccc(Cl)cc1C#Cc1ccc(C)c2nn(C)cc12	2.605744	0.31263241	49.20478762	0
AAJPYTVSWOVGJM-SOFGYWHQNA-N	Cc1cc(N)c2c(c1)C(=O)CC(C=CN(C)C)(c1cccnc1)O2	3.811345	0.23215664	-0.19496748	0
AAJQGRWKRLBMQK-MPIMZMORNA-N	COc1cc(Cl)c(Cl)cc1C#CCNC(=O)Cc1ccc(Cl)cc1Cl	2.40441	0.33584774	112.57794244	0
AAJRBTOGQUAJCV-UHFFFAOYNA-N	Cc1cc(OCCn2c(O)cc(-c3ccco3)c2O)c(C(C)C)cc1Cl	2.770103	0.23341595	89.04489504	0
AAJRFNXKSIHLGB-PKSOQXRJNA-N	O=Cc1c(O)cccc1C#CCNC(=O)Cc1ccc(Cl)cc1Cl	2.594383	0.24184163	96.90217899	0
AAJUWXHJPXWERB-INIZCTEONA-N	CCOc1cc(-c2cccc(F)c2)nn1C(=O)C1CCCN(C(=O)OC(C)(C)C)C1	3.056817	0.23316028	110.63544774	0
AAJUWXHJPXWERB-MRXNPFEDNA-N	CCOc1cc(-c2cccc(F)c2)nn1C(=O)C1CCCN(C(=O)OC(C)(C)C)C1	3.056817	0.23316028	110.63544774	0
AAJUWXHJPXWERB-UHFFFAOYNA-N	CCOc1cc(-c2cccc(F)c2)nn1C(=O)C1CCCN(C(=O)OC(C)(C)C)C1	3.056817	0.23316028	110.63544774	0
AAJXXQYMUFRNPC-UHFFFAOYNA-N	CCN(CC)c1ccc(-c2nn(C(=O)Cn3nc(C(F)F)cc3C3CC3)c(=O)c3ccccc23)c(O)c1	3.103008	0.1703249	68.83416059	0
AAJZJWTWPSNLFC-QWOVJGMINA-N	Cc1cc2nc(-c3nnn(Cc4cccc(F)c4)c3Cl)[nH]c2cc1Br	2.666904	0.23471255	76.57508245	0
AAJZNGGPPBOLAQ-PKSOQXRJNA-N	Cc1cc(N)c2c(c1)C(=O)CC(c1ccc(Br)cc1C(=O)O)O2	3.109225	0.25958965	-1.2104336	0
AAJZOPQNECMYLI-MPIMZMORNA-N	COc1ccc(Cl)cc1C#Cc1cnc2c(c1)NC1(CCCC1)N2	3.461778	0.21667813	43.5255903	0
AAJZTWDDEDSPHP-MPIMZMORNA-N	CC(C)(C)OC(=O)N1CCc2scc(-c3nc4cccc(C#N)c4[nH]3)c2C1	2.885736	0.23143278	53.09787211	0
AAJZUKPAQLHDOF-UHFFFAOYNA-N	COc1ccc(Cl)cc1C#CCc1ccc2c(c1)nnn2C	2.538776	0.31497431	79.94520479	0
AAKACVNOXMEXEW-UYBDAZJANA-N	Cc1ccc(C#CCNC(=O)Cc2ccc(Cl)cc2Cl)nc1	2.401473	0.30044276	116.92419107	0
AAKBMKICVXKSGO-MPIMZMORNA-N	FC(F)(F)C(F)(F)C(F)(F)C(F)(F)c1nc2ncc(Br)c(Cl)c2[nH]1	3.383207	0.17118016	27.99104804	0
AAKBWORRRSFPMA-BNQPNUKHNA-N	Nc1ccnc2[nH]c(CC3Sc4ccc(Cl)cc4NC3=O)nc12	3.360265	0.21827208	52.30426342	0
AAKCALPLRJRAQX-UYBDAZJANA-N	Brc1cnc2nc(-c3c(-n4cccc4)sc4c3CCC4)[nH]c2c1	2.94987	0.26418757	62.87261878	0
AAKCDERMQWWQKW-MTTPVDACNA-N	O=C1Oc2ccccc2C(=O)C1C(Cc1ccc2c(O)nc(O)nc2n1)c1ccc(Cl)cc1	3.812561	0.15748136	27.19517442	0
AAKFTEPVFBSCGG-MPIMZMORNA-N	COc1ccc2nc(-c3cccc(-c4ccc(OC)c(O)c4)c3)[nH]c2n1	2.372622	0.29234164	48.25476833	0
AAKFTKTXSHDANJ-MPIMZMORNA-N	Cc1ccc(S(=O)(=O)Nc2ccccc2-c2nc3c(F)cc(Cl)cc3[nH]2)cc1	2.245766	0.30337337	107.53531093	0
AAKGAUGRHQXEQW-PVANZQSZNA-N	CC(C)(C)OC(=O)NC1(C(=O)O)CCC2(CC1)Oc1cc(O)ccc1C(=O)C2c1ccc(F)cc1	3.880327	0.2351671	2.83042303	0
AAKGLTJLWVDFOJ-UOZMZKKYNA-N	Oc1nc(S)nc2nc(-c3nc(Br)ccc3Cl)[nH]c12	3.497028	0.27273491	1.3988651	0
AAKGLVKNNVJEKN-PUWFIWLXNA-N	Cc1cc2nc(C=Cc3ccccc3Oc3ccccc3)[nH]c2cc1[N+](=O)[O-]	2.399122	0.35184731	86.1034134	0
AAKGSUSTSQKQGW-YWIOVJIHNA-N	CC(=O)NC(CC(C)C)C(=O)NC(CCc1nc2ncnc(Cl)c2[nH]1)C(=O)NC(Cc1c[nH]cn1)C(=O)NC(CC(=O)O)C(=O)Nc1ccc2c(C(F)(F)F)cc(=O)oc2c1	4.76313	0.21271443	167.81917888	0
AAKGYIKGDYLAIO-QWOVJGMINA-N	COc1cc2c3c(c1)OC(c1c[nH]nc1-c1ccccc1F)C(C2)C3=O	4.382277	0.22753519	-0.59551914	0
AAKHDXACERWFDU-MVKOPFSBNA-N	CCN(CC)c1ccc2c(c1)Oc1cc(N(CC)CC)ccc1C21OC(=O)c2c1ccc1nc(CCC(NC(=O)C(N)CC(=O)O)C(=O)O)[nH]c21	4.646774	0.27139664	16.25255033	0
AAKHFSVNVNCYOG-ZCCFEUCPNA-N	Cc1ccc(C(=O)C=Cc2nc3ccc(OCc4ccccc4)cc3[nH]2)cc1	2.136198	0.36317564	132.90663998	0
AAKHIIXOTLGCTR-UHFFFAOYNA-N	CC1(c2ccccc2I)Oc2cc(O)ccc2C(=O)C1c1ccc(F)cc1	3.417703	0.26698056	10.94402768	0
AAKHMLSLUXSCBF-PKSOQXRJNA-N	O=C(Cc1ccc(Cl)cc1Cl)NCC#Cc1cccc(CS)c1	2.460549	0.29674393	120.01368806	0
AAKHQHWGZHQUAG-UYBDAZJANA-N	CCOc1ccccc1OCc1nc2ccc(F)c(F)c2[nH]1	2.243132	0.30985227	70.5235419	0
AAKIAAAUTCWPMJ-SKKVRFOWNA-N	CC1Cc2nc3cccc4c3c(c2C(C(=O)O)C1C(=O)O)-c1ccccc1C4=O	3.698733	0.19820348	-21.4199324	1
AAKIEDGPZSADIT-UYBDAZJANA-N	N#Cc1cc(Br)c2nc(C3Cc4cc(Cl)ccc4O3)[nH]c2c1	3.233464	0.2275908	25.39316878	0
AAKIFSLMBXVHAS-RGZMPCIYNA-N	CCN(CC)c1ccc2c(c1)Oc1cc(N(CC)CC)ccc1C21OC(=O)c2cc3[nH]c(C4COc5ccccc5O4)nc3cc21	4.220094	0.30406706	30.10148178	0
AAKITCKPGYABRJ-XBXBPLPCNA-N	CC(NC(=O)CC(F)(F)F)c1nc2c(C(F)(F)F)cc(C(F)(F)F)cc2[nH]1	3.269079	0.24278319	56.95309338	0
AAKIXKAKUHBQQU-UHFFFAOYNA-N	COc1cc2c3c(c1)OC(c1cn(Cc4cccc(C(F)(F)F)c4)nn1)C(C2)C3=O	4.262271	0.28581855	54.5014046	0
AAKJAVLYVXDJTF-UHFFFAOYNA-N	CCCc1c(O)ccc2c1OC(c1ccccc1)(c1nccs1)CC2=O	3.324589	0.17542997	8.66639383	0
AAKKUYYUJHWBQL-UHFFFAOYNA-N	COc1c(-c2cccc([N+](=O)[O-])c2)[nH]c2cccc(F)c12	2.321069	0.50605638	47.18447847	0
AAKLPDNHXLQVMM-UHFFFAOYNA-N	Nc1ccc(C(=O)OCC2(c3ccccc3)Oc3cc(O)ccc3C(=O)C2c2ccc(F)cc2)cc1	3.440563	0.1973479	33.20809295	0
AAKLYSAJJSYNLK-SGDACUSRNA-N	Cc1ccc(-n2cc(C3Oc4cc(OC5OC(CO)C(O)C(O)C5O)cc5c4C(=O)C3C(c3ccc(O)cc3)O5)c(C(C)(C)C)n2)cc1	5.475885	0.2250565	65.01283799	0
AAKMAGGDIPSBEP-MPIMZMORNA-N	O=C(Cc1ccc(Cl)cc1Cl)NCC#Cc1ccc2c(c1)C(=O)CCO2	2.519653	0.25875573	107.83992632	0
AAKMIUWGJFGQBD-XBTAAFKLNA-N	Oc1nc(O)c2cc3c(nc2n1)C(C1CCCCC1)CCC3	3.487862	0.17961174	-6.2757341	0
AAKMVXCMSZVNIH-RBXCFITPNA-N	Cc1cc(C=C(C#N)c2nc3cc4c(cc3[nH]2)OCO4)c(C)n1-c1cccc(Cl)c1Cl	2.829659	0.29515513	115.79906878	0
AAKNJODVVWWOCD-DFLUKEIKNA-N	NC(=O)CCc1ccc(C2(CCl)Oc3cc(O)ccc3C(=O)C2c2ccc(F)cc2)cc1	3.519983	0.20463965	15.2520916	0
AAKOWBPOHRQGBB-FLKHWWOONA-N	COC(=O)c1cc(Br)c2nc(CCC(=O)OC3C4OC5OC(COC(=O)CCC(=O)O)C(OC6OC(COC(=O)CCC(=O)O)C(OC7OC(COC(=O)CCC(=O)O)C(OC8OC(COC(=O)CCC(=O)O)C(OC9OC(COC(=O)CCC(=O)O)C(OC%10OC(COC(=O)CCC(=O)O)C(OC(OC4COC(=O)CCC(=O)O)C3OC(=O)CCC(=O)O)C(OC(=O)CCC(=O)O)C%10OC(=O)CCC(=O)O)C(OC(=O)CCC(=O)O)C9OC(=O)CCC(=O)O)C(OC(=O)CCC(=O)O)C8OC(=O)CCC(=O)O)C(OC(=O)CCC(=O)O)C7OC(=O)CCC(=O)O)C(OC(=O)CCC(=O)O)C6OC(=O)CCC(=O)O)C(OC(=O)CC…	9.868242	0.15617249	38.99849893	1
AAKPGOFHXLPEMK-XQMQJMAZNA-N	Nc1cnc(-c2nc3ccnc(O)c3[nH]2)nc1	3.076101	0.23533162	19.40474687	0
AAKPZCJOQODBFD-LQFNOIFHNA-N	CC1Cc2cc(Br)c(F)cc2C(C(=O)O)(c2cnn(C(C)(C)C)c2)N1	4.185169	0.19270283	-10.74874122	0
AAKQMFZUONLXHJ-QWOVJGMINA-N	COc1cc2c3c(c1)OC(CCC(=O)O)(c1ccc(S(=O)(=O)Cl)cc1)C(C2)C3=O	4.438855	0.17527189	-17.71692347	0
AAKRSLWKWLAVNS-UDFIBAKQNA-N	CC(C)(C)c1[nH]c2c(c(Br)cc3[nH]ncc32)c1-n1cc(C(=O)O)nn1	3.30914	0.16662591	18.00804659	0
AAKRSMRGFVEVNT-CGRURHNQNA-N	CCC(C)c1ccc2[nH]c(C(C)NC(=O)OC(C)(C)C)c(CC=O)c2c1	3.543193	0.29041554	52.32570656	0
AAKSJPGVUIJFMT-UHFFFAOYNA-N	CCOC(=O)c1[nH]c2c(c1C)C1(CCC2)NC(C)Cc2cc(Br)c(F)cc21	4.36203	0.13817755	8.26703858	0
AAKSMRKWBGKJHR-MPIMZMORNA-N	Cc1nc(-c2ccc(Cl)cc2)sc1-c1nc2cc(Cl)nc(Cl)c2[nH]1	2.732799	0.25196628	48.24888537	0
AAKSYINLFJYCLM-UHFFFAOYNA-N	C=CCOc1ccc(C2(c3ccccc3)Oc3ccccc3C(=O)C2C(=O)c2ccco2)c(O)c1	3.616792	0.28501839	26.12567839	0
AAKUBPVOZHGITA-GPQMBLKYNA-N	CSc1ccc2[nH]c(-c3cc(Cl)c(Br)cc3F)nc2c1	2.519257	0.36446186	47.37133596	0
AAKVXVHXZWBHEB-UHFFFAOYNA-N	Cc1cccc(C2(CC(=O)c3ccc(C)cc3O)NC(C)Cc3ccc(F)c(Br)c32)c1	3.698928	0.18288055	20.50665248	0
AAKWUPNYZSVVJB-HXTKINSTNA-N	N#Cc1cc2nc(-c3ccc(C(F)(F)F)nc3OCC(F)(F)F)[nH]c2cc1C#N	3.030384	0.31325389	54.06119149	0
AAKXMHQWBIWFNJ-UHFFFAOYNA-N	C=C(C)COc1ccc(C2NC(C)Cc3ccc(F)c(Br)c32)cc1	3.488442	0.19366548	11.69486257	0
AAKXPWXSNUKEEH-PJQSKVNONA-N	COc1ccc(NS(=O)(=O)c2ccc3[nH]c(CC(NC(C)=O)c4ccc(C)cc4)nc3c2)cc1	2.76896	0.34007808	170.16526578	0
AAKYRVNBOZULJF-UHFFFAOYNA-N	CCOc1cccc(O)c1-c1cc2c3c(ccc(C)c3n1)C(=O)c1ccccc1-2	2.444575	0.208817	15.28158074	0
AAKZGIUXLGVRJP-LNNLXFCONA-N	Fc1ccc(-c2cn3c(Cc4nc5c(C(F)(F)F)cccc5[nH]4)csc3n2)cc1	2.753094	0.34692485	106.41600145	0
AALAIYSIRPWOAD-PWIKPTQSNA-N	CC(C)(C)OC(=O)NC(CCC(=O)OCc1ccccc1)c1nc2cc([N+](=O)[O-])c([N+](=O)[O-])cc2[nH]1	3.154911	0.28170942	137.0130169	0
AALAVVMSNHPPTF-UYBDAZJANA-N	COc1cncc2[nH]c(C3(c4ccc(O)cc4)CCOCC3)nc12	2.90161	0.24142264	5.80219672	0
AALBSMZQRJDRQI-GPQMBLKYNA-N	COc1cc(-c2nc3c(Br)c(F)ccc3[nH]2)cc(OC)c1O	2.485657	0.29393508	31.38308839	0
AALCJTNPJCQCQJ-LBOYIXSDNA-N	COC(=O)c1ccc(Oc2ccc3nc(CCc4nnc(-c5ccc(Cl)cc5)o4)[nH]c3c2)cc1	2.372497	0.37260102	180.50431283	0
AALCNHYUPLTXIM-UHFFFAOYNA-N	Cc1cc(C2NC(C)Cc3cc(Br)c(F)cc32)cnc1Cl	3.710652	0.21107282	-8.550028	0
AALGYGPIVSBAMV-UHFFFAOYNA-N	CCOc1cc(-c2ccc(C(F)(F)F)cc2)nn1-c1ncccc1-c1nc(-c2cccc(Cl)c2)no1	2.707207	0.37683075	110.6391585	0
AALGZZUTTJZKTQ-UHFFFAOYNA-N	O=C(c1ccc(Br)cc1)c1c(C(F)F)[nH]c2cc([N+](=O)[O-])ccc12	2.51839	0.46642341	66.70854274	0
AALHLTANJAYNRB-UHFFFAOYNA-N	CCCCCc1ccc2c(c1)C1(Oc3cc(OC)cc4c3C(=O)C1C4)c1ccccc1C2=O	4.716129	0.21280469	5.06080252	0
AALHSNWCQQEXML-LNNLXFCONA-N	COc1cc(S(=O)(=O)Cl)c(Cl)cc1-c1nc2ccc(OCc3ccccc3)cc2[nH]1	2.326922	0.29139911	114.31432677	0
AALHTLSVRKMPNM-VVKINWOJNA-N	N#Cc1cc2nc(-c3ccc4c(c3)NC(=O)CS4)[nH]c2cc1C(F)(F)F	2.842063	0.32841347	33.92319911	0
AALIIUNDNMDDSI-UHFFFAOYNA-N	Cc1ccc2c3c(cc(COc4ccc5c6c(c(=O)oc5c4)CCCC6)nc13)-c1ccccc1C2=O	2.705032	0.17607338	105.87064522	0
AALIPNRQHKPNLD-LNNLXFCONA-N	Cc1cccc(OCc2nc3ccc(Oc4ccc(N)cc4)cc3[nH]2)c1C	2.166397	0.39084207	129.85325769	0
AALIXENUKCSCKU-UHFFFAOYNA-N	Cc1cc(OCCn2c(O)cc(-c3ccc(Cl)cc3)c2O)c(C(C)C)cc1Cl	2.565313	0.23547934	89.56158098	0
AALJBDKZRPPNPE-NSJMMFDCNA-N	C=CCC(C)(C)c1nc2cc3c(cc2[nH]1)C1(OC3=O)c2ccc(OC(C)=O)cc2Oc2cc(OC(C)=O)ccc21	3.778788	0.21395167	30.17526206	0
AALJIDSAAWBQAH-UHFFFAOYNA-N	COc1ccc(C)cc1-n1nc(-c2ccc(C(F)(F)F)nc2)cc1OC	2.468779	0.32658941	70.32462885	0
AALJTHMZTIKYFR-UHFFFAOYNA-N	COc1cccc(-c2c3c(nc4c2oc2ccccc24)-c2c(ccc(OC)c2Br)C3)c1	2.720678	0.30300512	50.0831107	0
AALLLCHCKATQTE-LELJVTLKNA-N	Cc1c(-c2cc(C(F)F)c3c(C4CC4)nn(Cc4nc5cc([N+](=O)[O-])c([N+](=O)[O-])cc5[nH]4)c3n2)cnn1C	3.352711	0.27640299	64.74492446	0
AALLMYBKTJPCOR-PDJAEHLQNA-N	COC(=O)c1cc(Br)c2nc(CCSCC(=O)Nc3ccc(C)cc3)[nH]c2c1	2.438678	0.28909114	138.99588803	0
AALMCDLCCHEWHT-LQFNOIFHNA-N	Cc1ccc(C)c(C(=O)c2ccccc2-c2nc3cc(F)ccc3[nH]2)c1	2.134096	0.32718307	103.40078078	0
AALMMMHKFBARQV-UHFFFAOYNA-N	CCOc1cc(-c2cc(Cl)ccc2Cl)nn1C(=O)c1cc(Br)cn1C	2.823058	0.21457047	75.67519435	0
AALMTZKSBRPYHL-KMRUDUCGNA-N	Cc1ccc([N+](=O)[O-])c(OCCc2nc3ccnc(N)c3[nH]2)c1	2.592036	0.39334674	84.26222504	0
AALMUKDTJGZSQJ-VJSLDGLSNA-N	COc1ccc(-c2nnc(-c3ccc4nc(Cn5c(=O)cc(C(F)(F)F)c6c(C)nn(C)c65)[nH]c4c3)o2)cc1	2.948577	0.2895464	109.97665232	0
AALMUWZMXCITHJ-UHFFFAOYNA-N	CC1Cc2ccc(F)c(Br)c2C(C)(c2ccc(O)cc2Cl)N1	3.678332	0.1776488	-22.71111533	0
AALNQHCZRWQAPW-JPLOBKOHNA-N	COc1cccc2c1C(=O)c1c(O)c3c(c(O)c1C2=O)CC(O)(c1[nH]c2cccc(F)c2c1O)CC3OC1CC(N)C(OC2CCCCO2)C(C)O1	5.09251	0.17754114	31.56456085	0
AALNZJYLYQTGJJ-UHFFFAOYNA-N	CCCc1c(O)ccc2c1OC(c1cccc(-n3ccnc3)c1)CC2=O	3.128485	0.25036539	40.52686497	0
AALOEEAISGMSEQ-MPIMZMORNA-N	Cc1cc(Cl)cc2nc(-c3cc(C(C)C)cc(C(C)C)c3O)[nH]c12	2.709488	0.2526483	44.84258925	0
AALOORXHRDCFKS-SUBOLRDSNA-N	O=C1c2c3cc(OC4OC(CO)C(O)C(O)C4O)cc2OC(c2ccccc2)(C(F)F)C1C(c1ccc(O)cc1)O3	5.40236	0.25172675	22.52084233	0
AALOZVNWNMOKMP-UBNAJKPONA-N	CC(C)C(c1nc2cnc(N)cc2[nH]1)N(C)C(=O)OC(C)(C)C	3.399153	0.22551097	50.63234415	0
AALPOCFZZWFDOB-PKSOQXRJNA-N	CC(C)OC(=O)C1(c2nc3c(Cl)cnc(Cl)c3[nH]2)CC(F)(F)C1	3.518835	0.13411543	8.37737785	0
AALPUDLCPZIYEM-GOOKEEGPNA-N	CCC(O)c1nc2cc(F)c(C(F)(F)F)cc2[nH]1	3.101211	0.31189593	36.2267654	0
AALPVZLCOXLDMY-PCECIVETNA-N	COC(=O)C1CC2=CC3(CCC2(C)C24OC2CC2(C)C(CCC25CC(=O)CO5)C14)NC(C)Cc1ccc(F)c(Br)c13	6.57234	0.13830807	-87.08923911	0
AALQIHFNOFRKNI-KHUPUREENA-N	CC(OCc1ccccc1)C(c1nc2c([N+](=O)[O-])cc(Br)cc2[nH]1)N(C)C(=O)OCC1c2ccccc2-c2ccccc21	3.778765	0.13135157	107.80103923	0
AALQKWSMNOVHMG-PKSOQXRJNA-N	CCOC(=O)CNc1ccc(-c2nc3cc(Cl)c(Cl)cc3[nH]2)cc1	2.183275	0.24170939	100.14980768	0
AALQSTQMUPDPMI-UHFFFAOYNA-N	CCOc1cc(-c2cc(Cl)ccc2Cl)nn1C(=O)C1CCN(Cc2cccc(F)c2)CC1	2.559092	0.29398095	114.75387672	0
AALQYTMYVPCSPK-UHFFFAOYNA-N	CCOc1cc(C(C)=O)c(OCC)n1-c1cc(C)n(Cc2ccccc2F)n1	2.871564	0.21637508	75.69245168	0
AALQZIUNTYRKTJ-UHFFFAOYNA-N	Cc1ccc(S(=O)(=O)C2CCCc3c2nc2cccc4c2c3-c2ccccc2C4=O)cc1	3.074711	0.19918556	35.72548865	0
AALROKTUEVWYLT-BEJFXJNDNA-N	CCCCNS(=O)(=O)c1ccc2[nH]c(C(N)Cc3cc(I)c(Oc4cc(I)c(O)c(I)c4)c(I)c3)nc2c1	3.635361	0.23648734	124.43219086	0
AALRPIKSPMBWHI-SREBMQDQNA-N	O=c1c(Cl)c(Cl)cnn1C12CC3CC(CC(Cc4nc5cc(SC(F)(F)F)ccc5[nH]4)(C3)C1)C2	5.137436	0.19708291	45.25165246	0
AALRXXLRIYACSC-UBIQEAMFNA-N	NC(Cc1cccc(C(F)(F)F)c1)c1nc2c(Br)cc(F)cc2[nH]1	3.003582	0.2702111	69.03444487	0
AALUTFVMSIMLKP-UHFFFAOYNA-N	Cc1ccccc1OCCn1cc(C2Oc3ccccc3C(=O)C2C(=O)c2ccco2)c2ccccc21	3.404514	0.28665471	88.77220842	0
AALWTKFXNRFAHF-UHFFFAOYNA-N	COc1ccc(-c2[nH]c3c(C)cc(Cl)cc3c2CCCl)cc1	2.264856	0.3116952	60.74828757	0
AALXUIBCYMFWPI-UHFFFAOYNA-N	CCOC(=O)CC1(c2cc(C)nn2C)NC(C)Cc2cc(Br)c(F)cc21	4.030631	0.16984749	1.25910201	0
AALYSZDUMHMIOZ-LQFNOIFHNA-N	CCCCNS(=O)(=O)c1ccc2[nH]c(-c3cc(C(F)(F)F)ncc3Br)nc2c1	2.654948	0.27377072	106.84867208	0
AAMAUIBVDHFHLI-UHFFFAOYNA-N	Cc1cc(N)c2c(c1)C(=O)CC(c1cn(CCOc3ccccc3F)c3ccccc13)O2	3.129907	0.26328747	62.10460915	0
AAMDOHIRWDKJLI-GPQMBLKYNA-N	CC(Sc1ncccn1)c1nc2c(Cl)cc(Br)cc2[nH]1	3.151867	0.17962286	61.8706971	0
AAMFLNRCSQZGEE-OTPOHHRKNA-N	CCOC(=O)c1ccc2nc(CCC(N)C(=O)OC(C)(C)C)[nH]c2c1	2.797195	0.34760933	93.76209059	0
AAMFYJCLKULBOM-PXPUHDKANA-N	CC(C)NS(=O)(=O)c1c[nH]c(-c2nc3cc(F)cc(C(=O)O)c3[nH]2)c1	2.930421	0.19351954	56.10938855	0
AAMGEOFEKUEJJK-UHFFFAOYNA-N	CCOc1ccc(-c2nn(-c3cc(C)nc(C)n3)c(=O)c3ccccc23)cc1OCC	2.375374	0.34054213	99.73811014	0
AAMGWLPIUPKBOR-UYBDAZJANA-N	CS(=O)(=O)c1ccc(C(=O)CCc2nc3cc(-n4cnnn4)ccc3[nH]2)cc1	2.48985	0.3902901	113.18822318	0
AAMHVZCSWXJYNF-UYBDAZJANA-N	CCC(Oc1ccccc1Cl)c1nc2c(C)c(Br)ccc2[nH]1	3.001435	0.20013397	65.91588199	0
AAMHYFBMYMPSHO-LNNLXFCONA-N	COc1cc2c3c(c1)OC(C)(c1cccc(NC(=O)OCC(F)(F)F)c1)C(C2)C3=O	4.349324	0.16991677	33.98639504	0
AAMIFPSSDCJFQC-UHFFFAOYNA-N	O=C(c1ccco1)C1C(=O)c2ccccc2OC1COc1ccccc1F	3.197056	0.23750879	47.71558221	0
AAMIIOVSRSMMAU-UHFFFAOYNA-N	CCOC(=O)c1sc2ccsc2c1CC#Cc1cc(Cl)ccc1OC	2.765613	0.24331795	79.79573891	0
AAMIPOBDQMZXQQ-VEORKLDJNA-N	O=C(Nc1ccc(F)c(C(F)(F)F)c1)c1cccc2[nH]c(-c3ccc(O)cc3Cl)nc12	2.428802	0.31592696	108.22851932	0
AAMKEXPSFTZCSJ-HPRFPMAVNA-N	COc1cc(OC)c2[nH]c(Cc3ccc(NC(=O)c4ccc(Br)o4)cc3)nc2c1	2.422349	0.27761486	151.42506221	0
AAMKNBKWMNGLHA-GPQMBLKYNA-N	Cc1cc(S(=O)(=O)Cl)cc(-c2nc3cc4c(cc3[nH]2)OCO4)c1Cl	2.692352	0.31587893	45.0392001	0
AAMLCGHFMXYYSG-DVIAZDKANA-N	Cc1ccc2c(ccc3nc(Cc4ccc(C(=O)O)cc4N)[nH]c32)n1	2.490625	0.2711494	40.01019296	0
AAMLDGXPRYVDQS-QWOVJGMINA-N	CCC(c1ccc(OC)c(OC)c1)c1nc2nc(Cl)nc(C(F)(F)F)c2[nH]1	3.289865	0.23105622	71.39067558	0
AAMLNAPMEJTTDD-NLYFFOJONA-N	O=C1c2c3cc(OC4OC(CO)C(O)C(O)C4O)cc2OC(c2ccc(Br)cc2OCCC2OCCCO2)C1C(c1ccc(O)cc1)O3	5.562704	0.19923319	75.5632804	0
AAMLPOSEODJTRX-PDWSVUOVNA-N	COc1cncc(N)c1-c1nc2c(S(N)(=O)=O)cccc2[nH]1	2.732745	0.22742435	29.97349862	0
AAMLRTXFDGLMSV-UHFFFAOYNA-N	CCC1(C(C)(C)c2ccccc2)Oc2cc(OC)cc3c2C(=O)C1C3	4.401121	0.17075344	4.40084973	0
AAMMWILMSRHMOA-UHFFFAOYNA-N	Cn1cc(C(=O)c2c(C(F)(F)F)[nH]c3cc(C(F)(F)F)cc(C(F)(F)F)c23)cn1	3.018961	0.30149544	51.16492928	0
AAMNBQQIOXRVEI-UHFFFAOYNA-N	COC(=O)c1cc(C2Oc3ccccc3C(=O)C2C(=O)c2ccco2)cc([N+](=O)[O-])c1	3.369393	0.27931989	48.45986973	0
AAMNBZXAUYUCLC-UHKSSXMNNA-N	Cc1cc2nc(C=NOCc3ccccc3)[nH]c2cc1C	2.450854	0.25516705	74.62653102	0
AAMOCCWPMYVKKG-MPIMZMORNA-N	CC(C)(C)c1ccc2nc(-c3c(F)c(F)c(S)c(F)c3F)[nH]c2c1	2.911644	0.30885057	22.05094511	0
AAMOIRBCMISLCH-UHFFFAOYNA-N	COc1ccccc1Oc1ccc(-c2nc(-c3cc(C)n(-c4cccc(SC)c4)c3C)cs2)cc1	2.436555	0.35765641	133.9713623	0
AAMPCXGJPORDEJ-UHFFFAOYNA-N	Cc1nc(Cc2nc(-c3cc(F)ccc3F)cs2)cs1	2.382924	0.59465446	99.73315804	0
AAMPJWPRTOTPMI-UHFFFAOYNA-N	CCCCN(CCCC)c1ccc(-c2nn(C(=O)c3cccc(COc4ccc(F)cc4F)c3)c(=O)c3ccccc23)c(O)c1	2.859566	0.26347562	158.41263363	0
AAMPOXNPWJNBIV-UHFFFAOYNA-N	CCCCOc1cccc(C#Cc2cc(Cl)ccc2OC)c1	2.062352	0.466337	102.5919381	0
AAMPUKQOWATHON-LNNLXFCONA-N	COc1cc(-c2ccccc2C(F)(F)F)nn1C(=O)CCc1nc2ccccc2[nH]1	2.67463	0.30716599	103.80655179	0
AAMQGOHKHBHZSC-UHFFFAOYNA-N	COc1ccc(Cl)cc1C#Cc1ccc(I)cc1F	2.339485	0.42907985	64.15151868	0
AAMRMTWJFYHQIL-PDDJMFFGNA-N	CC1=CC(=O)C2C(C)(C)CCCC2(C)C1CCC(C)Cc1nc2c(F)cc(F)cc2[nH]1	4.340234	0.14651418	0.96219331	0
AAMRWODNWDMPRP-HPRFPMAVNA-N	NNC(=O)c1ccc2[nH]c(-c3ccncc3-c3ccc(Cl)cc3)nc2c1	2.284141	0.29685938	59.44699139	0
AAMSXSLPPBUGKR-QWOVJGMINA-N	CC1Cc2cc(Br)c(F)cc2C(c2nc3[nH]ccc3c(Cl)c2F)N1	4.06103	0.1688825	-5.51544917	0
AAMUMHWTBNGOPV-DXAUXPAJNA-N	COc1ccc(S(=O)(=O)N2CCc3ccccc32)cc1-c1nc2cnnc(O)c2[nH]1	2.756619	0.25744834	102.80479683	0
AAMUSELGJCNDTO-UHFFFAOYNA-N	CCCCc1ncc(C2CC(=O)c3cc(C)cc(N)c3O2)cn1	3.288546	0.2155204	18.18649904	0
AAMVFOLUHRYNOG-SREBMQDQNA-N	O=C(c1ccc([N+](=O)[O-])cc1)N1CCC(c2nc3cc(S(=O)(=O)Nc4cccc(C(F)(F)F)c4)ccc3[nH]2)CC1	2.593186	0.4200255	218.16204717	0
AAMXDUPLYMAWRH-UHFFFAOYNA-N	O=C(c1cncc2ccccc12)n1nc(-c2ccccc2)c2cc(F)c(F)cc2c1=O	2.487818	0.29170229	72.81655012	0
AAMXHQXTUOPKFJ-UHFFFAOYNA-N	O=C(c1cccc(S(=O)(=O)N2CCCCC2)c1)n1nc(-c2ccccc2)c2cc(F)c(F)cc2c1=O	2.494554	0.30676332	121.24556489	0
AAMYBSKXNGKUBI-LQFNOIFHNA-N	O=C(Cc1ccc(Cl)cc1Cl)NCC#Cc1nc(C(F)(F)F)ccc1CO	2.779262	0.24847373	109.60530423	0
AAMYICYGMJVXDT-LILDFLRNNA-N	COc1cc2nc(-c3c(OC)ccc(OC)c3OC)[nH]c2cc1OC	2.206251	0.48740804	43.87798456	0
AAMZBSYXQHFRPW-GPQMBLKYNA-N	Cc1cc(C)c2[nH]c(C3SCCc4sccc43)nc2c1	3.502696	0.29607583	30.00990904	0
AANAJAVUQOQLPZ-LILDFLRNNA-N	CC1Cc2cc(Br)c(F)cc2C(c2cc(C(=O)O)cs2)N1	3.716852	0.16984163	-23.55005952	0
AANAQGGXRQPALW-MPIMZMORNA-N	O=[N+]([O-])c1cc(-c2nc3c(Cl)cc(Cl)cc3[nH]2)ccc1Sc1nc2ccccc2s1	2.618669	0.35222597	111.65170129	0
AANAUSMHXNDLJV-PWIKPTQSNA-N	Cc1cnc(Cl)c2[nH]c(-c3ccc(NC(=O)c4ccc(Br)cc4)cc3)nc12	2.319094	0.29808696	128.46766594	0
AANBYXVUHSOZJT-OQILYALHNA-N	Nc1ccc(F)cc1C1Oc2cc(OC3OC(CO)C(O)C(O)C3O)cc3c2C(=O)C1C(c1ccc(O)cc1)O3	5.267057	0.24864348	36.21449281	0
AANCFURRYCLPSU-UNTURBFWNA-N	Fc1ccc(C=C(c2nc3cncc(Br)c3[nH]2)c2cccs2)cc1	2.873019	0.28328427	65.59904703	0
AANDXGSIXUBXES-JRODHVAGNA-N	COC(=O)c1cc2nc(C=CS(C)(=O)=O)[nH]c2cn1	3.002364	0.19168874	34.51345844	0
AANFPRPWIONVLR-HXTKINSTNA-N	Cc1cc(-c2nc3cccnc3[nH]2)c2c(C)nn(Cc3ccccc3Cl)c2n1	2.608481	0.23459089	85.94815726	0
AANFVUDOCPHOMU-WBSCDCLGNA-N	Fc1cc2[nH]c(C=Cc3cccc(Cl)c3Cl)nc2cc1-n1cccn1	2.72293	0.25511296	77.65101221	0
AANGDYXJVPYLMR-BWUVXYSWNA-N	CCCc1c(O)ccc2c1OC1(CC2=O)C(=O)C(C2CCC(c3ccc(Cl)cc3)CC2)C(=O)c2ccccc21	4.172184	0.20441902	3.29611918	0
AANGDYXJVPYLMR-UHFFFAOYNA-N	CCCc1c(O)ccc2c1OC1(CC2=O)C(=O)C(C2CCC(c3ccc(Cl)cc3)CC2)C(=O)c2ccccc21	4.172184	0.20441902	3.29611918	0
AANGIAWWDVEOLT-JTQYFLDLNA-N	O=C1c2c3cc(OC4OC(CO)C(O)C(O)C4O)cc2OC2(CCCc4ccc(O)cc42)C1C(c1ccc(O)cc1)O3	5.838297	0.2244157	6.020495	0
AANIRFACKLNMGN-PKSOQXRJNA-N	CC(C)(C)OC(=O)N1CC(c2nc3c(Cl)ccnc3[nH]2)C(F)(F)C1	3.605369	0.19814797	21.85198839	0
AANJJIPWQDHBCF-UHFFFAOYNA-N	Cc1ccc(OCc2cccc(C(=O)n3nc(-c4ccccc4)c4cc(F)c(F)cc4c3=O)c2)c([N+](=O)[O-])c1	2.589341	0.32111569	140.49064027	0
AANJLBHGDAVBQI-ZDOIYVHSNA-N	O=C(O)Cn1cc(I)c(-c2nc3cc(C(=O)O)c(-c4c5ccc(=O)cc-5oc5cc(O)ccc45)cc3[nH]2)n1	3.21046	0.26070907	19.88111308	0
AANKCXBDENLMKT-VUEOKQGPNA-N	O=C(O)CCc1cc(O)n(-c2cc(C(=O)O)ncc2Br)c1O	2.950914	0.1766059	10.92133653	0
AANKIJDLCBKDKL-PKSOQXRJNA-N	COc1nccc2nc(-c3ccc(-c4ccc(Cl)nn4)cc3)[nH]c12	2.476339	0.26931719	50.53594408	0
AANLKDJMBPUIBG-VNHAUOCNNA-N	Cc1ccc(CCc2nc3c(S(N)(=O)=O)cccc3[nH]2)cc1N	2.450049	0.22271102	74.9931992	0
AANMFXWXKHNVIP-PKSOQXRJNA-N	O=Cc1cc(C#CCNC(=O)Cc2ccc(Cl)cc2Cl)ccc1O	2.509219	0.26892912	118.22961154	0
AANMJUXEPPZNMO-LNNLXFCONA-N	O=C(O)C1=CC2(CC(=O)c3ccc4c(c3O2)CCCC4)c2cc(Cl)ccc2O1	4.066665	0.30037453	-21.6308408	0
AANOFBBIAFVXAU-UHFFFAOYNA-N	CC1Cc2ccc(F)c(Br)c2C(C)(C2OC2(C)C)N1	4.263814	0.16718579	-37.85702575	0
AANOLYCZMFXIPH-UHFFFAOYNA-N	CS(=O)(=O)Nc1ccc(-c2csc(C(C#N)=C3CCCCC3)n2)cc1	2.62667	0.30324338	104.45941722	0
AANOYHLVQHMWGS-UYBDAZJANA-N	CCC(c1ccc(OC)c(OC)c1)c1nc2cc(Br)ccc2[nH]1	2.685139	0.33167089	102.95710097	0
AANPYBMTEPLQCI-UHFFFAOYNA-N	CCCCCCN1CCC2(CC1)Oc1cc(OC)cc3c1C(=O)C2C3	4.343243	0.21205365	9.1047816	0
AANQMDKMUGBMRM-UHFFFAOYNA-N	CCOC(=O)c1[nH]ccc1C1NC(C)Cc2ccc(F)c(Br)c21	3.850195	0.17988065	-5.75864579	0
AANRKJZBEBNHHO-GPQMBLKYNA-N	Cc1c(-c2c[nH]c(C(=O)O)c2)[nH]c2ccc(S(C)(=O)=O)cc12	2.572336	0.34004493	45.23986498	0
AANRSKXYVHLTHI-PKSOQXRJNA-N	CN1CCN(c2ccc3[nH]c(COc4ccc([N+](=O)[O-])cc4C=O)nc3c2)CC1	2.50041	0.3706604	105.14582318	0
AANSOWYCAQHRDR-MPIMZMORNA-N	O=S(=O)(Nc1cc(-c2nc3c(Br)cccc3[nH]2)ccc1Cl)c1ccc(F)cc1	2.270735	0.36463871	117.9985528	0
AANTUVHKSPYPND-UHFFFAOYNA-N	COc1ccc(Cl)cc1C#Cc1ccc2sc3ccccc3c2c1	2.258786	0.35047078	66.5745933	0
AANTVZIJYMYXLX-UHFFFAOYNA-N	Cc1cc(=O)oc2c(C3NC(C)Cc4ccc(F)c(Br)c43)c(O)ccc12	3.803865	0.17944276	-19.85427539	0
AANUBSBVJPOWJL-UYBDAZJANA-N	CCC(Oc1ccccc1F)c1nc2cc(Br)c(Br)cc2[nH]1	3.017769	0.21071855	70.70864985	0
AANWDJVQECMAKB-UHFFFAOYNA-N	COC1=C(CC(C)OC(=O)c2ccccc2)c2c3c4c(c(O)cc(OC)c4c4c(OC)cc(O)c(c24)C1=O)C1(Oc2ccccc2C(=O)C1C(=O)c1ccco1)C(OC)=C3CC(C)OC(=O)Oc1ccc(O)cc1	5.943197	0.13845992	25.77911064	0
AANWYAQGULBZJH-ZLHJFVBMNA-N	CC(C)=CCCC(C(=O)O)C1CCC2(C)C3=C(CCC12C)C1(C)CCC2(CC(=O)c4ccc5c(c4O2)CCCC5)C(C)(C)C1CC3	5.641606	0.1698272	-47.87596108	0
AANXABHWPRFGTQ-YTHXVBPBNA-N	CC1(C(=O)O)CCC2(C)CCC3(C)C(=CC(=O)C4C5(C)CCC(OC(=O)CCc6nc7c(Cl)ncc(Br)c7[nH]6)C(C)(C)C5CCC43C)C2C1	5.313551	0.14490088	48.58523097	0
AANYVOYRMWKERQ-UHFFFAOYNA-N	COc1ccc(Cl)cc1C#Cc1ccc([N+](=O)[O-])cc1Cl	2.26428	0.63268263	62.23984847	0
AANYXFRKPCSINW-LQFNOIFHNA-N	CCCc1cc(=O)oc2cc(OC(C)c3nc4cncnc4[nH]3)c(Cl)cc12	3.309281	0.16080178	100.55161989	0
AANZFAUNXFQETL-UHFFFAOYNA-N	COc1cc2c3c(c1)OC1(CCCc4nn(-c5ccccc5)nc41)C(C2)C3=O	4.961196	0.14694766	-6.77155962	0
AANZHQSHSZMPPU-UHFFFAOYNA-N	Cc1scnc1C1Oc2ccccc2C(=O)C1C(=O)c1ccco1	3.64869	0.2688424	22.49890112	0
AANZSBFLZMWFJV-UHFFFAOYNA-N	CC1Cc2cc(Br)c(F)cc2C(c2ccc(F)cc2)(c2cccc(C(=O)c3ccc(F)cc3)c2)N1	3.471632	0.23054219	28.75086024	0
AAOASAXVUVMYAC-HCKMINDGNA-N	O=[N+]([O-])c1cc2nc(-c3ccc(S(=O)(=O)Cl)c(Cl)c3)[nH]c2cc1Cl	2.567113	0.38211731	47.55525683	0
AAOATNHLZMJYQP-IAXZVKCJNA-N	CC1(c2ccc(O)c(CN3CCCC3)c2)Oc2cc(OC3OC(CO)C(O)C(O)C3O)cc3c2C(=O)C1C(c1ccc(O)cc1)O3	5.4517	0.23775116	28.76482173	0
AAOBSDIZYQWRRH-PKSOQXRJNA-N	COc1cc(Cc2nc3c(C)cnc(Cl)c3[nH]2)cc(S(=O)(=O)Cl)c1OC	2.878786	0.20476163	52.31607115	0
AAOCENWVRSWQFA-LQFNOIFHNA-N	CC(=O)c1ccc(-c2cc(-c3nc4cccc(O)c4[nH]3)ccc2F)cc1	2.225939	0.29194468	25.05069204	0
AAOCSQMCVCCTEO-UHFFFAOYNA-N	COc1c(C)cc(C)cc1C1(C)NC(C)Cc2cc(Br)c(F)cc21	3.664252	0.18796603	-3.50386942	0
AAOCVIACKWGXNO-MPIMZMORNA-N	CC1(CCCCCCC(=O)O)CC(=O)c2ccc3c(c2O1)CCCC3	3.10886	0.31634505	2.21907686	0
AAODTIDWNQCSKW-UHFFFAOYNA-N	Cc1c(Cl)ccc2sc(-n3nc4cc3oc3ccc(F)cc43)nc12	3.600193	0.32798295	38.19073585	0
AAOFLIMXCYXFQJ-GZCIVNNFNA-N	CC(C)(C)c1cccc2nc(-c3cccc(NC(N)=O)c3)[nH]c12	2.33899	0.26506877	68.24243444	0
AAOFOGLPSFGJNA-GPQMBLKYNA-N	CC(F)C(N)c1nc2cc(S(F)(F)(F)(F)F)ccc2[nH]1	4.368855	0.29531157	14.95000706	0
AAOGGWBCDQLFPU-MPIMZMORNA-N	COc1ccc(C=O)cc1-c1nc2cnc(C(F)(F)C(F)(F)F)cc2[nH]1	2.871124	0.26552471	39.64481545	0
AAOJHGMKQTUZMZ-LILDFLRNNA-N	CCS(=O)(=O)c1ccc2[nH]c(-c3cnc(-c4cnn(C)c4)s3)nc2c1	2.779931	0.25660755	78.4734116	0
AAOJHZAVKXPCKO-LILDFLRNNA-N	CC(O)C(Nc1ccc([N+](=O)[O-])cc1[N+](=O)[O-])c1nc2nc(Cl)c(Cl)cc2[nH]1	3.633334	0.33322619	73.97256253	0
AAOJOTMAGKOYMP-DRIJKWBFNA-N	O=C(NCC(NS(=O)(=O)c1ccccc1)c1nc2c(F)c(F)c(F)cc2[nH]1)OCC1c2ccccc2-c2ccccc21	3.34255	0.17100321	124.38532557	0
AAOKLRDIKDYNKF-RMAZVUJTNA-N	N#Cc1nc(Cl)cc2[nH]c(C=Cc3cccc(Cl)c3Cl)nc12	2.972982	0.21150425	59.8149697	0
AAOMBUPGFYEERC-MPIMZMORNA-N	COc1ccc(Cl)cc1C#Cc1ccc2c(c1)C1(CCCC1)C(=O)N2	3.035954	0.24914274	28.42962196	0
AAOMZIGZSOTAQD-JJFURXLTNA-N	COc1cc(C(=O)O)cc(-c2ccc(-c3nc4c(Br)c(F)ccc4[nH]3)c(F)c2)c1	2.522294	0.26598742	13.88402586	0
AAOOBNKOHUTOPR-UHFFFAOYNA-N	COc1ccc(Cl)cc1C#Cc1cc[n+]([O-])cc1	2.631424	0.34775272	58.83432915	0
AAOOPOIFMAABKU-UHFFFAOYNA-N	O=C(c1ccco1)C1C(=O)c2ccccc2OC1c1c(Cl)ccnc1F	3.529883	0.22671321	13.68025204	0
AAOOYJQLUAWSRN-SREBMQDQNA-N	CCCOc1ccc(-c2nc3ccc(O)c4c3c(c2CC(=O)O)-c2ccccc2C4=O)cc1	2.506231	0.30616627	51.61178636	0
AAOPUINTNUCJBH-MPIMZMORNA-N	FC(F)(F)c1ccc(-c2nnn(Cc3nc4cc(Cl)nc(Cl)c4[nH]3)n2)cc1	2.854281	0.33243105	88.73349402	0
AAOPZPMASCVWDP-UHFFFAOYNA-N	O=C(c1ccccc1Oc1ccccc1)n1ncc2ccc(Cl)cc2c1=O	2.188125	0.28319128	101.35102728	0
AAORSXSREUREMD-UHFFFAOYNA-N	COc1cccc(-c2c3c(nc4c2oc2ccccc24)-c2ccc(O)cc2CC3)c1	2.506567	0.33854271	59.92806406	0
AAORUXDWYWZBKQ-UHFFFAOYNA-N	CC(=O)n1cc(-c2cc3c4c(c(O)ccc4n2)C(=O)c2ccccc2-3)c2cc(C)cnc21	2.805999	0.16906517	26.79577971	0
AAOSEZDVGYVILQ-DVIAZDKANA-N	NNC(=O)COc1ccc(C#CCNC(=O)Cc2ccc(Cl)cc2Cl)cc1	2.364406	0.31503491	157.18415263	0
AAOSQINNHSTYPG-MPIMZMORNA-N	Clc1cccc2[nH]c(-c3ccccc3OCc3ccc(Br)cc3)nc12	2.036553	0.32486108	104.50859271	0
AAOUAQOVGNBSDX-WWBLMAFRNA-N	Nc1cc2[nH]c(C(N)Cc3cccc(C(F)(F)F)c3)nc2cn1	3.031614	0.35472704	65.22163536	0
AAOUUGOWMPBHMG-LNNLXFCONA-N	Cc1cc2nc(CS(=O)C(c3ccccc3)c3ccccc3)[nH]c2cc1Cl	3.015985	0.25648739	74.88197514	0
AAOUUHPLIJRJLX-WYUMXYHSNA-N	CNc1ncncc1C#Cc1cc(Cl)ccc1OC	2.542631	0.30497161	51.55164864	0
AAOWCHSUFSLBGR-OTKGHYSVNA-N	COc1cc2nc(C=C(CCc3ccc(Cl)cc3)c3ccccc3)[nH]c2cc1OC	2.385103	0.31054299	98.8535199	0
AAOWLCAQXRVDMS-PKGMMKRDNA-N	Oc1nc2cc3nc(C(Cl)CCl)[nH]c3cc2[nH]1	3.811421	0.29785497	11.27353766	0
AAOWROQUEHHZPR-PKSOQXRJNA-N	Nc1c(F)c(F)cc(-c2nc3cc4c(cc3[nH]2)OC(F)(F)O4)c1F	3.096012	0.21967667	19.64586786	0
AAOZAMGFNSOOSA-RDWCSTIVNA-N	CC(=O)NC1C(OC(C(O)CO)C(O)C(NC(C)=O)C2NC(C)Cc3cc(Br)c(F)cc32)OC(CO)C(OC2OC(COC3OC(COC4OC(CO)C(O)C(O)C4OC4OC(CO)C(O)C(O)C4O)C(O)C(OC4OC(CO)C(O)C(O)C4OC4OC(CO)C(O)C(O)C4O)C3O)C(O)C(OC3OC(CO)C(O)C(O)C3OC3OC(CO)C(O)C(O)C3OC3OC(CO)C(O)C(O)C3O)C2O)C1O	8.358299	0.19968319	28.64858064	1
AAOZMEHXBKCSMP-SMPXVDCQNA-N	Nc1cccc(-c2nc3cccc(C(=O)O)c3[nH]2)c1C(=O)O	2.427812	0.3064434	12.35367959	0
AAOZZNQOLBEIDR-JGKACSABNA-N	COC(=O)c1cc2[nH]c(C(N)Cc3ccc([N+](=O)[O-])cc3)nc2c(F)c1Nc1ccccc1	3.05605	0.23484994	86.1532593	0
AAPAGZWEXZYLAI-UHFFFAOYNA-N	Cc1cc(N)c2c(c1)C(=O)CC(c1ccc(CCc3ccccc3)cc1)(c1cccc3ccccc13)O2	3.115018	0.23136375	49.43501096	0
AAPAJYKFIIINTH-UHFFFAOYNA-N	Cc1ccc2c3c(cc(CF)nc13)-c1ccccc1C2=O	2.460773	0.15793552	4.56381685	0
AAPBJFNUUHMRLS-OIBQBKNUNA-N	O=C(NC(Cc1ccccc1C(F)(F)F)c1nc2c(Cl)ncc(I)c2[nH]1)OCC1c2ccccc2-c2ccccc21	3.510503	0.22091812	123.92003163	0
AAPCEYOHQRUVAF-LQFNOIFHNA-N	C(#Cc1nc2c3cccnc3c3ncccc3c2[nH]1)c1ccccc1	2.668546	0.39871432	44.12190569	0
AAPFOZZTJUDVEX-HKBKKRRGNA-N	Cc1cc(N)c2c(c1)C(=O)CC1(CCC3(C)C(CCC4C3CCC3(C)C4CCC3(C)O)C1)O2	5.092923	0.30199663	-23.08884412	0
AAPFPOMEYHKSIF-UHFFFAOYNA-N	CC(C)=CCC1(C2CCC2)Oc2cc(O)ccc2C(=O)C1c1ccc(F)cc1	3.644171	0.21355403	-9.3562341	0
AAPFRUFDXWVDON-MPIMZMORNA-N	Cc1c(-c2nc3c4ccccc4c4ccccc4c3[nH]2)cccc1[N+](=O)[O-]	2.279948	0.45297	39.06854567	0
AAPGGZQTNRVRBY-LNNLXFCONA-N	Cc1cc(N)c2c(c1)C(=O)CC(C)(C(C#N)C(=O)Nc1cc(Br)ccc1Br)O2	3.878881	0.20001482	52.36902936	0
AAPGHECNLCEQKA-UHFFFAOYNA-N	COc1ccc(CC2(C)CC(=O)c3cc(C)cc(N)c3O2)c(C)c1OC	3.286303	0.25977023	17.4130775	0
AAPGTMNOOXTABH-PKSOQXRJNA-N	COc1ccc(-c2cc(O)n(-c3nnc(-c4ccccc4F)[nH]3)c2O)cc1	2.840776	0.2578813	48.51297293	0
AAPHFOHDDVMESN-LBOYIXSDNA-N	O=C(O)C(c1ccc(Cl)cc1)c1c(-c2ccccc2)nc2cccc3c2c1CC3	2.885997	0.26097199	44.20193007	0
AAPINIKZPHAJHI-MPIMZMORNA-N	CC(Oc1ccc(F)c(F)c1)c1nc2cc(F)c(C(F)(F)F)cc2[nH]1	2.942779	0.3454584	86.20973858	0
AAPIRKOMDFLDOT-PDJAEHLQNA-N	CC(C)(C)OC(=O)Nc1cc(O)cc(-c2nc3c(F)c(F)c(Br)cc3[nH]2)c1	2.744672	0.16920332	52.89347106	0
AAPIVNVWUGWPNO-SHPKAOBJNA-N	CNc1cc2c(Nc3cccc(C#CCNC(=O)Cc4ccc(Cl)cc4Cl)c3)ncnc2cn1	2.751799	0.25879258	179.4741938	0
AAPJSIMYUOJMLC-UHFFFAOYNA-N	COc1cc2c3c(c1)OC(c1nc4ccccc4n1Cc1ccc(Cl)cc1)C(C2)C3=O	3.989396	0.25575714	58.4822291	0
AAPJVNTXETWNJX-YAQRNVERNA-N	NC1CC(Cc2nc3cncc([N+](=O)[O-])c3[nH]2)C1	3.098671	0.31862258	11.84491978	0
AAPKAXCFKNTNIS-UHFFFAOYNA-N	Cn1ccc(C2Oc3ccccc3C(=O)C2C(=O)c2ccco2)c1	3.533007	0.25287363	25.83622647	0
AAPKLWIDIDWWPP-UHFFFAOYNA-N	O=C(Cl)c1ccc(Oc2ccc(C(=O)c3c(CO)oc4cc(Br)cnc34)cc2)cc1	2.670478	0.1624954	85.25620797	0
AAPKWZBVGZGWDR-QQYWGXKINA-N	CN1CCN(CCc2ccc(NC(=O)c3ccc4[nH]c(-c5cccc(Nc6ccc(O)cc6)c5)nc4c3)cc2)CC1	2.454144	0.30940647	208.76102193	0
AAPPJXMEIZXADY-UHFFFAOYNA-N	O=C1CC(C(=O)N2CCN(Cc3ccccc3)CC2)(c2c[nH]c3ccc([N+](=O)[O-])cc23)Oc2c1ccc1c2CCCC1	3.556962	0.32713731	91.39062878	0
AAPQFGPZLMGHJU-HUSABUEWNA-N	CC(=O)Nc1ccccc1C1Oc2cc(OC3OC(CO)C(O)C(O)C3O)cc3c2C(=O)C1C(c1ccc(O)cc1)O3	5.212976	0.24207397	57.50876917	0
AAPRGHRLDIVNFC-UHFFFAOYNA-N	CC1Cc2cc(Br)c(F)cc2C(C2OCCC2(C)C)N1	4.157949	0.185064	-28.71026117	0
AAPRTRAZUSDODJ-UHFFFAOYNA-N	COc1ccc(Cl)cc1C#Cc1ccc(CC(=O)CCl)cc1	2.299634	0.30456185	70.10821722	0
AAPRYQMIBPAXKU-UHFFFAOYNA-N	CC1Cc2ccc(F)c(Br)c2C(C)(c2cccc(Oc3ccccc3)c2)N1	3.334897	0.20280245	17.24039552	0
AAPSRIJXNLLBNH-FQEVSTJZNA-N	NC(Cc1ccccc1)C(=O)n1nc(-c2ccccc2)c2cc(F)c(F)cc2c1=O	2.792685	0.22839861	56.08729622	0
AAPSRYQTJQWPPN-XBXBPLPCNA-N	O=C(Nc1cccc(-c2nc3c(F)cc(Cl)cc3[nH]2)c1)c1ccc(F)cc1	2.103671	0.34137641	127.61381261	0
AAPTYLXTOKAAIU-UHFFFAOYNA-N	CC1Cc2cc(Br)c(F)cc2C(c2c[nH]c3cc(Br)cnc23)N1	3.854047	0.21904711	6.70992925	0
AAPUOHCZTKMYJB-UHFFFAOYNA-N	CCn1ncc(C(=O)c2coc3ccccc23)c1C	2.336928	0.36089309	69.07125607	0
AAPVIXLCDMPARG-UHFFFAOYNA-N	CC1(c2cc([N+](=O)[O-])ccc2F)Oc2cc(O)ccc2C(=O)C1c1ccc(F)cc1	3.40954	0.30135749	-0.14415445	0
AAPWDVNGTIANTE-XMZUJNTPNA-N	COc1ccc(Cl)cc1C#Cc1ccc(C=CC(=O)O)cc1Cl	2.358135	0.38220409	51.81219729	0
AAPWIVUTHNUPRL-UHFFFAOYNA-N	O=C1c2ccccc2-c2cc(CC3CC3)nc3cccc1c23	2.256235	0.17189246	14.929971	0
AAPWNRQXKDLHPF-UHFFFAOYNA-N	Cc1cc(-c2[nH]c3ccc(F)c(Cl)c3c2C(=O)C(F)(F)F)c(C)o1	2.959945	0.23800805	22.03436672	0
AAPXFWMTYINMHX-LILDFLRNNA-N	O=[N+]([O-])c1cc2nc(-c3ccc(C(F)(F)F)cc3F)[nH]c2cc1[N+](=O)[O-]	2.596666	0.4784426	49.59175647	0
AAPZUPHRNFJNDR-LQFNOIFHNA-N	CCCc1c(O)ccc2c1OC(c1nc(-c3ccccc3)[nH]c1Cl)CC2=O	3.31168	0.2231899	25.80333022	0
AAPZUPHRNFJNDR-MPIMZMORNA-N	CCCc1c(O)ccc2c1OC(c1[nH]c(-c3ccccc3)nc1Cl)CC2=O	3.239874	0.21507105	29.6394112	0
AAQATRHFUSNQJW-QNEYAPKNNA-N	CN(Cc1nc2ccc(C(=N)N)cc2[nH]1)S(=O)(=O)c1cccnc1	2.458304	0.36309848	91.66495067	0
AAQAXDXGDBXNHZ-JLGFQASFNA-N	C=CC(=O)Nc1ccc(-c2nc3nc(Cl)ncc3[nH]2)cc1	2.503361	0.21156617	59.56164102	0
AAQDKDHBFSUBKC-LKHHGCNMNA-N	CC(C)(C)OC(=O)NC1(c2nc3ccc4c(c3[nH]2)C(=O)c2ccccc2C4=O)CCC(=O)CC1	3.027234	0.22523712	37.40432601	0
AAQDKMUTJJHAFZ-UHFFFAOYNA-N	COc1ccc(-c2[nH]c3c([N+](=O)[O-])cc(S(=O)(=O)Nc4ccccc4OC)cc3c2-c2ccccc2F)c(Br)c1	2.750482	0.31315246	113.72749042	0
AAQFPSBGWWBSTQ-HCKMINDGNA-N	O=[N+]([O-])c1cc2nc(-c3cc(Cl)cc(Cl)c3Br)[nH]c2cc1[N+](=O)[O-]	2.799141	0.43623613	35.96357722	0
AAQGQAIJBBWVNX-UHFFFAOYNA-N	Cc1[nH]c2cccc(F)c2c1Cc1ccc(Cl)c(Cl)c1	2.202583	0.30463057	65.35021697	0
AAQICTDGYAIAFD-PKRZOPRNNA-N	COC(=O)CC1C(=O)NCCN1c1nc2c(C)cccn2c(=O)c1C1NC(C)Cc2cc(Br)c(F)cc21	4.214161	0.18485946	19.7649061	0
AAQIVYIXGYLIJH-NPQUBYNZNA-N	FC(F)(F)c1nc2ccc(-c3nc4c(Br)cc(Cl)cc4[nH]3)cc2[nH]1	2.693985	0.30266472	48.0456106	0
AAQJCYZUFPQHKL-UYBDAZJANA-N	CCCCS(=O)(=O)NC(c1nc2ccc(OC(C)C)cc2[nH]1)C(C)C	2.9993	0.32316307	110.01891773	0
AAQJOCVLLVNRKA-LQFNOIFHNA-N	CC1(C(=O)O)CC2(C1)Oc1cc(O)ccc1C(=O)C2c1ccc(F)cc1	3.698527	0.24798005	-14.55443199	0
AAQLNUKTDOLIRK-UHFFFAOYNA-N	O=C1c2ccccc2-c2cc(Cc3cc(Cl)cnc3Cl)nc3ccc(O)c1c23	2.681714	0.23191887	32.48159052	0
AAQLZPLWCMILON-BXCGTLCZNA-N	CC(C)(C)c1ccc2nc(C3Nc4ccc(Cl)cc4C4C=CCC43)[nH]c2c1	3.628045	0.32156155	44.08961599	0
AAQNSUQFXDVXQE-LVDDXYSHNA-N	Nc1cc(C(=O)O)ccc1Cc1nc2cc(-c3nc4ccccc4s3)ccc2[nH]1	2.407222	0.33540413	79.51115035	0
AAQOJJQNBSSWDM-LILDFLRNNA-N	Cc1ccc([N+](=O)[O-])c(OCCc2nc3ccc(C)cc3[nH]2)c1	2.20628	0.56142627	110.56599382	0
AAQPATWLFAYYBZ-PKSOQXRJNA-N	CC(c1nc2cc(Cl)ccc2[nH]1)n1nc(C(F)F)c(Cl)c1C(F)F	3.476847	0.29313355	53.31628091	0
AAQPSJOCEDGAMJ-YAQRNVERNA-N	N#Cc1cc(Br)c2nc(C3CCC3)[nH]c2c1	2.643324	0.33441664	24.2004392	0
AAQQKEMWCDLVAN-HCKMINDGNA-N	Clc1nccc(-c2nc3cnc(Br)cc3[nH]2)c1Br	3.01383	0.27451601	26.64881319	0
AAQQPJREOUVDQQ-MPIMZMORNA-N	COc1cccc(NC(=O)c2c(-c3cccnc3)[nH]c3cccc([N+](=O)[O-])c23)c1	2.36922	0.4221012	103.63590136	0
AAQRODCWPRDWOL-UHFFFAOYNA-N	CCOC(=O)CC1(Cc2ccccc2Cl)NC(C)Cc2cc(Br)c(F)cc21	3.645001	0.15810197	32.59924373	0
AAQSSHAPRHPQRO-UHFFFAOYNA-N	CCOC(=O)Cc1[nH]c2c(C)cc(Cl)cc2c1-c1ccccc1Cl	2.411777	0.26367733	63.46357353	0
AAQSXPDZIRFJGY-LNNLXFCONA-N	CC1(CC(=O)Nc2cccnc2Cl)Oc2ccccc2C(=O)C1C(=O)c1ccco1	3.533734	0.21184585	58.66571041	0
AAQVHQIIEFQGNR-UHFFFAOYNA-N	O=C(c1ccco1)C1C(=O)c2ccccc2OC1c1ccc(COc2ccc([N+](=O)[O-])cc2)o1	3.439594	0.3055283	92.39346339	0
AAQWLULJGBJMTP-WQGJMMMNNA-N	NCC(=O)NCC(=O)NCC(=O)NCC(=O)NCC(=O)NCc1nc2ccc(CO)cc2[nH]1	2.583731	0.35446657	80.15463174	0
AAQWNJXUIJDIAB-UHFFFAOYNA-N	CCCc1c(O)ccc2c1OC(c1cc(N3CCN(C(=O)OC(C)(C)C)CC3)ccc1O)CC2=O	3.222758	0.2574012	57.29269757	0
AAQWOYLVNQXKIJ-UHFFFAOYNA-N	CCOC(=O)C12CCC(C(=O)OCC)(CC1=O)C1(C2)NC(C)Cc2cc(Br)c(F)cc21	5.604342	0.12871389	-16.6846814	0
AAQWRVSPUJKVLP-LELJVTLKNA-N	Cc1nn(C)c2c1c(C(F)(F)F)cc(=O)n2Cc1nc2ccc(Br)c(C(F)(F)F)c2[nH]1	3.249438	0.25820817	42.19353183	0
AAQWTCVSKBCMGJ-LBOYIXSDNA-N	COc1ccc(Cl)cc1C#Cc1ccc(OCC(=O)Nc2ccc(Cl)cc2C)c(C)c1	2.248546	0.45452477	160.61545089	0
AAQXCBOWFKUDED-LILDFLRNNA-N	COC(=O)c1ccnc2[nH]c(-c3cn(-c4cccc([N+](=O)[O-])c4)nn3)nc12	2.730704	0.36237572	76.60250082	0
AAQXGGKJRWJCJZ-UYBDAZJANA-N	NC1(c2nc3cc([N+](=O)[O-])c(Cl)cc3[nH]2)CC1c1ccccc1F	3.646797	0.27795928	8.21624608	0
AAQXKHBPGXDSKH-UHFFFAOYNA-N	c1cc2c3c(cc(-c4ccc5ncsc5c4)nc3c1)CC2	2.47596	0.35855422	28.17752007	0
AAQXNLZPBQSFOC-UHFFFAOYNA-N	COc1cc(F)ccc1C1NC(C)Cc2ccc(F)c(Br)c21	3.452779	0.26110939	-8.97893022	0
AAQYFLQDJQYVJP-LILDFLRNNA-N	Clc1ccc(C2=CC(c3nc4c(Cl)cccc4[nH]3)ON2)cc1	3.246169	0.22472741	13.51649848	0
AAQYIWLQYJQOJD-WPAHHDKJNA-N	CCC(=O)Nc1ccccc1C1(C(=O)O)Oc2cc(OC3OC(CO)C(O)C(O)C3O)cc3c2C(=O)C1C(c1ccc(O)cc1)O3	5.462154	0.20575933	34.03914293	0
AAQYNLWPRSDMCI-MPIMZMORNA-N	O=S(=O)(c1ccc(Cl)c(-c2nc3c(C(F)(F)F)cc(F)cc3[nH]2)c1)N1CCC1	2.550961	0.31886175	67.6786595	0
AARAKKHTZUVJMY-GPQMBLKYNA-N	Cc1cc(Br)c2nc(COc3cc(F)ccc3[N+](=O)[O-])[nH]c2c1	2.488693	0.34935576	90.44651353	0
AARBCPRZUQJCML-LQFNOIFHNA-N	Cc1cc(Cl)cc2nc(-c3cccc(Nc4ccc(O)cc4)c3)[nH]c12	2.238228	0.32352365	80.6037787	0
AARDLZPRKUXTPT-UHFFFAOYNA-N	Cc1cc(N)c2c(c1)C(=O)CC(C)(Cc1nc(-c3ccc4c(c3)OCO4)no1)O2	3.371293	0.38216464	53.83462724	0
AARDOCBBNSUDGP-UHFFFAOYNA-N	C=C(C)C(=O)OCCOC(=O)CC1(C)NC(C)Cc2ccc(F)c(Br)c21	3.902234	0.1249965	-5.08421974	0
AARDOLBISYOULM-UHFFFAOYNA-N	COC(=O)c1ccoc1CC#Cc1cc(Cl)ccc1OC	2.593406	0.33985823	72.86658127	0
AARFNPKWONVEDK-MJGQVGIZNA-N	CC1=C(c2ccc3[nH]c(-c4ccc(N=Nc5ccc(N(C)C)cc5)cc4)nc3c2)NNC(=O)C1	3.056856	0.22442338	39.95791988	0
AARGTTKJOREHEC-UHFFFAOYNA-N	CCC1(c2ccc(F)cc2C(F)(F)F)Oc2cc(OC)cc3c2C(=O)C1C3	4.459605	0.20671054	-10.31617514	0
AARGZRUQMYXWSA-VJSLDGLSNA-N	CCN1CCN(c2cc3c(cc2F)c(=O)c(-c2nc4cc(OC(F)(F)F)ccc4[nH]2)cn3C2CC2)CC1	2.866482	0.22665122	86.82575691	0
AARHRRNOXORQTJ-GPQMBLKYNA-N	COc1cc(Cl)ccc1-c1nc2c(Br)c(F)ccc2[nH]1	2.375401	0.35780863	38.25575439	0
AARICJJUFHPXIS-PDJAEHLQNA-N	CC(C)(C)c1nc2nc(O)nc(O)c2cc1Cc1ccccc1	2.777963	0.16095455	47.36933391	0
AARIFTUWHPDCRI-UHFFFAOYNA-N	Cn1cncc1C1Oc2ccccc2C(=O)C1C(=O)c1ccco1	3.563695	0.26200449	28.92357447	0
AARIZHDBGDHQEF-UHFFFAOYNA-N	Cc1ccc(-c2csc(C3CCN(C(=O)OC(C)(C)C)CC3)n2)cc1C	2.251641	0.34505432	118.79990625	0
AARJBADSQXCTQC-UHFFFAOYNA-N	N#CC1(c2ccc(F)cc2)CCC2(CC1)Oc1ccccc1C(=O)C2C(=O)c1ccco1	3.874771	0.21227639	28.0685225	0
AARJNHVTWKYWKK-UBXIPSODNA-N	CC(C)CCCC(NC(=O)OCC1c2ccccc2-c2ccccc21)c1nc2ccc(C#N)cc2[nH]1	3.092356	0.26193576	126.54296852	0
AARJSSDGQXYLMU-FVXKOXNZNA-N	CCCCC1(Oc2ccc(O)n2-c2cnc(C)c(Br)n2)CCC2(CCC(C)C(CC=C(C)C=CC(O)C(C)C=CC(=O)O)O2)OC1C=CC(C)=CC(=O)O	6.312789	0.10118556	-79.34685258	0
AARKBMTWVQFRTA-AZZOHTOPNA-N	NC(Cc1ccccc1Cl)c1nc2ccc(C(=O)c3ccccc3)cc2[nH]1	2.585089	0.30367019	105.22650272	0
AARKGLJUSCZGKW-LQFNOIFHNA-N	CNc1cccc(-c2cccc(-c3nc4c(F)cc(F)cc4[nH]3)c2)c1	2.267934	0.24211732	33.23489272	0
AARKLQZCLQHMOX-UYBDAZJANA-N	Fc1ccccc1CCc1nc2c(F)c(F)c(Br)cc2[nH]1	2.511986	0.26961693	55.89827921	0
AARKMJKEZGTEGW-MPIMZMORNA-N	CC(C)CC(NS(=O)(=O)c1ccc(F)c(Cl)c1)c1nc2ccnc(Cl)c2[nH]1	3.187933	0.25772801	91.45296682	0
AARKQEZCBKNWGW-GLAYEKRENA-N	CCN(CC)c1ccc2c(c1)Oc1cc(N(CC)CC)ccc1C21OC(=O)c2cc3[nH]c(-c4cn(-c5cccc([N+](=O)[O-])c5)nn4)nc3cc21	3.945692	0.31970605	55.00483607	0
AARLKUAKAFKADL-UHFFFAOYNA-N	Oc1ccc(-c2[nH]c3cc(Cl)c(F)cc3c2-c2ccc(Br)cc2)c(O)c1	2.435834	0.37133869	46.70155074	0
AARMUULSUDMCBS-LILDFLRNNA-N	NC(N=O)c1ccc2[nH]c(-c3cc(S(=O)(=O)Cl)cc(Br)c3Cl)nc2c1	3.639626	0.1813416	27.77821234	0
AARNFHOTZRCICY-UHFFFAOYNA-N	COc1ccc(Cl)cc1C#Cc1ccnc2cc(C(F)(F)F)ccc12	2.412066	0.37306135	73.52362881	0
AAROYFLHARNOIS-UHFFFAOYNA-N	Cc1cc(N)c2c(c1)C(=O)CC1(O2)c2c(O)ccc([N+](=O)[O-])c2C(=O)c2c(O)ccc([N+](=O)[O-])c21	4.27954	0.28364613	-23.31841174	0
AARPFKSWDAYWKM-OQGHUKLANA-N	COc1cc2[nH]c(C=C(CCc3ccc(Cl)cc3)c3ccccc3)nc2cc1C	2.420669	0.26648376	91.00739966	0
AARPHKFOJHNIDQ-RZOOZMMRNA-N	O=C(Nc1cccc(-c2ccc3c(O)nc(O)nc3n2)c1)c1cccnc1	2.500751	0.42814671	108.06615598	0
AARPURYUSMYZEJ-UZJMGZHJNA-N	CN1C(=O)CCc2cc(C3(C)Oc4cc(OC5OC(CO)C(O)C(O)C5O)cc5c4C(=O)C3C(c3ccc(O)cc3)O5)ccc21	5.503903	0.21797551	26.8892473	0
AARQREONYWGSMB-UHFFFAOYNA-N	CCn1ccnc1C1(c2ccccc2)NC(C)Cc2cc(Br)c(F)cc21	3.732523	0.17488608	0.32520006	0
AARQSGSCJUPHLD-QWOVJGMINA-N	CCS(=O)(=O)c1ccc2[nH]c(C(c3ccc(Br)cc3)N3CCCC3)nc2c1	2.922567	0.25661739	101.60660794	0
AARRDLKUZFWJID-UYBDAZJANA-N	COc1cc(Cl)cc(C=O)c1OCc1nc2c(Cl)cc(Br)cc2[nH]1	2.636792	0.2734306	70.26224018	0
AARRKFIBFPRQOJ-CYSPOYASNA-N	CC(C)(C)OC(=O)N1CCN(c2ncnc3[nH]cc(C#CCNC(=O)Cc4ccc(Cl)cc4Cl)c23)CC1	2.942312	0.24077719	162.13480435	0
AARRNUXPLXNBKM-UHFFFAOYNA-N	CCOC(=O)c1cn(CC2(c3ccc(OC)cc3)CC(=O)c3ccc4c(c3O2)CCCC4)c(C(=O)OCC)n1	3.663605	0.23787724	40.6024512	0
AARSHCNKBHMXQW-HXTKINSTNA-N	CCCCN(CCCC)c1ccc(-c2nn(C(=O)C(=O)NN)c(=O)c3ccccc23)c(O)c1	2.856875	0.21301176	66.68752801	0
AARTUFRDVLNJEF-HVXNLHGHNA-N	CCCOc1cc2nc(C(C#N)=Cc3ccccc3)[nH]c2cc1Br	2.461486	0.2729952	103.25274622	0
AARTYIRSLNSRSD-MMRXBHCZNA-N	CC1=C(c2ccc3[nH]c(-c4cncc(N)c4)nc3c2)NNC(=O)C1	3.088439	0.22738085	-14.15566684	0
AARUDOPQFAXJRP-CATZCVBWNA-N	Cc1cc(F)c2nc(-c3ccccc3NCCNc3ccccc3C(=O)O)[nH]c2c1	2.377717	0.21422713	57.11922946	0
AARVWIDAWJRXQG-LNNLXFCONA-N	CCCn1cc2c(C(F)(F)F)cc(SCc3nc4ccc(C#N)cc4[nH]3)nc2n1	3.016564	0.32028139	90.10141804	0
AARWLEGRXWHMSG-MTKFCXFUNA-N	O=C1c2c3cc(OC4OC(CO)C(O)C(O)C4O)cc2OC(c2ccc(I)cc2)(C2CCCO2)C1C(c1ccc(O)cc1)O3	5.621433	0.21552849	20.73340825	0
AARXTKZJDSPPTQ-LELJVTLKNA-N	CC(=O)Nc1cccc(-c2[nH]c3cc(C(F)(F)F)cc(C(F)(F)F)c3c2C(C)=O)c1	2.624068	0.34715719	73.40113542	0
AARYQAYLZOWNAZ-TYWCOSJENA-N	O=C1c2c3cc(OC4OC(CO)C(O)C(O)C4O)cc2OC(c2cncc(Cl)n2)C1C(c1ccc(O)cc1)O3	5.428285	0.23296599	38.06024189	0
AARYXENIVKZDIN-IGBJZSFZNA-N	Brc1cnc(NCc2ccccc2)c(-c2nc3ccc(Oc4ccccc4)cc3[nH]2)c1	2.283653	0.34734966	122.75247868	0
AASABEOMEVKHSY-RMAZVUJTNA-N	Fc1cc2[nH]c(C=Cc3cccc(Cl)c3Cl)nc2cc1Cl	2.515056	0.27141087	68.21351831	0
AASBKQGAFVWBQE-UHFFFAOYNA-N	CCOc1ccccc1C1(C)NC(C)Cc2ccc(F)c(Br)c21	3.518747	0.15510915	-7.17675274	0
AASBSYOJZFOEAH-UHFFFAOYNA-N	O=C(c1c(F)cccc1Cl)c1coc2ccccc12	2.094628	0.39052459	76.38488182	0
AASCJAMFUXEAFO-YHMJCDSINA-N	CCN(CC)S(=O)(=O)c1ccc2[nH]c(CBr)nc2c1	2.469444	0.44250341	86.23506727	0
AASDQFYTSUIROP-UHFFFAOYNA-N	COc1c(CCl)[nH]c2cccc([N+](=O)[O-])c12	2.728596	0.4461623	18.84752787	0
AASFQXRXKUBOHZ-UHFFFAOYNA-N	CC1Cc2ccc(F)c(Br)c2C(c2ccc3c(c2)c2cc(C=O)ccc2n3Cc2ccccc2)N1	3.559514	0.20951647	11.42948988	0
AASFXKLGIPUQSG-TVVGNCBLNA-N	CCN(CC)c1ccc2c(c1)Oc1cc(N(CC)CC)ccc1C21OC(=O)c2cc3[nH]c(-c4cc(Br)c(F)cc4F)nc3cc21	3.787964	0.2572102	26.66048027	0
AASGGHKQSHJTFX-LNNLXFCONA-N	Fc1cc2nc(Cn3nc(C(F)(F)F)c4c3CCCC4)[nH]c2cc1C(F)(F)F	2.888416	0.29332151	71.41428642	0
AASGQYXIODNESO-RPBYZFJCNA-N	Cc1cc(N)c2c(c1)C(=O)CC(c1ccc(F)cc1)(C1CCCC(C(=O)O)C1)O2	3.853398	0.18991814	-20.00436157	0
AASGXZZTLYQVNW-PKSOQXRJNA-N	O=Cc1ccc(OCc2occc2-c2nc3c(F)cccc3[nH]2)cc1	2.570103	0.2449397	71.04658029	0
AASHNDSZAAGRLQ-XPTBXUPLNA-N	CC1Cc2ccc(F)c(Br)c2C2(C=C(C(=O)O)CC(O)C2O)N1	5.046186	0.12598267	-48.86215098	0
AASIEQAWPXCOGG-MPIMZMORNA-N	O=Cc1ccc(C#CCNC(=O)Cc2ccc(Cl)cc2Cl)c(Cl)c1Cl	2.682722	0.26092046	95.64957297	0
AASILDYXNYAOOW-UHFFFAOYNA-N	CC1Cc2ccc(F)c(Br)c2C2(CCCc3cc(SC(F)F)ccc32)N1	4.299565	0.12827173	-5.01318126	0
AASIWJVZKFSNRZ-NPVYFSBINA-N	Cc1cc(N)c2c(c1)C(=O)CC1(CCC3(CC1)NC(=O)NC3=O)O2	3.879559	0.34834622	-7.5281546	0
AASIXVFNTPHXON-LELJVTLKNA-N	FC(F)(F)c1cc2[nH]c(-c3cc(-c4ccco4)n(-c4cccc(Cl)c4)n3)nc2cc1Br	2.801721	0.24265398	81.71604875	0
AASJBEKSAGHTEE-UHFFFAOYNA-N	COc1cc2c3c(c1)OC(c1ccc(OC(=O)c4ccco4)cc1)C(C2)C3=O	4.028048	0.27313562	42.88941854	0
AASJTHXDTMCMAV-UHFFFAOYNA-N	CN(C)S(=O)(=O)c1ccc(-c2nc(-c3c(-c4ccc(F)cc4)[nH]c4ccccc34)cs2)cc1	2.374685	0.35154527	94.83354364	0
AASLLLLSGZOBSH-UHFFFAOYNA-N	Cc1nnc(-n2ncc3ccc(Cl)cc3c2=O)n1-c1ccccc1	2.322416	0.337111	58.2876387	0
AASLPTJELQFMHW-HEBYQKOSNA-N	Cc1cc2nc(-c3cnccc3N)[nH]c2cc1F	2.462978	0.30296569	29.97738379	0
AASMZAOJERPMLK-JFRKDZMVNA-N	COC(=O)c1cc2nc(-c3cccc(NC(N)=O)c3C)[nH]c2cc1OC	2.356414	0.34805542	73.02355422	0
AASNAYCOXSSLJB-LILDFLRNNA-N	COc1ccc(S(=O)(=O)Cc2nc3c(Br)cc(C#N)cc3[nH]2)cc1	2.541813	0.2974593	90.58086911	0
AASNBMOPNOMNHC-MMRXBHCZNA-N	O=C(CCc1nc2nc(Cl)cnc2[nH]1)Nc1nnc(-c2ccncc2)s1	2.817683	0.35886087	125.67510281	0
AASNCNRXOUNZCN-UUCTWFLQNA-N	CC(=O)OC(COC1OC(C)C(OC(C)=O)C(OC(C)=O)C1OC(C)=O)C(OC(C)=O)C(OC(C)=O)C(OC(C)=O)C1NC(C)Cc2ccc(F)c(Br)c21	5.513449	0.19486688	-1.99216456	0
AASNUAVVGFURCT-LILDFLRNNA-N	CCC(c1nc2c(Br)cc(C#N)cc2[nH]1)n1cc(I)c(C)n1	3.715137	0.17125271	43.35676133	0
AASPKCMUCASAIS-UHFFFAOYNA-N	CC1Cc2cc(Br)c(F)cc2C(C)(c2ccc(O)cc2)N1	3.540282	0.18313193	-11.36895688	0
AASPYJSEOZWOTC-UHFFFAOYNA-N	CC(C)(C)c1[nH]c2ccc(S(C)(=O)=O)cc2c1Cc1ccccc1Br	2.488309	0.32032219	83.95116902	0
AASQERGTIQYSIO-SREBMQDQNA-N	O=Cc1ccc(-c2cc(F)ccc2-c2nc3ccc(C(=O)c4ccccc4)cc3[nH]2)cc1	2.25208	0.3100551	72.15999984	0
AASRFTUAYUZXOR-NPQUBYNZNA-N	CC(C)C(NC(=O)c1ccc([N+](=O)[O-])cc1Cl)c1nc2c(F)cccc2[nH]1	2.860337	0.3337856	121.97395303	0
AASTXMDVWNTNFM-HCKMINDGNA-N	CSc1ccc2[nH]c(-c3ccc(F)c(Br)n3)nc2c1	2.695962	0.31436853	41.48391657	0
AASYGVWCHWZAHN-UHFFFAOYNA-N	COc1ccc(Cl)cc1C#Cc1ccc2c(c1)N(C)CCN2	2.584756	0.28576495	30.7084916	0
AASYTOXJZJYYDG-QWOVJGMINA-N	O=c1ccc(-c2nc3cnncc3[nH]2)cn1Cc1ccc(Cl)cc1Cl	2.702226	0.30750849	80.10555339	0
AASZNIIPYCUXKZ-UHFFFAOYNA-N	O=C1c2ccccc2-c2cc(-c3ccc(N4CCOCC4)s3)nc3ccc(O)c1c23	2.656319	0.22693532	19.01321318	0
AATAJBLSGRDARQ-SREBMQDQNA-N	C#CCN(Cc1nc2c(Br)cnc(Br)c2[nH]1)C(=O)OCC1c2ccccc2-c2ccccc21	3.160021	0.21044477	76.89150481	0
AATBGBBNDJHACJ-LILDFLRNNA-N	Nc1cc2nc(-c3ccc(C(C=O)C=O)c([N+](=O)[O-])c3)[nH]c2cc1N	3.110446	0.27707213	30.21229228	0
AATCIKKBYSIZLL-UHFFFAOYNA-N	COc1cc2c3c(c1)OC(c1cn(Cc4ccc(C)cc4)c4ccccc14)C(C2)C3=O	3.964615	0.25032018	46.63532907	0
AATCIVYICFZYAT-ONZQZURGNA-N	CC1Cc2cc(Br)c(F)cc2C2(C=C3CCC4C(C(O)CC5(C=O)C(C(=O)CO)CCC45)C3(C)CC2)N1	5.832245	0.14685482	-79.12099116	0
AATDEJOLGPNRCR-XZZMGQNZNA-N	O=C1c2c3cc(OC4OC(CO)C(O)C(O)C4O)cc2OC2(C(=O)N(Cc4ccc(Cl)cc4)c4ccccc42)C1C(c1ccc(O)cc1)O3	5.779078	0.26013614	67.65841176	0
AATDGZXEAIUWTF-SPIJLQMJNA-N	O=C1c2c3cc(OC4OC(CO)C(O)C(O)C4O)cc2OC(c2ccc(Oc4ccc(Cl)cc4Cl)cc2)C1C(c1ccc(O)cc1)O3	5.21641	0.29571429	90.17608451	0
AATFKTYRIZELFE-LILDFLRNNA-N	CC1(C)CCC(Cc2nc3c(Br)c(F)ccc3[nH]2)CC1	2.821924	0.21572571	36.41282871	0
AATGNEJVPZSCFC-LNNLXFCONA-N	CC(C)(C)OC(=O)N1CCC(S(=O)(=O)c2ccccc2-c2nc3cc([N+](=O)[O-])c(Cl)cc3[nH]2)CC1	2.820119	0.25805621	101.45688374	0
AATGVVBNQCXUBA-UHFFFAOYNA-N	CCCc1c(O)ccc2c1OC(c1ccc(Cl)cc1)(c1oc3cc([N+](=O)[O-])ccc3c1N)CC2=O	3.557399	0.21560518	20.27669541	0
AATHNZHFDNNHAW-UHFFFAOYNA-N	CCCCCc1c(CBr)nc2c(C)ccc3c2c1-c1ccccc1C3=O	2.585956	0.21525417	32.41118529	0
AATHZEDJYZUAGG-LQFNOIFHNA-N	Fc1ccc2[nH]cc(Cc3nc4c(OC(F)(F)F)cc(Br)cc4[nH]3)c2c1	2.735114	0.39161102	86.08664303	0
AATJPVWLKVIKHR-FPAFHHHYNA-N	Cc1nccc2nc(COCC=Cc3ccccc3)[nH]c12	2.590955	0.36362725	52.38554791	0
AATJZOYHCDKIBU-UHFFFAOYNA-N	CCOC(=O)C(Cc1cc(-c2cc3c4c(cccc4n2)C(=O)c2ccccc2-3)ccc1OC(C)C)C(=O)OCC	2.734936	0.17880198	61.77564169	0
AATKZHYGDALFQZ-LQFNOIFHNA-N	CC(=O)CC1(c2cccc(NC(C)=O)c2)NC(C)Cc2ccc(F)c(Br)c21	3.702775	0.20559155	12.16235967	0
AATLHBYJHDUEHG-UYBDAZJANA-N	CCc1ccc(C(=O)CCc2nc3c([N+](=O)[O-])cc(Br)cc3[nH]2)cc1	2.404933	0.30064454	101.33349599	0
AATLQGRQOCUBQS-UHFFFAOYNA-N	CC(=O)C(O)C(c1ccccc1)C1C(=O)Oc2ccccc2C12NC(C)Cc1cc(Br)c(F)cc12	4.876963	0.13523137	-15.19502801	0
AATLTSJFIQJFLZ-YLHGWYNBNA-N	CC(=O)Oc1ccc2c(c1)Oc1cc(OC(C)=O)ccc1C21OC(=O)c2cc3nc(CCc4ccc(C)c(N)c4)[nH]c3cc21	3.629185	0.22945387	74.74195095	0
AATMBEJGJTXPMY-YAQRNVERNA-N	O=[N+]([O-])c1cccc2[nH]c(-c3ccc(Cl)cc3)nc12	2.035108	0.5219133	57.56731031	0
AATNNIKFZSNZTJ-UYBDAZJANA-N	NC(Cc1nc2c(F)cc(Br)cc2[nH]1)c1ccccc1Cl	2.932564	0.1786056	59.43126871	0
AATPKDYUKNZALY-OQILYALHNA-N	O=C1c2c3cc(OC4OC(CO)C(O)C(O)C4O)cc2OC(c2ccc(Br)cc2Cl)C1C(c1ccc(O)cc1)O3	5.223808	0.25007682	50.91509344	0
AATPLQKWNFMWLW-UHFFFAOYNA-N	CCOC(=O)CC1(C(F)(F)C(F)(F)F)NC(C)Cc2cc(Br)c(F)cc21	4.041931	0.15648216	1.42382996	0
AATPVQLEUPELHT-KGBACHQPNA-N	CC(=O)NCCCCC(NC(C)=O)C(=O)NC(C)C(=O)NC(C)c1nc2nc(Br)ccc2[nH]1	3.651944	0.29781071	110.3544374	0
AATPXJLPOPOTHX-SREBMQDQNA-N	COc1cc(-c2ccccc2C(F)(F)F)nn1C(=O)c1ccc(NC(=O)c2cccc(C)c2)cc1	2.456273	0.28567656	146.18046945	0
AATQNYSBIULDBR-AHTUAUCYNA-N	CC1CN(Cc2ccccc2)CC(C)C12Oc1ccccc1C(=O)C2C(=O)c1ccco1	4.167525	0.24410985	38.45060846	0
AATQNYSBIULDBR-CWELOWFXNA-N	CC1CN(Cc2ccccc2)CC(C)C12Oc1ccccc1C(=O)C2C(=O)c1ccco1	4.167525	0.24410985	38.45060846	0
AATQNYSBIULDBR-UHFFFAOYNA-N	CC1CN(Cc2ccccc2)CC(C)C12Oc1ccccc1C(=O)C2C(=O)c1ccco1	4.167525	0.24410985	38.45060846	0
AATQYWVXLHWJGV-VJSLDGLSNA-N	CCCCN(Cc1nc2cc(Cl)cc(C)c2[nH]1)C(=O)OCC1c2ccccc2-c2ccccc21	2.657345	0.21624806	102.69821546	0
AATRNHBLYPWPCA-UHFFFAOYNA-N	COc1cc2c3c(c1)OC(c1ccc(Br)s1)(C(O)O)C(C2)C3=O	4.76612	0.16168164	-11.9924589	0
AATRNVCOXJICKY-UHFFFAOYNA-N	CCc1c(-c2cccc([N+](=O)[O-])c2)[nH]c2ccc(S(C)(=O)=O)cc12	2.319673	0.51054592	77.74430658	0
AATROXARNOBSSA-LQFNOIFHNA-N	COc1ccc(Cl)cc1C#Cc1ccccc1-c1nnc(S)n1C	2.607658	0.29066329	43.22083076	0
AATUDPDPZOCYEQ-UHFFFAOYNA-N	COCCNCc1nc(-c2cccc(C#Cc3cc(Cl)ccc3OC)c2)cs1	2.466722	0.32950925	104.96072393	0
AATUDTBDOBODSF-QWOVJGMINA-N	Fc1cccc(C2(F)CC(c3nc4cncc(Br)c4[nH]3)C2)c1	3.105027	0.22988896	15.61910982	0
AATVMXKOKNSLKA-UHFFFAOYNA-N	O=C(c1ccc(COc2ccccc2Br)cc1)n1nc(-c2ccccc2)c2cc(F)c(F)cc2c1=O	2.41997	0.23924973	134.65953702	0
AATVQTCTCDWLFD-VJSLDGLSNA-N	CCCCNS(=O)(=O)c1ccc2[nH]c(CCN(C)C(=O)OCC3c4ccccc4-c4ccccc43)nc2c1	2.697456	0.28368296	164.16024004	0
AATVWVFGTNPSMM-UHFFFAOYNA-N	COCC1(C2CC2)CC(=O)c2cc(C)cc(N)c2O1	3.576011	0.20911365	-17.42321359	0
AATXACVOFHYOHS-UHFFFAOYNA-N	COc1ccc(-c2c(C)[nH]c3cc([N+](=O)[O-])ccc23)c([N+](=O)[O-])c1	2.383015	0.52949115	47.15175625	0
AATZTEQKBPHIFI-BEFZCSJLNA-N	Cc1cc(C2(CCl)NC(C)Cc3ccc(F)c(Br)c32)c(C)n1NC(=O)c1nnc(O)c2ccccc12	4.291623	0.10980083	-0.9730766	0
AAUAEFOGKICEOV-GNGRNNPJNA-N	COP(=O)(CC1(C(NC(=O)OC(C)(C)C)C(C)(C)C)CC(=O)c2ccc3c(c2O1)CCCC3)OC	4.220076	0.22698767	37.70477983	0
AAUCTEIDJSBYNV-FXSYSLHLNA-N	CCCCC(C)C(OC(=O)CC(CC(=O)O)C(=O)O)C(CC(C)CCCCCCC(O)CC(O)C(C)N)Oc1cc(CC(=O)O)c(O)n1-c1cccc(Cl)c1Oc1ccccc1OC	5.440821	0.16231362	40.58649448	0
AAUCTEIDJSBYNV-NFWJUNDENA-N	CCCCC(C)C(OC(=O)CC(CC(=O)O)C(=O)O)C(CC(C)CCCCCCC(O)CC(O)C(C)N)Oc1cc(CC(=O)O)c(O)n1-c1cccc(Cl)c1Oc1ccccc1OC	5.440821	0.16231362	40.58649448	0
AAUDKVMJIOWLSU-SWUIVHNENA-N	NC(=O)Cn1cc(C=O)c2cc(C#CCNC(=O)Cc3ccc(Cl)cc3Cl)ccc21	2.717461	0.24634048	138.62902965	0
AAUDWPCOXQVWDH-HCKMINDGNA-N	Oc1c(Br)ccc2[nH]c(-c3ccnc(Cl)c3Br)nc12	2.890543	0.22236076	22.74911372	0
AAUDZEJZAGXCFW-LQFNOIFHNA-N	C#CC(C)(O)c1ccccc1C#CCNC(=O)Cc1ccc(Cl)cc1Cl	3.207731	0.24180075	114.63799427	0
AAUFFKRLSJUYRH-YSFRZULJNA-N	COc1ccc2nc(Cn3cc(I)c(C(=O)O)n3)[nH]c2c1	2.576596	0.35524971	79.37234507	0
AAUGOWIFRNPKOZ-LILDFLRNNA-N	CCc1ccc(-c2nc3c(Br)ccnc3[nH]2)cc1S(=O)(=O)Cl	2.756978	0.23878686	43.12140243	0
AAUGRMVZHNDAJW-KMRUDUCGNA-N	Cc1ccc([N+](=O)[O-])c(OCCc2nc3c(N)ccnc3[nH]2)c1	2.629169	0.34503963	81.01926404	0
AAUHBSCZXYLFAJ-UHFFFAOYNA-N	COc1cccc(-c2cc(-c3ncc(F)cc3F)nc3c2oc2ccccc23)c1	2.47625	0.35519914	55.90937782	0
AAUIEWCVHMLWAT-GLAYEKRENA-N	CCCCCCCCOc1cc2nc(CCSC(c3ccccc3)(c3ccccc3)c3ccccc3)[nH]c2cc1Br	2.727747	0.28368308	120.62883228	0
AAUJJEVVEMECEW-UHFFFAOYNA-N	CC1Cc2ccc(F)c(Br)c2C(c2c(-c3ccc4c(c3)OCCO4)nc3ncccn23)N1	3.936955	0.21841085	10.77567008	0
AAUNFIQFSPQLHL-UYBDAZJANA-N	CC(c1ccc(N(C)C)cc1)c1nc2c(Br)ccnc2[nH]1	3.139183	0.24728536	50.98605783	0
AAUPYEUVHYBFBE-NOCMKBKSNA-N	Cc1c(Br)cnc2nc(C=Cc3cc4c(cc3Br)OCO4)[nH]c12	3.027549	0.25932333	61.38520396	0
AAUQTARUGSJVCP-DOFZRALJNA-N	CCCCCC=CCC=CCC=CCC=CCCCC(=O)c1coc2cc([N+](=O)[O-])ccc12	3.06154	0.36221505	84.79676228	0
AAUSMACDEOTNPP-WYUMXYHSNA-N	O=[N+]([O-])c1cc2nc(-c3nc(Cl)cnc3Br)[nH]c2cc1F	3.017121	0.27969873	28.74622299	0
AAUSMKGVERUXKG-AJUUWEKONA-N	O=C(O)c1ccc(C2(c3cc[nH]c3)Oc3cc(OC4OC(CO)C(O)C(O)C4O)cc4c3C(=O)C2C(c2ccc(O)cc2)O4)cc1	5.585963	0.22062649	6.0798669	0
AAUUEHQVDTWFRI-UHFFFAOYNA-N	COc1cccc(-c2cc(-c3ccccc3C3CCC3)nc3c2oc2ccccc23)c1	2.334287	0.34039141	47.58491095	0
AAUUSCVZDIZGED-HCKMINDGNA-N	Clc1ccc(Br)cc1-c1nc2cnc(Br)cc2[nH]1	2.566287	0.42280086	51.26902454	0
AAUUWWSLZHYHAR-UHFFFAOYNA-N	CCC(C)c1ccc2[nH]c(C(F)(F)C(F)(F)C(F)(F)C(F)(F)C(F)(F)C(F)(F)F)c(C(C)=O)c2c1	3.628719	0.18575249	55.5051098	0
AAUVLPDMAHSISA-PECIQRARNA-N	CC1Cc2cc(Br)c(F)cc2C(C)(c2cn(CC(N)=O)c3ccccc23)N1	3.725362	0.19296842	17.50862762	0
AAUVTBYHTQINAI-UHFFFAOYNA-N	CCCCN(CCCC)c1ccc(-c2nn(C(=O)c3cc(-c4cccc(OC)c4)nc4c3c(C)nn4C)c(=O)c3ccccc23)c(O)c1	3.087002	0.25342718	146.85042075	0
AAUWALJHLUPTGU-UHFFFAOYNA-N	COc1cc(OC)c2c(c1)OCCC21NC(C)Cc2cc(Br)c(F)cc21	4.164048	0.22782806	-16.07346387	0
AAUWHHGDIAPRDW-LILDFLRNNA-N	COc1ccc(Cl)cc1C#Cc1nccc(C(=O)O)c1I	2.663908	0.23882149	41.30183612	0
AAUWQACRZQGDOA-NAUSHLRJNA-N	COC(=O)c1ccc(Oc2ccc3nc(C4COc5ccccc5O4)[nH]c3c2)cc1	2.753087	0.34758387	112.343927	0
AAUYBRPRFZEYPF-LILDFLRNNA-N	Cc1cncc2[nH]c(-c3cccc4c3OCC4(C)C)nc12	2.860756	0.25383521	-4.47309232	0
AAUZJGPQFMSLBP-UHFFFAOYNA-N	CCOc1ccc(-c2nn(C(=O)c3sc(CC)nc3C)c(=O)c3ccccc23)cc1OCC	2.575562	0.32502992	112.5354856	0
AAUZUDAMNYXWDW-NPVYFSBINA-N	Oc1ccc(-c2ccc3c(O)nc(O)nc3n2)c(Cl)c1	2.727417	0.25362079	12.39192062	0
AAUZUDQOBRSNMW-UHFFFAOYNA-N	CCCc1c(O)ccc2c1OC1(CCc3ccccc3OC1)CC2=O	3.63683	0.2602655	20.13651728	0
AAVBUUSGYHHEEE-UHFFFAOYNA-N	CCCc1c(O)ccc2c1OC(c1ccc(F)cc1CBr)CC2=O	3.210605	0.21235867	17.88475078	0
AAVCEWIJKISYPP-SPEPDGBUNA-N	CCCC(=O)N(c1nc(C)c(-c2ccc3c(O)nc(O)nc3n2)s1)C1CC1	3.160672	0.15133539	40.73219325	0
AAVDEOMEGGKXGN-PKSOQXRJNA-N	CC1Cc2cc(Br)c(F)cc2C(C)(c2cnc3[nH]ccc3c2)N1	3.940992	0.16230927	2.77352476	0
AAVDUMFMBGFUJH-PWIKPTQSNA-N	CC1=C(c2ccc3[nH]c(C4CC4c4cccc(F)c4F)nc3c2)NNC(=O)C1	3.808763	0.21845666	-25.09101895	0
AAVGNQKVOMMOTC-UHFFFAOYNA-N	CCOc1cc(C)c(C#Cc2cc(Cl)ccc2OC)cn1	2.431118	0.32469613	61.70008483	0
AAVGSELNDPLPKG-HXTKINSTNA-N	COc1ccc2nc(-c3cc(-c4ccc(C)o4)nc4c(Cl)cccc34)[nH]c2n1	2.735645	0.27127805	61.15384264	0
AAVHLVWQBRIOJH-PKSOQXRJNA-N	CC#CCCCCCCCc1nc2cc(Cl)cc(C)c2[nH]1	2.665901	0.36057158	66.78281113	0
AAVISRIBMDIHAQ-LNNLXFCONA-N	COc1ccc(-c2[nH]c3c(C(=O)O)cccc3c2-c2ccccc2)c(Br)c1	2.248101	0.3427512	41.24483885	0
AAVJYQDODVXPDO-UHFFFAOYNA-N	CCc1c(-c2ccc(C)s2)nc2ccc(O)c3c2c1-c1ccccc1C3=O	2.624175	0.28999903	29.23421707	0
AAVKDQBEEDMUEH-UHFFFAOYNA-N	CCOc1cc(-c2cccc(F)c2)nn1C(=O)c1cc(-c2ccc(OC)cc2)on1	2.553658	0.30023617	117.73983035	0
AAVKPCKUZSPYRC-MPIMZMORNA-N	CC(C)(C)c1cccc2nc(-c3ncoc3CCC(F)(F)F)[nH]c12	3.141589	0.20053089	36.32031751	0
AAVKXJNELPYBNZ-CATZCVBWNA-N	O=S(=O)(c1ccc2nc(O)cc(-c3nc4ccc5c(c4[nH]3)CCCC5)c2c1)N1CCOCC1	2.902486	0.30732944	84.31372434	0
AAVLPXFEHAIYKK-GPQMBLKYNA-N	CSc1ccc2[nH]c(C3(c4cccc(Cl)n4)CC3)nc2c1	2.940593	0.29572347	15.6797684	0
AAVLYEYLSTYQPJ-UHFFFAOYNA-N	COc1cc(-c2ccccc2C(F)(F)F)nn1C(=O)c1ccc(OCC(C)C)cc1	2.504612	0.24620905	106.09558616	0
AAVMPDAMNOJXBH-UHFFFAOYNA-N	O=C1c2ccccc2-c2cc(-c3ncccc3O)nc3ccc(O)c1c23	2.517462	0.31316922	8.33081588	0
AAVMRBYWBXVJST-UYBDAZJANA-N	CCN(CC)S(=O)(=O)c1ccc2[nH]c(Cc3c([N+](=O)[O-])cnn3C(C)C)nc2c1	2.891277	0.35263573	113.46242558	0
AAVMVZFROYQXJP-UYBDAZJANA-N	Cc1cc2nc(-c3cccc(C(F)(F)F)c3)[nH]c2cc1[N+](=O)[O-]	2.291858	0.49034789	74.15109097	0
AAVPYQXFAZRGCT-HXTKINSTNA-N	COc1nccc(C2CC(=O)c3ccc4c(c3O2)CCCC4)c1NC(=O)C(C)(C)C	3.388335	0.25691506	28.61558493	0
AAVSIKMEZRAKDX-RBOBPTQNNA-N	Cc1ccc(Oc2c(C3Oc4cc(OC5OC(CO)C(O)C(O)C5O)cc5c4C(=O)C3C(c3ccc(O)cc3)O5)c(C(F)(F)F)nn2C)cc1	5.597782	0.22440141	64.68931672	0
AAVUJDMJPNXTEQ-UYBDAZJANA-N	N#Cc1cc2nc(-c3ccnc(Cl)c3Br)[nH]c2cc1C#N	2.971404	0.26703456	27.44336206	0
AAVVKNFSRYOCFI-PKSOQXRJNA-N	Nc1ccc(Oc2ccc3nc(C4=CCCC4)[nH]c3c2)cc1	2.392605	0.32951664	47.40835887	0
AAVWLWVZMCIFKP-UHFFFAOYNA-N	c1csc(-c2ccc(-c3cc4c5c(cccc5n3)CC4)cc2)c1	2.217878	0.44729256	42.03635884	0
AAVWNMXWJXUXHW-UHFFFAOYNA-N	CC1(c2cccc(O)c2)Oc2cc(O)ccc2C(=O)C1c1ccc(F)cc1	3.33087	0.23904942	-8.61623444	0
AAVWSJNYMOYMJF-UHFFFAOYNA-N	Cc1cc(N)c2c(c1)C(=O)CC(c1cnc(C3OCCO3)s1)O2	3.881921	0.26737436	-15.84288657	0
AAVWYUSZGXZTEE-LPDQZMHHNA-N	Cc1cnc2[nH]c(C(CC(N)=O)NS(=O)(=O)c3cccc4c(N(C)C)cccc34)nc2c1	3.25645	0.18215006	113.7046876	0
AAVXIAJSCZYOBJ-UHFFFAOYNA-N	COc1ccc(Cl)cc1C#Cc1cc(C=O)c(O)c(F)c1F	2.765218	0.30093182	34.17963717	0
AAVXJXXLMHHIDG-UHFFFAOYNA-N	COC(=O)c1ccc(-n2c(C)cc(-c3[nH]c4cccc([N+](=O)[O-])c4c3C#N)c2C)cc1	2.680752	0.34435077	70.62930425	0
AAVXUAZIEXYFNK-CDZRGBSPNA-N	Nc1ncc2[nH]c(-c3ccc(I)c(I)c3)nc2n1	2.895524	0.26766475	35.22771649	0
AAVYIGMBSPFFHJ-UHFFFAOYNA-N	CCOc1cc(-c2cccc(F)c2)nn1C(=O)C(C)Cn1cc(Cl)cn1	3.261973	0.21584266	87.15690249	0
AAVZZPZOGZAEAA-UHFFFAOYNA-N	CCCc1c(O)ccc2c1OC(CCl)(c1cc(C)n(-c3ccc(OC(F)(F)F)cc3)c1C)CC2=O	3.613158	0.18531836	41.58589218	0
AAWANFKUARNXMX-UHFFFAOYNA-N	COc1ccccc1NS(=O)(=O)c1cc([N+](=O)[O-])c2[nH]c(-c3ccc(Br)cc3)c(CC#N)c2c1	2.688248	0.33761305	124.31219495	0
AAWBYJOORTUFSC-WOGDHBODNA-N	CCC(=Cc1nc2cc(S(=O)(=O)Nc3ccccc3Cl)ccc2[nH]1)c1ccc(C)cc1	2.522468	0.29044406	119.8973706	0
AAWFEBNBOQYLFR-UHFFFAOYNA-N	CCOc1cc(-c2cc(Cl)ccc2Cl)nn1-c1cc(C#N)cc(Cl)n1	2.714502	0.31657169	60.63167677	0
AAWGGKJZLLSZAY-YAQRNVERNA-N	C=C(CN(C)C)c1nc2ccnc(Cl)c2[nH]1	3.234359	0.27377208	15.36459012	0
AAWGVPUYSHCIQT-AKIXZUENNA-N	CC(c1ccccc1)N(Cc1nc2cc(Cl)nc(Cl)c2[nH]1)C(=O)OCC1c2ccccc2-c2ccccc21	3.304444	0.18743086	103.39809938	0
AAWHKBVPUDJJFE-DEQWKVSHNA-N	CCCCCCOc1ccc(Br)cc1-c1nc2c(O)nc(O)nc2[nH]1	2.771306	0.27669537	72.10308313	0
AAWHYTFKZDUDED-UHFFFAOYNA-N	CC1Cc2ccc(F)c(Br)c2C(C)(c2cc(C(F)(F)F)ccc2O)N1	3.752188	0.20345612	-17.53658454	0
AAWIDUPCARFGAP-HXTKINSTNA-N	CCOC(=O)c1cnn(-c2ccc(-c3nc4c(OC)cncc4[nH]3)cc2)c1C(F)(F)F	2.695512	0.26300778	94.99169147	0
AAWIJQZQAGUNGT-UHFFFAOYNA-N	CCn1ccnc1C1CC(=O)c2cc(C)cc(N)c2O1	3.414191	0.26062766	1.27273647	0
AAWIMNFYEKNKSQ-WHOXAFMSNA-N	COc1cc(OC)c2[nH]c(C=CC(=O)c3ccc(C)cc3)nc2c1	2.401979	0.28604048	76.34461775	0
AAWJLGKTWZEOIO-KSKJGAJJNA-N	Sc1nnc(SCc2nc3cnc(Cl)cc3[nH]2)s1	3.173077	0.39267485	36.50664347	0
AAWJWCDPZJIZAF-QWOVJGMINA-N	COc1ccccc1Nc1ccccc1-c1nc2ncc([N+](=O)[O-])cc2[nH]1	2.351376	0.36065505	88.6958186	0
AAWNGNUJWYLXLD-LNNLXFCONA-N	CC(SCc1ccccc1)c1nc2ccc(Oc3ccc(N)cc3)cc2[nH]1	2.677757	0.32206064	124.60252834	0
AAWNIUNGRVOANV-YNDYHMGXNA-N	O=C(Nc1cccc(Cc2nc3cc(OC(F)(F)F)ccc3[nH]2)c1)OCC1c2ccccc2-c2ccccc21	2.609737	0.29238488	159.54851492	0
AAWNNUFAAOBEDC-PXXGNOBBNA-N	Nc1ncnc2c1ncn2C1OC2COP(=O)(O)OC2C1Oc1ccc(O)n1-c1ccc(Oc2ccc(F)cc2)c(F)c1	4.65203	0.24372458	46.89344823	0
AAWODLKYTNNPNE-MPIMZMORNA-N	O=C(O)c1cccc2c(-c3ccncn3)c(-c3ccccc3)[nH]c12	2.30665	0.30032672	30.15442945	0
AAWOPGJEHDRZKT-HLKRIBCKNA-N	CC1=C(c2ccc3[nH]c(-c4ccc(-c5ccc(Cl)cc5)nc4O)nc3c2)NNC(=O)C1	3.010752	0.21155809	-1.2404252	0
AAWOXILSPKJWNQ-UHFFFAOYNA-N	COc1cc2c3c(c1)OC(C)(c1ccc(OCC(=O)N(C)C)cc1)C(C2)C3=O	4.179218	0.2500732	31.76293568	0
AAWPPAAKIZUOQT-BRKWEVRTNA-N	COc1ccc(Cl)cc1C#Cc1ccc2[nH]cc(OC3OC(CO)C(O)C3O)c2c1Cl	3.919964	0.29222513	49.16939868	0
AAWQXXSDCCLUOU-UHFFFAOYNA-N	COc1ccc(Cl)cc1C#Cc1ccc(I)cc1CO	2.47602	0.34195901	63.7865379	0
AAWSNVHOFAJEPY-QWOVJGMINA-N	Cc1cccc2nc(-c3cccc(Oc4ccc([N+](=O)[O-])cc4)c3)[nH]c12	2.156748	0.44865945	94.38323372	0
AAWTXRBSXBPTTP-PKSOQXRJNA-N	Fc1ccc(-c2nc3c(OC(F)(F)F)cc(Br)cc3[nH]2)cc1F	2.541338	0.29829038	51.0298264	0
AAWUGTNGGOUVAD-NPVYFSBINA-N	N#Cc1cc(-c2nc3cc4c(cc3[nH]2)NC(=O)CO4)ccc1N	2.723827	0.36541412	22.0201288	0
AAWWLJLVMNGRKG-UHFFFAOYNA-N	CC1Cc2cc(Br)c(F)cc2C2(CCC(=O)C2)N1	4.400936	0.20817262	-27.01671493	0
AAWXVAYNXMSIOM-JLOFHYGUNA-N	NS(=O)(=O)c1c[nH]c(-c2nc3ccc(CO)cc3[nH]2)c1	2.740269	0.29153149	49.12473121	0
AAWYKABXONPSPL-UHFFFAOYNA-N	CCOC(=O)C(F)c1nc2c(oc3ccccc32)c(-c2cccc(OC)c2)c1C	3.109854	0.24386822	75.9283523	0
AAWYWBNPJDUFBX-UHFFFAOYNA-N	COc1ccc2c(c1)C1(CC(C)(C)O2)Oc2cc(O)ccc2C(=O)C1c1ccc(F)cc1	4.02013	0.23062718	-10.50017153	0
AAXAOVCAZOSKIS-JAIDSPQONA-N	COC(=O)c1ccc2nc(C(N)c3ccc(F)cc3F)[nH]c2c1	2.753239	0.32277444	81.89676035	0
AAXDFBRAZNADKJ-HCKMINDGNA-N	CCCC(c1nc2c(Cl)ncc(Br)c2[nH]1)C(C)C	3.629623	0.19252434	24.0612387	0
AAXFGPXXSBDVLT-UHFFFAOYNA-N	O=C1CC(c2ccccc2)(c2ccc(OCC3CO3)cc2)Oc2c1ccc1c2CCCC1	3.449458	0.32757706	15.20275142	0
AAXGOBKFNVQJQT-UHFFFAOYNA-N	COc1cc2c3c(c1)OC(C)(c1cc(C)ccn1)C(C2)C3=O	4.390074	0.16873167	-14.27248502	0
AAXHSFXFLQJFHS-DINWTDGXNA-N	CCCc1c(O)ccc2c1OC1(CC2=O)C(c2ccc(OC)cc2)=COc2cc(OC3OC(COC4OC(C)C(O)C(O)C4O)C(O)C(O)C3O)cc(O)c21	5.847653	0.17393852	39.10105899	0
AAXIDQVDQKXBDU-UHFFFAOYNA-N	CC1Cc2cc(Br)c(F)cc2C(c2ccc(CC#N)s2)(c2ccccc2F)N1	3.966148	0.15245745	-4.67444312	0
AAXJLPRWIXUBJJ-LQFNOIFHNA-N	COC(=O)c1cc(Br)c2nc(-c3cc(OCc4ccccc4)ccc3O)[nH]c2c1	2.336348	0.25093732	97.67785335	0
AAXJPZXYPHYZGR-MPIMZMORNA-N	Fc1cccc(Cn2nnc(-c3nc4cc(C(F)(F)F)ccc4[nH]3)c2Cl)c1	2.619633	0.34528799	87.78057937	0
AAXKIIKKKCGLOT-NPQUBYNZNA-N	Cc1nc2nc(C3(NC(=O)OC(C)(C)C)CCC(=O)CC3)[nH]c2cc1Br	3.162648	0.23033352	41.48147091	0
AAXKNYQHCHJQES-GPQMBLKYNA-N	COCCOc1ccc(-c2nc3cnc(Cl)cc3[nH]2)cc1[N+](=O)[O-]	2.512885	0.30568684	76.17994863	0
AAXLSLKNIIEZMH-UHFFFAOYNA-N	COc1ccc(Cl)cc1C#Cc1ccc(F)c(S(=O)(=O)Cl)c1	2.371985	0.32189472	61.17970559	0
AAXNRSPMSCIPEH-UHFFFAOYNA-N	COc1cc(C)ccc1-c1cc2c3c(c(O)ccc3n1)C(=O)c1ccccc1-2	2.287897	0.2708504	28.17136275	0
AAXNXMWOSYZQRI-UHFFFAOYNA-N	CCCc1c(O)ccc2c1OC1(CC2=O)C2CC3(C(=O)OCC)CC1CC(C(=O)OCC)(C2)C3=O	4.995	0.17676208	11.67483064	0
AAXOVSSRDAJXFG-XODUGXPXNA-N	NNC(=O)c1ccc2[nH]c(-c3cc(NN=Cc4ccccc4Br)ccc3Cl)nc2c1	2.54683	0.24989787	134.5542472	0
AAXRARREKUETKM-UHFFFAOYNA-N	COc1ccc(Cl)cc1C#Cc1ccc2c(c1)C(O)CC(C)(C)O2	3.038041	0.29296883	38.24757742	0
AAXRVVGDTNXEGH-LILDFLRNNA-N	Cn1nc(Br)c([N+](=O)[O-])c1C#CCNC(=O)Cc1ccc(Cl)cc1Cl	2.96054	0.26220573	103.71313528	0
AAXSGQBDEJJLFY-BMDGQQRFNA-N	Cc1ccc2nc(C=Cc3ccc(Cl)c([N+](=O)[O-])c3)[nH]c2n1	2.665954	0.32312221	75.11668779	0
AAXTXOXUFSGBNC-CJFMBICVNA-N	COC(=O)C1c2c(nc3cccc4c3c2-c2ccccc2C4=O)CC1C(=O)OCc1ccccc1	3.398749	0.20270742	40.29830082	0
AAXUGKJAILNKEN-LELJVTLKNA-N	O=S(=O)(Nc1ccc(Cl)cc1)c1ccc2[nH]c(C3CCCN3Cc3ccc(Cl)cc3)nc2c1	2.7495	0.34353521	131.28050925	0
AAXVCGKEODPYTB-UYBDAZJANA-N	CCC(Oc1ccccc1Cl)c1nc2cc(OC)ncc2[nH]1	2.995356	0.24656035	68.82875003	0
AAXVWXURHWSXOH-UHFFFAOYNA-N	CCOc1ccc(-c2nn(C(=O)COc3ccc(OC)cc3)c(=O)c3ccccc23)cc1OCC	2.335804	0.35293529	133.72853306	0
AAXXFWSGNKOMNB-DVIAZDKANA-N	CC1CNc2ncc(C#CCNC(=O)Cc3ccc(Cl)cc3Cl)cc2C1	3.303887	0.21556393	72.17867448	0
AAXYGMNZTNHMED-RXIVIDBTNA-N	Cc1cc2nc(C(N)Cc3ccc([N+](=O)[O-])cc3)[nH]c2cc1Cl	2.773816	0.35050162	65.83231302	0
AAXYKVNVIMWVHL-UHFFFAOYNA-N	CCN(CC)c1ccc(-c2nn(C(=O)c3cccc(COc4cc(C)ccc4Cl)c3)c(=O)c3ccccc23)c(O)c1	2.723304	0.2793882	153.07513056	0
AAXYYOHYNVMIHS-UHFFFAOYNA-N	COc1cc(-c2ccc(C(F)(F)F)nc2)nn1C(=O)c1ccc(Cl)cc1O	2.727265	0.20944544	67.06140213	0
AAYABYLVKYHIDL-UHFFFAOYNA-N	Fc1ccc(-c2[nH]c3ccccc3c2-c2csc(-c3ccccc3C(F)(F)F)n2)cc1	2.394021	0.52961468	57.64834357	0
AAYAHKNPZGWFLM-UHFFFAOYNA-N	CN(C)S(=O)(=O)c1cccc(C2Oc3ccccc3C(=O)C2C(=O)c2ccco2)c1	3.2979	0.29440946	52.54920743	0
AAYAIHCRCPDQKF-UHFFFAOYNA-N	CCOc1cc(-c2cc(Cl)ccc2Cl)nn1C(=O)c1ccc(COc2cccc(C(F)(F)F)c2)o1	2.780645	0.24715953	147.63902778	0
AAYAOXBXMAUWDV-HCKMINDGNA-N	FC(F)C(F)(F)c1nc2nc(Cl)nc(C(F)(F)F)c2[nH]1	3.436947	0.24847094	23.30124026	0
AAYBDKMEESALQI-FQFUPTBWNA-N	CCOc1n[nH]c(-c2nc3c(Cl)cc(C(=O)OC)cc3[nH]2)c1Cl	2.88973	0.222344	46.13173517	0
AAYBEXDPYOVGOD-PKSOQXRJNA-N	CCOc1cc(-c2cc(Cl)ccc2Cl)nn1C(=S)Nc1ccccn1	2.688276	0.24875246	70.53915852	0
AAYBHGDJSLRVAN-SREBMQDQNA-N	N#Cc1cc2c(nc1S)CCCC21Oc2ccccc2C(=O)C1C(=O)c1ccco1	4.458137	0.23285853	-9.06413804	0
AAYFEFPFEMXQLG-UHFFFAOYNA-N	Fc1ccc2[nH]c(-c3ccccc3)c(Cc3ccccc3Cl)c2c1Cl	2.25614	0.31348949	57.31512609	0
AAYGJMAVLYPIJR-UHFFFAOYNA-N	Oc1cc(-c2ccc(Cl)c(Cl)c2)c(O)n1-c1ccnc(Br)c1	2.793251	0.24778395	31.12529722	0
AAYGOKUNTXRSAI-UHFFFAOYNA-N	COc1cccc(-c2cc(CC(c3ccco3)C3C(=O)Oc4ccccc4C3=O)nc3c2oc2ccccc23)c1	3.749642	0.25183987	64.50477035	0
AAYGPFJKRVPETM-UYBDAZJANA-N	Cc1oc(-c2ccsc2)nc1Cc1nc2c(F)c(F)c(Br)cc2[nH]1	3.009732	0.29783406	68.22663522	0
AAYGPXGHJRRLEJ-PKSOQXRJNA-N	Cc1ccc(N(C)C(=O)OC(C)(C)C)c(-c2nc3nc(Cl)ncc3[nH]2)c1	2.793494	0.18264516	59.3363957	0
AAYHBZQRGOPNDV-UHFFFAOYNA-N	CC1Cc2cc(Br)c(F)cc2C(c2ccc3c(c2)CCN3C(=O)OC(C)(C)C)N1	3.540985	0.28098696	25.88726079	0
AAYHLHHMWUDTCD-LQFNOIFHNA-N	CCCCCOc1cc2nc(-c3cc([N+](=O)[O-])ccc3SCC(C)C)[nH]c2cc1Br	2.71022	0.25711269	98.37903375	0
AAYIHCUBTHJUBN-UHFFFAOYNA-N	C#CC1(Cc2ccccc2)NC(C)Cc2cc(Br)c(F)cc21	3.761119	0.14235044	4.94120693	0
AAYIUZQGPZWEOE-UHFFFAOYNA-N	CC1Cc2ccc(F)c(Br)c2C(c2ccc3c(c2)OCO3)(C(O)c2ccc3c(c2)OCO3)N1	4.056869	0.1867104	9.99181549	0
AAYJRTFTKGPSLY-UHFFFAOYNA-N	CS(=O)(=O)c1cc(C2CC(=O)c3ccc4c(c3O2)CCCC4)ccc1N1CCOCC1	3.200159	0.34774048	36.64454689	0
AAYJXZKIEKIJSA-YAQRNVERNA-N	CCC1(C)CC1c1nc2cccc(O)c2[nH]1	3.681621	0.2160065	-9.81121059	0
AAYKELKXGFFQJU-MPIMZMORNA-N	O=S(=O)(NC(c1ccccc1)c1nc2cccc(O)c2[nH]1)c1ccc(F)cc1	2.784664	0.30914852	81.38471361	0
AAYKFBGKBZHILT-UHFFFAOYNA-N	O=C(c1ccc(COc2c(Cl)cccc2Cl)cc1)n1nc(-c2ccccc2)c2cc(F)c(F)cc2c1=O	2.495793	0.24878705	120.6571923	0
AAYOQWRNNSKYDX-LILDFLRNNA-N	OCC12CCC(c3nc4cncc(Cl)c4[nH]3)(CC1)CC2	4.106706	0.12863544	2.83821714	0
AAYPCXALIOKCSZ-QZOCCTRZNA-N	Nc1nc(O)c2[nH]c(-c3c(N)cccc3C(=O)O)nc2n1	2.836181	0.21898267	8.11739362	0
AAYPRYASZZOAGX-UHFFFAOYNA-N	COc1cc(-c2ccc(C(F)(F)F)nc2)nn1C(=O)C(F)(F)Oc1ccccc1	2.858945	0.21686104	64.95368724	0
AAYPUDIYNLARHO-LILDFLRNNA-N	Cc1nc2nc(-c3ccc(C#N)c(F)c3)[nH]c2cc1Br	2.639813	0.31168975	47.12650382	0
AAYPVCWUSDKOSU-LILDFLRNNA-N	Cc1ccccc1C(C)(C)c1nc2cnc(Br)cc2[nH]1	2.808286	0.282177	52.95937946	0
AAYQFIBQTJROGM-UHFFFAOYNA-N	CC1=CC2(CC(=O)N1Cc1ccco1)Oc1ccccc1C(=O)C2C(=O)c1ccco1	4.30534	0.26866727	21.62151823	0
AAYQVQDRBOMAAC-VEWCPZSHNA-N	C=CCC1CCCc2cc3c(O)nc(O)nc3nc21	3.829078	0.18350328	-12.21947591	0
AAYRCAOOXDISIN-UHFFFAOYNA-N	Cc1[nH]c2cccc([N+](=O)[O-])c2c1-c1cc(Cl)cnc1Cl	2.674205	0.39773368	19.67852802	0
AAYUJNSWPNUYDY-PKSOQXRJNA-N	O=S(=O)(c1ccc2[nH]c(C3(c4ccc(O)cc4)CC3)nc2c1)N1CCOCC1	2.590882	0.39029475	65.45691559	0
AAYUWDUZENCVGG-GEPYNMGZNA-N	CC(C)C(c1nc2ncc(I)cc2[nH]1)N(C)C	3.541558	0.24071772	47.71635454	0
AAYVCZKWMZYWDM-LELJVTLKNA-N	CCCc1c(O)ccc2c1OC(C)(CCc1ccc(OCCC(=O)O)cc1)CC2=O	3.06634	0.23588589	56.89763796	0
AAYVUHLNLZFLCS-BDGWVKIONA-N	CC(=O)NC1(c2nc3cc(C)nc(C)c3[nH]2)CCC(C)CC1	3.050821	0.17664272	17.88706834	0
AAYWNFADXBPUAX-UHFFFAOYNA-N	COC(=O)c1ccc(-n2c(OC(C)(C)C)cc(C)c2O)c(OC2CCOC2)c1	3.407116	0.25279045	65.0426036	0
AAYWZWWNRWPUMQ-FBYYXBFGNA-N	CC(=O)OC1CC(=O)OC(C)(C)C2CC3(NC(C)Cc4ccc(F)c(Br)c43)C3(C)C(CCC4(C)C(c5ccoc5)OC(=O)C5OC543)C12C	6.524162	0.1347788	-46.59474278	0
AAYXGGHXSYNLLJ-ICAOHYFYNA-N	Cc1c(Cl)ccc2[nH]c(CC(Cc3ccc(Br)cc3)NC(=O)OCC3c4ccccc4-c4ccccc43)nc12	3.134696	0.17351571	137.8787446	0
AAYXIZLUAPHISI-PUXXYCQMNA-N	CN1CCN(CCc2ccc(NC(=O)c3ccc4[nH]c(-c5ccc(S(=O)(=O)Cl)c(Cl)c5)nc4c3)cc2)CC1	2.527124	0.24616961	179.77800921	0
AAYXNJCZOHZQDS-UHFFFAOYNA-N	CCOC(=O)COc1c(C#Cc2cc(Cl)ccc2OC)cc(C)cc1C=O	2.61234	0.26694559	76.75876946	0
AAYXVKDCALHEGR-UKFGOMBDNA-N	CC1Cc2ccc(F)c(Br)c2C(C=Cc2ccc(C(=O)O)cc2)(c2ccco2)N1	3.843116	0.15495026	-23.47728573	0
AAYXZBSXSWVJMO-UHFFFAOYNA-N	Cc1cc(C)cc(CC2CC(=O)c3ccc4c(c3O2)CCCC4)c1	3.009339	0.30672157	31.05570662	0
AAYYMAHZIRGMPK-UHFFFAOYNA-N	COc1ccc(Cl)cc1C#Cc1cc(CBr)ccn1	2.491	0.25314734	54.37791021	0
AAYYNTRKAMKFOF-WYUMXYHSNA-N	Nc1cccc(O)c1-c1nc2c([N+](=O)[O-])c(Br)ccc2[nH]1	2.744099	0.25760636	17.24211624	0
AAYZALYLBGOEHW-UHFFFAOYNA-N	COc1cc(OC)c2c(C)c3c(nc2c1)-c1c(N)cccc1C3	2.625512	0.23712602	15.24950114	0
AAZAHBFZHIMRHO-LQFNOIFHNA-N	COc1cc2c3c(c1)OC(c1cnc(SC)nc1Nc1ccccc1)C(C2)C3=O	4.219725	0.16526701	28.83839438	0
AAZANCCCEQVUJJ-LQFNOIFHNA-N	Cc1cnc2[nH]c(CN(Cc3ccccc3)c3ccccc3)nc2c1	2.272668	0.29268727	93.74543498	0
AAZAQTMIPMXJDS-UHFFFAOYNA-N	COc1ccc(Cl)cc1C#Cc1cc(F)cnc1Cl	2.508766	0.31928435	49.28149287	0
AAZBBFKIWKECAH-UHFFFAOYNA-N	O=C(c1ccccc1OCc1ccccc1Cl)n1nc(-c2ccc(F)cc2)c2ccccc2c1=O	2.271115	0.31755452	133.49113376	0
AAZCMVKCDCOSRV-VVKINWOJNA-N	CCOC(=O)c1cc2cc(NC(=O)COCc3nc4cccc(O)c4[nH]3)ccc2s1	2.606264	0.30254111	140.07542928	0
AAZDBSWNXKINDR-OKPOJWAQNA-N	CC(=O)Oc1ccc2c(c1)Oc1cc(OC(C)=O)ccc1C21OC(=O)c2cc3nc(C4(O)CCOCC4)[nH]c3cc21	3.827401	0.22989755	17.04377321	0
AAZDKWNMUSVHBJ-UHFFFAOYNA-N	COc1cc2c3c(c1)OC(c1ccc(OCc4ccc(F)cc4Cl)c(OC)c1)C(C2)C3=O	4.005331	0.2972843	78.45764065	0
AAZDXMUNTZSFHQ-LILDFLRNNA-N	Cc1cc2nc(-c3cc(S(=O)(=O)Cl)cc(C)c3Cl)[nH]c2cc1[N+](=O)[O-]	2.721343	0.42230068	40.86434781	0
AAZFAKXCZREMSG-YAQRNVERNA-N	CN(C)S(=O)(=O)CCc1nc2cc(Cl)c(F)cc2[nH]1	2.620974	0.32228688	56.44445854	0
AAZFCUMUDSUJLR-HIAJFJRVNA-N	Cc1cc(N)c2c(c1)C(=O)CC1(O2)C(=O)C(=O)OC1C(O)CO	4.875554	0.19202234	-31.40885591	0
AAZFIQFYDJEENA-KDMAZTGNNA-N	Cc1cnc(Cl)c2[nH]c(C=Cc3ccc(F)cc3F)nc12	2.856204	0.27099573	46.27987652	0
AAZFLGMGXDKKMI-MHYSBGCENA-N	Cc1c(F)cc(-c2nc3nc(O)nc(NCc4ccccc4)c3[nH]2)cc1F	2.718926	0.1836689	50.55821005	0
AAZFYLWMOZRULZ-PDJAEHLQNA-N	Nc1cccc(-c2[nH]c3c(c(Br)cc4[nH]ncc43)c2CC(=O)O)c1	2.871197	0.21620318	23.3577154	0
AAZFYVHCBPZURY-UYBDAZJANA-N	Cc1nc(C)c(Cc2nc3cc(CN4CCOCC4)ccc3[nH]2)s1	2.520755	0.39894965	100.54493862	0
AAZGEIMVHSGIHJ-UHFFFAOYNA-N	Cc1cc(N)c2c(c1)C(=O)CC1(CC=COC1=O)O2	4.348083	0.22911927	-44.76155982	0
AAZGIRUIBCPQPC-SKKVRFOWNA-N	COc1ccc(NS(=O)(=O)c2ccc3[nH]c(C(C)SC=C4NC(=O)c5c(sc(C)c5C)N4)nc3c2)cc1	3.694799	0.19953927	96.27135607	0
AAZGMKBDYWGWDW-GPQMBLKYNA-N	CC(C)n1c(-c2nc3c(O)c(Br)ccc3[nH]2)cc(Br)c1Br	3.161638	0.17485359	26.65737234	0
AAZHHLDJWPZFJN-UHFFFAOYNA-N	CC1Cc2ccc(F)c(Br)c2C(CBr)(c2ccc(CBr)cc2)N1	3.852878	0.12105998	-13.52655099	0
AAZIREZRTPPFKC-NPVYFSBINA-N	C=C1NC(=O)NC=C1C1(C)NC(C)Cc2ccc(F)c(Br)c21	4.50986	0.11155464	-74.72361386	0
AAZJJNNEGKPPLC-PKSOQXRJNA-N	Nc1ccc(C(=O)CCc2nc3cc4c(cc3[nH]2)OCCCO4)cc1	2.39004	0.37670713	106.05691106	0
AAZJSYHGCIFEHU-UHFFFAOYNA-N	CCOC(=O)C1(C2(CBr)Oc3ccccc3C(=O)C2C(=O)c2ccco2)CC1	3.852481	0.20839073	10.16667097	0
AAZMYWCGSTWAEC-CSKMVECVNA-N	CCCC(Br)(CCC)c1nc2cc3c(cc2[nH]1)C1(OC3=O)c2ccc(OC(C)=O)cc2Oc2cc(OC(C)=O)ccc21	3.934687	0.17137155	30.25854325	0
AAZNASYMMFOQPJ-UHFFFAOYNA-N	CC1Cc2ccc(F)c(Br)c2C(c2c3ccccc3cc3ccccc23)N1	3.380981	0.17650577	-7.25169549	0
AAZNICINBDIAHM-UHFFFAOYNA-N	CCOC(=O)Cc1csc2ccc(C#Cc3cc(Cl)ccc3OC)cc12	2.486011	0.29254257	98.5445867	0
AAZNKRMWERQDSD-ARLKJREENA-N	CN(C)c1cccc2c(S(=O)(=O)NC(CC(N)=O)c3nc4ccc(O)cc4[nH]3)cccc12	3.097356	0.24727185	104.82031433	0
AAZNMRZZZAPLIB-OEAKJJBVNA-N	CC(C)OC(=O)C(=Cc1cccc([N+](=O)[O-])c1)c1cc2c3c(cccc3n1)C(=O)c1ccccc1-2	2.752258	0.2331959	61.07409524	0
AAZNOAYWMDNVHO-PKSOQXRJNA-N	COc1ccc(Cl)cc1C#Cc1ccc2c(c1)nc(O)n2C	2.56988	0.30032494	56.53971942	0
AAZNRZYJHTWBGI-JJFURXLTNA-N	O=C(Cc1ccc(Cl)cc1Cl)NCC#Cc1cc(C(=O)O)cc(C(F)(F)F)c1	2.501984	0.28463944	110.53363823	0
AAZQNZXDWBUYBR-UHFFFAOYNA-N	CCOc1cc(-c2cccc(F)c2)nn1C(=O)c1cc2cc(F)ccc2[nH]1	2.611742	0.33129045	91.45031029	0
AAZQRRQRVXUEAW-UHFFFAOYNA-N	CCN(c1ccccc1)c1ccc(C2NC(C)Cc3cc(Br)c(F)cc32)cc1	3.343001	0.20238328	26.08460269	0
AAZUNMXPWXKALP-UHFFFAOYNA-N	CSc1ccccc1Cc1cc2c3c(c(O)ccc3n1)C(=O)c1ccccc1-2	2.535413	0.21497755	34.27948908	0
AAZUZILFQWDMAP-UHFFFAOYNA-N	CC(C)CC(CN(C)C)c1cc2c3c(cccc3n1)C(=O)c1ccccc1-2	3.01598	0.17399719	26.11680959	0
AAZWMLYCDRZLBA-HQOSXFPVNA-N	Cc1ccc(N(C)C(=O)OC(C)(C)C)c(-c2nc3ccc(C(N)=O)cc3[nH]2)c1	2.486941	0.26783997	75.49285165	0
AAZWNYRRICYLCU-WYUMXYHSNA-N	CCn1cc(Br)c(Cc2nc3c(Br)cccc3[nH]2)n1	2.816285	0.27588786	59.20154187	0
AAZYXELNGGZJBE-JLIUGNRUNA-N	COc1ccc(NS(=O)(=O)c2ccc(N3CCOCC3)c(NC(=O)C=Cc3nc4c(Cl)cc(Cl)cc4[nH]3)c2)cc1	2.763398	0.24840417	184.48236796	0
AAZZYZUHZHIQJU-PKSOQXRJNA-N	Nc1cncc(-c2nc3c(Br)cc(S(F)(F)(F)(F)F)cc3[nH]2)c1	3.513548	0.19519163	19.58123253	0
ABABLFSXHBUJOH-LBOYIXSDNA-N	FC(F)(F)c1nc2ccncc2cc1-c1nc2cc(Sc3ccccc3)ccc2[nH]1	2.688267	0.28384986	78.55597521	0
ABABYACZEAABKS-LQFNOIFHNA-N	N#CCc1cc(C#CCNC(=O)Cc2ccc(Cl)cc2Cl)ccc1F	2.558707	0.352243	133.71781446	0
ABACFCNCEGNUHP-FRKXFNQVNA-N	Cc1c(C)c2c(c(C)c1Oc1ccc(O)n1-c1cccc(C3=NC(C)(C)CO3)c1)CCC(C)(CCCC(C)CCCC(C)CCCC(C)C)O2	4.608953	0.15787838	32.60596698	0
ABACLZSJQLIUAY-UHFFFAOYNA-N	COc1ccc(CC(=O)c2coc3ccc(Cl)cc23)cc1OC	2.098385	0.39387573	104.50128829	0
ABAGSQZOINZHFE-QWOVJGMINA-N	CC(=O)NCc1ccc(C2(C(C)Cl)CC(=O)c3cc(C)cc(N)c3O2)o1	4.056119	0.17742695	8.44433981	0
ABAHOLATFAKDKV-PKRZOPRNNA-N	Fc1ccc(-c2cn3c(Cc4nc5cc6nc7ccccc7nc6cc5[nH]4)csc3n2)cc1	2.762705	0.33648869	115.6478622	0
ABAHRHLQWMZWIQ-MRSUPTMINA-N	Cc1cc(N)c2c(c1)C(=O)CC1(O2)C2CC3CC1CC(C(N)=O)(C3)C2	5.540816	0.2512022	-17.6177848	0
ABAICTPXTQLFOH-HCKMINDGNA-N	O=[N+]([O-])c1ccc(Cc2nc3cc(-n4cnnn4)ccc3[nH]2)c([N+](=O)[O-])c1	2.684312	0.50172305	83.1031317	0
ABAIYFXVYBJGAN-MMRXBHCZNA-N	CCOC(=O)c1ccc2nc(-c3cc(NC(C)=O)ccc3Cl)[nH]c2c1	2.086201	0.37230387	103.68184461	0
ABAJFYORYTVING-UYBDAZJANA-N	Cc1c(-c2nc3cc(F)ccc3[nH]2)nnn1Cc1ccc(Cl)cc1	2.361645	0.35197661	86.78466529	0
ABAKHRUGOXNGRI-UHFFFAOYNA-N	COc1cc2c3c(c1)OC(c1ccccc1)(c1ccc(C#N)cc1)C(C2)C3=O	4.111311	0.29542497	-0.04692464	0
ABAKYWVZYBSLOW-SWQFNDHJNA-N	COC(=O)c1cc2nc(C3(C)CCC4(C)CCC5(C)C(=CC(=O)C6C7(C)CCC(OC(=O)CCC(=O)O)C(C)(C)C7CCC65C)C4C3)[nH]c2cn1	5.300627	0.18804028	29.71790627	0
ABALAIJRAXDQER-LNNLXFCONA-N	COc1ccc(Cl)cc1C#Cc1cnc(C)c(OCc2ccccc2)c1O	2.490031	0.34369386	79.32321532	0
ABALCGAEBXTOEC-UHFFFAOYNA-N	COc1cc2c3c(c1)OC(C)(c1cc([N+](=O)[O-])c(Cl)s1)C(C2)C3=O	4.718494	0.22960487	-19.86401781	0
ABALNSVKWDSBKE-UYBDAZJANA-N	Cc1cc(N(C)Cc2nc3c(C)ccc(C)c3[nH]2)c([N+](=O)[O-])cc1F	2.737878	0.32226152	67.80707438	0
ABALXFYBJCOHST-UHFFFAOYNA-N	CC(C)(C)CC1(c2ccc(Cl)cc2)Oc2cc(O)ccc2C(=O)C1c1ccc(F)cc1	3.500307	0.22249324	5.27385017	0
ABANDEUIQZGIRS-WYUMXYHSNA-N	CC#Cc1nc2c(Cl)cc(C(F)(F)F)cc2[nH]1	3.074802	0.27254715	17.64879444	0
ABANIIFYZWERJK-HXTKINSTNA-N	CC1Cc2cc(Br)c(F)cc2C(c2c(N)n(-c3ccc(Cl)cc3)c(=O)[nH]c2=O)N1	3.61927	0.25977461	8.81452576	0
ABAPHOYNEWIHNR-UHFFFAOYNA-N	O=C1CC(c2ccc(-c3ccccc3Cl)s2)Oc2c1ccc1c2CCCC1	3.131217	0.35403852	22.45696987	0
ABAQGLBUMLKNQE-UHFFFAOYNA-N	CCCc1c(O)ccc2c1OC(c1cnn(CCO)c1)CC2=O	3.332466	0.24547206	33.1679098	0
ABAQJRPISXYLSB-MPIMZMORNA-N	Cc1cc(N)c2c(c1)C(=O)CC(c1cccnc1NC(=O)OC(C)(C)C)O2	3.244682	0.26201324	28.94176129	0
ABARPOVUMPDQLQ-PKSOQXRJNA-N	COc1ccc(Cl)cc1C#Cc1cc(OC)c(OC)c(C(=O)O)c1OC	2.505753	0.36066914	35.82193868	0
ABAUMFNMYHYYPM-YUMORHFONA-N	Cc1ccccc1COc1cccc(C2Oc3cc(OC4OC(CO)C(O)C(O)C4O)cc4c3C(=O)C2C(c2ccc(O)cc2)O4)c1	5.206587	0.25675659	105.79604091	0
ABAVDXCBIVFJLL-FQFUPTBWNA-N	COC(=O)Nc1ccc(-c2nc3cc(F)ccc3[nH]2)cn1	2.221973	0.30315247	83.11717947	0
ABAVLNUDRVEGBQ-DVIAZDKANA-N	O=C(Nc1ccc(Cc2nc3c(F)cc(Br)cc3[nH]2)cc1)c1ccc(Br)o1	2.437495	0.21667587	147.84915004	0
ABAVNHGGRSWRIN-PKSOQXRJNA-N	c1ccc2c(c1)ncc1nc(-c3csc(C4CCCO4)n3)[nH]c12	3.156944	0.35253534	42.24658033	0
ABAVZHJJBWIZPS-BCDXRDRMNA-N	NC(=O)CNS(=O)(=O)c1cccc(-c2nc3cc(S(=O)(=O)O)ccc3[nH]2)c1	2.425498	0.32345349	87.52525144	0
ABAWERJCRCIICG-UHFFFAOYNA-N	COC(=O)C1CC2(Oc3cc(O)ccc3C(=O)C2c2ccc(F)cc2)c2cc(Br)ccc2O1	4.297581	0.18558887	4.00441477	0
ABAWNFBPIRDQNP-LELJVTLKNA-N	CCCNS(=O)(=O)c1ccc(C#CCNC(=O)Cc2ccc(Cl)cc2Cl)c(C(F)(F)F)c1	2.631341	0.30066244	155.09198652	0
ABAWVZVIKGHVDA-QWDWCHBFNA-N	Brc1ccc(-c2ccc(C=Cc3nc4cccc(OCc5ccccc5)c4[nH]3)o2)cc1	2.454167	0.32671096	131.46019276	0
ABAXMYREEQBGGF-RMRRWWSKNA-N	CC1OC1c1nc2cncc(Br)c2[nH]1	3.923085	0.18930939	1.32883826	0
ABAXNQQWZRZVET-MMRXBHCZNA-N	COCCOc1ccc(-c2nc3cc4c(cc3[nH]2)NC(=O)CC4)cc1[N+](=O)[O-]	2.608425	0.37655447	71.62980519	0
ABAXVWKOIXUNER-UHFFFAOYNA-N	CC1Cc2ccc(F)c(Br)c2C(c2c[nH]c3c(Br)cc(Br)cc23)N1	3.896862	0.25062638	-7.15180159	0
ABAYGRGMCWMYFW-KIWHVMIVNA-N	Nc1cccc(-c2nc3c(S)nc(S)nc3[nH]2)c1C(=O)O	3.348488	0.19302412	-10.30936547	0
ABAZKMAUZXWPAC-ICFKXBPPNA-N	O=C1c2c3cc(OC4OC(CO)C(O)C(O)C4O)cc2OC2(C(=O)C(c4cccs4)Nc4cc(C(F)(F)F)ccc42)C1C(c1ccc(O)cc1)O3	6.266487	0.22745322	26.51546029	0
ABAZVHVDCITVLI-PXPUHDKANA-N	Cc1cccc(NC(=O)Cc2nc3c(C)ccnc3[nH]2)c1C	2.33067	0.36799824	104.33924831	0
ABBAFDLPQZFIJA-MPIMZMORNA-N	Fc1cccc(Cn2nnc(-c3nc4cc(SC(F)(F)F)ccc4[nH]3)c2Cl)c1	2.844179	0.25166783	77.39217743	0
ABBAQOLAPFATLP-UHFFFAOYNA-N	CCOc1ccc(-c2nn(C(=O)c3nc(-c4ccccc4)no3)c(=O)c3ccccc23)cc1OCC	2.539757	0.32699884	117.77326463	0
ABBBHMTWFDGEDB-QWOVJGMINA-N	Fc1ccccc1CCc1nc2cc(-n3cccn3)c(F)cc2[nH]1	2.438155	0.39477242	83.16679181	0
ABBBKWXZSKEUAP-UHFFFAOYNA-N	CCOC(=O)C(=O)CC1(c2cccc(C(F)(F)F)c2)NC(C)Cc2ccc(F)c(Br)c21	3.867642	0.1987224	16.82855112	0
ABBBQTQDPXAWFN-PKSOQXRJNA-N	Cc1ccc(S(=O)(=O)NCC2CCCO2)cc1-c1nc2c([N+](=O)[O-])cccc2[nH]1	2.971597	0.40069022	104.25485109	0
ABBCBSBFLTUESC-UHFFFAOYNA-N	O=c1c2cc(F)c(F)cc2c(-c2ccccc2)nn1-c1cc(Br)ccn1	2.396748	0.25754486	47.60256401	0
ABBDOIRIUNJULY-MPIMZMORNA-N	Cc1cccc(-c2ccc(Cl)cc2)c1-c1nc2ccc(O)cc2[nH]1	2.136781	0.39185905	19.71979216	0
ABBFOAKBJINSST-UHFFFAOYNA-N	COc1cc2c3c(c1)OC(C)(c1cc([N+](=O)[O-])ccc1N)C(C2)C3=O	4.380494	0.3420309	-14.92389103	0
ABBGIGSPPQEQQG-SCXBUKRPNA-N	CC(=O)NC(CSCc1ccccc1)c1nc2ccc(C(N)=O)cc2[nH]1	2.796042	0.30821081	109.13262485	0
ABBHJDCLZBMXEX-UHFFFAOYNA-N	COc1cccc(-c2c3c(nc4c2oc2ccccc24)CN(Cc2ccccc2)CCC3)c1	2.416987	0.33926816	101.38778313	0
ABBILNRLIFHBBN-QWOVJGMINA-N	COc1ccc2c(c1)C1(CCO2)CC1c1nc2cccc(C)c2[nH]1	3.90795	0.26216975	5.19095061	0
ABBJEFUFNUNKLF-NPQUBYNZNA-N	O=C(O)Cc1c(CC(=O)O)c(O)n(-c2c(Cl)c(Cl)c(Cl)c(Cl)c2Cl)c1O	3.114147	0.14981295	3.68183023	0
ABBJKACEYCWOPB-MPIMZMORNA-N	COC(=O)c1ccnc2[nH]c(-c3cccc(OCn4cc(Cl)cn4)c3)nc12	2.637553	0.2241916	95.55079699	0
ABBJSFDADDMVOO-GFJIPZKJNA-N	Nc1n[nH]cc1-c1nc(-c2cc(F)ccc2F)cs1	2.788618	0.48578787	40.99246803	0
ABBJSFDADDMVOO-HEBYQKOSNA-N	Nc1[nH]ncc1-c1nc(-c2cc(F)ccc2F)cs1	2.516775	0.44941729	42.23209116	0
ABBKEWYGJITCMG-PGYIFSQXNA-N	Cn1nc(-c2nc3cc(OC(F)(F)F)ccc3[nH]2)c(I)c1C(=O)O	2.884099	0.21350185	46.17911568	0
ABBKQQXWDMCKOK-HCKMINDGNA-N	Fc1nc(Cl)ccc1-c1nc2c(F)cc(Br)cc2[nH]1	2.733452	0.27453223	26.08863592	0
ABBMGMQNGDMQDF-UHFFFAOYNA-N	CCC(C)c1ccc2[nH]c(-c3cc(Cl)ccc3O)c(C(C)=O)c2c1	2.900957	0.27087542	54.78652456	0
ABBMRLIXCNXBMG-YTJWDHJYNA-N	NC(Cc1cscn1)c1nc2cc(C(=O)O)c(F)cc2[nH]1	3.224412	0.33358736	33.50606226	0
ABBNJZYFSWSWNO-GPQMBLKYNA-N	COc1cc(-c2nc3cc(S(=O)(=O)N(C)C)ccc3[nH]2)cc(OC)c1O	2.318015	0.36943243	90.26011933	0
ABBOCWAVUQUUOP-FEISCUAJNA-N	COc1ccc(C=CCc2nc3c([N+](=O)[O-])c(Br)ccc3[nH]2)c(OC)c1	2.786091	0.2993179	71.53014991	0
ABBOLPMBXPCOEJ-UHFFFAOYNA-N	CC1Cc2cc(Br)c(F)cc2C(c2ccc(OCc3cccnc3)cc2)N1	3.226168	0.3310595	61.68588733	0
ABBORQOGXNAAPO-UHFFFAOYNA-N	CCCC1(C(C)C(=O)OC)NC(C)Cc2ccc(F)c(Br)c21	4.202886	0.1411265	-15.07616967	0
ABBOTAJSMQJPDI-NPQUBYNZNA-N	Cc1c(Br)cnc2nc(-c3n[nH]c4cc(OC(F)(F)F)ccc34)[nH]c12	2.97659	0.3056641	47.79524254	0
ABBPBCKUCDPVFK-UHFFFAOYNA-N	C#CC1CCc2c(nc3ccc(O)c4c3c2-c2ccccc2C4=O)C1	3.386972	0.14129831	-2.3619798	0
ABBPRWZHTHJDAP-UHFFFAOYNA-N	CCCCCCCCCCCCCCCC1(CCCCCCCCCCCCCCC)Oc2cc(O)ccc2C(=O)C1c1ccc(F)cc1	3.480039	0.23636039	16.45101502	0
ABBRKSTVQKTQED-UHFFFAOYNA-N	CCOc1ccc(-c2nn(C(=O)c3cnn(CC)c3)c(=O)c3ccccc23)cc1OCC	2.503531	0.30180291	111.85578022	0
ABBSEFCJANFUKR-YAQRNVERNA-N	CC#Cc1nc2ccc(C(=O)OCC)cc2[nH]1	2.560166	0.32074494	48.61194596	0
ABBSKAWQUFVCJA-UHFFFAOYNA-N	Cc1ccc2c3c(c4c(nc13)-c1ccccc1CCC4)-c1ccccc1C2=O	2.37616	0.24798176	30.07588079	0
ABBTWSDAQCWYEW-CZPCWNRNNA-N	O=C(O)c1cc2nc(C3(c4ccccc4O)CC3)[nH]c2cc1-c1c2ccc(=O)cc-2oc2cc(O)ccc12	3.12175	0.29399739	-7.28350872	0
ABBUGRCPWXAKPY-PKRZOPRNNA-N	CC1Cc2cc(Br)c(F)cc2C2(N1)c1ccccc1C(=O)c1cc(C(=O)O)ccc12	4.015701	0.2201688	-32.27497631	0
ABBWHHLSOCULBH-QWOVJGMINA-N	Nc1c(-c2nc3cc4c(cc3[nH]2)OCCCO4)ccc2ccccc12	2.431347	0.35274271	71.30284359	0
ABBWQHCUDRLJRY-UHFFFAOYNA-N	COc1ccc(Cl)cc1C#Cc1cccc(O)c1[N+](=O)[O-]	2.497704	0.4005086	47.15878703	0
ABBWYNLADZPJMA-UHFFFAOYNA-N	CCC(C)c1ccc2[nH]c(C)c(N3C(=O)c4ccccc4NC3=CCl)c2c1	3.384335	0.25617878	17.31034339	0
ABBXEVCDLVDGMN-LQFNOIFHNA-N	CCc1c(-c2c(C)c3ccccc3n2C)[nH]c2c(C(=O)O)cccc12	2.541441	0.28581891	34.7643295	0
ABBYLHLKNHZFEE-PDJAEHLQNA-N	Oc1ccc2cc(-c3ccc4c(O)nc(O)nc4n3)ccc2c1	2.60577	0.25320865	23.44008723	0
ABBZBLPCQHQYSB-LVEPOGDONA-N	CCc1nn(C)c(CC)c1C1Oc2cc(OC3OC(CO)C(O)C(O)C3O)cc3c2C(=O)C1C(c1ccc(O)cc1)O3	5.49805	0.25151621	36.8641544	0
ABBZFOVATZYNID-LNNLXFCONA-N	COCCNc1ccc(-c2nc3cc(S(=O)(=O)Nc4ccccc4Cl)ccc3[nH]2)cc1[N+](=O)[O-]	2.464939	0.3639285	168.86192986	0
ABCAFRDAURREJN-UHFFFAOYNA-N	O=C(COc1ccc(Cl)cc1)c1coc2ccc(Cl)cc12	2.020541	0.39421977	94.74314972	0
ABCBEJYBXPOOJM-LELJVTLKNA-N	N#Cc1cc2nc(-c3ccc(COc4ccccc4Cl)o3)[nH]c2cc1C(F)(F)F	2.624252	0.26399474	111.31930765	0
ABCBJBHEPYTTJS-PKSOQXRJNA-N	O=C(Cc1ccc(Cl)cc1Cl)NCC#Cc1cc(O)c(I)nc1I	3.097426	0.2694544	101.41063847	0
ABCCECLZWMBKEN-HEBCQSGFNA-N	CCCCC(C)C(OC(=O)CC(CC(=O)O)c1nc2nc(Cl)cnc2[nH]1)C(CC(C)CCCCCCC(O)CC(O)C(C)N)OC(=O)CC(CC(=O)O)C(=O)O	5.460334	0.16619915	5.69064291	0
ABCCLVZFCVVNMW-VJSLDGLSNA-N	Cc1ccc([N+](=O)[O-])cc1S(=O)(=O)Nc1ccccc1-c1nc2cc(S(=O)(=O)Nc3cccc(C(F)(F)F)c3)ccc2[nH]1	2.703816	0.40540339	212.24218735	0
ABCFWGBQKHTXEJ-SUBOLRDSNA-N	CC(C)(C)CCC1(C)Oc2cc(OC3OC(CO)C(O)C(O)C3O)cc3c2C(=O)C1C(c1ccc(O)cc1)O3	5.398811	0.24737601	21.452399	0
ABCGIYPBAHQVFB-UHFFFAOYNA-N	COc1cc(C2Oc3ccccc3C(=O)C2C(=O)c2ccco2)cc(Cl)c1OCc1ccccc1Cl	3.343127	0.25675862	98.68630275	0
ABCHTLCEPNSIRA-UHFFFAOYNA-N	CCCc1c(O)ccc2c1OC(CC#N)(c1cc(Cl)ccn1)CC2=O	3.658873	0.18421597	9.08171203	0
ABCIQXBSNCIIRF-BRSKQHOBNA-N	O=C(Nc1ccc(C(F)(F)F)cc1)c1cccc2[nH]c(C(O)C(O)C(=O)Nc3ccc([N+](=O)[O-])cc3)nc12	3.327685	0.34075064	137.60153447	0
ABCIVSSMKPBOPS-UHFFFAOYNA-N	COc1cc2c3c(c1)OC(C1(Cc4ccc(Cl)cc4)CCCN(C(=O)OC(C)(C)C)C1)C(C2)C3=O	4.579223	0.17638944	31.27058882	0
ABCIYQSNAZFMJD-QWOVJGMINA-N	FC(F)(F)Sc1ccc2[nH]c(-c3ccc(OC4CCC4)cc3)nc2c1	2.441225	0.28578432	87.40642362	0
ABCJSKJHPNUEQE-GPQMBLKYNA-N	CNc1cc(Cl)ccc1-c1nc2c(Cl)cccc2[nH]1	2.24641	0.34119421	51.02066113	0
ABCJXYKIXKLEER-QZINJFTLNA-N	CSc1ccc2[nH]c(-c3cc(S(N)(=O)=O)c[nH]3)nc2c1	2.8583	0.34590177	54.06017584	0
ABCKIXRBGHHWQG-UHFFFAOYNA-N	CCCc1c(O)ccc2c1OC(CC(=O)C(=O)OC)(c1ccc(C#N)cc1)CC2=O	3.531919	0.19146925	19.18151543	0
ABCMANDWNIFKIR-UHFFFAOYNA-N	CCCc1c(O)ccc2c1OC1(CCN(C(=O)OC(C)(C)C)CC1Br)CC2=O	4.211347	0.18860889	21.71808208	0
ABCNPZLNHKPHHN-MPIMZMORNA-N	CN(C)C(=O)c1ccc2[nH]c(C3CC(F)(c4cccc(F)c4)C3)nc2c1	2.679266	0.32585104	61.11171224	0
ABCNUWZJZLDODH-UHFFFAOYNA-N	O=C1CC(c2ccc(-n3c4ccccc4c4ccccc43)cc2)Oc2c1ccc1c2CCCC1	2.9207	0.43399164	25.61989492	0
ABCPUJIIYCDDIN-UHFFFAOYNA-N	O=C(CSc1cccc2cccnc12)n1nc(-c2ccccc2)c2cc(F)c(F)cc2c1=O	2.597267	0.30956856	108.7500371	0
ABCQQKBWNQMTRH-LNNLXFCONA-N	Cc1cc2c(Br)ccc(-c3nc4cc(S(=O)(=O)Nc5ccccc5Cl)ccc4[nH]3)c2o1	2.603337	0.28138239	114.37951922	0
ABCSVBNBIVLIHI-UHFFFAOYNA-N	CC(Br)C1(C23CC4CC(CC(C4)C2)C3)Oc2cc(O)ccc2C(=O)C1c1ccc(F)cc1	5.113577	0.1905433	-18.16293287	0
ABCUNGNWAHZPNG-UWJYMYAYNA-N	CCN(CC)c1ccc2c(c1)Oc1cc(N(CC)CC)ccc1C21OC(=O)c2c1ccc1nc(-c3cc(O)cc(-c4cccc(OC)c4)c3)[nH]c21	3.862626	0.26096653	32.60321949	0
ABCUUXIWEQKJFP-ZYMSVLFVNA-N	C#CCN(Cc1nc2ccc(Oc3ccccc3)cc2[nH]1)C(=O)OCC1c2ccccc2-c2ccccc21	2.706491	0.28686979	133.71274016	0
ABCVNASLQLFFNN-QWOVJGMINA-N	Fc1cccc(C2CC2c2nc3c(C(F)(F)F)cccc3[nH]2)c1	3.18041	0.38903288	24.22447329	0
ABCWAHSHISWAFD-SDRQFZCRNA-N	NC(=O)Cc1cc2c3c(cccc3n1)C(=O)c1ccccc1-2	2.252134	0.18751323	21.67195568	0
ABCWWPPXEQFQFU-UHFFFAOYNA-N	CCOc1cc(-c2cccc(F)c2)nn1C(=O)c1ccc(S(=O)(=O)NCCN(CC)CC)cc1	2.628071	0.21835467	125.20126573	0
ABCXFULAJBIAPX-QWOVJGMINA-N	Cc1ccc(S(=O)(=O)OCCOCCOCc2nc3c(Br)cc(C)cc3[nH]2)cc1	2.661704	0.25555199	105.54136546	0
ABCZDCCYCFKBOZ-LQFNOIFHNA-N	COc1cccc(OCc2ccc(-c3nc4c(S(=O)(=O)N(C)C)cccc4[nH]3)cc2)c1	2.244805	0.32167978	128.68159673	0
ABCZJFCRWBXQCC-LNNLXFCONA-N	Cc1ccc2nc(-c3cc(F)ccc3-n3cnc4ccccc43)[nH]c2n1	2.535451	0.3622375	58.36739814	0
ABCZUOTYBRWOHL-QWOVJGMINA-N	CS(=O)(=O)c1ccc2[nH]c(-c3cccc(Nc4ccc(O)cc4)c3)nc2c1	2.178752	0.35960079	108.08336964	0
ABCZXQFFGFFDNL-YAQRNVERNA-N	FC1(c2nc3cnncc3[nH]2)CCCCC1	3.350717	0.23388772	-7.84280485	0
ABDACBXYTCOQPO-PDJAEHLQNA-N	CC(=O)c1cc(C)cc(-c2ccc3c(O)nc(O)nc3n2)c1O	2.885527	0.21734586	25.38555317	0
ABDAQIGHNSJEFE-UHFFFAOYNA-N	COc1ccc(Cl)cc1C#Cc1cc2c(Cl)ncnc2s1	2.673427	0.31242203	60.77931201	0
ABDAYPUOKNHVGV-CMLSCEPHNA-N	CN(Cc1nc2c(O)ncnc2[nH]1)S(=O)(=O)c1ccc(Cl)cc1	2.635966	0.29546201	85.04027188	0
ABDBDKIFNNHECI-PKRZOPRNNA-N	Cc1ccc(CCc2nc3cc(S(=O)(=O)Nc4c(C)n(C)n(-c5ccccc5)c4=O)ccc3[nH]2)cc1N	2.672452	0.2133145	174.92750825	0
ABDBGYVECDOOLX-GLAYEKRENA-N	CCOC(=O)CNc1ccc(-c2nc3cc4c(cc3[nH]2)C2(OC4=O)c3ccc(OC(C)=O)cc3Oc3cc(OC(C)=O)ccc32)cc1	3.617852	0.20054095	82.86153616	0
ABDBPGMKEONVMJ-MPIMZMORNA-N	Cc1ccc(S(=O)(=O)OCCOCCOCc2nc3ccc(F)c(F)c3[nH]2)cc1	2.687656	0.23816063	95.58007014	0
ABDBQHGNRXAYDI-UHFFFAOYNA-N	COc1ccc(Cl)cc1C#Cc1ccc(CC=O)cc1	2.273947	0.32061434	42.0880498	0
ABDBSYLYYVFNAZ-HXTKINSTNA-N	CC(C)CC(Cc1cccc(Br)c1)c1nc2c(C(F)(F)F)cc(F)cc2[nH]1	3.153254	0.20804648	87.63826127	0
ABDCOPZNFJAMTL-UHFFFAOYNA-N	CCOC(=O)c1nn(C)c2c1CCCC21NC(C)Cc2cc(Br)c(F)cc21	4.355027	0.15047961	1.43590225	0
ABDCTSORJQNUCL-QWOVJGMINA-N	Cc1c(Br)cc2[nH]c(C(C)CC(=O)c3ccc(Cl)cc3)nc2c1C	3.01143	0.1676375	65.03595071	0
ABDCYFAFHNSJHF-LQFNOIFHNA-N	COc1ccc(Cl)cc1C#Cc1c(O)c(C(=O)O)cc2cc(Br)ccc12	2.567541	0.27806047	52.76642824	0
ABDFFEBYTJASLA-HXTKINSTNA-N	O=S(=O)(Nc1ccccc1Cl)c1ccc2[nH]c(-c3cc(-n4cccc4)ccc3Cl)nc2c1	2.454926	0.31628252	127.9867391	0
ABDFKNUGEIBAAA-KJNIZAQWNA-N	CC(C)CC(NS(=O)(=O)c1ccc(F)c(Cl)c1)c1nc2nc(O)nc(NCc3ccccc3)c2[nH]1	3.343106	0.20887908	115.65839486	0
ABDGJEQBPHIWLG-LBOYIXSDNA-N	CCCCN(Cc1nc2cc([N+](=O)[O-])c([N+](=O)[O-])cc2[nH]1)C(=O)OCC1c2ccccc2-c2ccccc21	2.840498	0.25058211	102.92319573	0
ABDGMWOWDSUEHK-XXSHIHSSNA-N	O=S(=O)(C=Cc1nc2ncc(Cl)c(Cl)c2[nH]1)c1ccccc1	2.884741	0.1856344	47.0683921	0
ABDIFPPHQSNIQS-HCKMINDGNA-N	Nc1cc(-c2nc3cncc([N+](=O)[O-])c3[nH]2)ccc1F	2.713348	0.27820259	34.0899294	0
ABDKAWZVGKCTPU-UHFFFAOYNA-N	O=C1CCc2c(nc3cccc4c3c2CC4)C1Br	3.452819	0.24631332	-10.71388986	0
ABDLUQQSPYSOAE-QWOVJGMINA-N	CCCc1c(O)ccc2c1OC1(CC2=O)C(=O)Nc2cc(OC)cc(OC)c21	3.862726	0.22515863	-4.89326254	0
ABDNIVPEYVJTCD-MPIMZMORNA-N	Nc1ccc(Oc2ccc3nc(-c4csc(C5CCCO5)n4)[nH]c3c2)cc1	3.007495	0.40537643	79.14425491	0
ABDNURQBXCDFQY-WKKFVWBNNA-N	CC(C)(C)c1ccc2nc(-c3nc(O)nc(O)c3I)[nH]c2n1	3.355378	0.14816615	26.16010061	0
ABDOEEWNEABSDV-UHFFFAOYNA-N	Cc1c(-c2ccc(Cl)c([N+](=O)[O-])c2)[nH]c2cc([N+](=O)[O-])ccc12	2.358847	0.53153988	50.20216028	0
ABDOUGGSMUWBSA-YLHGWYNBNA-N	COc1cccc(-c2cc(C3C(=O)C(=O)N(CCC(=O)O)C3c3ccc(C(C)C)cc3)nc3c2oc2ccccc23)c1	3.6546	0.23009562	53.45095876	0
ABDOVTSPPPYLNO-RCPSYSLXNA-N	COc1ccccc1C1(C)CC1c1nc2c(N)ccnc2[nH]1	3.587234	0.19891273	2.39478551	0
ABDPASBGSBPYSA-UHFFFAOYNA-N	Cn1nc(-c2cc3c4c(cccc4n2)CC3)cc1C(F)(F)F	2.68169	0.27036284	20.94953001	0
ABDPRIVBDWGOJO-UHFFFAOYNA-N	COc1ccc(Cl)cc1C#Cc1cccc(-c2nccs2)c1	2.314104	0.38096917	80.73830356	0
ABDQTSFZTILQTH-UHFFFAOYNA-N	COc1ccc(Cl)cc1C#Cc1cc(I)cc(CBr)c1	2.614791	0.24384848	61.28659108	0
ABDQUBQSNYSPHQ-UYBDAZJANA-N	CCCCCCNC(=S)n1nc(-c2cccc(F)c2)cc1OCC	2.559025	0.23554419	82.06447213	0
ABDQXFBROIQRJN-SDJGSLFKNA-N	Cc1ccc(S(=O)(=O)NCC(=O)N2CCCC2c2nc3c(C)c(Cl)ccc3[nH]2)cc1	2.877155	0.30409667	116.90054498	0
ABDTWIUWTAEKBL-UHFFFAOYNA-N	CCc1ccc(OCc2ccc(C(=O)n3nc(-c4ccc(F)cc4)c4ccccc4c3=O)cc2)cc1	2.227538	0.32113148	150.46951337	0
ABDTZIQVQVMVKN-UYBDAZJANA-N	COc1c(Cl)cc(Cl)c(OC)c1-c1nc2c(F)cc(Cl)cc2[nH]1	2.61781	0.29123214	25.07813904	0
ABDUPVGCEITDEI-UHFFFAOYNA-N	COc1cc(C=O)ccc1OCC1(c2ccc([N+](=O)[O-])cc2)Oc2ccccc2C(=O)C1C(=O)c1ccco1	3.720071	0.2622421	71.02726393	0
ABDVEBBPLPEOLA-UHFFFAOYNA-N	COc1cc(-c2ccccc2C(F)(F)F)nn1C(=N)c1cc(F)ccc1F	2.795733	0.23828178	51.19072539	0
ABDVNANGKDRTGL-UHFFFAOYNA-N	CCCc1c(O)ccc2c1OC(c1ccc(C(F)(F)F)s1)CC2=O	3.446787	0.18063616	22.82523515	0
ABDXCCPWWXMKAY-HCKMINDGNA-N	Clc1ccc(I)cc1-c1nc2nc(Br)cnc2[nH]1	2.930346	0.33469396	45.68693828	0
ABDXQKXZJXARIK-CWWXAMKRNA-N	Cc1ccc(S(=O)(=O)NCC(=O)N2CCCC2c2nc3nc(N)nc(Cl)c3[nH]2)cc1	3.148663	0.23704758	107.75640821	0
ABDYBAZXYUZLCZ-PKSOQXRJNA-N	Cc1cc(N)c2c(c1)C(=O)CC(C)(c1ccc(C(=O)O)nc1)O2	3.380423	0.25177368	-12.9683917	0
ABDZIUKCVKPVCV-UHFFFAOYNA-N	CCc1c(-c2cn(CC)nc2C)[nH]c2ccc(F)c(Cl)c12	2.806345	0.24532971	21.42871965	0
ABDZXHBNLBLZBR-LQFNOIFHNA-N	CCCc1c(O)ccc2c1OC(CCCC(=O)O)(c1ccc(Cl)s1)CC2=O	3.546142	0.16260779	0.22129601	0
ABEDBVDPDFTRJI-RWNJBZTENA-N	NS(=O)(=O)c1ccc(CCc2nc3cc(S(=O)(=O)O)ccc3[nH]2)cc1	2.271058	0.36463915	99.4165825	0
ABEDDJJWTALTEH-RQRAWQJMNA-N	Cc1nc(SCC(=O)O)c(C#N)cc1C1(C)Oc2cc(OC3OC(CO)C(O)C(O)C3O)cc3c2C(=O)C1C(c1ccc(O)cc1)O3	5.677974	0.20625474	21.82713155	0
ABEGXPJEHYQFAM-UHFFFAOYNA-N	CC1(c2cccc3cnccc23)Oc2cc(O)ccc2C(=O)C1c1ccc(F)cc1	3.407049	0.23668705	19.1620378	0
ABEHCDFFUUVFDY-UHFFFAOYNA-N	CC1Cc2ccc(F)c(Br)c2C(c2cc([N+](=O)[O-])ccc2N2CCN(C(=O)OC(C)(C)C)CC2)N1	3.663873	0.24563499	32.6425024	0
ABEHRNVYDZDBRN-HCKMINDGNA-N	COc1ccc2nc(C3CCC(N)CC3)[nH]c2c1	2.218638	0.46126312	52.40607509	0
ABEIHVKCHMPEPX-VGRIOPMDNA-N	N=C(N)c1ccc2nc(C(N)Cc3ccc(O)c([N+](=O)[O-])c3)[nH]c2c1	3.026353	0.3185102	57.05341722	0
ABEINONIYSFKRW-UHFFFAOYNA-N	CC(C)(C)C1CC2(C1)Oc1ccccc1C(=O)C2C(=O)c1ccco1	3.735869	0.25826961	18.83032454	0
ABEKQMJQTQKOJI-UHFFFAOYNA-N	Cc1cc(N)c2c(c1)C(=O)CC(c1ccc(OCc3cn4ccccc4n3)cc1)O2	3.116387	0.31184727	94.00174176	0
ABELKYWGZLKANP-SREBMQDQNA-N	Fc1cc(Cc2nc3c4ccccc4c4ccccc4c3[nH]2)ccc1-c1ccccc1	2.2067	0.32072427	58.41390662	0
ABELVHHKKRNMAP-ZWOHEINFNA-N	C=C1CC2C3CCC4=CC(=O)CCC4C3CCC2(C)C1(OC(C)=O)C1(C)CC(=O)c2ccc(O)c(CCC)c2O1	5.100675	0.18419996	-65.87410809	0
ABEMDDNXOLBSJF-UHFFFAOYNA-N	CCCc1c(O)ccc2c1OC(c1nnc(C)s1)CC2=O	3.29569	0.20797742	20.1603413	0
ABEMMRQVQDWQNL-BIVKBAEFNA-N	C(=Cc1ccccc1)COCc1nc2cccnc2[nH]1	2.427597	0.43314819	62.92179882	0
ABEMVTXFNVZNRJ-MPIMZMORNA-N	CCCCCOc1cc2nc(-c3cc(S(=O)(=O)Cl)cc(Br)c3Cl)[nH]c2cc1Br	2.786947	0.21134079	70.18776808	0
ABENDQYSQGSXIP-LQFNOIFHNA-N	O=C(Cc1ccc(Cl)cc1Cl)NCC#Cc1cc2ccccc2nc1Br	2.54734	0.24102586	121.71106935	0
ABENMCMTDOQWGE-VNHAUOCNNA-N	COc1ccc(C)cc1C(=O)CCc1nc2nc(N)nc(Cl)c2[nH]1	2.601155	0.27920123	81.40084542	0
ABENOMADLFBPDW-PWIKPTQSNA-N	Cc1cccc(-c2ccccc2)c1-c1nc2cc3c(cc2[nH]1)NC(=O)CC3	2.414528	0.42163495	19.74946328	0
ABENQWKAORFQMG-MPIMZMORNA-N	CNc1cc(Cl)ccc1-c1nc2cc(Cl)c(OC(F)(F)F)cc2[nH]1	2.535859	0.29411505	56.04338337	0
ABENSAYIBWTUNN-RUCRXNSNNA-N	CN1CCN(CCc2ccc(NC(=O)c3ccc4[nH]c(-c5cnc(N)nc5-c5ccccc5Cl)nc4c3)cc2)CC1	2.62502	0.26803759	189.13870913	0
ABEOBIBUYZSMPL-QTFJVEFVNA-N	CCOc1n[nH]c(-c2nc3c(O)nc(O)nc3[nH]2)c1Cl	3.531315	0.11300662	12.21545598	0
ABEOYBGGYADPOP-HCKMINDGNA-N	CS(=O)(=O)c1ccc2[nH]c(-c3ccc(I)c(I)c3)nc2c1	2.543194	0.41562992	71.14765788	0
ABEPAPIHYDQISX-SPIJLQMJNA-N	Cc1cc(C2Oc3cc(OC4OC(CO)C(O)C(O)C4O)cc4c3C(=O)C2C(c2ccc(O)cc2)O4)c(C)n1-c1cccc(Cl)c1	5.376979	0.23307419	65.3376299	0
ABEPBPSXNZVKHI-UHFFFAOYNA-N	CSc1cccc(-n2c(C)cc(-c3csc(-c4ccc(F)cc4)n3)c2C)c1	2.334147	0.42596044	92.46800385	0
ABEPXPLPIPSXET-UYBDAZJANA-N	O=S(=O)(NCCc1nc2nc(Br)cnc2[nH]1)c1c(Cl)cccc1Cl	2.854156	0.27146898	82.96649911	0
ABEQCAYCRUTNMF-VVKINWOJNA-N	O=Cc1ccc(OCc2occc2-c2nc3cc4[nH]ncc4cc3[nH]2)cc1	2.819437	0.25889281	70.63837458	0
ABEQTICQYJZPCB-LNNLXFCONA-N	COc1ccc(-c2cccc(-c3nc4c(C(F)(F)F)cccc4[nH]3)c2)cc1	2.123867	0.38984915	57.37542152	0
ABESXPJJRSDMBT-LILDFLRNNA-N	COC(=O)Cc1ccccc1-c1nc2c(Br)ccnc2[nH]1	2.517473	0.24586921	51.98177091	0
ABETXIUVQHNIGA-UHFFFAOYNA-N	COc1ccc(Cl)cc1C#Cc1ccccc1-c1nncn1C	2.487129	0.28125249	59.39623	0
ABEUPJUBFSHOCP-QWOVJGMINA-N	CC1Cc2cc(Br)c(F)cc2C2(CCCC3=C2CC(C)C(=O)N3)N1	4.785236	0.15544154	-39.24956456	0
ABEVVAZVNINQAU-UHFFFAOYNA-N	O=C1c2ccc(O)cc2OC2(CSCc3c(F)cccc32)C1c1ccc(F)cc1	4.115968	0.19884875	-20.11738743	0
ABEWMYSYPMJJPX-LILDFLRNNA-N	Oc1ccccc1C1(c2nc3cc(F)c(F)cc3[nH]2)CC1	2.647667	0.2648507	13.04220944	0
ABEWOQBBDNJDSN-QWOVJGMINA-N	Cc1cc2nc(CCc3cc(F)c(F)c(F)c3)[nH]c2c(C)n1	2.66302	0.33382246	57.56330775	0
ABEXDXDTOFIGEM-UHFFFAOYNA-N	COc1ccc(Cl)cc1C#Cc1nn(C)c2ncnc(Cl)c12	2.813123	0.26771801	55.37803194	0
ABEXTGZMZGHSMH-GPQMBLKYNA-N	Cc1cc2nc(-c3cccc([N+](=O)[O-])c3C)[nH]c2cc1Cl	2.308267	0.45375518	54.47558385	0
ABEYIQHYUHROOV-LDBUCNCKNA-N	CC(C)(C)OC(=O)NC1CCCC1c1nc2c(S(N)(=O)=O)cccc2[nH]1	3.355104	0.26425773	52.41183245	0
ABEYIQHYUHROOV-PEKKTJMHNA-N	CC(C)(C)OC(=O)NC1CCCC1c1nc2c(S(N)(=O)=O)cccc2[nH]1	3.355104	0.26425773	52.41183245	0
ABEZFVCPAXHHIY-LELJVTLKNA-N	CCOc1ccc(-c2nn(C(=O)Nc3ccc(Br)cc3)c(=O)c3ccccc23)cc1OCC	2.333888	0.27312258	127.65597024	0
ABEZLZMIIQQMKL-UOFHIHSENA-N	COC(=O)c1ccc2nc(C=C3OC(=O)c4ccccc43)[nH]c2c1OC	2.82718	0.27482121	37.16472735	0
ABFBIAMIMRDSMZ-UHFFFAOYNA-N	CCOc1cc(-c2cc(Cl)ccc2Cl)nn1C(=O)c1ccc(COc2ccc(C)cc2C)cc1	2.482709	0.32078686	133.63581944	0
ABFCJZSCXMKNLC-LQFNOIFHNA-N	CCCc1cc(=O)oc2cc(OC(C)c3nc4ccncc4[nH]3)c(Cl)cc12	3.109301	0.18421913	113.05724213	0
ABFCOXIWJHCFSO-UHFFFAOYNA-N	CC1(c2cn3ccccc3n2)Oc2ccccc2C(=O)C1C(=O)c1ccco1	3.702972	0.27738069	31.19001733	0
ABFCQAOGGGDXLW-UHFFFAOYNA-N	Cc1ccc(-c2cc3c4c(ccc(C)c4n2)C(=O)c2ccccc2-3)s1	2.370905	0.2587818	38.77499303	0
ABFDAANCCKMEGM-MPIMZMORNA-N	N#Cc1c(-c2cccc(C(F)(F)F)c2)[nH]c2c(C(=O)O)cccc12	2.421564	0.37750015	44.08256288	0
ABFDHTJHDHPCLM-UHFFFAOYNA-N	COc1cc2c3c(c1)OC1(CCN(CC(F)(F)F)CC1)C(C2)C3=O	4.586959	0.22044897	-4.34049033	0
ABFDUDRUDYZXRP-UHFFFAOYNA-N	COc1ccc(Cl)cc1C#Cc1ccc2c(C3CC3)nn(C)c2c1	2.549496	0.27854464	50.13151356	0
ABFFBXORJOXTRW-UHFFFAOYNA-N	Cc1ccc(C2(C3CCC3)Oc3ccccc3C(=O)C2C(=O)c2ccco2)cc1	3.446604	0.21435206	17.25145247	0
ABFFCUGCJDLUPY-UHFFFAOYNA-N	COC(=O)c1ccc(C2CC(=O)c3cc(C)cc(N)c3O2)c(Cl)c1	2.995073	0.28229479	18.82554712	0
ABFGLXACIQAOED-UHFFFAOYNA-N	CCCc1c(O)ccc2c1OC1(CCCc3cc(C#N)cnc31)CC2=O	4.03092	0.2132959	0.78753973	0
ABFGUXZYSRTRRR-WZXVDJBWNA-N	O=C(O)C1C(c2nc3c([N+](=O)[O-])cccc3[nH]2)C2(Cl)C(Cl)=C(Cl)C1(Cl)C2(Cl)Cl	5.069518	0.30110763	3.40006888	0
ABFHFNWGXIFZAR-AVTCJGCBNA-N	CCCC(=O)Nc1ccc(Cl)c(NC(=O)CCc2nc3c(C)cnc(Cl)c3[nH]2)c1	2.560019	0.35040048	145.40739353	0
ABFHIMGAECRKJB-UHFFFAOYNA-N	CC(C)(C)c1ccc(-c2ccc(C3CC(=O)c4ccc5c(c4O3)CCCC5)o2)cc1	3.139697	0.30563735	48.85575173	0
ABFHPZJZSVLOFG-GPQMBLKYNA-N	Fc1cc(Cl)cc2[nH]c(C#Cc3ccccc3)nc12	2.574585	0.22420466	45.87710777	0
ABFHWTQGZGGYLP-CSKMVECVNA-N	CCN(CC)c1ccc2c(c1)Oc1cc(N(CC)CC)ccc1C21OC(=O)c2cc3[nH]c(CS(=O)CC4CC4)nc3cc21	4.388299	0.25507299	27.59288582	0
ABFIYEQHVFNXNJ-UHFFFAOYNA-N	CN(CC1Oc2ccccc2C(=O)C1C(=O)c1ccco1)C(=O)OC(C)(C)C	3.398512	0.23490762	50.85439568	0
ABFJXGAYBODLGR-LBOYIXSDNA-N	C#CCNC(=O)c1ccccc1C1(c2ccccc2)Oc2cc(OC)cc3c2C(=O)C1C3	4.342839	0.21379318	17.05458425	0
ABFKCXBADKHMRG-UHFFFAOYNA-N	CCC1(CSc2ccccc2[N+](=O)[O-])CC(=O)c2ccc3c(c2O1)CCCC3	3.44448	0.2693851	34.42123876	0
ABFKJHULYMUPKO-YLHGWYNBNA-N	CCN(CC)c1ccc2c(c1)Oc1cc(N(CC)CC)ccc1C21OC(=O)c2cc3[nH]c(-c4ccc(CO)cc4)nc3cc21	3.610606	0.25510703	39.90631564	0
ABFLRNULNFVZGV-UHFFFAOYNA-N	CC(c1cccc(C2CC(=O)c3ccc4c(c3O2)CCCC4)c1)N(C)C	3.338819	0.26394064	36.12794312	0
ABFLUWCMKHHLFN-MZSCVVMKNA-N	CCCc1sc(N)nc1-c1nc2ccc(CCO)cc2[nH]1	2.684227	0.27443325	53.80904987	0
ABFMBHVQEKNGEC-VXVJURCHNA-N	O=C(NC(COP(=O)(O)OCc1ccccc1)c1nc2cc3c(cc2[nH]1)OCCCO3)OCC1c2ccccc2-c2ccccc21	3.7365	0.18168448	147.2230525	0
ABFMDKDLBKEWPL-WYUMXYHSNA-N	[O-][n+]1ccccc1SCc1nc2c(Cl)ncc(F)c2[nH]1	3.227872	0.25071395	74.13932989	0
ABFNKLRQZKJDKE-LILDFLRNNA-N	COC(=O)c1ccnc2[nH]c(-c3ccnc(Cl)c3Br)nc12	2.799385	0.25194139	36.19724208	0
ABFOIZNNUAHXBB-DIHIZOFINA-N	CN1c2ccccc2C2(Oc3cc(OC4OC(CO)C(O)C(O)C4O)cc4c3C(=O)C2C(c2ccc(O)cc2)O4)c2ccc(Cl)cc2S1(=O)=O	6.105651	0.22343203	16.77982309	0
ABFPFDSKSBTBNZ-FYMNNGAPNA-N	Cc1ccc(Cc2nc3nc(S)nc(O)c3[nH]2)cc1C(F)(F)F	3.121294	0.2704763	40.80300042	0
ABFPNBSDICSJHU-UHFFFAOYNA-N	CCOc1cc(-c2ccc(C(F)(F)F)cc2)nn1-c1nc2ccc(Cl)cc2s1	2.474946	0.35659007	97.77000423	0
ABFPNJDIONYNSX-UHFFFAOYNA-N	CC1(c2cc3c(cc2[N+](=O)[O-])OCO3)CC(=O)c2ccc3c(c2O1)CCCC3	3.473377	0.41284608	1.84797965	0
ABFQRWUFVUMJEW-PUXXYCQMNA-N	CCNC(=O)c1ccc(-c2ccc(Cc3nc4cc(OCC(C)C)c(Br)cc4[nH]3)cc2)cc1F	2.494068	0.24469253	134.22340462	0
ABFRKLBKYDFTPG-UHFFFAOYNA-N	CC1Cc2ccc(F)c(Br)c2C(c2cc(Br)c[nH]2)(C(Cl)(Cl)Cl)N1	4.451295	0.13250508	-17.73103029	0
ABFRYMOBTCMEDV-WCXBYMPUNA-N	O=C1OC(=Cc2nc3cc(-n4cccn4)c(F)cc3[nH]2)c2ccccc21	2.886294	0.25693528	35.71447244	0
ABFSTFNDRRFAOP-UHFFFAOYNA-N	CC1Cc2cc(Br)c(F)cc2C(CBr)(c2cc(Cl)ccc2Cl)N1	3.839301	0.2217395	-5.3670356	0
ABFUNPKRPVGZQT-UHFFFAOYNA-N	COc1cc2c3c(c1)OC(c1c(C)nn(Cc4ccc(Cl)cc4)c1C)C(C2)C3=O	4.127849	0.23930092	38.55053438	0
ABFVDZIDERDVIP-HXTKINSTNA-N	CC(=O)c1sc(-c2ccc(C#CCNC(=O)Cc3ccc(Cl)cc3Cl)cc2)nc1C	2.497477	0.31632735	152.05162367	0
ABFVFBDOLZDEMJ-HXTKINSTNA-N	O=C(NCC(=O)c1coc2cc([N+](=O)[O-])ccc12)OCC1c2ccccc2-c2ccccc21	2.572178	0.28365561	94.63745255	0
ABFWOYMFEWJHKZ-OKPOJWAQNA-N	CCN1C=C(C(=O)O)C2(NC(C)Cc3ccc(F)c(Br)c32)c2cc(F)c(N3CCOCC3)cc21	4.608581	0.12647258	-31.9981353	0
ABFWTWZDXGZMLE-UHFFFAOYNA-N	COc1cc(-c2ccc(C(F)(F)F)nc2)nn1C(=O)c1cc(O)ccc1O	2.786323	0.20862674	61.85914425	0
ABFYREDTMVYSMN-LQFNOIFHNA-N	COC(=O)c1cc(Cl)c2nc(CSc3nnc(C4CC4)n3Cc3ccccc3)[nH]c2c1	2.513031	0.23693937	150.85516513	0
ABFZNSPOZKELJL-MVLIACQENA-N	FC(F)(F)Oc1ccc(C=Cc2cc(-c3nc4ccc5ncccc5c4[nH]3)c3cc(Br)ccc3n2)cc1	2.84437	0.29833582	113.5312732	0
ABGBAIWKOJALKQ-PKSOQXRJNA-N	CCc1ccc(-c2nc3c(C)c(C)c(Br)cc3[nH]2)cc1CC	2.517145	0.22583948	36.30384894	0
ABGBNNOMXCLXNF-UYBDAZJANA-N	CC(F)C(N)c1nc2cc(C#N)c(C(F)(F)F)cc2[nH]1	3.724061	0.31636362	15.36542042	0
ABGBOGCKJNIACB-HXTKINSTNA-N	CC(C)COc1cc2nc(Cc3cccc(-c4ccccc4)c3)[nH]c2cc1Br	2.239076	0.31589861	111.74397418	0
ABGBQJIUJVFWCH-PKRZOPRNNA-N	O=Cc1cc(C#CCNC(=O)Cc2ccc(Cl)cc2Cl)c(=O)n(Cc2ccc(Cl)c(Cl)c2)c1	2.827721	0.24481071	139.90491625	0
ABGBUCNYDSGDHN-LILDFLRNNA-N	Cc1c(-c2nc3c(Cl)cccc3[nH]2)sc2c1C(=O)N1CCC=C1N2	3.378992	0.21142129	-11.20850294	0
ABGCJSJVMBTNFN-LNNLXFCONA-N	C=CCOc1c(Br)cc(Br)cc1C#CCNC(=O)Cc1ccc(Cl)cc1Cl	2.73433	0.26666274	121.79529266	0
ABGCPKRHPASLHL-UHFFFAOYNA-N	Cc1cc(N)c2c(c1)C(=O)CC(C)(CC1CC3CCC1C3)O2	4.813787	0.33426737	-5.02818519	0
ABGCRYIHCVYLTR-UHFFFAOYNA-N	CCn1c(C)cc(C2(CCl)Oc3ccccc3C(=O)C2C(=O)c2ccco2)c1C	3.865488	0.23617942	15.61894522	0
ABGDRVYVIULZMM-SPEPDGBUNA-N	Cc1ccc(C)c(C(=O)c2ccccc2-c2nc3cc4c(cc3[nH]2)NC(=O)CO4)c1	2.530642	0.36650084	79.66979989	0
ABGFAOJDAVYSHX-LQFNOIFHNA-N	COc1cc(-c2ccccc2C(F)(F)F)nn1-c1ccc(C(=O)O)cn1	2.463693	0.28334532	46.61144073	0
ABGGHTFFKOCKCZ-PKSOQXRJNA-N	CC(C)(C)c1ccc2nc(-c3cc(Br)cc(C=O)c3)[nH]c2n1	2.768729	0.16148453	44.93673753	0
ABGGOKLTKUABQX-UHFFFAOYNA-N	CC1Cc2ccc(F)c(Br)c2C(c2ccc(Br)c(I)c2)N1	3.787596	0.22258101	-13.58319941	0
ABGGUYJDKRYGOV-LILDFLRNNA-N	Cc1cc(Br)c2nc(-c3cc4ccc(Br)cn4c3)[nH]c2c1	2.905232	0.28377754	44.25698389	0
ABGHTZXBLPSACF-UYBDAZJANA-N	Cc1cc2nc(-c3cnn4cccc(Br)c34)[nH]c2cc1Br	2.802323	0.24226054	50.11582044	0
ABGIAHWRZFEDDO-UHFFFAOYNA-N	CCOc1ccc(-c2nn(-c3ccc(S(=O)(=O)N4CCN(C)CC4)cn3)c(=O)c3ccccc23)cc1OCC	2.560458	0.2390586	143.49719777	0
ABGIFUJDWTXNST-HCKMINDGNA-N	CN(Cc1nc2cnncc2[nH]1)S(=O)(=O)c1ccc(F)cc1	2.55286	0.36123972	86.40349735	0
ABGIGNHTSRKAHY-HXTKINSTNA-N	Cc1ccc(S(=O)(=O)Nc2ccccc2-c2nc3cc(-n4cccn4)c(F)cc3[nH]2)cc1	2.469711	0.30794757	124.85026731	0
ABGIHNOGUDYYEN-GPQMBLKYNA-N	COc1ccc(-c2nc3cncnc3[nH]2)c(OC)c1C	2.582447	0.31758982	35.22850281	0
ABGIKXVUXMMKQC-UHFFFAOYNA-N	O=C1CC(c2ccccc2CS(=O)(=O)c2ccccc2)Oc2c1ccc1c2CCCC1	3.015528	0.3468909	55.31723058	0
ABGIOAFHSXHUIX-DKZRVVEXNA-N	CCOP(=O)(OCC)c1ccc(-c2nc(N)sc2C2(C(C)(C)C)Oc3cc(OC4OC(CO)C(O)C(O)C4O)cc4c3C(=O)C2C(c2ccc(O)cc2)O4)o1	6.188337	0.17691069	34.79829156	0
ABGIUFLSGUJJHD-VELIKRACNA-N	Cc1ccc(S(=O)(=O)NC(=N)NCCCC(Cc2nc3cccc(OCc4ccccc4)c3[nH]2)NC(=O)OC(C)(C)C)cc1	3.397134	0.19608868	138.66802377	0
ABGIWRHIEYPAMI-PESYNDHZNA-N	COc1ccc(CC2(C)Oc3cc(OC4OC(CO)C(O)C(O)C4O)cc4c3C(=O)C2C(c2ccc(O)cc2)O4)cc1S(N)(=O)=O	5.46802	0.23926789	61.06171239	0
ABGJMDIFRDJKHI-MPIMZMORNA-N	Brc1ccnc2[nH]c(CCCCCC#CCOC3CCCCO3)nc12	3.515303	0.17953423	53.97204179	0
ABGJOQSDJHCZMI-UHFFFAOYNA-N	Cc1cc(N)c2c(c1)C(=O)CC(CBr)(C(F)F)O2	3.933007	0.14422815	-13.15121907	0
ABGKDNFMOYEFQR-SDLMPETONA-N	O=C(O)Cc1cc2c(O)nc(O)nc2nc1-c1ccn(S(=O)(=O)c2ccccc2)c1	3.059027	0.21832631	45.06559038	0
ABGMGHSLPKSZMT-HCKMINDGNA-N	CN(C)S(=O)(=O)c1ccc2[nH]c(-c3cc4c(s3)CCC4)nc2c1	2.524156	0.35647562	97.67546477	0
ABGMQZJQQVLRNX-UHFFFAOYNA-N	CCN(CC)S(=O)(=O)c1ccc(C2(CBr)Oc3cc(OC)cc4c3C(=O)C2C4)cc1	4.395504	0.24785184	24.08543366	0
ABGNLODRQLJTAH-VJSLDGLSNA-N	CCOc1ccc(S(=O)(=O)Nc2cc(OC)c(OC)cc2-c2nc3cc(S(=O)(=O)Nc4ccccc4OC)ccc3[nH]2)cc1	2.613891	0.32045053	184.69248206	0
ABGNOZQWOYZHKW-GPQMBLKYNA-N	CC(Sc1ncccn1)c1nc2c(S(=O)(=O)N(C)C)cccc2[nH]1	3.095734	0.21269348	76.1335806	0
ABGNWLKZCJZILU-INVGOCHWNA-N	C=CCOc1cccc(C2Oc3cc(OC4OC(CO)C(O)C(O)C4O)cc4c3C(=O)C2C(c2ccc(O)cc2)O4)c1	5.240184	0.279955	62.78746317	0
ABGODAFHWYOZDH-SOJDGROTNA-N	Cc1ccc2c(ccc3nc(C(C(C)C)N(C)C)[nH]c32)n1	3.169888	0.37536823	42.71976497	0
ABGOOJRPVRJKMW-PDWSVUOVNA-N	CCCc1sc(N)nc1-c1nc2c(Cl)ncc(F)c2[nH]1	3.204612	0.26080144	28.86505146	0
ABGOVLXSHBXNNI-YVLNATIJNA-N	COc1ccc(C#CCNC(=O)Cc2ccc(Cl)cc2Cl)c(N)n1	2.544084	0.28668262	111.90769005	0
ABGPMKRZFKPABY-UHFFFAOYNA-N	N#Cc1c(-c2ccccn2)[nH]c2cccc(F)c12	2.462008	0.44560908	36.55951242	0
ABGPYSJLBMCTKI-UHFFFAOYNA-N	CCCc1c(O)ccc2c1OC1(CC2=O)c2cc(OCCCN)ccc2-c2c3cccc4c3c(c3cccc1c23)-c1ccc(OCCCN)cc1C4=O	4.378642	0.2060489	-25.71816574	0
ABGQBHVVCAIAOA-UHFFFAOYNA-N	CCOC(=O)c1[nH]c2c([N+](=O)[O-])cc(S(=O)(=O)Nc3ccccc3OC)cc2c1C(=O)c1cc(C)cc([N+](=O)[O-])c1O	2.99978	0.2952857	129.09206411	0
ABGQFNSSYSSZLE-UHFFFAOYNA-N	COc1cc2c3c(c1)OC(C1(C)CCN(C(=O)OC(C)(C)C)C1)C(C2)C3=O	4.602286	0.23433873	-5.63539137	0
ABGQHGQUUJRUMS-BDTPKLACNA-N	O=C(O)c1cc2nc(C=CS(=O)(=O)c3ccccc3)[nH]c2cc1F	2.615934	0.18084612	40.20455845	0
ABGQMCOWQHPVOY-UHFFFAOYNA-N	CCN(CC)c1ccc(-c2nn(C(=O)Cc3ccncc3)c(=O)c3ccccc23)c(O)c1	2.652325	0.22714479	86.43473996	0
ABGQUUWZDLCULT-UHFFFAOYNA-N	CCCc1c(O)ccc2c1OC(CN1CCN(C)CC1)CC2=O	3.019312	0.20719547	32.20478405	0
ABGRTDVHKYANLI-PKSOQXRJNA-N	Cc1cc2nc(CSc3nnc(-c4ccc5c(c4)OCO5)o3)[nH]c2c(C)n1	2.77981	0.40548613	124.08104031	0
ABGRWBRQUXJZKO-MPIMZMORNA-N	COC(=O)c1ccnc2[nH]c(-c3cc(Br)ccc3OCCC(C)C)nc12	2.495965	0.24217159	82.47960034	0
ABGRZPSRFPHMTB-UHFFFAOYNA-N	CCCc1c(O)ccc2c1OC(C)(c1ccc(Cl)cc1Br)CC2=O	3.316465	0.24531039	14.1184945	0
ABGSNGAHIUKZMA-PKSOQXRJNA-N	O=S(=O)(NCc1cccs1)c1ccsc1-c1nc2cc3c(cc2[nH]1)OC(F)(F)O3	3.047978	0.30581188	88.52068481	0
ABGSRGKFIKSYTF-LELJVTLKNA-N	COc1ccccc1NS(=O)(=O)c1cc([N+](=O)[O-])c2[nH]c(C)c(C(=O)NCCCc3ccccc3)c2c1	2.521878	0.31396223	180.75407916	0
ABGSVKKZGHLTLQ-UHFFFAOYNA-N	CC(C(=O)n1nc(-c2ccccc2)c2cc(F)c(F)cc2c1=O)N1CCOCC1	2.936339	0.29483758	63.21791006	0
ABGTWYQPBBFEPW-WQIDVTNTNA-N	CCOC(=O)C1C2CC(CC23Oc2cc(O)ccc2C(=O)C3c2ccc(F)cc2)N1C(=O)OC(C)(C)C	5.448405	0.14915549	-10.66007715	0
ABGUBQUMKGLRBV-LBOYIXSDNA-N	CCc1ccc(-c2cc(C(=O)n3nc(-c4ccccc4C(F)(F)F)cc3OC)[nH]n2)cc1	2.717342	0.21582485	113.45880519	0
ABGUIGJBMXHMMU-ABFKJBPXNA-N	CCCCC1(Oc2ccc(O)n2-c2ccc(N3CCN(C)CC3)c(Br)c2)CCC2(CCC(C)C(CC=C(C)C=CC(O)C(C)C=CC(=O)O)O2)OC1C=CC(C)=CC(=O)O	6.189382	0.10650973	-60.94327232	0
ABGUJXWFJNNOJQ-YESYKQMKNA-N	Fc1cccc(C2(F)CC(c3nc4c(S)nc(S)nc4[nH]3)C2)c1	3.60965	0.22888535	-9.24566592	0
ABGUKKQZGRLVPE-WNVDMVQFNA-N	Nc1cc(-c2nc3c(Cl)cc(Cl)cc3[nH]2)c2ccccc2n1	2.421123	0.36520196	44.06447069	0
ABGVUHCYLWTIPO-LNNLXFCONA-N	O=C(Cc1ccc(Cl)cc1Cl)NCC#Cc1cccnc1-c1ccccc1	2.311684	0.35300565	120.17125548	0
ABGXFAOLCWMQMP-UHFFFAOYNA-N	Cc1ccc(-c2nc(-c3c(-c4ccc(F)cc4)[nH]c4ccccc34)cs2)cc1	2.155924	0.47229126	73.65510077	0
ABGYJJPJAFFDOA-UHFFFAOYNA-N	COc1cc2c3c(c1)OC(c1ccc(OC)c(OCc4cccc(F)c4)c1)C(C2)C3=O	3.928336	0.30340974	61.59257542	0
ABGYZFSPUGRLNJ-PDJAEHLQNA-N	O=C(Cc1ccc(Cl)cc1Cl)NCC#Cc1ccc2c(c1)C(=O)C(=O)N2	2.553155	0.31316568	108.15207795	0
ABGZJKYCVNKQOE-UHFFFAOYNA-N	CCOc1cc(-c2cccc(F)c2)nn1C(=O)c1c(Br)c(C)nn1C	2.802086	0.22287105	70.63851965	0
ABGZUUWUTSROSL-UHFFFAOYNA-N	CCCc1c(O)ccc2c1OC(C13CC4CC(CC(C4)C1)C3)CC2=O	4.535963	0.22707091	-1.00597479	0
ABHADGIKXMOVIQ-QWOVJGMINA-N	COc1cc2nc(C3CCN(c4nccnc4Cl)CC3)[nH]c2cn1	2.751312	0.27581773	48.45073476	0
ABHALVCVPBHJCP-HCKMINDGNA-N	Cc1ccc2nc(C3SCCc4sccc43)[nH]c2c1	3.273944	0.39103841	40.63648777	0
ABHATMNVAQHRPY-LQFNOIFHNA-N	NCC(Cc1ccc(Cl)cc1)c1nc2cc(S(F)(F)(F)(F)F)ccc2[nH]1	3.58184	0.28203129	58.62997559	0
ABHATXVHKNDJKH-UHFFFAOYNA-N	CN1C(=O)C2(CC(=O)c3ccc4c(c3O2)CCCC4)c2cccc(C(F)(F)F)c21	3.983319	0.35189009	-11.664333	0
ABHBTMKAIBPBNX-HXTKINSTNA-N	COC(=O)c1ccc2nc(Cc3csc4nc(-c5ccc(F)cc5)cn34)[nH]c2c1OC	2.843532	0.31142906	111.42431405	0
ABHCBQZGMRHYTQ-HCKMINDGNA-N	CS(=O)(=O)c1ccc2[nH]c(-c3cc([N+](=O)[O-])c(Cl)c(S(C)(=O)=O)c3)nc2c1	2.661682	0.40798302	68.84050646	0
ABHCZFSXMMZNAX-UHFFFAOYNA-N	COc1ccc(Cl)cc1C#Cc1ccc(F)cc1C=O	2.37817	0.35732506	46.78340529	0
ABHDFBMXSQXAPL-UHFFFAOYNA-N	FC1(F)CCC(c2cc3c4c(cccc4n2)CC3)CC1	2.79905	0.23410403	4.75030503	0
ABHFGPLUFYWYRG-MSGDJIGONA-N	C=CCc1cccc2nc(C(C#N)=Cc3cc(C)n(-c4cccc(Cl)c4Cl)c3C)[nH]c12	2.946572	0.29430137	93.59269693	0
ABHFQVWNIBMOIH-GPQMBLKYNA-N	Cc1nc(C)c(Cc2nc3ccc(C)c(C)c3[nH]2)s1	2.686237	0.41074501	66.93726751	0
ABHFTIZDDHNDRT-LELJVTLKNA-N	Cc1ccc(-c2cc(O)cc(C#CCNC(=O)Cc3ccc(Cl)cc3Cl)c2)cc1	2.392268	0.30496574	122.35501439	0
ABHFYPUJLWEEIL-UHFFFAOYNA-N	COc1ccc(OC(C)(C)C)n1-c1cccc(C2=NC(C)(C)CO2)c1	3.113057	0.21693879	19.66450051	0
ABHJIXFGOBOYMK-CUNFQGHENA-N	CCOc1n[nH]c(-c2nc3c(C)ccc(C)c3[nH]2)c1Cl	2.970108	0.21150291	29.38028858	0
ABHKKUUWLIRVPU-PSPROBHRNA-N	NC(Cc1ccc(O)c(Cl)c1)c1nc2c(Br)cc(S(F)(F)(F)(F)F)cc2[nH]1	3.85351	0.13144896	44.10530629	0
ABHLEAAWLQAVPL-LILDFLRNNA-N	CCC(C)n1ncc(I)c1-c1nc2cc(Cl)c(Cl)cc2[nH]1	3.368234	0.28667194	50.84627061	0
ABHNLLGTLQXNBA-UHFFFAOYNA-N	N#CSCC1(c2ccc(O)c(O)c2)Oc2ccccc2C(=O)C1C(=O)c1ccco1	3.948708	0.2416422	6.7516431	0
ABHNOJCBMJGYEE-HKUZKARSNA-N	CCS(=O)(=O)c1ccc2[nH]c(C3(C)CCC4(C)CCC5(C)C(=CC(=O)C6C7(C)CCC(OC(=O)CCC(=O)O)C(C)(C)C7CCC65C)C4C3)nc2c1	5.263513	0.1964156	47.98188872	0
ABHNRNWTKMHNHH-LKHHGCNMNA-N	O=C(Cc1ccc(Cl)cc1Cl)NCC#Cc1cncc(NC(=O)OCc2ccccc2)c1	2.447603	0.23946737	186.31482694	0
ABHPBTXYESVYMS-UHFFFAOYNA-N	CC1Cc2cc(Br)c(F)cc2C(c2c(Br)cncc2Br)N1	3.875973	0.25057527	-15.0217402	0
ABHPZBQVKFVIQJ-CSSGZJMMNA-N	Oc1nc(NCc2ccccc2)c2[nH]c(C(F)(F)C(F)(F)C(F)(F)C(F)(F)F)nc2n1	3.167551	0.17695128	55.80935764	0
ABHQMHFSNFZMOJ-MPIMZMORNA-N	Cc1c(Cl)cccc1NC(=O)CCC(=O)n1nc2cc1oc1ccc(F)cc21	3.438373	0.29495362	98.60737347	0
ABHRQHILPGIHNK-UHFFFAOYNA-N	COc1cc2c3c(c1)OC1(CCN(C(=O)OC(C)(C)C)CC14CCNC4)C(C2)C3=O	5.616168	0.19152754	-22.9857362	0
ABHSURYIYSSCRM-PDWSVUOVNA-N	COc1cc(S(=O)(=O)Cl)c(Cl)cc1-c1nc2nc(N)ncc2[nH]1	2.757854	0.2347501	38.84407446	0
ABHUBZOAONUGGF-UHFFFAOYNA-N	Cc1ccc2nc(C)c(CCc3cc4c5c(c(O)ccc5n3)C(=O)c3ccccc3-4)c(Cl)c2c1	2.723675	0.22834172	45.47605357	0
ABHUJOAPGGYSGR-HSHAZHNGNA-N	CN(C(=O)c1ccccc1N)c1ccccc1-c1nc2c(O)nc(O)nc2[nH]1	2.879192	0.15714192	43.86976223	0
ABHUSDYHYIRRQU-LELJVTLKNA-N	O=C(O)c1ccc(COc2cccc(C3CC(=O)c4ccc5c(c4O3)CCCC5)c2)o1	3.08767	0.28361374	63.33167573	0
ABHVJYDGENCITE-MLWISWEINA-N	N=C(N)c1ccc2nc(-c3c(F)c(F)c(S)c(F)c3F)[nH]c2c1	2.999334	0.27879108	2.10214344	0
ABHXIIWJKJEAOM-MPIMZMORNA-N	CCCc1c(O)ccc2c1OC1(CCCCC1NC(=O)OC(C)(C)C)CC2=O	4.090367	0.24683255	25.1831302	0
ABHXLXCHJXKGSF-LILDFLRNNA-N	Cc1cc2nc(-c3cc(Br)ccc3Cl)[nH]c2cc1Cl	2.206543	0.41532949	59.9781105	0
ABHYFUXABNOTAH-VJSLDGLSNA-N	COC(=O)c1ccc(Oc2ccc3nc(-c4ccc(-c5ccc(OC)c(OC)c5)cc4)[nH]c3c2)cc1	2.174284	0.38343832	132.50319177	0
ABHYHFYLWNKKPY-SRRSYIQVNA-N	C=CC1(C)CC(OC(=O)CSCCN(CC)CC)C2(C)C(C)CCC3(Cc4c(nc5cccc6c5c4-c4ccccc4C6=O)C32)C(C)C1O	5.82779	0.16460381	-28.87024619	0
ABHYPQWSGLMORD-LNNLXFCONA-N	OCCc1ccc2nc(-c3cc(C(F)(F)F)ccc3C(F)(F)F)[nH]c2c1	2.476786	0.35575501	60.40445579	0
ABHZUMLDXFSKGV-HXTKINSTNA-N	CC(C)(C)OC(=O)Cc1ccc(C#CCNC(=O)Cc2ccc(Cl)cc2Cl)cc1	2.380416	0.30187258	157.25905277	0
ABIBDAGUEMZVOA-LQFNOIFHNA-N	COc1ccc(S(=O)(=O)Cc2nc3cc(OCc4ccccc4)c(Br)cc3[nH]2)cc1	2.287147	0.29298683	140.55915965	0
ABIBXAUKLBNNTQ-WYUMXYHSNA-N	CCn1cc(Br)c(Cc2nc3ncc(Br)cc3[nH]2)n1	2.964549	0.29046077	73.27980062	0
ABIDSQBCKROTTO-UHFFFAOYNA-N	CC1Cc2cc(Br)c(F)cc2C(CC#N)(c2ccccc2OC(F)F)N1	3.919547	0.2090114	1.50148402	0
ABIFFJZILGRTHA-PJQSKVNONA-N	O=C1COc2cc3nc(-c4ccc(Oc5ccc(C(F)(F)F)cc5)cc4)[nH]c3cc2N1	2.468434	0.40363401	84.85168927	0
ABIGWQCJSSENQI-BPHJGAPSNA-N	Nc1nccc2nc(C3(O)CCOCC3)[nH]c12	3.187562	0.25681442	7.40934572	0
ABIJBVBGMLWNEF-SREBMQDQNA-N	Oc1ccccc1-c1cc(-c2nc3cnc4ccccc4c3[nH]2)c2cccc(Cl)c2n1	2.561303	0.33472117	45.62137915	0
ABIJWTNLYLQTDF-LNNLXFCONA-N	Oc1ccc(-c2cccc(-c3nc4c(C(F)(F)F)cc(F)cc4[nH]3)c2)cc1	2.356155	0.30706887	31.50756054	0
ABILRHGIUNFWGV-UHFFFAOYNA-N	CC1Cc2ccc(F)c(Br)c2C(c2cc([N+](=O)[O-])c(F)cc2Cl)N1	3.742166	0.22057557	-14.68982885	0
ABINDCGGPSVVAZ-LBOYIXSDNA-N	CCc1ccc2nc(-c3cc4ccccc4n3CCOc3ccccc3Cl)[nH]c2c1	2.358608	0.25156224	127.93541448	0
ABIOQVWNSBCFNQ-UHFFFAOYNA-N	CC1(c2ccc(F)cc2C(F)(F)F)Oc2cc(O)ccc2C(=O)C1c1ccc(F)cc1	3.495043	0.25588629	-2.19022485	0
ABIPLJWBBXYHLY-CYGWQOGRNA-N	NS(=O)(=O)c1ccc2[nH]c(CNC(=O)c3cc4c(s3)CCC4)nc2c1	2.478208	0.3664568	141.80030426	0
ABIQLJGPXWGEDL-HPHMPNDVNA-N	COc1ccc(Cl)cc1C#Cc1ccc2cc(C(N)=O)sc2c1	2.457709	0.26262906	65.05355354	0
ABIQOSIMXHWRFD-LKHHGCNMNA-N	Cc1cc(C(=O)NC2CCCCC2)ccc1C#CCNC(=O)Cc1ccc(Cl)cc1Cl	2.40276	0.29651724	159.95567273	0
ABIRSMSUTPKXHG-QWOVJGMINA-N	OCCc1ccc2nc(-c3cc(-n4cccc4)ccc3Cl)[nH]c2c1	2.415424	0.30887793	66.60037987	0
ABIRVLQYMUGPHY-QPEFRKEENA-N	CC(C)(C)OC(=O)N1CC(Oc2cccc(Cl)c2Cl)CC1c1nc2ncc(Cl)c(Cl)c2[nH]1	3.636683	0.20226307	52.06478147	0
ABISBYRZALUPOR-UHFFFAOYNA-N	CC1=C(Cc2c(C)nc3c(C)ccc4c3c2-c2ccccc2C4=O)C(C)(C)CCC1	2.901666	0.20538094	22.86389081	0
ABISLJZHMMKTNH-UHFFFAOYNA-N	CCOC(=O)C(C)c1nc(-c2ccc(NS(C)(=O)=O)cc2)cs1	2.747208	0.34361579	100.71878813	0
ABISMFPDCQBAAX-UHFFFAOYNA-N	O=C1c2ccc(O)cc2OC2(C(Br)=COc3ccc(F)cc32)C1c1ccc(F)cc1	4.196846	0.18674672	-28.91693452	0
ABISNSUOTLVOAU-LQFNOIFHNA-N	CC(C)(c1csc(-c2c(Cl)cccc2Cl)n1)c1nc2cc(Br)c(Br)cc2[nH]1	2.993468	0.18686815	59.51485807	0
ABITWQPHXYMPRY-LBOYIXSDNA-N	COc1ccc(-c2cccc(-c3nc4cc(Br)c(C(F)(F)F)cc4[nH]3)c2C)c(OC)c1	2.544484	0.27965727	58.96651848	0
ABIUKABGPNMGPZ-NDKGDYFDNA-N	O=C(c1c[nH]nc1[N+](=O)[O-])c1coc2ccccc12	2.913603	0.35963302	54.69063125	0
ABIVMQJTKOQLOF-BEROKSFANA-N	O=C1c2c3cc(OC4OC(CO)C(O)C(O)C4O)cc2OC2(CCC=C(NNc4ccccc4)C2)C1C(c1ccc(O)cc1)O3	6.031147	0.22019958	24.48441988	0
ABIVUYDZMIATBF-UHFFFAOYNA-N	COc1ccc(Cl)cc1C#Cc1cccc(N2CCCC2=O)c1	2.238312	0.39741697	70.33036021	0
ABIWEQNRPPNBCG-UHFFFAOYNA-N	CCCCCCOc1ccc(C2CC(=O)c3cc(C)cc(N)c3O2)cc1	2.829931	0.30992289	72.90209967	0
ABIWGMUJCLXWOR-GPQMBLKYNA-N	COc1cc(-c2nc3ncc(Br)c(C)c3[nH]2)cc(Cl)c1O	2.678029	0.27087049	43.91971726	0
ABIWSKMSETYKHT-SKKVRFOWNA-N	CCOC(=O)Cc1ccc2nc(C(F)(F)C(F)(F)C(F)(F)C(F)(F)C(=O)O)[nH]c2c1	2.93396	0.2160579	69.07167352	0
ABIXLNWNFKAPEZ-ICAOHYFYNA-N	O=C(NCC(NS(=O)(=O)c1ccccc1)c1nc2c(F)c(F)c(F)c(F)c2[nH]1)OCC1c2ccccc2-c2ccccc21	3.477987	0.17547872	114.38198711	0
ABIXPLCYNMXBNU-PDWSVUOVNA-N	COc1cc2nc(-c3cnc(N)c([N+](=O)[O-])c3)[nH]c2cc1F	2.570675	0.34467826	41.38576245	0
ABIXYXTVUFYGNQ-XEQQOAOXNA-N	CCc1ccc2nc(C(OC(=O)c3ccc(C)cc3)C(OC(=O)c3ccc(C)cc3)C(=O)O)[nH]c2c1	3.260538	0.25934894	84.8791192	0
ABIYSQLFLWIHNX-UHFFFAOYNA-N	Cc1ccc(C(=O)c2c(C(F)F)[nH]c3cc([N+](=O)[O-])ccc23)s1	2.783924	0.40329807	55.12835422	0
ABIZFLRVZRXOMK-LILDFLRNNA-N	Cc1cc([N+](=O)[O-])ccc1NC(=O)n1nc2cc1oc1ccc(F)cc21	3.5102	0.37366022	61.23927725	0
ABIZLQRCSIAWJH-WYUMXYHSNA-N	O=S(Cc1nc2ccc(Br)c(F)c2[nH]1)CC1CC1	3.748936	0.24755063	31.23858315	0
ABJAHSXBDQJRDI-HXTKINSTNA-N	Cc1nc2ccc(C(=O)O)cc2c(Cl)c1Cc1c(C)[nH]c2cc([N+](=O)[O-])ccc12	2.595061	0.32574462	55.30971929	0
ABJAJUOQRVOSNJ-UHWSPFQTNA-N	COc1cccc(C=Cc2cc(-c3nc4ccc(CO)cc4[nH]3)c3cc(Br)ccc3n2)c1	2.595132	0.28824811	116.41103468	0
ABJBBRKYYJCIJW-LILDFLRNNA-N	CCC1(C)CC1c1nc2c(Br)cc(C(F)(F)F)cc2[nH]1	3.77902	0.19864641	4.19343042	0
ABJBIFBRGGWPLK-MTTPVDACNA-N	CC(C)(C)OC(=O)NC(Cc1nc2cc(OCc3ccccc3)c(Br)cc2[nH]1)c1cccc(Cl)c1	2.933715	0.27073936	155.59849073	0
ABJBKBMXMQOKAZ-UYBDAZJANA-N	Cc1cc(C)c2[nH]c(CC3CCC(C)(C)CC3)nc2c1	2.643163	0.28959454	54.26708426	0
ABJDXMCAIDPGSV-ADQRUKDLNA-N	CC(C)CC(=O)NC(CC(N)=O)c1nc2c(Cl)cc(C(F)(F)F)cc2[nH]1	3.147339	0.20447193	66.93203873	0
ABJFDYPMQVIOIA-QWOVJGMINA-N	CCc1ccc2nc(Cn3nc(C(F)(F)F)cc3C3CC3)[nH]c2c1	2.643535	0.2620662	80.72364783	0
ABJFEZBBWXWIGW-MPIMZMORNA-N	CCOc1ccccc1-c1cccc(-c2nc3cc(F)ccc3[nH]2)c1	2.003689	0.35917733	79.88573367	0
ABJFRODUIYBBRE-UHFFFAOYNA-N	Cn1cc(C2(CBr)CC(=O)c3ccc4c(c3O2)CCCC4)c2ccccc21	3.53853	0.29775135	7.24574961	0
ABJFUOOKOYEPCH-VTORVXMGNA-N	Oc1nc(-c2nc3c(Br)ccc(Br)c3[nH]2)cs1	3.276915	0.2158598	16.82844353	0
ABJHMSUSDQTWKE-XFSULKAQNA-N	CCC(C)C(NC(=O)C(CO)NC(=O)C(CC(N)=O)NC(=O)C(CC(C)C)NC(=O)C(Cc1ccc(O)cc1)NC(=O)C(CCCCN)NC(=O)C(CCCCN)NC(=O)C(NC(=O)C(C)NC(=O)C(CC(C)C)NC(=O)C(CCC(N)=O)NC(=O)C(CCCCN)NC(=O)C(CCCNC(=N)N)NC(=O)C(CC(C)C)NC(=O)C(CCCNC(=N)N)NC(=O)C(NC(=O)C(Cc1ccc(O)cc1)NC(=O)C(CC(N)=O)NC(=O)C(Cc1nc2cnncc2[nH]1)NC(=O)C(NC(=O)C(Cc1ccc(Cl)cc1)NC(=O)C(NC(=O)C(C)NC(=O)C(CC(=O)O)NC(=O)C(CO)NC(=O)C(N)Cc1cnc[nH]1)C(C)C)C(C)O)C(C…	9.542395	0.36426139	183.95189957	1
ABJHZKSGQDBHJK-DXAUXPAJNA-N	CN(C)CCOc1ccc2[nH]c(-c3ccc4nc(C(F)(F)F)[nH]c4c3)nc2c1	2.568239	0.31925338	86.31612511	0
ABJKBLWHWXADCI-MPIMZMORNA-N	CCCCOc1cc2nc(CSc3nnc(-c4ccc5c(c4)OCO5)o3)[nH]c2cc1Br	2.676377	0.35019038	163.56678603	0
ABJKNCUCBFTKFW-DIGADELKNA-N	CC1CC(C)CC(C)C(O)C(C#N)=CC=CCC(C2CCCC2c2nc3nc(Br)ccc3[nH]2)OC(=O)CC(O)C(C)C1	5.706166	0.17437248	-74.23990543	0
ABJLKMOLCXRFKO-SREBMQDQNA-N	CC1CN(c2nc3ccccc3nc2SCc2nc3cnc4ccccc4c3[nH]2)CC(C)O1	3.489928	0.33338515	75.64585181	0
ABJNDPQKDQDEOZ-UHFFFAOYNA-N	COc1cc(-c2ccccc2C(F)(F)F)nn1C(=O)c1c(Cl)c(C(F)(F)F)nn1C	3.022668	0.20774661	59.54242894	0
ABJODOLQTQKPDG-UHFFFAOYNA-N	COC(=O)CC1(c2cnccn2)CC(=O)c2ccc3c(c2O1)CCCC3	3.593684	0.25992372	11.39485292	0
ABJPIOKPGPCLML-PKSOQXRJNA-N	CC(c1nc2c([N+](=O)[O-])c(Br)ccc2[nH]1)n1nc(C(F)F)c(Cl)c1C(F)F	3.848306	0.17213247	33.90972917	0
ABJRJMRFWLZLOR-GPQMBLKYNA-N	CC(F)C(N)c1nc2cc(CN3CCOCC3)ccc2[nH]1	3.267512	0.35799896	59.65711936	0
ABJRKYRJQSCXGD-COFVRBSHNA-N	COc1cc2c3c(c1)OC1(CCCc4nc(O)c(C(N)=O)cc41)C(C2)C3=O	5.132907	0.16811505	-25.31152101	0
ABJSSZUYDGZIIM-ULSCACGANA-N	CCCc1c(O)ccc2c1OC(C(CC(=O)O)NC(=O)C(NC(=O)C(CCC(=O)O)NC(=O)C(NC(C)=O)C(C)C)C(C)CC)CC2=O	4.474362	0.25278604	64.46270382	0
ABJUULFLQLFQBA-MPIMZMORNA-N	Cc1cc2nc(C(C)n3nc(C(F)F)c(Cl)c3C(F)F)[nH]c2c(C)n1	3.829517	0.18444635	26.50660486	0
ABJVDQJOAOJUJW-UHFFFAOYNA-N	O=C1c2ccccc2-c2cc(CC3CCCCC3=O)nc3ccc(O)c1c23	3.063181	0.20295576	21.6026026	0
ABJVSVFDBZYKJN-UHFFFAOYNA-N	COc1ncccc1-c1nc(-c2ccc(NS(C)(=O)=O)cc2)cs1	2.208262	0.46977269	97.66221304	0
ABJVWEBXOXTMEA-LKHHGCNMNA-N	O=C(Nc1ccc(C(F)(F)F)cc1)c1cccc2[nH]c(C3CC4C=CCC(C3)C4=O)nc12	4.414871	0.22542013	65.27998268	0
ABJWMSUIXGCTIS-DKULXHMINA-N	COc1ccccc1NC(=O)c1cc2cc(C#CCNC(=O)Cc3ccc(Cl)cc3Cl)ccc2cc1OC1OC(CO)C(O)C(O)C1NC(C)=O	4.253554	0.22970838	217.8780898	0
ABJXAPDCPMLOQM-LELJVTLKNA-N	CN1CCN(c2ccc3[nH]c(-c4ccc(Cl)c(-c5ccc(Cl)cc5)c4)nc3c2)CC1	2.247805	0.34994989	38.61428761	0
ABJXKZSYYXCBAT-PKSOQXRJNA-N	CC(=O)NCC1(C)Oc2cc(O)ccc2C(=O)C1c1ccc(F)cc1	3.404156	0.23631409	0.06687062	0
ABJYRWSCLCQRTC-UHFFFAOYNA-N	CC1Cc2cc(Br)c(F)cc2C2(N1)C(C)(C)C(=O)C2(C)C	4.323058	0.17953748	-21.25309274	0
ABJYXNCVJVGNBF-GPQMBLKYNA-N	FC(F)Oc1ccc(-c2nc3c(I)cccc3[nH]2)cc1	2.33419	0.47295014	69.70617933	0
ABKAESMUISQNPR-PUXXYCQMNA-N	O=C(COc1ccccc1-c1nc2cc(S(=O)(=O)Nc3ccc(Cl)cc3)ccc2[nH]1)Nc1ccccc1F	2.313755	0.37715089	204.56489113	0
ABKAMNQXUPXRQG-ZFWLDWDZNA-N	N#Cc1cc(O)cc(-c2nc3ccc(C(=N)N)cc3[nH]2)c1	2.519623	0.32658807	26.18511737	0
ABKARAGESXZKRM-ZGNOSAFFNA-N	O=C(Cc1ccc(Cl)cc1Cl)NCC#Cc1ccc2[nH]c(O)nc2c1	2.702812	0.27598234	119.32027501	0
ABKAZKMCTIOJOP-BASFAYMINA-N	COc1ccc(C(NC(=O)OCC2c3ccccc3-c3ccccc32)c2ccc(OCc3nc4nc(Cl)ncc4[nH]3)cc2)c(OC)c1	3.419055	0.21626067	186.60183981	0
ABKBJHRSOQLKFP-UHFFFAOYNA-N	O=C1c2ccc(O)cc2OC(c2ccc(-c3ccccc3)cc2)(C2CCCO2)C1c1ccc(F)cc1	3.631167	0.24625058	-0.99188821	0
ABKDICJBLHGIOX-LELJVTLKNA-N	COc1ccc(Cl)c(-c2ccc(-c3nc4ncc(C(F)(F)F)cc4[nH]3)cc2F)c1	2.47295	0.32759233	45.662001	0
ABKDSKJRZBBJPS-UHFFFAOYNA-N	C=CCc1cc(C2NC(C)Cc3ccc(F)c(Br)c32)cc(OCC)c1OCc1ccc(I)cc1	3.731496	0.23155465	60.37797196	0
ABKDTTZCPCSXDB-LELJVTLKNA-N	COc1ccc(-c2nnc(-c3ccc4nc(-c5cc(Cl)cc(Cl)c5Br)[nH]c4c3)o2)cc1	2.529263	0.38324684	84.48265603	0
ABKFLCGEWPUFPH-VDDAFCAXNA-N	COc1ccc(S(=O)(=O)N2CCc3ccccc32)cc1-c1nc2nc(N)ncc2[nH]1	2.574977	0.29593852	114.50646019	0
ABKFNZZYNREBAU-UHFFFAOYNA-N	COc1cc(C=O)ccc1Oc1c(-c2ccccc2Cl)[nH]c2cccc([N+](=O)[O-])c12	2.5569	0.40794793	71.07292028	0
ABKFXCPFMWBVIA-UHFFFAOYNA-N	CCCC1(CC#N)Oc2ccccc2C(=O)C1C(=O)c1ccco1	3.737672	0.24227654	14.07085384	0
ABKGHICTXBECPF-VEWCPZSHNA-N	COc1cccc2nc(-c3n[nH]c4c(F)cccc34)[nH]c12	2.595061	0.31663801	33.80524261	0
ABKGQGDEXCYDRC-UHFFFAOYNA-N	COc1cc(O)c(-c2nc3cccc4c3c(c2Cc2ccccc2)-c2ccccc2C4=O)c(O)c1	2.605304	0.26459735	41.67669595	0
ABKJVQXXFKPDKJ-UHFFFAOYNA-N	O=[N+]([O-])c1ccc(-c2[nH]c3cc(F)ccc3c2O)cc1	2.213596	0.60182351	48.02511154	0
ABKJXHRJKLCMPK-HPHMPNDVNA-N	Nc1ccc(C2Oc3ccccc3C(=O)C2C(=O)c2ccco2)cn1	3.341958	0.2578258	24.07654875	0
ABKMDKCYPPVVSS-UYBDAZJANA-N	CC(Oc1ccc(F)c(F)c1)c1nc2c(Br)cc(F)cc2[nH]1	2.947048	0.24929656	72.66484096	0
ABKNHHRFXGXGRB-UYBDAZJANA-N	CC(F)C(N)c1nc2ccc(Oc3ccccc3)cc2[nH]1	3.017937	0.41010067	61.27256268	0
ABKPZYYYGJVKKT-PUXXYCQMNA-N	CN1CCN(Cc2ccc(NC(=O)c3ccc4[nH]c(CSc5nc(-c6cccnc6)no5)nc4c3)cc2)CC1	2.672473	0.30537884	211.86681145	0
ABKQEMJKPJHBKA-LILDFLRNNA-N	CN(C)C(=O)c1ccc2[nH]c(COc3ccc([N+](=O)[O-])c(F)c3)nc2c1	2.364216	0.35062191	137.10972931	0
ABKSZZHAAOVBQA-UHFFFAOYNA-N	COC(=O)Cc1ccc(C2Oc3cc(OC)cc4c3C(=O)C2C4)cc1	3.930746	0.24145978	24.95228351	0
ABKUGKDJSKHYIX-UYBDAZJANA-N	O=c1oc2cc(O)c(Br)cc2cc1-c1nc2c(Br)cc(Cl)cc2[nH]1	2.807168	0.21440424	33.27113411	0
ABKXEFHNDLWMMB-HQWBRPTQNA-N	CC(C)Cn1c(SCc2nc3cc(C(=O)Nc4ccc(CN5CCN(C)CC5)cc4)ccc3[nH]2)nnc1-c1ccc(Cl)cc1Cl	2.755172	0.25388968	264.06877001	0
ABKXHCDSRVHGJD-QWOVJGMINA-N	O=C(Cc1ccc(Cl)cc1Cl)NCC#Cc1cc([N+](=O)[O-])c(Cl)cc1Cl	2.547189	0.36088226	114.24082262	0
ABKXKGOIPGTEFK-QWOVJGMINA-N	Fc1cc2[nH]c(-c3c(-n4cccc4)sc4c3CCC4)nc2c(F)c1F	3.001195	0.2057688	33.6068679	0
ABKXSAPIYRDOSC-ADLPPCJZNA-N	CCN(CC)c1ccc2c(c1)Oc1cc(N(CC)CC)ccc1C21OC(=O)c2cc3[nH]c(C(CC(=O)OCc4ccccc4)NC(=O)OCc4ccccc4)nc3cc21	4.382835	0.19567335	113.97915348	0
ABKXZEYQBRAIMN-UHFFFAOYNA-N	Cc1c(Cc2ccccc2Br)nc2cccc3c2c1-c1ccccc1C3=O	2.380838	0.25301351	43.72245186	0
ABKZARLJFMHRCG-ZFYYZJQQNA-N	CCCc1c(O)ccc2c1OC1(CC2=O)C(C=CC(=O)O)=COc2ccc(Cl)cc21	4.168156	0.17751563	-33.61059193	0
ABKZRWAAXKDLIA-LQFNOIFHNA-N	CCN(CC)S(=O)(=O)c1cccc(C#CCNC(=O)Cc2ccc(Cl)cc2Cl)c1	2.435285	0.35002607	171.2716932	0
ABLAEBSCRMWBDJ-SCXYCHFONA-N	CCOc1ccc(NS(=O)(=O)c2ccc3nc(O)cc(-c4nc5cc(C)c(OC)cc5[nH]4)c3c2)cc1	2.658983	0.26765752	139.90772392	0
ABLAFQYYSAFYEI-UHFFFAOYNA-N	Cc1nn(CC2(C)Oc3ccccc3C(=O)C2C(=O)c2ccco2)c(C)c1[N+](=O)[O-]	3.746765	0.25235656	32.86639173	0
ABLAQTFKCPMWSU-SPEPDGBUNA-N	O=C(Nc1cccc(-c2nc3c(F)c(F)c(Br)cc3[nH]2)c1)c1ccc(F)cc1	2.324358	0.28446601	117.62863959	0
ABLDFDPUHHCWQV-PDJAEHLQNA-N	CCOC(=O)NC(=S)NCc1ccc(C#Cc2cc(Cl)ccc2OC)cc1	2.360649	0.28906976	113.85336976	0
ABLFARCWDWNBFC-YGZLFCMANA-N	O=C(O)c1ccc(C(F)(F)F)cc1-c1nc2cc([N+](=O)[O-])ccc2[nH]1	2.364734	0.47402297	63.20908936	0
ABLFJTDKJSGZEH-HCKMINDGNA-N	CNc1ccc(C#Cc2cc(Cl)ccc2OC)cn1	2.30959	0.34847908	62.03103733	0
ABLFMGUMZFWEFN-QUPIKXJLNA-N	COc1cccc(C)c1-c1nc2nc(O)nc(NCc3ccccc3)c2[nH]1	2.609456	0.22496987	52.33398332	0
ABLFRGXCYVQJGA-VUEOKQGPNA-N	CCOC(=O)CCOCCCOCCc1nc2cnnc(O)c2[nH]1	2.947771	0.22325238	73.92624511	0
ABLFTEDIRHYCQH-ZVNAXFNBNA-N	O=C(Cc1ccc(Cl)cc1Cl)NCC#Cc1ccc2ncc(C(=O)O)n2c1	2.729724	0.26309398	116.14197389	0
ABLHRJGPSGAMAV-LELJVTLKNA-N	Cc1ccc(N(C)S(=O)(=O)c2cccc(-c3nc4cc(-n5cccn5)c(F)cc4[nH]3)c2)cc1	2.584946	0.2746408	130.78747655	0
ABLHYZCLWWIBBD-UHFFFAOYNA-N	COc1ccc(Cl)cc1C#Cc1cccc2c1OCCO2	2.414242	0.33526065	46.6947393	0
ABLIDWVAEFXUMO-MPIMZMORNA-N	CC(C)COc1cc2nc(-c3ccc4c(c3O)CCCC4)[nH]c2cc1Br	2.662553	0.22034466	57.22453121	0
ABLIMZSDGOODIL-UHFFFAOYNA-N	CC(=O)c1c(-c2ccc(F)cc2)[nH]c2cc(C(F)(F)F)cc(C(F)(F)F)c12	2.549376	0.35157933	51.55012346	0
ABLIYQIAAXVGDV-UYBDAZJANA-N	O=C(Cc1ccc(Cl)cc1Cl)NCC#Cc1cccc(O)c1O	2.481117	0.33011041	103.86519028	0
ABLJVFXWFFHGQO-PKSOQXRJNA-N	Cc1cc(-c2nc3cc(C)c([N+](=O)[O-])cc3[nH]2)ccc1NS(=O)(=O)C(F)(F)F	2.613744	0.33828431	62.47002532	0
ABLMJLRVKCSXQP-UYBDAZJANA-N	COc1cc(Br)c(C(N)c2nc3c(F)cccc3[nH]2)cc1OC	2.921916	0.23945709	70.38563268	0
ABLMONZMOMUFCG-RPGFEBOUNA-N	CCCCCCCCOc1cc2nc(-c3cc(OC)cc(-c4ccc(C(=O)O)c(F)c4)c3)[nH]c2cc1Br	2.592677	0.21062198	79.84894229	0
ABLNNRBOTMTCRG-UHFFFAOYNA-N	COc1ccc(Cl)cc1C#Cc1ccc(F)c(C=O)c1Cl	2.617433	0.30037788	37.43027335	0
ABLPGLAEDZEKAT-UHFFFAOYNA-N	O=C(c1ccco1)C1C(=O)c2ccccc2OC1c1ccc(OCCO)cc1Br	3.38848	0.24484459	39.32911095	0
ABLPSCDNYJUSGT-LELJVTLKNA-N	COc1cc(-c2[nH]c3cc(C(F)(F)F)cc(C(F)(F)F)c3c2CC(=O)O)ccn1	2.774925	0.23502304	45.82553459	0
ABLQBOOWILEAPS-MPIMZMORNA-N	Fc1ccc(-n2nnc(-c3nc4c(F)c(F)c(Br)cc4[nH]3)c2C2CC2)cc1	2.878911	0.23285834	32.83786838	0
ABLSIKXGSSTQLN-LNNLXFCONA-N	COc1ccccc1Nc1ccccc1-c1nc2cc(Br)c(F)cc2[nH]1	2.227189	0.34038763	104.66401013	0
ABLSZXWNLHQAMV-LBOYIXSDNA-N	N#Cc1nc(Cl)cc2[nH]c(-c3cc(-c4ccccc4O)nc4c(Cl)cccc34)nc12	2.85824	0.23566062	38.94275776	0
ABLTXQCMHUNDPF-MZSCVVMKNA-N	NC(=O)CNS(=O)(=O)c1cccc(-c2nc3nc(Br)ccc3[nH]2)c1	2.600393	0.27887544	86.59846356	0
ABLUXJZFTYDMTI-UHFFFAOYNA-N	O=C1c2ccccc2C(=O)N1Cc1c(CBr)[nH]c2cc(F)ccc12	2.453041	0.35189977	52.68349992	0
ABLVMBDRFKQPCJ-UBYUDQPVNA-N	CCCn1cnc2cc(-c3nc4cc5c(cc4[nH]3)C(=O)OC53c4ccc(N(CC)CC)cc4Oc4cc(N(CC)CC)ccc43)cc(Br)c21	3.974699	0.21183391	35.89018144	0
ABLVQHVBTIBAGN-VLFVNICPNA-N	CCC(C)C(NC(=O)C(CO)NC(=O)C(CC(N)=O)NC(=O)C(CC(C)C)NC(=O)C(Cc1ccc(O)cc1)NC(=O)C(CCCCN)NC(=O)C(CCCCN)NC(=O)C(NC(=O)C(C)NC(=O)C(CC(C)C)NC(=O)C(CCC(N)=O)NC(=O)C(CCCCN)NC(=O)C(CCCNC(=N)N)NC(=O)C(CC(C)C)NC(=O)C(CCCNC(=N)N)NC(=O)C(NC(=O)C(Cc1ccc(O)cc1)NC(=O)C(CC(N)=O)NC(=O)C(Cc1nc2cc(F)cc(C(=O)O)c2[nH]1)NC(=O)C(NC(=O)C(Cc1ccc(Cl)cc1)NC(=O)C(NC(=O)C(C)NC(=O)C(CC(=O)O)NC(=O)C(CO)NC(=O)C(N)Cc1cnc[nH]1)C(C)…	9.581875	0.3250233	190.89778247	1
ABLVQQFSHMBGIB-UHFFFAOYNA-N	FC(F)(F)c1cnc(Oc2ccc(-c3cc4c5c(cccc5n3)CC4)cc2)c(Cl)c1	2.512173	0.2898228	78.90810816	0
ABLVSYSTVXOHHO-KYUNMXQPNA-N	NC(CCC(=O)Nc1ccc2ccccc2c1)c1nc2nc(C(F)(F)F)ncc2[nH]1	3.116157	0.22762093	123.58640067	0
ABLVYRPLTKASFN-MCGURSJENA-N	COc1ccccc1NS(=O)(=O)c1ccc2[nH]c(Cc3csc(NC(=O)Nc4ccccc4)n3)nc2c1	2.460947	0.33200705	230.46679318	0
ABLWFXDLWHNDRH-MPIMZMORNA-N	CC1Cc2cc(Br)c(F)cc2C(C)(CC(=O)Nc2cccc(F)c2)N1	3.522665	0.27969313	39.05344242	0
ABLXENCWLXYQLT-HXTKINSTNA-N	Cc1cc(C)cc(Nc2c(N)cccc2-c2nc3c(F)cc(F)cc3[nH]2)c1	2.567134	0.20422352	61.58736093	0
ABLXKFJOZDQSLZ-GPQMBLKYNA-N	C=Cc1ccc(-c2nc3c(Br)cc(Cl)cc3[nH]2)cc1	2.388977	0.24564962	32.39920398	0
ABLXSOGVSUQGBN-VOTGCYKTNA-N	OCCOCCOCCOCCOCCOCCOCCOCCOCCOCCOCCOCCOCCOCCOCCOCCCCCCC(O)CCCCCCCCCc1nc2cc(C(F)(F)F)ccc2[nH]1	4.345634	0.40270409	132.62024828	0
ABMBVNJLAZAOBF-PKSOQXRJNA-N	CC#CCCCCCCCc1nc2ccc(Br)c(F)c2[nH]1	2.866811	0.35215087	54.47519617	0
ABMCCKUHUYVVLJ-QWOVJGMINA-N	CC1Cc2ccc(F)c(Br)c2C(c2ccc(C(=O)O)cc2Br)N1	3.545378	0.18888428	-27.14060355	0
ABMCSQPEGTYYEV-UHFFFAOYNA-N	Fc1ccc2[nH]c(-c3ccc(Cl)cc3)c(-c3ccccn3)c2c1Cl	2.358083	0.44597048	32.42005397	0
ABMCVVALGCDERN-UHFFFAOYNA-N	Cc1cc(C)c(-c2cc3c4c(c(O)ccc4n2)C(=O)c2ccccc2-3)c(C)n1	2.53698	0.20313253	20.51914327	0
ABMFNBUTAVFXKH-NTCAYCPXNA-N	CC1Cc2cc(Br)c(F)cc2C(C(C#N)=CN(C)C)(c2ccccc2Cl)N1	4.128589	0.12760214	-6.76461052	0
ABMHPMWURDLZEB-FHGMOFAHNA-N	Cc1ccc(C)c(C(=O)c2ccccc2-c2nc3nc(N)nc(Cl)c3[nH]2)c1	2.539649	0.25197107	75.66604223	0
ABMIIYNMRMHVQN-UHFFFAOYNA-N	Cc1cc(N)c2c(c1)C(=O)CC(C)(c1ncc(C)nc1C)O2	3.616424	0.2087559	-9.40940979	0
ABMJBFUBCSMOAM-PDJAEHLQNA-N	O=C(NCc1nc2c(C(F)(F)F)cc(Br)cc2[nH]1)c1cc2c(s1)CCC2	2.732028	0.26982249	111.86214217	0
ABMLPFJZCVCEIB-UHFFFAOYNA-N	COc1cc2c3c(c1)OC(c1cccc(OC(=O)c4c(I)cnn4C)c1)C(C2)C3=O	4.404852	0.21408455	24.66760206	0
ABMMEHVRTKCMBS-UHFFFAOYNA-N	CCOc1ccc(-c2nn(C(=O)C(C)n3nc(C(F)(F)F)c(Cl)c3C)c(=O)c3ccccc23)cc1OCC	3.263789	0.22008883	112.79866744	0
ABMMGVHEAFPGQQ-MPIMZMORNA-N	Fc1cccc2[nH]c(CN(Cc3ccccc3)c3ccccc3)nc12	2.090799	0.33488007	105.94461969	0
ABMNDKFSYSQSJW-CJBGQPOBNA-N	CNc1c(Br)cc2oc(CC3OC4(CCC3C)OC(C(C)C(=O)c3ccc[nH]3)C(C)CC4C)nc2c1-c1nc2ncc(Br)c(C)c2[nH]1	5.833332	0.09484032	14.98815329	0
ABMNHACGAADDHD-DVIAZDKANA-N	CC(C)(C)OC(=O)Nc1nc(Cc2nc3ccc(C(C)(C)C)nc3[nH]2)cs1	2.811542	0.36831923	108.22773054	0
ABMNLTUMYWPNIH-DBVKRTKPNA-N	COc1ccc(C(NC(=O)OCC2c3ccccc3-c3ccccc32)c2ccc(OCc3nc4cc(Cl)cc(C)c4[nH]3)cc2)c(OC)c1	3.363418	0.23567601	190.25483778	0
ABMNLWPHASWLQY-SPIJLQMJNA-N	CN(C)S(=O)(=O)c1ccc(-c2ccc(C3Oc4cc(OC5OC(CO)C(O)C(O)C5O)cc5c4C(=O)C3C(c3ccc(O)cc3)O5)o2)cc1	5.44273	0.21468732	87.49297065	0
ABMNWRKSAZWCAF-UHFFFAOYNA-N	CCOC(=O)CC1(CN2C(=O)c3ccccc3S2(=O)=O)CC(=O)c2ccc3c(c2O1)CCCC3	3.636805	0.24896533	31.92175709	0
ABMOVTYVQLWPOK-QWOVJGMINA-N	O=[N+]([O-])c1cc(Cl)cc(-c2nc3cc(Sc4ccccc4)ccc3[nH]2)c1F	2.578132	0.34701613	72.78908086	0
ABMPPCSPDYGLQY-XRGXPSMTNA-N	N=C(N)c1ccc2nc(CCNS(=O)(=O)c3ccc(Cl)nc3)[nH]c2c1	2.503164	0.33755226	107.43484279	0
ABMQLFOYEIXAHN-YNCLYUMKNA-N	Cc1ccc(C=CS(=O)(=O)NCc2nc3cc(OCCC(C)C)c(Br)cc3[nH]2)cc1	2.67359	0.23148143	136.87761158	0
ABMQMYLBFOFANZ-UHFFFAOYNA-N	COc1cc2c3c(c1)OC(c1ccc(C#CCO)s1)C(C2)C3=O	4.543955	0.1355336	6.78032336	0
ABMRDWCEGGOORC-UHFFFAOYNA-N	CCCCN(CCCC)c1ccc(-c2nn(C(=O)CN3CCN(S(=O)(=O)c4ccc(C)cc4)CC3)c(=O)c3ccccc23)c(O)c1	2.93054	0.20576605	167.40959729	0
ABMRFBGKMNUSFL-WDDCLPOJNA-N	N#Cc1cccc2nc(-c3cc(NN=Cc4ccccc4Br)ccc3Cl)[nH]c12	2.644748	0.28700822	93.76234902	0
ABMSBHWCOGSPMF-RTVWTXQANA-N	O=C1c2c3cc(OC4OC(CO)C(O)C(O)C4O)cc2OC(CBr)(c2cccc(SC(F)(F)F)c2)C1C(c1ccc(O)cc1)O3	5.646521	0.17079998	24.23480778	0
ABMSWPRDNPOFBL-PKSOQXRJNA-N	OCc1cccc(-c2nc3c(Br)cc(S(F)(F)(F)(F)F)cc3[nH]2)c1	3.205321	0.20488485	45.87760927	0
ABMSXVKIJBHDLI-UHFFFAOYNA-N	Cc1cc(N)c2c(c1)C(=O)CC(Cn1nc(C)cc1C)O2	3.203544	0.31448837	25.78551258	0
ABMUHKURWHQQQZ-UWJYMYAYNA-N	CCN(CC)c1ccc2c(c1)Oc1cc(N(CC)CC)ccc1C21OC(=O)c2cc3[nH]c(-c4ccccc4C(=O)c4ccc(F)cc4)nc3cc21	3.730745	0.24303507	67.41671651	0
ABMUTPIUAKSPHA-MNSZKTEYNA-N	CC(C)(C)OC(=O)NC(Cc1ccc(Br)cc1)Cc1nc2c(C(F)(F)F)cc(Br)cc2[nH]1	3.176165	0.25098	107.40821756	0
ABMVEFSOQFIIBR-PKSOQXRJNA-N	COc1cc(-c2nc3ncc(Br)cc3[nH]2)cc(Cl)c1OCC(C)C	2.503617	0.30746733	99.01890782	0
ABMVLIGCSDDIRZ-UHFFFAOYNA-N	CCC1(CC(=O)c2ccc(Br)cc2)NC(C)Cc2cc(Br)c(F)cc21	3.613542	0.17492028	34.20024789	0
ABMWEBHOAUZXNQ-UHFFFAOYNA-N	COC(=O)c1ccc(-c2cccc(C3(C)Oc4cc(OC)cc5c4C(=O)C3C5)c2)cc1F	4.187798	0.1747361	0.48551584	0
ABMWPUBVHRFCSM-RVCGUQEXNA-N	Cc1cccc(O)c1C(=O)OCC1(O)C(Nc2cccc(C3(C)Oc4ccccc4C(=O)C3C(=O)c3ccco3)c2)C(N)C(NC(=O)N(C)C)(C(C)O)C1(C)O	5.445727	0.10971807	22.63650184	0
ABMXAUKANNMWRO-LILDFLRNNA-N	CCCOc1cccc(Cc2nc3nc(Br)cnc3[nH]2)c1	2.624113	0.33499809	86.00917042	0
ABMXIUIEONKMBN-PKSOQXRJNA-N	FC(F)c1nc(-c2ccccc2)sc1-c1nc2cc3c(cc2[nH]1)OCO3	2.717078	0.28968982	49.98864852	0
ABMXZQJTRMKBRQ-PKSOQXRJNA-N	Fc1ccc2[nH]cc(Cc3nc4ccnc(Br)c4[nH]3)c2c1	2.743263	0.47356705	72.92867304	0
ABMZIWFZEYXZFF-UHFFFAOYNA-N	CCCc1c(O)ccc2c1OC(c1cc(C=O)cc(C)c1O)CC2=O	3.277428	0.20364628	10.37876309	0
ABMZLESCJDGIBC-MPIMZMORNA-N	CCCc1c(O)ccc2c1OC(c1ccc(Br)cc1)(c1ncc[nH]1)CC2=O	3.503363	0.21124128	7.68743884	0
ABMZVHDBVACGEE-UHFFFAOYNA-N	COc1ccc(Cl)cc1C#Cc1ccc2[nH]c(Cl)c(C=O)c2c1	2.676089	0.25678981	43.74796299	0
ABMZVOOXLRFXDZ-PDWSVUOVNA-N	Cc1cc(S(N)(=O)=O)ccc1OCc1nc2nc(Cl)ncc2[nH]1	2.586324	0.2744587	85.86560431	0
ABNAIBPADHJGLA-UHFFFAOYNA-N	CC1Cc2ccc(F)c(Br)c2C(c2ccc(-c3ccc(OC(F)(F)F)cc3)cc2)N1	3.368487	0.27320536	16.82030596	0
ABNARTJWCJMUQJ-MPIMZMORNA-N	COc1ccc(Cl)cc1C#Cc1cc(OC)c(OC)c2[nH]c(C(=O)O)cc12	2.674382	0.33421459	45.690072	0
ABNAUPSPPBPNPD-LNNLXFCONA-N	CS(=O)(=O)CCC(NS(=O)(=O)c1ccc(Cl)cc1)c1nc2cc(Sc3ccccc3)ccc2[nH]1	3.051923	0.27902503	139.16718715	0
ABNCJAPUQUJTMF-ADRVTYJCNA-N	CCCCC(C)C(OC(=O)CC(Cc1nc2c(F)c(Nc3ccccc3)c(C(=O)OC)cc2[nH]1)C(=O)O)C(CC(C)CCCCCCC(O)CC(O)C(C)N)OC(=O)CC(CC(=O)O)C(=O)O	5.564763	0.13734409	38.43552132	0
ABNDXNOBYUAYIH-OKPOJWAQNA-N	OCCc1ccc2nc(CCSC(c3ccccc3)(c3ccccc3)c3ccccc3)[nH]c2c1	2.513478	0.35564651	89.68673647	0
ABNFYTBDGZIBCA-UYBDAZJANA-N	COc1cc(OC)c2[nH]c(-c3ccc(NS(=O)(=O)C(C)C)cc3)nc2c1	2.401266	0.23709261	72.58336175	0
ABNGDFHMYRUMRT-LNNLXFCONA-N	COc1ccc(Br)cc1NS(=O)(=O)c1cc(-c2nc3ncc(Br)c(C)c3[nH]2)ccc1Cl	2.675831	0.29441359	119.51011324	0
ABNIFCGPWVYNNY-PDJAEHLQNA-N	O=C(Cc1ccc(Cl)cc1Cl)NCC#Cc1c(Br)cc2c(=O)[nH]ccn12	3.073311	0.23374035	101.27531121	0
ABNIWUIGAJIVRO-UHFFFAOYNA-N	CCc1nc(-c2ccc(C)c(C)c2)cs1	1.913329	0.59935288	72.53098407	0
ABNKJFCOHOTZAL-UHFFFAOYNA-N	Cn1nncc1C1Oc2ccccc2C(=O)C1C(=O)c1ccco1	3.67438	0.27966463	17.45734203	0
ABNKQVYNTZSYLU-UHFFFAOYNA-N	O=[N+]([O-])c1ccc2c(-n3ccnc3)c(-c3cccc(F)c3)[nH]c2c1	2.546625	0.4047871	58.89336532	0
ABNLIHIBKBQIPB-UTGMPUNNNA-N	CCCc1c(O)ccc2c1OC1(CCC3C4CCC5=C(OC(C)=O)C(=O)CCC5(C)C4CCC31C)CC2=O	5.13518	0.20214435	-27.0731873	0
ABNNSFCDJRKTEG-UHFFFAOYNA-N	CC1Cc2cc(Br)c(F)cc2C(C)(c2ccc3c(cnn3C)c2)N1	3.766397	0.18562516	0.17510219	0
ABNNUFBHQUVDSQ-LELJVTLKNA-N	CCC(Oc1ccccc1F)c1nc2ccc(Oc3ccc(C(=O)OC)cc3)cc2[nH]1	2.769089	0.29100734	134.15869939	0
ABNOLEQCMVDZFP-UHFFFAOYNA-N	CCOc1ccc(-c2nn(C(=O)COc3cccc(C(F)(F)F)c3)c(=O)c3ccccc23)cc1OCC	2.512273	0.34246308	142.90547556	0
ABNOVLRAOFIWKH-UHFFFAOYNA-N	COc1ccc(Cl)cc1C#Cc1cccc2cncnc12	2.44451	0.34098339	49.65235244	0
ABNPILYVSRYUSE-UHFFFAOYNA-N	CCCc1c(O)ccc2c1OC(c1ccc(-c3ccc(S(=O)(=O)N(CC)CC)cc3)o1)CC2=O	3.254024	0.21292165	87.10626004	0
ABNPVHVSUHVCMS-MPIMZMORNA-N	Cc1ccc(-c2ccc(-c3nc4c(F)c(F)c(F)c(F)c4[nH]3)cc2)o1	2.603262	0.25874611	38.0099779	0
ABNPYZNYQJHLCX-UHFFFAOYNA-N	CC1Cc2ccc(F)c(Br)c2C(c2ccccc2SC(F)(F)F)N1	3.770127	0.24645856	-10.99500518	0
ABNRMMDQVVIEQA-UYBDAZJANA-N	COc1ccc(Cl)cc1C#CCc1ccc(C(=O)O)c(F)c1	2.279649	0.36964228	52.26841408	0
ABNRUSBIMBSONY-XOMZOVSSNA-N	COc1ccc(CSC(C)(C)C(NC(=O)OC(C)(C)C)c2nc3cc(S(=O)(=O)Nc4ccc(Cl)cc4)ccc3[nH]2)cc1	3.310856	0.22267853	173.91620989	0
ABNRWPJMCBTCPC-HXTKINSTNA-N	Cc1ccc(C)n1-c1ccc(C#CCNC(=O)Cc2ccc(Cl)cc2Cl)cc1	2.424805	0.33019914	147.39064564	0
ABNRZJUVWAZBQM-UHFFFAOYNA-N	CC1Cc2ccc(F)c(Br)c2C(C2CCCCC2=O)(C(F)(F)F)N1	4.233481	0.19583734	-28.38968437	0
ABNTVFYDPPEJSD-HXTKINSTNA-N	CN(C)C(=O)c1ccc2[nH]c(C(Nc3ccccc3)c3ccccc3F)nc2c1	2.711533	0.31501499	121.39664944	0
ABNVHSUHAGIKAE-FVCYUULRNA-N	CCCCC(C)C(OC(=O)CC(Cc1nc2cc(S(=O)(=O)O)ccc2[nH]1)C(=O)O)C(CC(C)CCCCCCC(O)CC(O)C(C)N)OC(=O)CC(CC(=O)O)C(=O)O	5.34548	0.18980436	24.06728642	0
ABNVMUYEQLKLPL-UYBDAZJANA-N	COC(=O)c1n[nH]c2cc(C#Cc3cc(Cl)ccc3OC)ccc12	2.436768	0.29493092	73.54330135	0
ABNXOIPEXPMQAZ-LILDFLRNNA-N	COc1ccc(C=O)c2cc(-c3nc4cccnc4[nH]3)oc12	2.732149	0.23564639	35.20155998	0
ABNXOKDEDCROMJ-REQQNPDYNA-N	CC(=O)NC(Cc1ccc(Br)cc1)c1nc2cc(C)cnc2[nH]1	2.88715	0.27227886	95.66596537	0
ABNXWCXWLAIKHC-MTTPVDACNA-N	COc1cc(C(=O)O)cc(-c2ccc(-c3nc4cnc(C(F)(F)C(F)(F)F)cc4[nH]3)cc2F)c1	2.861037	0.26818102	28.74871155	0
ABNYSXPLBJBESL-UHFFFAOYNA-N	COC(=O)C1(CC(=O)c2c(C)nn(C)c2C)NC(C)Cc2cc(Br)c(F)cc21	3.989878	0.21351948	8.62713957	0
ABNZAXXWAHKXNQ-GUPKPQICNA-N	COC(=O)C(OC)C1(C)Oc2cc(OC3OC(CO)C(O)C(O)C3O)cc3c2C(=O)C1C(c1ccc(O)cc1)O3	5.539587	0.21454735	21.87502738	0
ABNZVBWWZVCVHW-MFGQCXQONA-N	N#CC(=Cc1ccccc1)c1nc2ccc(C(=O)O)cc2[nH]1	2.223482	0.38872052	74.29748147	0
ABOAHJWISJVGKF-UYBDAZJANA-N	COc1cccc(C)c1-c1nc2cc(S(=O)(=O)N3CCOCC3)ccc2[nH]1	2.324623	0.37111922	105.07519893	0
ABOAPEJCMIWPKE-QWOVJGMINA-N	CSc1ccc2[nH]c(C(F)(F)C(F)(F)C(F)(F)C(F)(F)F)nc2c1	2.975323	0.36698317	48.7435912	0
ABOAYDPZCAFENV-GGWVUYMUNA-N	Cc1c2c(cc(O)c1-c1nc3nc(N)nc(Cl)c3[nH]1)C(=O)c1c(O)c(O)c(C3OC(CO)C(O)C(O)C3O)c(O)c1C2=O	4.721057	0.22676134	-7.84822845	0
ABOBOGZUPLDWOS-OCEIMPISNA-N	CC(C)(SCC(=O)O)c1nc2c(C(=O)Nc3ccc(F)c(C(F)(F)F)c3)cccc2[nH]1	2.836722	0.24165791	101.248637	0
ABOCKCSSSPJLJL-UHFFFAOYNA-N	CCC1CCCC2(C1)Oc1ccccc1C(=O)C2C(=O)c1ccco1	4.118172	0.23462763	15.11197393	0
ABOFJGBRDSRXKB-PKSOQXRJNA-N	Nc1cc(C#CCNC(=O)Cc2ccc(Cl)cc2Cl)cn2cnnc12	2.925735	0.27439917	107.91269237	0
ABOFKKMJUNNFIJ-QWOVJGMINA-N	COc1cc2nc(-c3ccc(S(=O)(=O)N4CCN(C(C)=O)CC4)cc3)[nH]c2cn1	2.420315	0.26154465	119.70240776	0
ABOGGOUIAAAJRB-QWOVJGMINA-N	COc1cc2nc(Cc3sc(-c4ccccc4)nc3C)[nH]c2cc1Cl	2.385253	0.32125909	93.75603525	0
ABOHAZCRBHJPQR-MEIARRMANA-N	COc1cccc(-c2cccc(-n3c(O)ccc3OCC3OC4OC5C(COC(=O)CCC(=O)O)OC(OC6C(COC(=O)CCC(=O)O)OC(OC7C(COC(=O)CCC(=O)O)OC(OC8C(COC(=O)CCC(C)=O)OC(OC9C(COC(=O)CCC(=O)O)OC(OC%10C(COC(=O)CCC(=O)O)OC(OC3C(O)C4O)C(O)C%10O)C(O)C9O)C(O)C8O)C(O)C7O)C(O)C6O)C(O)C5O)c2)c1	9.044941	0.17307703	16.16240479	1
ABOHDRRPXJXGPI-UHFFFAOYNA-N	COc1ccc(C2CC(=O)c3cc(C)cc(N)c3O2)cc1CSc1nc(C(F)(F)F)cc(-c2ccccc2)c1C#N	3.461389	0.19351634	83.90927985	0
ABOHGQRERGXEBZ-HBAFCJMWNA-N	CCOC(=O)Nc1ccc(C(=O)NCc2nc3cc(OC)cc(OC)c3[nH]2)cc1	2.288701	0.29354791	147.10525084	0
ABOHQGYTOXDPQY-YEYKGMDYNA-N	CC(C)(C)OC(=O)NCCOCCOCCOCCOCCOCCOCCOCCOCCc1nc2c(O)nc(O)nc2[nH]1	3.431883	0.32090927	89.0151633	0
ABOJHWUECVJFDE-PKSOQXRJNA-N	CS(=O)(=O)c1ccc2[nH]c(-c3cc(F)cc(F)c3)c(CC(=O)O)c2c1	2.378126	0.33503054	50.51032654	0
ABOKGENWDPHSGW-UHFFFAOYNA-N	CC1Cc2cc(Br)c(F)cc2C2(C=C(c3ccc(O)cc3)Oc3cc(O)cc(O)c32)N1	4.48971	0.19210263	-34.14130419	0
ABOKSIXGWCUWQE-PJQSKVNONA-N	CC(=O)NC(C)(c1cccc(C(F)(F)F)c1)c1nc2ccc(OC(C)C)cc2[nH]1	3.145305	0.32420943	94.20325943	0
ABOLGWMZITUTIR-QWOVJGMINA-N	N#Cc1ccccc1SCc1nc2cc(S(F)(F)(F)(F)F)ccc2[nH]1	3.199986	0.40725953	75.71898068	0
ABOLHJOIBSSBGW-GLZZTTGZNA-N	COc1ccc(NS(=O)(=O)c2ccc(N3CCOCC3)c(NC(=O)C=Cc3nc4c(Br)cccc4[nH]3)c2)cc1	2.721209	0.23772776	193.1744663	0
ABOLQPBNIATXTF-UYBDAZJANA-N	COc1cc2c3c(c1)OC(c1cccc4[nH]nc(I)c14)C(C2)C3=O	4.489904	0.1972408	-2.83390466	0
ABOMYLQQEOQDNS-MPIMZMORNA-N	COc1cccc(-c2cc(O)cc(-c3nc4c(Br)ccnc4[nH]3)c2)c1	2.516767	0.29864559	46.73514513	0
ABOMYSVNYFOEDP-ACIRGTOINA-N	CCCCNS(=O)(=O)c1ccc2[nH]c(C(C(C)C)N(C)C(=O)OC(C)(C)C)nc2c1	3.179728	0.27707393	127.33246153	0
ABONEGBAQXJZEA-BQZHBLJPNA-N	O=C(O)C1CCC2(CC1)Oc1cc(OC3OC(CO)C(O)C(O)C3O)cc3c1C(=O)C2C(c1ccc(O)cc1)O3	5.721519	0.24083412	6.26568918	0
ABONMMGDSGKZMJ-UHFFFAOYNA-N	O=C1CC(c2ccccc2)(c2cc([N+](=O)[O-])cn3ccnc23)Oc2c1ccc1c2CCCC1	3.565242	0.28003768	20.45328191	0
ABONMMZLPGMNAF-PKRZOPRNNA-N	COc1cc(C2(CCC(=O)O)Oc3cc(O)ccc3C(=O)C2c2ccc(F)cc2)ccc1Cl	3.537628	0.20390758	6.24651814	0
ABONXPZPTJQGLR-UHFFFAOYNA-N	CCOc1ccc(-c2nn(-c3cccc(C)n3)c(=O)c3ccccc23)cc1OCC	2.257699	0.31450946	90.19411498	0
ABOOOPNIHOESQP-MMRXBHCZNA-N	Nc1cc(C(=O)O)cc(-c2nc3cc(SC(F)(F)F)ccc3[nH]2)c1	2.611289	0.23418781	34.28475993	0
ABOOQYJLTFFXNB-ZZKQDNPLNA-N	CC1Cc2ccc(F)c(Br)c2C(CF)(C(Cc2ccccc2)NC(=O)C(Cc2ccccc2)NC(=O)OCc2ccccc2)N1	4.107433	0.20078398	75.83127205	0
ABOPKZUCJKNRAV-RAXGKZCSNA-N	COc1cccc(-c2ccc(-c3nc4ccnc(N)c4[nH]3)c(Cl)c2)c1	2.349355	0.33259114	45.21874151	0
ABORDCKWVGUFCJ-LELJVTLKNA-N	Cc1c(Br)cnc2nc(-c3nn(C)c4nccc(-c5cccc(OC(F)F)c5)c34)[nH]c12	3.015428	0.26897816	58.96232778	0
ABOSONDQZJBPQF-PKSOQXRJNA-N	COc1ccc(Cl)cc1C#Cc1cnc(O)c2ncccc12	2.669631	0.33508559	47.71814395	0
ABOURUOHKMOMKD-MJHPXVFFNA-N	CC(Oc1ccc(C#N)cc1)c1nc2cc(C(=O)Nc3ccc(CCN4CCN(C)CC4)cc3)ccc2[nH]1	2.913118	0.31684659	221.47798941	0
ABOUTHIMPVLSOX-MPIMZMORNA-N	Cc1cc(N)c2c(c1)C(=O)CC(C)(CC(=O)Nc1ccc(Cl)cc1Cl)O2	3.131124	0.28103381	59.19231223	0
ABOWBQIGXIHIML-XYULLFFJNA-N	COc1cc(-c2nc3c(C(F)(F)F)cc(F)cc3[nH]2)cc(-c2ccc(C(=O)O)cc2F)c1	2.593114	0.22630924	15.26297022	0
ABOWLIVHKNKIRP-ZFAKBIADNA-N	COc1ccc(NS(=O)(=O)c2ccc3[nH]c(CNC(=O)CNC(=O)OCc4ccccc4)nc3c2)cc1	2.351168	0.29443823	227.12892519	0
ABOWNNYMBUISET-HQWBRPTQNA-N	COC(=O)c1cccc2nc(C3(NC(=O)OCC4c5ccccc5-c5ccccc54)CCCc4ccccc43)[nH]c12	3.440793	0.24985505	70.26961661	0
ABOXNWQWSONBRA-UHFFFAOYNA-N	Cc1cc(N)c2c(c1)C(=O)CC(c1ccc(-c3ccc(Cl)c(Cl)c3)cc1)O2	2.852537	0.31082349	12.73480999	0
ABOXUEQBRMITGE-LBOYIXSDNA-N	CC1Cc2ccc(F)c(Br)c2C2(N1)c1cc([N+](=O)[O-])ccc1-c1c(C(=O)O)cccc12	4.207624	0.22725047	-30.94987345	0
ABOYOVDVHRDBKF-MPIMZMORNA-N	CC1CC(C(F)(F)F)n2nc(-c3nc4nc(C(F)(F)F)ncc4[nH]3)cc2N1	4.376336	0.19448334	20.76485235	0
ABOYVQMXQVQCAI-LILDFLRNNA-N	Cc1c(-c2nc3c(Cl)cc(Br)cc3[nH]2)oc2c1C(O)CCC2	3.602233	0.16777228	10.55477078	0
ABPASASXOVGPQN-UYBDAZJANA-N	Cn1cc(-c2ncc(-c3nc4c(Br)cnc(Br)c4[nH]3)s2)cn1	3.303106	0.26926507	29.28151659	0
ABPBLIFLDSJBSX-DVIAZDKANA-N	Cc1[nH]c(C(=O)C(C)Cl)c(C)c1-c1ccc2c(O)nc(O)nc2n1	3.616376	0.20779529	22.04891747	0
ABPBQPGDQUXABE-PINXXQJSNA-N	CC(C)(C)OC(=O)NC(CCC(=O)OCc1ccccc1)c1nc2cnc(C(F)(F)C(F)(F)F)cc2[nH]1	3.370192	0.23835014	133.70744612	0
ABPCJWLHEQTNIN-LILDFLRNNA-N	Clc1ncc(Br)c2[nH]c(CSc3nc(-c4cccnc4)no3)nc12	3.063173	0.39828302	69.91444618	0
ABPCKQDLTJVMQS-UZBPYHAUNA-N	CC12CCC3(CC(=O)c4ccc5c(c4O3)CCCC5)CC1CCC1C2CCC2(C)C(OC(=O)c3ccccc3)CCC12	4.992323	0.28003142	9.26004837	0
ABPCZFOATHVBKB-UHFFFAOYNA-N	N#Cc1ccc(-c2c(-c3cccc(C(F)(F)F)c3)[nH]c3cccc([N+](=O)[O-])c23)cc1	2.487758	0.53783227	55.40156284	0
ABPDGFLLXDJZAC-UHFFFAOYNA-N	N#Cc1ccc2c(C(=O)c3cc4c(s3)CCCC4)coc2c1	2.605758	0.36581103	80.71027441	0
ABPDUOVLURQJNG-UHFFFAOYNA-N	CCOc1cc(-c2cc(Cl)ccc2Cl)nn1C(=O)CCCc1ccccc1	2.405566	0.28477286	100.67510593	0
ABPGMJVXJBBSMA-UHFFFAOYNA-N	CCn1cc(-c2nn(-c3ccccc3F)cc2C2NC(C)Cc3ccc(F)c(Br)c32)cn1	3.78459	0.26809592	18.30372579	0
ABPHPZCYRFQYGY-SWDWOJRENA-N	CCOc1cc(-n2c(OCCOCCOCCOCCOCCOCCOCCOCCOCCOCCOCCOCCOC)ccc2OC2CCC3(C)C(=CCC4C3CCC3(C)C(C(C)CCC(CC)C(C)C)CCC43)C2)c(Cl)cc1C(=O)O	6.241912	0.13262323	43.82257439	0
ABPIUGGJZTVOJY-UHFFFAOYNA-N	O=C(c1cn(-c2ccccc2)nc1-c1ccccc1)n1ncc2ccc(Cl)cc2c1=O	2.366016	0.44018677	104.05779479	0
ABPKGPPIKFTCRH-XXSHIHSSNA-N	O=S(=O)(C=Cc1nc2c(F)cc(Br)cc2[nH]1)c1ccccc1	2.697555	0.14986486	57.63564778	0
ABPNYAJPPHRHLC-LVTUYIKGNA-N	COc1ccc(Cl)cc1C#Cc1ccc(-c2nn(-c3ccccc3)cc2C=CC(=O)O)cc1	2.44631	0.35740187	110.71614288	0
ABPNYXGUGCIOHO-NJYSUINYNA-N	COc1ccc(C2(CBr)Oc3cc(OC4OC(CO)C(O)C(O)C4O)cc4c3C(=O)C2C(c2ccc(O)cc2)O4)cc1C(F)(F)F	5.575366	0.1587439	24.43784065	0
ABPNZOMGYPESKW-UHFFFAOYNA-N	CCCCCCCCCCCC1(CC(=O)OC)NC(C)Cc2ccc(F)c(Br)c21	3.678045	0.15319939	4.97544675	0
ABPOBIOKKNEDCV-LQFNOIFHNA-N	O=C(Cc1ccc(Cl)cc1Cl)NCC#CCc1c(Br)ccc(Cl)c1F	2.693976	0.28578616	105.93551671	0
ABPONFBULJLBKX-HBAFCJMWNA-N	Cc1c(C(=O)O)sc2ncc(-c3ccc4c(O)nc(O)nc4n3)cc12	2.98554	0.19887538	13.5932041	0
ABPPDJTUBIGEPJ-UYBDAZJANA-N	Cc1nc(-c2c[nH]cc2-c2nc3c(Cl)ccnc3[nH]2)cs1	3.061329	0.36233033	35.26031694	0
ABPREYXFRQSKPQ-MPIMZMORNA-N	CCOC(=O)CNc1ccc(-c2nc3cc(C#N)c(C#N)cc3[nH]2)cc1	2.512255	0.28597114	84.34220291	0
ABPRQQDCAATDPL-UHFFFAOYNA-N	Cc1nn(-c2ccccc2)c(C)c1C1NC(C)Cc2cc(Br)c(F)cc21	3.403289	0.24474748	15.79245936	0
ABPRSWSZDSXDKC-PKSOQXRJNA-N	Cc1ccc2nc(-c3cc(C(F)(F)F)ncc3Br)[nH]c2n1	2.819809	0.22064756	36.86092245	0
ABPSEUYSGQGORY-UHFFFAOYNA-N	O=C1c2ccccc2-c2c3c(nc4ccc(O)c1c24)CN(C(=O)OCc1ccccc1)CCC3	2.557557	0.15774946	74.15455557	0
ABPSISYWYMVPSS-UHFFFAOYNA-N	Cn1nc(C2(C)CC(=O)c3ccc4c(c3O2)CCCC4)cc1C(F)(F)F	3.704044	0.29891526	3.59121746	0
ABPSPAXVLYJHGT-UHFFFAOYNA-N	COc1cc2c3c(c1)OC1(CCC(OC(C)=O)CC1)C(C2)C3=O	4.502413	0.21342677	-8.28815214	0
ABPUGEAFHCNPLO-HXTKINSTNA-N	COc1cc2c3c(c1)OC(C)(c1cccc(OCc4cc(C(=O)O)no4)c1)C(C2)C3=O	4.37169	0.18692966	20.45509265	0
ABPVEYYUNDOWCU-PKSOQXRJNA-N	CCOC(=O)CNc1ccc(-c2nc3c(Cl)ncc(Br)c3[nH]2)cc1	2.618812	0.18417088	73.90024047	0
ABPWFPYOXNGNBU-UHFFFAOYNA-N	C=CCOCc1ccccc1C#Cc1cc(Cl)ccc1OC	2.360708	0.33406442	62.30400871	0
ABPWPPLBDDGABE-UHFFFAOYNA-N	CCCOc1cc(N)c(N)cc1C#Cc1cc(Cl)ccc1OC	2.510752	0.35940228	53.78823537	0
ABPXVGFAUMJSCQ-UHFFFAOYNA-N	CCCCN(CCCC)c1ccc(-c2nn(C(=O)C(C)Oc3ccc(Cl)c(Cl)c3)c(=O)c3ccccc23)c(O)c1	3.258146	0.21680833	121.99555773	0
ABPYGLVIPOPSLX-HCKMINDGNA-N	O=[N+]([O-])c1cc(-c2nc3ncc(Br)cc3[nH]2)nn1CC(F)(F)F	3.179546	0.26590117	62.2270482	0
ABPYHRYKSYWGLR-UYBDAZJANA-N	COc1cc2[nH]c(-c3ccc4oc(=O)ccc4c3)nc2cc1C	2.271538	0.34407868	62.74304099	0
ABQAHUWZXWJVEQ-JHVZOGCYNA-N	CNC(=O)c1c(C)[nH]c2c(C(=O)O)cccc12	2.189581	0.29614796	28.66008266	0
ABQANZPGIITRFW-UHFFFAOYNA-N	CCCc1c(O)ccc2c1OC(c1cnc(C3CC3)nc1)CC2=O	3.292282	0.21677098	23.31413812	0
ABQATNGIDHDUTK-UHFFFAOYNA-N	Nc1cc(Cl)ccc1C1(c2ccccc2)Oc2ccccc2C(=O)C1C(=O)c1ccco1	3.502145	0.26288124	17.50576601	0
ABQBATBMBMZKFZ-HXTKINSTNA-N	Cc1cc(N)c2c(c1)C(=O)CC(C)(c1sc3nc(C)cc(C)c3c1NC(=O)CCl)O2	3.718047	0.21103561	28.61189342	0
ABQBYAIXLIPRAO-UHFFFAOYNA-N	COc1cc(-c2ccc(C(F)(F)F)nc2)nn1C(=O)CCn1nc(C)c([N+](=O)[O-])c1C	2.994539	0.2093803	86.43026954	0
ABQCEHFCGQTJAN-UHFFFAOYNA-N	CC1Cc2cc(Br)c(F)cc2C(CCc2ccc(Cl)cc2)(C(C)(C)C)N1	3.683299	0.16888664	18.54063918	0
ABQCUXQXYNTECA-UHFFFAOYNA-N	CC1Cc2ccc(F)c(Br)c2C(c2ccc(-c3c(F)cccc3F)o2)N1	3.684601	0.1663391	-7.59680706	0
ABQDYNKDKAPWPA-JJFURXLTNA-N	O=C(Cc1ccc(Cl)cc1Cl)NCC#Cc1ccc(C2CC2C(=O)O)c(F)c1	3.257058	0.23960301	101.95271755	0
ABQGAFQHSGPAPF-CAENRPICNA-N	O=C(CCl)NC(Cc1c[nH]c2ccccc12)c1nc2ccnc(Br)c2[nH]1	3.247334	0.29886388	91.23353836	0
ABQGPNPSLMEJAE-WYUMXYHSNA-N	CN(Cc1nc2cnncc2[nH]1)S(=O)(=O)c1cccnc1	2.741476	0.35450197	78.44379559	0
ABQGQBLCZWXPTK-ZMQICQSANA-N	Cc1nn(Cc2ccc(Cl)cc2)c(Cl)c1C=Cc1nc2cnc(C(F)(F)C(F)(F)F)cc2[nH]1	3.063778	0.23108155	118.4442978	0
ABQGSFUHEJLAAX-LNNLXFCONA-N	CCN(CC)S(=O)(=O)c1ccc2[nH]c(-c3ccncc3-c3ccc(Cl)cc3)nc2c1	2.387417	0.32397354	90.90441647	0
ABQIGXGLZOEYGL-LUXCBXFANA-N	CNC(=O)C1CC1c1nc2c(C)c(Cl)ccc2[nH]1	3.288622	0.25207503	27.15212183	0
ABQMIXRIXHITOR-UHFFFAOYNA-N	COc1cc(-c2[nH]c3ccc(S(C)(=O)=O)cc3c2-c2nc3ccccc3n2C(F)F)cc(OC)c1OC	2.768333	0.35528491	88.30380064	0
ABQMNRRWBUBPSB-VEWCPZSHNA-N	CSc1sc(-c2nc3ccnc(O)c3[nH]2)c(Cl)c1S(=O)(=O)C(C)C	3.485897	0.15217401	26.77988522	0
ABQNQWNBTYECPJ-UHFFFAOYNA-N	Cc1[nH]c2cc(F)ccc2c1C12CC3CC(CC(Br)(C3)C1)C2	4.711364	0.28872259	10.11182496	0
ABQNWLAQFMYTDP-MPIMZMORNA-N	Fc1ccc(-n2cnc3ccccc32)c(-c2nc3ccccc3[nH]2)c1	2.203391	0.5273807	68.19757361	0
ABQPBKGNAPTTIU-GPQMBLKYNA-N	COc1ccc(-c2nc3cccnc3[nH]2)c(OC)c1C	2.357984	0.34918559	46.71008388	0
ABQQBNKHPLLFRE-LNNLXFCONA-N	O=S(=O)(c1ccccc1C(F)(F)F)N1CCCC1c1nc2cc(Cl)nc(Cl)c2[nH]1	3.28186	0.2424733	79.26547845	0
ABQQGSAHCDUSDU-UHFFFAOYNA-N	CCCc1c(O)ccc2c1OC(CBr)(c1ccc(OCC)cc1)CC2=O	3.281396	0.19843908	17.02817882	0
ABQQGTTUXPVIIJ-XAEFWVIRNA-N	Nc1nc(-c2nn(Cc3ccccc3F)c3ncccc23)nc2[nH]c(C(=O)Cc3ccc(Cl)cc3)nc12	2.898387	0.23240028	107.62081832	0
ABQRFTQPSUFFSS-XBTAAFKLNA-N	CCOC(=O)Cc1ccc2nc(-c3ccc(NC(=O)OC)nc3)[nH]c2c1	2.322243	0.21931245	108.01117579	0
ABQRHDJCLRANLQ-UHFFFAOYNA-N	COc1cc2c3c(c1)OC(c1cc(O)c(O)c(Cl)c1)C(C2)C3=O	4.245967	0.24961944	-10.32722896	0
ABQSOCNUTYMQFP-LQFNOIFHNA-N	COc1ccc2nc(-c3ccc(-c4ccc(OC)c(OC)c4)cc3)[nH]c2c1	1.917695	0.5435488	91.75388019	0
ABQSRQOMCGVUKF-UHFFFAOYNA-N	COc1cc2c3c(c1)OC1(C(N4CCOCC4)=CSc4ccccc41)C(C2)C3=O	5.096466	0.23111022	-28.6503163	0
ABQUDZAZCYDLPX-UHFFFAOYNA-N	COc1ccc(C2(CC#N)Oc3ccccc3C(=O)C2C(=O)c2ccco2)cc1OC	3.622012	0.23416762	28.80173912	0
ABQUTLXWSFUHNE-LELJVTLKNA-N	CCCCOc1cc2nc(-c3cn(C4CC4)c4cc(F)c(F)cc4c3=O)[nH]c2cc1Br	2.741232	0.20650346	62.05653413	0
ABQUVXZQFNTFHH-WYUMXYHSNA-N	Cc1c(Br)cnc2nc(CSCc3ccsc3)[nH]c12	2.962922	0.40530199	66.24492252	0
ABQWRWBRGQYPMK-XBTAAFKLNA-N	COc1cccc2c1OCC(c1ccc3c(O)nc(O)nc3n1)=C2	3.076664	0.17170759	-2.55831743	0
ABQWVYCMZMKKJE-UHFFFAOYNA-N	CCCc1c(O)ccc2c1OC(c1ccc(-c3cnn(C)c3)s1)CC2=O	3.406183	0.25951922	25.09059572	0
ABQXBAOMCPRNTL-HXTKINSTNA-N	Cc1ccc2c(ccc3nc(CSc4nncn4-c4ccc(C)c(Cl)c4)[nH]c32)n1	2.674306	0.37412256	117.97309313	0
ABQXZNZXDIJGQG-LNNLXFCONA-N	C=CCc1cccc2nc(-c3c(C)cccc3-c3ccccc3)[nH]c12	2.34471	0.39448046	20.05985737	0
ABQZIWCLFSWPCP-HXTKINSTNA-N	Cc1ccc(Cc2nc3cc(Cl)c(OC(F)(F)F)cc3[nH]2)cc1C(F)(F)F	2.580808	0.3065267	81.53745104	0
ABRARZCGXRGPDL-UHFFFAOYNA-N	Cc1cc(N)c2c(c1)C(=O)CC(c1nc(Cl)cnc1Cl)O2	3.602094	0.27594137	-7.61122777	0
ABRAZFBKBYJBGN-UYBDAZJANA-N	COc1nccc2nc(C#Cc3ccc(Cl)cc3C)[nH]c12	2.869786	0.21294477	41.59365326	0
ABRBGTQFYUCLKA-HCXDKFGHNA-N	CCN(CC)c1ccc2c(c1)Oc1cc(N(CC)CC)ccc1C21OC(=O)c2cc3[nH]c(-c4cc(O)cc(NC(=O)OC(C)(C)C)c4)nc3cc21	3.897677	0.22157094	56.16394603	0
ABRBHFYSDPPNCN-QWOVJGMINA-N	Cc1cc2nc(-c3ccc(C(F)(F)F)cc3F)[nH]c2c(C)n1	2.565266	0.35623723	38.54356528	0
ABRBKBXIJCYEIR-LNNLXFCONA-N	FC(F)(F)Oc1cc2[nH]c(-c3cc4ccccc4c(Cl)n3)nc2cc1Br	2.687525	0.22919704	60.74441775	0
ABRBNHBPRWDSIR-UHFFFAOYNA-N	CC(O)C1(c2cccc(Cl)c2)Oc2cc(O)ccc2C(=O)C1c1ccc(F)cc1	3.672235	0.21903559	6.48768552	0
ABRBQJJWKQMFHL-VQPPAGERNA-N	CCc1ccc(-c2nc(-c3nc4cc(C(=O)O)c(-c5c6ccc(=O)cc-6oc6cc(O)ccc56)cc4[nH]3)cs2)cc1	2.987023	0.29886787	61.62308942	0
ABRCBEYCPAUURJ-UHFFFAOYNA-N	Cc1noc(-c2ccccc2)c1C1CC(=O)c2ccc3c(c2O1)CCCC3	3.165126	0.37543623	15.15057545	0
ABRCCCRVXJUQOV-GPQMBLKYNA-N	CCOc1cc(-c2nc3ncc(Cl)cc3[nH]2)ccc1C	2.242332	0.26366267	70.99915557	0
ABRCPBNGFMCWMJ-JWMIHHGMNA-N	CC(Nc1ccc([N+](=O)[O-])cc1[N+](=O)[O-])c1nc2c(Cl)ncc(Br)c2[nH]1	3.385505	0.32511742	73.99180555	0
ABRDCPMIXGNLKY-UHFFFAOYNA-N	CCc1oc2ccc(C(C)=O)cc2c1C1(C)Oc2ccccc2C(=O)C1C(=O)c1ccco1	3.759631	0.21388821	32.81793555	0
ABRDTUUKFLLYER-GHMLBYLONA-N	CCCC(=O)Nc1ccc(Cl)c(NC(=O)C=Cc2nc3c(Cl)ccnc3[nH]2)c1	2.65432	0.28456881	133.70657419	0
ABRHBPDROCKXQI-QWOVJGMINA-N	CC(C)c1cc(-c2nc3c(Br)c(F)ccc3[nH]2)c(O)c(C(C)C)c1	2.830674	0.20112187	33.33232955	0
ABRHCSHKCAMYJP-UHFFFAOYNA-N	Cc1cc([N+](=O)[O-])nn1Cc1ccc(C(=O)n2ncc3ccc(Cl)cc3c2=O)cc1	2.597055	0.23555971	106.6136452	0
ABRHHQLXIJETKL-SSTUQHAPNA-N	CS(=O)(=O)c1ccc2[nH]c(-c3ccc(NCCN(Cc4ccccn4)Cc4ccccn4)cc3-c3c4cc(F)c(=O)cc-4oc4cc(O)c(F)cc34)nc2c1	3.478439	0.18230564	99.51682343	0
ABRHIKJRBFDAEM-UHFFFAOYNA-N	CC(=O)N1CCC2(NC(C)Cc3cc(Br)c(F)cc32)c2ccc(F)cc2C1	4.135466	0.25632071	-2.36770539	0
ABRHMCMVUIPJBX-HWHDIUAINA-N	Nc1cc2[nH]c(-c3cc([N+](=O)[O-])ccc3N3CCCC3)nc2cn1	2.57202	0.40377136	32.84230164	0
ABRIBIGKOZFHKH-JDOHVRLYNA-N	Oc1nc2cc3nc(Cn4c(-c5cscn5)nc5ccccc54)[nH]c3cc2[nH]1	3.011291	0.41510719	84.79630451	0
ABRIQBTURFWPLL-LILDFLRNNA-N	OCc1ccc2nc(-c3ccc(OC(F)F)cc3)[nH]c2c1	2.129065	0.40752879	81.09210782	0
ABRJGZGOZSZXPE-UHFFFAOYNA-N	COc1cc(OC)c(C2NC(C)Cc3cc(Br)c(F)cc32)cc1OC	3.325869	0.30558551	16.88812046	0
ABRJOVVONUYEFI-LQFNOIFHNA-N	Fc1cc(Br)ccc1-c1nc2cc(OCc3ccccc3)c(Br)cc2[nH]1	2.201954	0.32272077	99.1681854	0
ABRJUAJJZBUIMS-UHFFFAOYNA-N	O=C1CC2(Oc3c1ccc1c3CCCC1)C(I)=COc1ccccc12	4.079231	0.33820499	-21.45162016	0
ABRKCLHMPAHRDC-CYSPOYASNA-N	CN1CCN(CCc2ccc(NC(=O)c3ccc4[nH]c(-c5cc(S)ccc5F)nc4c3)cc2)CC1	2.520905	0.25758202	140.11107127	0
ABRKKKQLVRRQNX-VHKGTHMQNA-N	COc1ccc(Cl)cc1C#Cc1cc(C=C2SC(=O)NC2=O)cc(OC)c1O	2.767519	0.43668182	63.2389051	0
ABRKRXNGKWKPIZ-UHFFFAOYNA-N	CCC(C)c1ccc2[nH]c(C(F)(F)F)c(C(=O)c3cnn(CC)c3C)c2c1	3.235372	0.24677832	67.98057832	0
ABRKUBNZWIVCDQ-XWURWHDUNA-N	NNC(=O)c1ccc2[nH]c(-c3csc(O)n3)nc2c1	2.821213	0.29425014	55.84494139	0
ABRLBXDXTNDJJL-GPQMBLKYNA-N	Cn1cc(-c2ncc(-c3nc4cc(Cl)ccc4[nH]3)s2)cn1	2.628598	0.30240309	62.98840042	0
ABRMJILCZVREQN-MPIMZMORNA-N	CC1Cc2cc(Br)c(F)cc2C2(CCc3c(C(=O)O)cccc32)N1	4.087991	0.17682241	-26.32630254	0
ABRMMYPONQTVQN-UHFFFAOYNA-N	CCCc1c(O)ccc2c1OC1(CC2=O)C(Oc2ccc(F)cc2)=C(C(F)(F)F)Oc2cc(O)ccc21	4.135906	0.17142542	8.25608917	0
ABRMNLFFLXZUTH-UHFFFAOYNA-N	CCCc1c(O)ccc2c1OC(c1cccc(S(C)(=O)=O)c1)(c1cc(C)ccc1C)CC2=O	3.339341	0.18680726	26.5773772	0
ABRMXRACNKYIPB-QWOVJGMINA-N	CC(O)C(Nc1ccc([N+](=O)[O-])cc1[N+](=O)[O-])c1nc2cc(C#N)c(C#N)cc2[nH]1	3.669343	0.41948471	72.63466162	0
ABRMZPBUHZXYAD-UHFFFAOYNA-N	CCCc1c(O)ccc2c1OC(c1ccc(OC)c(Cn3ccnc3)c1)CC2=O	3.162087	0.24777306	70.45661014	0
ABRNEJZCGXSYMI-UHFFFAOYNA-N	Nc1sc2c(c1C1(c3ccc(C(F)(F)F)cc3Br)CC(=O)c3ccc4c(c3O1)CCCC4)CCC2	3.786027	0.28043559	7.76778604	0
ABRNHOXPHIFUIP-UHFFFAOYNA-N	CCOc1cc(-c2ccc(C(F)(F)F)cc2)nn1-c1ncnc2sc(CC)cc12	2.712135	0.30384518	101.32196117	0
ABRNUSLRDIZZGZ-PKSOQXRJNA-N	COC(=O)c1cc2nc(-c3cncc(C(F)(F)F)c3)[nH]c2cn1	2.612612	0.30348005	52.27385527	0
ABRNVGFQJGITBU-LNNLXFCONA-N	O=C1CC=C(c2nc3cc(S(F)(F)(F)(F)F)ccc3[nH]2)NN1Cc1ccc(F)cc1	3.479719	0.18841499	13.19919072	0
ABRNZMBUQADRRF-RXEZMTIZNA-N	Cc1cc(Cl)ccc1OC(C)c1nc2c(C(F)(F)F)cccc2[nH]1	2.838937	0.34179029	89.15368351	0
ABROCGYVKQFJQK-QWOVJGMINA-N	CCOc1cc(-c2cccc(F)c2)nn1-c1ccc(C(=O)O)cc1	2.086558	0.30534554	57.87603162	0
ABROCIOVUQPOQI-UHFFFAOYNA-N	O=C(c1ccco1)C1C(=O)c2ccccc2OC1(c1ccc(F)cc1)c1cc(Cl)cs1	3.729379	0.17497288	19.41575591	0
ABRODAAJUJXEGX-UHFFFAOYNA-N	COc1cccc(-c2cc(-c3ccc(OC)c(F)c3)nc3c2oc2ccccc23)c1	2.222162	0.4358205	81.97074884	0
ABROXCSJWXFBKF-VVKINWOJNA-N	COc1cccc(-c2cc(O)cc(-c3nc4c(O)ncnc4[nH]3)c2)c1	2.603124	0.27889516	38.83333088	0
ABRPPOVMUYNLSY-UHFFFAOYNA-N	COC(=O)C1(CC(=O)c2ccc(C)cc2)NC(C)Cc2ccc(F)c(Br)c21	3.640527	0.18260525	10.5405222	0
ABRPPTKFCYXVDP-JJFURXLTNA-N	COc1cc(-c2ccc(C(=O)O)c(F)c2)cc(-c2nc3c(Br)cc(C)cc3[nH]2)c1	2.467434	0.2466648	29.42570337	0
ABRPTCOLNRDTIG-FCEAYJIENA-N	Cc1cc2nc(C(N)CCl)[nH]c2cc1F	3.190864	0.30634629	25.55242948	0
ABRRCDGVXNVNJD-MPIMZMORNA-N	CCC(C)c1nc2cc(S(=O)(=O)Nc3c(C)n(C)n(-c4ccccc4)c3=O)ccc2[nH]1	2.981946	0.25427424	136.65174458	0
ABRUFYCPLSOERT-WYUMXYHSNA-N	FC(F)(F)c1cnc2nc(C3CCOC3)[nH]c2c1	3.163149	0.36519263	29.88095613	0
ABRUYXNAQYSSPW-UHFFFAOYNA-N	CC1Cc2cc(Br)c(F)cc2C(c2cccn2-c2ccc(Oc3ccc(-n4cccc4C=O)cc3)cc2)N1	3.743402	0.18392815	35.69526862	0
ABRVQUGDEDWJKQ-UHFFFAOYNA-N	Cc1cc(-c2nc3c(C)ccc4c3c(c2C)-c2ccccc2C4=O)c(C)s1	2.600379	0.2915402	25.7222343	0
ABRWPKCVGPJRJV-XBTAAFKLNA-N	O=C(Nc1nc(Cc2nc3ccncc3[nH]2)cs1)c1cccc(O)c1	2.426012	0.4283782	129.60699381	0
ABRXGCJIZLHCAD-HOXIHUTENA-N	O=C(O)c1cc2nc(-c3nnn(-c4ccc(F)cc4)c3C3CC3)[nH]c2cc1-c1c2ccc(=O)cc-2oc2cc(O)ccc12	3.178096	0.29550698	30.98917953	0
ABRYEKWSKMQBRZ-LQFNOIFHNA-N	COc1ccc2c(c1)CCC=C2Cc1nc2c(OC(F)(F)F)cccc2[nH]1	2.792866	0.3004742	31.91881396	0
ABRZSOWUNXRQQV-BPACAGAYNA-N	CC(C)(C)OC(=O)NC(=N)c1cccc(-c2nc3ccnc(N)c3[nH]2)c1	2.918968	0.22951492	58.89485286	0
ABSABIWRBGAKRP-PKRZOPRNNA-N	CCn1cc(-c2cc(C(F)F)n3nc(CCc4nc5c(F)c(F)c(F)c(F)c5[nH]4)nc3n2)cn1	3.4142	0.20408356	71.63475016	0
ABSAFJPQSQCCKF-LQFNOIFHNA-N	COC(=O)c1cc(O)cc(OC)c1Oc1cc(C)cc(O)c1-c1nc2c([N+](=O)[O-])cccc2[nH]1	2.840342	0.31477758	64.93905289	0
ABSAMAQQZPJYJJ-WYUMXYHSNA-N	CCCC(c1nc2c(O)c(Br)ccc2[nH]1)C(C)C	3.278321	0.18531674	32.00308863	0
ABSAUFGFWVXBNO-UHFFFAOYNA-N	COc1cccc(C2Oc3ccccc3C(=O)C2C(=O)c2ccco2)c1OCc1cccc(C)c1	3.303851	0.28893015	88.45676842	0
ABSBJXCLDBTOME-UHFFFAOYNA-N	CCC(C)c1ccc2[nH]c(C(C)(C)C)c(C(=O)C(F)(F)C(F)(F)C(F)(F)F)c2c1	3.47179	0.16990183	56.84030266	0
ABSBPHNADHSHTR-UHFFFAOYNA-N	CCCCCS(=O)(=O)c1cccc(C2NC(C)Cc3ccc(F)c(Br)c32)c1	3.541925	0.18991556	18.8269557	0
ABSCHZHFDVPXOP-HXTKINSTNA-N	CC(C)CC(Cc1cccc(Br)c1)c1nc2c(Cl)cc(C(F)(F)F)cc2[nH]1	3.09673	0.2020286	94.15360861	0
ABSCTVJVZNJGRR-UHFFFAOYNA-N	Cc1ccc(C(=O)CC2(c3cccc(F)c3)NC(C)Cc3ccc(F)c(Br)c32)c(O)c1	3.711834	0.20722342	24.64658774	0
ABSFKZREQVKFCI-PINXXQJSNA-N	O=C(CC(NC(=O)OCc1ccccc1)c1nc2cc(S(F)(F)(F)(F)F)ccc2[nH]1)OCc1ccccc1	3.39356	0.27118585	128.82951517	0
ABSFQQXTRODPKJ-PKSOQXRJNA-N	Fc1cc2[nH]c(Cn3ccc4ccc(Cl)cc43)nc2c(F)c1F	2.621058	0.32111374	79.97347855	0
ABSGAGHOSBTMIY-PXPUHDKANA-N	CCC(C)n1ncc(I)c1-c1nc2cc(C(=O)NN)ccc2[nH]1	3.340046	0.27908386	72.31120286	0
ABSGORJWLSQULT-GPQMBLKYNA-N	Nc1cc2nc(-c3cc(Br)ccc3Cl)[nH]c2cc1N	2.459408	0.46048693	50.61810519	0
ABSHDAWXEPXRSA-XQMQJMAZNA-N	O=C1CCc2cc3nc(CC4CC4)[nH]c3cc2N1	2.606649	0.58011059	31.64002382	0
ABSHFEGVFVBTFR-UHFFFAOYNA-N	CCN(CC)c1ccc(-c2nn(C(=O)COc3ccc(C(C)(C)c4ccccc4)cc3)c(=O)c3ccccc23)c(O)c1	2.789102	0.2191285	145.97258103	0
ABSHJECOHQMHSC-UHFFFAOYNA-N	COc1ccccc1-c1[nH]c2cc(F)ccc2c1C#N	2.184331	0.47270768	50.12128273	0
ABSIMKGXAFOAOP-YKIMTMHNNA-N	N#Cc1nc(Cl)cc2[nH]c(CC(N)C(=O)NC(CCC(=O)O)C(=O)O)nc12	3.576869	0.2842417	21.51156116	0
ABSISBXXFGOQAD-UHFFFAOYNA-N	CCCCN(CCCC)c1ccc(-c2nn(-c3cc(C)c4cc(C)cc(C)c4n3)c(=O)c3ccccc23)c(O)c1	2.852403	0.23874871	94.50560272	0
ABSKUSVKTPKFOF-UHFFFAOYNA-N	CC1Cc2ccc(F)c(Br)c2C(c2cccc(OCc3cccc(Br)c3)c2)N1	3.345672	0.30774849	61.09532358	0
ABSLRQOSPGSWTG-QWOVJGMINA-N	Nc1cccc(C#CCNC(=O)Cc2ccc(Cl)cc2Cl)c1Cl	2.50093	0.29707683	98.88192474	0
ABSMCJSLMJMDDR-VVKINWOJNA-N	CN(C)C(=O)c1ccc2[nH]c(C(C)(C)C(C)(C)NC(=O)OC(C)(C)C)nc2c1	2.806303	0.3248618	94.92920758	0
ABSMZCAQDHGHCZ-JJFURXLTNA-N	Nc1cc2nc(-c3c(NC(=O)c4ccccc4Cl)sc4c3CCC4)[nH]c2cc1N	2.616999	0.27706232	101.37749745	0
ABSOUVGSXKXVNC-UHFFFAOYNA-N	CCOc1cc(-c2ccc(C(F)(F)F)cc2)nn1C(=O)C(C)Oc1ccccc1OC	2.931155	0.25643138	109.70563255	0
ABSPLZRPPJCPEY-UHFFFAOYNA-N	COc1ccc(C(C)c2cc3c4c(c(O)ccc4n2)C(=O)c2ccccc2-3)cc1	2.865468	0.24446804	42.39321548	0
ABSPNWXILQJZCC-HTXNQAPBNA-N	CCOC(=O)Cc1[nH]c2ccc(C(C)CC)cc2c1C(O)C=Cc1c(C2CC2)nc2ccccc2c1-c1ccc(F)cc1	3.811644	0.1757388	97.50036985	0
ABSPUDGTTSMYOO-UHFFFAOYNA-N	COc1cc(C)nc(C2CC(=O)c3cc(C)cc(N)c3O2)c1	3.284751	0.27744338	4.45661837	0
ABSQHZWWHZKHPH-UHFFFAOYNA-N	CCOC(=O)C(=O)c1c(-c2ccc(Cl)cc2Cl)[nH]c2c([N+](=O)[O-])cc(S(=O)(=O)Nc3ccccc3OC)cc12	2.82514	0.28018324	129.38783087	0
ABSQKAFTKCAHKK-UHFFFAOYNA-N	CN1CC(=O)C2(C=C1CN)Oc1cc(O)ccc1C(=O)C2c1ccc(F)cc1	4.375714	0.16440731	-41.36468525	0
ABSQMBWDCAKCCN-HCKMINDGNA-N	Oc1cccc(CCc2nc3nc(Cl)cnc3[nH]2)c1	2.665265	0.21337743	59.1370341	0
ABSQOSRGBRXVDI-UHFFFAOYNA-N	COCC1(CCCCC2OCCO2)Oc2cc(O)ccc2C(=O)C1c1ccc(F)cc1	3.773477	0.19118544	-1.62603874	0
ABSQTANMHVSDHG-OKPOJWAQNA-N	O=C1c2ccc(O)cc2OC2(CCC(C(=O)O)(c3cccc(Cl)c3)CC2)C1c1ccc(F)cc1	3.752843	0.29644853	9.38013284	0
ABSRFLBUUMFHFW-NPVYFSBINA-N	CC(=O)N(Cc1ccc2c(O)nc(O)nc2n1)C(C)=O	3.159218	0.17806843	22.38450748	0
ABSSZUSYCHXREP-LILDFLRNNA-N	Fc1cncc(Cl)c1Cc1nc2ncc(Br)c(Cl)c2[nH]1	3.079562	0.22809077	39.68299397	0
ABSTWOBRZOWOPE-UHFFFAOYNA-N	CCOc1cc(-c2cccc(F)c2)nn1-c1cccc(C(F)(F)F)n1	2.47581	0.29051179	75.23442776	0
ABSVDGQZCXNXIG-DUQAYUGVNA-N	COc1cc2nc(C=Cc3c(C)nn(Cc4ccc(Cl)cc4)c3Cl)[nH]c2cn1	2.718519	0.23360036	118.94422416	0
ABSVVRYVIJDOAJ-UHFFFAOYNA-N	Cc1cc(N)c2c(c1)C(=O)CC(C)(c1c(C)oc3ccc(O)cc13)O2	3.582579	0.25128893	-7.44491153	0
ABSVXQXAOWZKDH-UYBDAZJANA-N	CN(C)S(=O)(=O)c1cccc2[nH]c(C3C=C(c4ccc(Cl)cc4)NO3)nc12	3.367804	0.20156677	24.05478544	0
ABSVYMZAVRPINK-LILDFLRNNA-N	O=[N+]([O-])c1cccc(CCc2nc3c(F)c(F)c(Cl)cc3[nH]2)c1	2.547451	0.37196791	70.98419886	0
ABSWBUKOPXXUBB-SREBMQDQNA-N	Cc1ccc2c3c(c(CCC(=O)O)c(-c4ccc(Cl)c(Cl)c4)nc13)-c1ccccc1C2=O	2.518442	0.27422899	32.03992522	0
ABSWQWFWOMVQNK-MPIMZMORNA-N	COc1ccc(Br)c(CC#CCNC(=O)Cc2ccc(Cl)cc2Cl)c1	2.495968	0.31929459	128.46786439	0
ABSXBIOCRJAHSD-JTCFVIJGNA-N	COC(=O)CC(NC(=O)OC(C)(C)C)C1(CF)Oc2cc(OC)cc3c2C(=O)C1C3	4.885872	0.2064204	6.07626451	0
ABSXHIGMZVWQJO-UHFFFAOYNA-N	CC(Cn1cncn1)c1nc(-c2ccc(N(C)S(C)(=O)=O)cc2)cs1	3.157854	0.36342504	95.63083867	0
ABSXMPPYRYNIQH-UHFFFAOYNA-N	CCN(c1ccc(-c2csc(Cc3ccc(F)cc3)n2)cc1)S(C)(=O)=O	2.212826	0.3850332	151.18842476	0
ABSYJLYEMDGVKB-UHFFFAOYNA-N	CCOc1cc(-c2cc(Cl)ccc2Cl)nn1C(=O)CN1CCN(S(=O)(=O)c2ccc(C)cc2)CC1	2.629665	0.2993354	147.30067422	0
ABSYVVXPBCUNFX-UHFFFAOYNA-N	CCOc1ccc(-c2nn(C(=O)C(C)Oc3ccc(F)cc3F)c(=O)c3ccccc23)cc1OCC	2.926912	0.32105412	128.01506918	0
ABSZVYVIGQMUAH-UHFFFAOYNA-N	CC1Cc2cc(Br)c(F)cc2C2(CC(C(=O)OC(C)C)(C(=O)OC(C)C)C2)N1	4.282463	0.14859955	-5.52350163	0
ABTBMQOTXZLYSA-LILDFLRNNA-N	COc1ccc(S(=O)(=O)NC(c2nc3cc(I)ccc3[nH]2)C(C)O)cc1	3.166899	0.33336471	111.32536474	0
ABTBZWZXINLZMS-UYBDAZJANA-N	CN(C)CCOc1ccc2[nH]c(-c3cc(I)ccc3F)nc2c1	2.365592	0.31214298	90.09672925	0
ABTCXDKTYOWBDI-UHFFFAOYNA-N	O=C1CC(c2ccncc2Cl)Oc2c1ccc1c2CCCC1	3.132931	0.3116593	3.97363694	0
ABTDSHAMPHZUPX-GPQMBLKYNA-N	Cc1cc2nc(C3=C(N)C(C)(C)OC3=O)[nH]c2cc1F	2.966616	0.27578634	7.04128151	0
ABTDZUBOYYGXNU-ULECWWEZNA-N	NC(=O)c1cccc(CC(N)c2nc3ccc(Oc4ccccc4)cc3[nH]2)c1	2.633847	0.38290085	112.75376313	0
ABTHKRIYOFFMED-VVKINWOJNA-N	O=C(Cc1ccc(Cl)cc1Cl)NCC#Cc1ccc(C(=O)O)cc1I	2.50621	0.26262108	95.78814776	0
ABTHOGGOTDSNEO-PKSOQXRJNA-N	Clc1cnn(COc2cccc(-c3nc4ccncc4[nH]3)c2)c1	2.485641	0.28412519	88.61353694	0
ABTHOQARKGUFTA-KRSWERPXNA-N	CCC1(CC)OCC(C2NC(C)Cc3cc(Br)c(F)cc32)O1	4.254507	0.18492024	-34.8698072	0
ABTHXTSIZLVOHK-PINXXQJSNA-N	CC(C)CCCC(NC(=O)OCC1c2ccccc2-c2ccccc21)c1nc2cc(I)ccc2[nH]1	3.104417	0.22110976	138.64423011	0
ABTIHWWAQZRJSG-YCQLCJMPNA-N	COc1ccc2nc(C(C(C)C)N(C)C(=O)OC(C)(C)C)[nH]c2n1	3.389144	0.21783526	66.07456275	0
ABTIHWYPNKKJFF-PKSOQXRJNA-N	CC(=O)c1nc(C#CCNC(=O)Cc2ccc(Cl)cc2Cl)cnc1Br	2.904572	0.21237722	103.27669965	0
ABTJVEGSLDETGV-ORVKFNBTNA-N	O=C(Cc1ccc(Cl)cc1Cl)NCC#Cc1ccc(S(=O)(=O)NC(CO)C(=O)O)cc1	2.913865	0.30014735	147.35118851	0
ABTKRJKBPJZQPE-UHFFFAOYNA-N	COc1ccc(Cl)cc1C#Cc1cc(N)c(F)c([N+](=O)[O-])c1	2.617025	0.33964662	49.78104735	0
ABTLBWKBTMMCEZ-LBOYIXSDNA-N	Nc1ccc(N=Nc2ncc(C#CCNC(=O)Cc3ccc(Cl)cc3Cl)cc2Br)c(N)c1	3.090357	0.2257429	127.53204156	0
ABTLYBOICXPGJI-HCKMINDGNA-N	CC(C)C(C)(O)c1nc2c(OC(F)(F)F)cccc2[nH]1	3.259537	0.27181858	38.19747279	0
ABTMHSZGJUGQJE-LUXCBXFANA-N	CCC1Cc2nc3nc(O)nc(O)c3cc21	3.907848	0.13809499	-12.0415468	0
ABTNDJLZPZXGBB-NPVYFSBINA-N	CN1CCC(C)(O)C(c2ccc3c(O)nc(O)nc3n2)C1	4.034869	0.16670363	-17.44823021	0
ABTNQEAHVWJCKP-UYBDAZJANA-N	COCCOc1ccc(-c2nc3ccc(F)c(F)c3[nH]2)cc1[N+](=O)[O-]	2.489011	0.30088412	68.27551367	0
ABTOHOYERHWMKL-UHFFFAOYNA-N	CCCc1c(O)ccc2c1OC(c1ccc(F)c(F)c1)(C(C)Cl)CC2=O	3.776107	0.17607043	5.88464646	0
ABTOJYUWAOXFGE-TWHWNZIYNA-N	Cc1nn(C)c2sc(C(=O)NC(C)c3nc4nc(S)nc(O)c4[nH]3)cc12	3.767992	0.28893901	78.25118849	0
ABTOLDHCJBLKGG-GPQMBLKYNA-N	Cc1cc2nc(C3=C(N)C(C)(C)OC3=O)[nH]c2c(C)n1	3.247008	0.24646624	-2.32094965	0
ABTPMTJKLCHZER-MUFRBBCQNA-N	COc1cc(C=Cc2nc3c(F)cc(C)cc3[nH]2)cc(Cl)c1OCC(C)C	2.632941	0.26629493	101.07322419	0
ABTQZXNGGQZXDJ-MBIOIUMFNA-N	O=C1c2c3cc(OC4OC(CO)C(O)C(O)C4O)cc2OC(c2cc(OCc4ccccc4)ccc2O)C1C(c1ccc(O)cc1)O3	5.223005	0.2851816	88.78109288	0
ABTRCGKMXSFRLR-YAQRNVERNA-N	COCC(=O)Cc1nc2c(F)c(F)c(Br)cc2[nH]1	2.933849	0.16981156	31.85091134	0
ABTSQANLJQTZES-XNKQNWKZNA-N	COc1cc2nc(C3CC4C=CC3C4)[nH]c2cc1OC	4.187087	0.3211548	23.34056921	0
ABTSZJCQBIISBW-LQFNOIFHNA-N	c1cnc2c(c1)c1nc(-c3csc(C4CCCO4)n3)[nH]c1c1cccnc12	3.285458	0.33586066	35.88912468	0
ABTTUZDHXQCOTL-UHFFFAOYNA-N	CCn1nc(C)c2c(C(=O)n3nc(-c4ccc(C(F)(F)F)nc4)cc3OC)cc(C)nc21	2.979867	0.22674527	91.14499411	0
ABTUKKLWZZVWPX-GPQMBLKYNA-N	COc1cc2nc(C#Cc3ccccc3)[nH]c2cc1Cl	2.403055	0.27856208	55.76733556	0
ABTUUYGPNUWHDO-PJQSKVNONA-N	Cc1cc(C)c2[nH]c(-c3c(NC(=O)c4ccccc4Cl)sc4c3CCC4)nc2c1	2.508831	0.24612929	111.42190035	0
ABTVCQMQCPGABZ-QWOVJGMINA-N	N#Cc1cc(Br)c2nc(-c3cc(N)cc4ccccc34)[nH]c2c1	2.575203	0.27219586	34.73264056	0
ABTVRIVOIKGJRS-SREBMQDQNA-N	CCOc1cc(CC#N)cc(C#CCNC(=O)Cc2ccc(Cl)cc2Cl)c1OCC(F)(F)F	2.889721	0.30013537	130.35571403	0
ABTVVMDCRDQSIW-UHFFFAOYNA-N	COc1cc2c3c(c1)OC(c1cnc4ccc(Cl)nn14)C(C2)C3=O	4.535062	0.19263643	-0.77198259	0
ABTWSNCUINURLR-MMRXBHCZNA-N	COc1c(C(=O)O)csc1C#CCNC(=O)Cc1ccc(Cl)cc1Cl	2.800746	0.26051266	90.8504918	0
ABTXKTNXTIMBEB-UHFFFAOYNA-N	COC(=O)C1CN(C(=O)OC(C)(C)C)CCC12CC(=O)c1ccc3c(c1O2)CCCC3	4.157413	0.27632065	25.73287691	0
ABUACDNHYPUNER-XOELGRHUNA-N	CC(c1ccccc1)N(Cc1nc2c(N)ncnc2[nH]1)C(=O)OCC1c2ccccc2-c2ccccc21	3.221615	0.2024548	109.92437933	0
ABUBYSRHSKUWKJ-UHFFFAOYNA-N	COc1cc2c3c(c1)OC(C)(c1ccoc1)C(C2)C3=O	4.566876	0.1780024	-14.92896702	0
ABUCVDAQRUOMTO-FQFUPTBWNA-N	N#Cc1cc(O)cc(-c2nc3c(O)ncnc3[nH]2)c1	2.951634	0.25579132	13.13077809	0
ABUCVYWILRZTPK-UHFFFAOYNA-N	Cc1ccc(-c2cc3c4c(cccc4n2)C(=O)c2ccccc2-3)nc1	2.201241	0.21585702	21.69780536	0
ABUDAZSKPKVSNB-NSJMMFDCNA-N	CC12CCC3C(CC=C4CC(OC5OC(c6nc7ccncc7[nH]6)C(O)C(O)C5O)CCC43C)C1CCC2=O	4.923567	0.26395075	-18.96303939	0
ABUDLYCYMBONAW-VEORKLDJNA-N	CCOC(=O)Cc1ccc2nc(C3(NC(=O)OC(C)(C)C)C4CCCOC4C3(C)C)[nH]c2c1	4.059135	0.23110489	46.54996012	0
ABUDVVBQEKSKJH-HCKMINDGNA-N	CC(C)(C)C(=O)N1CSCC1c1nc2cnc(Br)cc2[nH]1	3.644962	0.31475721	26.8444533	0
ABUFJPUNFFBXEN-UHFFFAOYNA-N	CCOC(=O)CC1(C=P(c2ccccc2)(c2ccccc2)c2ccccc2)NC(C)Cc2ccc(F)c(Br)c21	4.010199	0.13266231	10.12473233	0
ABUFLBKYPVSDGZ-UHFFFAOYNA-N	Cc1ccc2c3c(cc(-c4ccc(S(=O)(=O)NCCCN(C)C)cc4)nc13)-c1ccccc1C2=O	2.487658	0.23904866	86.68417492	0
ABUFPYOWEWFBOZ-CATZCVBWNA-N	COc1ccc(S(=O)(=O)Nc2cccc3cc(-c4nc5cc(F)cc(C(=O)O)c5[nH]4)[nH]c23)cc1	2.70834	0.18563221	101.60209187	0
ABUFRHSAKWEWKK-QWOVJGMINA-N	CCCn1cnc2cc(-c3nc4c(Br)c(F)ccc4[nH]3)cc(Br)c21	2.877882	0.2042147	38.98097416	0
ABUGEDOJKRPPLY-PKSOQXRJNA-N	NCC(Cc1ccc(Cl)cc1)c1nc2c(F)cc(Cl)cc2[nH]1	2.918117	0.23888648	52.20480569	0
ABUHNBRBRHKBLS-UHFFFAOYNA-N	CC1Cc2cc(Br)c(F)cc2C2(CC=Cn3c2nc(CCl)cc3=O)N1	4.828293	0.11096145	-43.93755624	0
ABUHOUZVCSFGMX-UHFFFAOYNA-N	O=C(c1cccs1)c1c(C(F)(F)C(F)(F)C(F)(F)F)[nH]c2cccc([N+](=O)[O-])c12	3.043742	0.3627465	52.54535867	0
ABUHVLPHBOEYBI-UJCDNLLBNA-N	CC1(c2ncccc2Cl)Oc2cc(OC3OC(CO)C(O)C(O)C3O)cc3c2C(=O)C1C(c1ccc(O)cc1)O3	5.394265	0.19995458	19.05070929	0
ABUHWAWMTNFBMF-YHEZKLNINA-N	COC1C(OC(=O)c2ccc(C)[nH]2)C(O)C(Oc2ccc3c(c2C)OC(=O)C(NC(=O)c2[nH]cc(C(=O)NC4C(=O)Oc5c(ccc(OC6OC(C)(C)C(OC)C(OC(=O)c7ccc(C)[nH]7)C6O)c5C)C45NC(C)Cc4ccc(F)c(Br)c45)c2C)C3=O)OC1(C)C	7.5735	0.10947002	-42.81689656	1
ABUJCBNSGNSLNT-UHFFFAOYNA-N	CCCc1c(O)ccc2c1OC1(CC2=O)c2cc(C)ccc2CC1C	4.092441	0.17630882	-9.61455861	0
ABUJLIWLZGOLGA-HXTKINSTNA-N	O=C(Cc1ccc(Cl)cc1Cl)NCC#Cc1cccc(OCCn2ccnc2)c1	2.511785	0.34169442	186.77302769	0
ABUJTIUEIHURRH-WKAABZQDNA-N	CC(N)(c1ccc(S(=O)(=O)O)cc1)c1nc2cc(CN3CCOCC3)ccc2[nH]1	3.036266	0.26749282	76.41920665	0
ABUKHPVPNYZHIS-UHFFFAOYNA-N	COc1cc2c3c(c1)OC1(CS(=O)(=O)c4cc(C(F)(F)F)ccc41)C(C2)C3=O	5.10387	0.22437183	-22.6344467	0
ABULYRCPDBQHHD-UHFFFAOYNA-N	CC1Cc2cc(Br)c(F)cc2C(C)(CCCCN2C(=O)c3ccccc3C2=O)N1	3.540693	0.2816777	24.65060724	0
ABUMILWYGUGQGT-DFLUKEIKNA-N	NC(=O)c1cc(C2(c3ccccc3)Oc3cc(O)ccc3C(=O)C2c2ccc(F)cc2)c[nH]1	3.637501	0.24227244	8.31188609	0
ABUMLKIFEQHNBE-HPHMPNDVNA-N	COc1ccc(Cl)cc1C#Cc1cc(C)c2c(c1)c(N)nn2C	2.694466	0.20938151	50.56888114	0
ABUNHBMMXVDIQO-PKSOQXRJNA-N	Clc1cc(Br)cc2[nH]c(-c3ccccc3OCc3cscn3)nc12	2.539325	0.35767557	83.84822865	0
ABUOKJSLCSCAEF-UCMAGDEDNA-N	Cc1ccc2nc(Cn3cc(I)c(C(=O)O)n3)[nH]c2c1C	2.854078	0.27081142	54.98962482	0
ABUQBJZTUDHXJR-UHFFFAOYNA-N	CC1Cc2ccc(F)c(Br)c2C(c2ccc(Br)cc2F)(C(F)(F)F)N1	3.862692	0.21172373	-8.51997333	0
ABUQEZHAXULOHW-GVNRTFHHNA-N	O=C(O)c1cc2nc(-c3cc(C(F)(F)F)ncc3Br)[nH]c2cc1-c1c2ccc(=O)cc-2oc2cc(O)ccc12	3.153213	0.21371871	25.51157505	0
ABUQJKYYQLVIPF-UYBDAZJANA-N	O=[N+]([O-])c1ccc(N2CCCC2)c(-c2nc3cc4c(cc3[nH]2)OCCO4)c1	2.498068	0.43612671	56.3710723	0
ABUSHDKJMPYFOF-UHFFFAOYNA-N	CCCC(=O)C1(C)Oc2cc(OC)cc3c2C(=O)C1C3	4.43624	0.16789416	-10.91437287	0
ABUSKPINKSDCOS-UHFFFAOYNA-N	Nc1ccc2c(c1)oc1ccc(-c3cc4c5c(cccc5n3)C(=O)c3ccccc3-4)cc12	2.431769	0.32020366	17.14945343	0
ABUSXOUZVVMMQG-UHFFFAOYNA-N	C=C(C)C(=O)OCCOc1ccc(O)n1-c1cc(C(=O)OC)c(Br)cc1Cl	2.96218	0.16344008	38.81116026	0
ABUWMGZYEDCMEQ-PKRZOPRNNA-N	COC(=O)c1ccc2nc(-c3cc4ccccc4n3CCOc3ccccc3Cl)[nH]c2c1OC	2.633394	0.26424874	120.64686181	0
ABUYHFZKDZRKGA-XBXBPLPCNA-N	COc1cccc(OCc2ccc(-c3nc4cccc(C(=O)O)c4[nH]3)cc2)c1	2.099705	0.35023003	100.90184297	0
ABUYQCLMUUQDIK-ZYMSVLFVNA-N	O=C1c2ccccc2-c2c(C(C(=O)O)c3cccc(Cl)c3)c(-c3ccccc3)nc3cccc1c23	2.950104	0.30273515	46.49990918	0
ABUZEJCSODGRAJ-LBOYIXSDNA-N	O=S(=O)(Nc1ccccc1-c1nc2cc(Cl)c(OC(F)(F)F)cc2[nH]1)c1cc(F)ccc1F	2.576672	0.28226763	123.38152892	0
ABVAKQDMDGMLAD-PKSOQXRJNA-N	Cc1cc(C)c2c(c1)NC(=O)C21CC(=O)c2cc(C)cc(N)c2O1	3.955259	0.25611763	-35.59176934	0
ABVAXVMTWPLWAZ-AWEZNQCLNA-N	CC1(C)c2nc3cccc4c3c(c2CCC1O)CC4	3.359973	0.19423052	-8.95672145	0
ABVBIXNJVNVKGC-UHFFFAOYNA-N	CCOC(=O)C1C2CN(C(=O)OC(C)(C)C)CC(CC13Oc1cc(OC)cc4c1C(=O)C3C4)N2C	5.892454	0.1719801	-1.14515573	0
ABVBLBAZNHFDEQ-LILDFLRNNA-N	CCOC(=O)c1ccc2nc(-c3cccc(OC)c3O)[nH]c2c1	2.142584	0.36329709	85.1766755	0
ABVCNXDJTNVNKK-RRLSAOFWNA-N	Cn1nc(C(=O)O)c(I)c1-c1nc2nc(S)nc(O)c2[nH]1	3.673205	0.24078611	-6.9513401	0
ABVCNYFKUPBZSJ-UHFFFAOYNA-N	COP(=O)(OC)C(=[N+]=[N-])c1cc2c3c(cccc3n1)CC2	3.437259	0.21111499	24.82370511	0
ABVDGVQOSZQNIM-QWOVJGMINA-N	OCc1ccc2nc(-c3ccc(-c4cc(Cl)ccc4Cl)o3)[nH]c2c1	2.347662	0.33898146	66.67252565	0
ABVDHRRVBSXRHD-LILDFLRNNA-N	Cc1cc2c(Br)ccc(-c3nc4ccncc4[nH]3)c2o1	2.703044	0.25792338	32.70693389	0
ABVDZYXDOJHWTR-NSJMMFDCNA-N	CCCCN(Cc1nc2cc(Br)c(C(F)(F)F)cc2[nH]1)C(=O)OCC1c2ccccc2-c2ccccc21	2.796478	0.194725	109.59890952	0
ABVFBNYILLDIJA-XBTAAFKLNA-N	O=C1COc2cc3nc(-c4ccnc(SCC(F)(F)F)c4)[nH]c3cc2N1	2.971717	0.3260688	45.95769285	0
ABVFRPKLADZTGR-LILDFLRNNA-N	Nc1cccc(O)c1-c1nc2cc(SC(F)(F)F)ccc2[nH]1	2.664792	0.20057169	31.06078193	0
ABVGGEGXSJMOER-UHFFFAOYNA-N	O=C1c2ccccc2-c2cc(-c3cccc(-n4cccc4)c3)nc3cccc1c23	2.312719	0.29445247	28.70537	0
ABVGSYZYOPVOTC-UHFFFAOYNA-N	COc1ccc(Cl)cc1C#Cc1ccc(OCc2ccccc2)nc1	2.151406	0.41472196	109.33317392	0
ABVHJHOGOLAOGZ-UYBDAZJANA-N	COc1cccc(C2(c3nc4nc(Br)ccc4[nH]3)CCCC2)c1	2.779659	0.3226945	28.32793249	0
ABVHOHBMGBLSGL-GPQMBLKYNA-N	O=Cc1ccc(OCCc2nc3nc(Br)cnc3[nH]2)cc1	2.742552	0.27896101	67.46401169	0
ABVHSHKFDOPIGQ-LQFNOIFHNA-N	CCOC(=O)CNc1ccc(-c2nc3c(OC(F)(F)F)cc(Br)cc3[nH]2)cc1	2.560568	0.18738066	85.29884189	0
ABVIZSHBQBSEIP-UHFFFAOYNA-N	Cc1cc(C)c(O)c(-c2cc3c4c(ccc(C)c4n2)C(=O)c2ccccc2-3)c1	2.459151	0.24055013	30.23591957	0
ABVLFNMMQPNFGK-XGAVOSJGNA-N	Oc1cccc2nc(C=Cc3cccc(I)c3)[nH]c12	2.599856	0.27928483	61.04805547	0
ABVLGNOKHLXJFE-QWOVJGMINA-N	Cc1nn(C)c2c1c(C(F)(F)F)cc(=O)n2Cc1nc2c(Cl)cccc2[nH]1	2.873849	0.25121366	64.56858336	0
ABVLYALLNVQQDK-UHFFFAOYNA-N	CCOc1ccc(OCC)c(C2(C)Oc3cc(OC)cc4c3C(=O)C2C4)c1	4.177058	0.23121074	-4.09167289	0
ABVOCTHBBCIKDI-FQFUPTBWNA-N	N#Cc1cc(F)ccc1-c1nc2cc(S(=O)(=O)O)ccc2[nH]1	2.409342	0.35240104	42.19415657	0
ABVONHROPFRNHR-CMLSCEPHNA-N	Cc1c(-c2c[nH]c(C(=O)O)c2)[nH]c2c(C(=O)O)cccc12	2.571251	0.30197069	29.96224225	0
ABVONOBEMBVAOS-PKSOQXRJNA-N	CCCCOc1cc2nc(-c3ccc(S(=O)(=O)Cl)c(Cl)c3)[nH]c2cc1Br	2.508378	0.19525579	73.37685492	0
ABVPAKJQDLZRNC-LQFNOIFHNA-N	Nc1ccc(C(=O)CCc2nc3ccc(Br)c(C(F)(F)F)c3[nH]2)cc1	2.65102	0.29509397	63.6771736	0
ABVUUUGIZGOQMI-YHMJCDSINA-N	Clc1ncnc2nc(CC3COCCO3)[nH]c12	3.474611	0.29672818	27.13321429	0
ABVVLXVZOQCJCC-UHFFFAOYNA-N	CC1CNCCC12Oc1cc(O)ccc1C(=O)C2c1ccc(F)cc1	4.163636	0.19899448	-36.21211171	0
ABVVPOJGLVRZCR-UHFFFAOYNA-N	O=C1c2ccccc2-c2cc(Cc3cc(F)ccc3Br)nc3cccc1c23	2.380586	0.22806903	41.58777641	0
ABVVULSBVZXQSQ-MRSUPTMINA-N	Cc1cc(N)c2c(c1)C(=O)CC(CCl)(c1cc(C)n(CC(N)=O)c1C)O2	3.800898	0.18997481	-4.62347407	0
ABVVXFSILJAQRH-UHFFFAOYNA-N	COC(=O)CCCCC(C)c1cc(-c2cccc(OC)c2)c2oc3ccccc3c2n1	2.927939	0.24574929	91.01141329	0
ABVXCSROSUFDGY-XBTAAFKLNA-N	N#Cc1ccc2nc(-c3cc(-c4cccc(Cl)c4)[nH]n3)[nH]c2c1	2.487611	0.43783703	63.74821944	0
ABVXWGZZGPHOLU-UHFFFAOYNA-N	CCn1nc(C)c(-c2cc3c4c(cccc4n2)CC3)c1C	2.544134	0.24383833	27.071876	0
ABVYETJVWVZPJZ-HCKMINDGNA-N	CCCOc1cc2nc(-c3ccc(Br)o3)[nH]c2cc1Br	2.533033	0.25333566	70.285405	0
ABVYNLUAOVNSFI-LILDFLRNNA-N	CCCC(c1nc2cc(C#N)c(C#N)cc2[nH]1)C(C)C	3.341053	0.2996099	32.53785482	0
ABVYNQSTXBKKEN-GVNRTFHHNA-N	O=C(O)c1cc2nc(-c3cnc(Cc4ccccc4)s3)[nH]c2cc1-c1c2ccc(=O)cc-2oc2cc(O)ccc12	3.024914	0.26095883	71.40485021	0
ABVYYJPYPMEEDC-SWQYCRJUNA-N	Cc1cc2nc(CCOCCOCCOCCOCCOCCOCCOCCOCCNC(=O)OC(C)(C)C)[nH]c2c(C)n1	3.268131	0.33228241	105.48274481	0
ABVZDVCWVMQQBN-PKSOQXRJNA-N	CC1Cc2ccc(F)c(Br)c2C(C)(c2ccc3[nH]cnc3c2)N1	3.865443	0.18351803	-4.31824805	0
ABVZOWRKZKWOGS-UHFFFAOYNA-N	COC(=O)c1ccc2c(C3CCCCC3)c(C#Cc3cc(Cl)ccc3OC)[nH]c2c1	2.669527	0.23959935	77.35874482	0
ABVZPMICUKPFFS-XVNBXDOJNA-N	O=C(C=Cc1ccc(Cl)cc1)c1coc2ccc(Cl)cc12	2.194804	0.44203617	88.590748	0
ABVZRECWCNJPCC-UHFFFAOYNA-N	COC(=O)c1cc(C2(C)NC(C)Cc3cc(Br)c(F)cc32)ccc1Br	3.642694	0.18647606	10.16404031	0
ABVZWUFANNQNJO-VAWYXSNFNA-N	Cc1ccc(C2(C=CN(C)C)NC(C)Cc3ccc(F)c(Br)c32)cc1	3.969336	0.11168398	-21.4358456	0
ABWBISWHKIHSOD-UHFFFAOYNA-N	Cc1cc(N)c2c(c1)C(=O)CC(c1ccc(Br)cc1)(c1cncnc1)O2	3.428534	0.25506485	7.55583873	0
ABWCQCJVGXZCRC-LKHHGCNMNA-N	CC(C)(C)OC(=O)NC(c1nc2ccc3c(c2[nH]1)C(=O)c1ccccc1C3=O)C1CCCC1	3.209042	0.24405995	66.90978593	0
ABWCSESMBLRQLS-CMLSCEPHNA-N	O=c1c2cc(Cl)ccc2cnn1-c1cc(O)nc(O)n1	2.798482	0.2903504	28.8439494	0
ABWCUYNKEYMUJL-QWOVJGMINA-N	Cc1cc(N)c2c(c1)C(=O)CC(c1ccc(Br)cc1)(c1ncc[nH]1)O2	3.554663	0.24442558	-4.10156664	0
ABWCYEFEDDQRQR-UHFFFAOYNA-N	COc1cc2c3c(c1)OC(C)(c1cc4cccc(OC)c4o1)C(C2)C3=O	4.316426	0.19697252	9.36772923	0
ABWCYVZVFFNXKM-UHFFFAOYNA-N	COc1ccc(Cl)cc1C#Cc1cn(CC(F)(F)F)nc1[N+](=O)[O-]	2.932611	0.33418205	58.11191122	0
ABWDBMJPPOFBBF-LILDFLRNNA-N	Cc1nc(-c2c[nH]cc2-c2nc3cnc(Br)cc3[nH]2)cs1	3.126238	0.4507231	34.46170079	0
ABWDNAPUDAFWLF-UVYCMXJJNA-N	O=C1c2c3cc(OC4OC(CO)C(O)C(O)C4O)cc2OC(c2c(-c4ccc(Br)cc4)nc4ncccn24)C1C(c1ccc(O)cc1)O3	5.566132	0.21390855	65.36673946	0
ABWDRNVAFAJMFN-VNYHPJRMNA-N	CSCCC1NC(=O)C(C(C)O)NC(=O)C(CCCCN)NC(=O)C(CCCNC(=N)N)NC(=O)C2CSSCC3NC(=O)C(CO)NC(=O)CNC(=O)C(CO)NC(=O)C(CSSCC(N)C(=O)NC(CCCCN)C(=O)NCC(=O)NC(CCCCN)C(=O)NCC(=O)NC(C)C(=O)N4CCCC4C(=O)N2)NC(=O)C(CSSCC(C(N)=O)NC(=O)C(CCCCN)NC(=O)CNC(=O)C(CCCNC(=N)N)NC(=O)C(CCCNC(=N)N)NC(=O)CNC3=O)NC(=O)C(Cc2nc3c(Br)cc(OC(F)(F)F)cc3[nH]2)NC(=O)C(Cc2ccc(O)cc2)NC1=O	9.574974	0.10912141	-92.07397412	1
ABWFRSUXGDBMOL-CMLSCEPHNA-N	O=S(=O)(O)c1ccc2[nH]c(-c3ccc(OC4CCC4)cc3)nc2c1	2.221519	0.32249732	89.16490347	0
ABWGNZZOPKECKG-LNNLXFCONA-N	CCCOc1cc2nc(CSc3nnc(C4CC4)n3Cc3ccccc3)[nH]c2cc1Br	2.527767	0.26706384	167.1981699	0
ABWHTRRFTLSYRH-HXTKINSTNA-N	CCOc1ccccc1C(N)(c1nc2cc(S(=O)(=O)N(CC)CC)ccc2[nH]1)C(F)(F)F	3.277759	0.27399624	119.03262039	0
ABWHXOZJBVAHCY-UCMAGDEDNA-N	CC(C)(C)OC(=O)NCc1nc(-c2nc3cncc([N+](=O)[O-])c3[nH]2)cs1	2.934068	0.25256249	79.62902452	0
ABWINKBSWAOEBX-SREBMQDQNA-N	Cc1nccc2nc(CCCCCCCCCCCCCCCCCC(C)C)[nH]c12	2.507017	0.3616168	74.89903442	0
ABWJUUXJSPXRKO-LNNLXFCONA-N	CC(F)(F)c1ccc(F)cc1C#CCNC(=O)Cc1ccc(Cl)cc1Cl	2.625021	0.29253625	108.38927949	0
ABWJYQBKJLVRCH-PWIKPTQSNA-N	Nc1cc(C(=O)O)cc(-c2nc3c4ccccc4c4ccccc4c3[nH]2)c1	2.297857	0.23272651	17.56625877	0
ABWKESIOJMCOEX-PKSOQXRJNA-N	CC(c1nc2nc(Br)cnc2[nH]1)c1ccccc1C(F)(F)F	3.400945	0.20168103	48.06265911	0
ABWKGIGKRSGDPX-UHFFFAOYNA-N	COc1ccc(Cl)cc1C#Cc1ccc(C=C(C#N)C#N)c2nsnc12	3.178191	0.27456509	52.52430555	0
ABWKLBSNEJVHKQ-KHDYJPNQNA-N	C=CCC(C)(N)c1nc2c(C(=O)Nc3ccc(F)c(C(F)(F)F)c3)cccc2[nH]1	3.206168	0.2357277	97.99792548	0
ABWLHASOSFCIML-UHFFFAOYNA-N	Cn1cc(-c2[nH]c3ccc(S(C)(=O)=O)cc3c2C#N)c2ccccc21	2.549533	0.39860086	63.74741032	0
ABWLWMGXWBCOHD-LQFNOIFHNA-N	COc1nccc2nc(-c3ccccc3OCc3ccc(Br)cc3)[nH]c12	2.292817	0.31266443	93.48421725	0
ABWNMIFBYAQMJB-PKSOQXRJNA-N	Cc1onc(-c2nc3ncc(I)cc3[nH]2)c1COc1ccccc1Cl	2.729207	0.26561252	86.55936956	0
ABWOXPOBYJYZMC-MMRXBHCZNA-N	O=C1COc2cc3nc(CSc4nnc(-c5ccc6c(c5)OCO6)o4)[nH]c3cc2N1	2.822845	0.49789274	125.36266208	0
ABWPAYXYPARIJY-VJSLDGLSNA-N	COc1cc2nc(CCSC(c3ccccc3)(c3ccccc3)c3ccccc3)[nH]c2cn1	2.610564	0.29304706	68.18541488	0
ABWPIROVWDSGPF-AERPKUJVNA-N	Cc1ncc([N+](=O)[O-])n1CCOC1OC(c2nc3cccc(C(=O)O)c3[nH]2)C(O)C(O)C1O	4.281285	0.17518568	38.76758673	0
ABWPJWVGUCQUDU-DBPQDODONA-N	CC(C)(C)OC(=O)NC(=N)c1cccc(-c2nc3c(Br)cc(Cl)cc3[nH]2)c1	2.845611	0.21895833	69.17543161	0
ABWPWTFMCCAAMB-UHFFFAOYNA-N	CCOC(=O)C(Cl)C1(CC(C)C)CC(=O)c2ccc3c(c2O1)CCCC3	3.900422	0.20523819	13.38501199	0
ABWQTCCCEQMCQC-UHFFFAOYNA-N	CCCc1c(O)ccc2c1OC(c1ccc(OCC(=O)OCC)c(OC)c1)CC2=O	2.968609	0.26382301	86.62687436	0
ABWRHLXTNVZOIX-GSFOYLQXNA-N	COc1cc(-c2ccc(C(F)(F)F)nc2)nn1C(=O)C(Cc1c[nH]cn1)NC(=O)OC(C)(C)C	3.601279	0.21917077	96.75636868	0
ABWRNHGUIGAOEV-UHFFFAOYNA-N	CC1Cc2cc(Br)c(F)cc2C2(CCOc3cc([N+](=O)[O-])ccc32)N1	4.142687	0.26697602	-11.31997265	0
ABWRYLSOAIZTMU-UYBDAZJANA-N	COc1cc(-c2[nH]c3cccc([N+](=O)[O-])c3c2CC(=O)O)ccn1	2.571525	0.33581175	37.38608379	0
ABWRYPGLCMAWBH-MMRXBHCZNA-N	COC(=O)c1ccc2nc(CC(=O)Nc3cccc(C)c3C)[nH]c2n1	2.405689	0.35448067	123.12360103	0
ABWSEFZLHJQROQ-GYXZXNOVNA-N	Cn1nccc1CS(=O)(=O)Cc1nc2c(S)nc(S)nc2[nH]1	3.766994	0.26108596	32.46565367	0
ABWSHVIDNIVDTJ-UHFFFAOYNA-N	COc1cccc(-c2cc(-c3cc(C)ccn3)nc3c2oc2ccccc23)c1	2.30952	0.40102889	70.04799565	0
ABWUCCIZHBXQDQ-LQFNOIFHNA-N	FC(F)(F)Sc1ccc2[nH]c(COc3ccc4ccccc4c3Br)nc2c1	2.520446	0.31683681	116.79319027	0
ABWVVNPQQZEAFM-VVKINWOJNA-N	CCNC(=O)CCc1nc2ccc(-c3nnc(-c4ccc(OC)cc4)o3)cc2[nH]1	2.292767	0.43138744	133.72469717	0
ABWWJVAZHJFWEF-LNNLXFCONA-N	CCN(CC)S(=O)(=O)c1ccc(C)c(C#CCNC(=O)Cc2ccc(Cl)cc2Cl)c1	2.525625	0.31614371	150.04378448	0
ABWXDHFOPSKJOX-UHFFFAOYNA-N	COc1ccc(Cl)cc1C#Cc1ccccc1N1CCOCC1	2.217758	0.38854995	67.98526735	0
ABWXHTGZJBQUMC-UHFFFAOYNA-N	CC1CC(C(F)(F)C(F)(F)F)n2nc(C(=O)n3ncc4ccc(Cl)cc4c3=O)cc2N1	4.227702	0.19147779	54.93538036	0
ABWXKBYBOIGSFP-UHFFFAOYNA-N	COC(=O)c1cccc(OCCOc2ccc(C3(C)Oc4ccccc4C(=O)C3C(=O)c3ccco3)cc2)c1	3.459729	0.25818566	117.09957801	0
ABWXRVBEBRXCLN-PKSOQXRJNA-N	O=C(Cc1ccc(Cl)cc1Cl)NCC#Cc1sc(Br)c2c1OCCO2	3.030051	0.27371347	97.06783471	0
ABWXTUBSPVUMIE-UYBDAZJANA-N	NC(Cc1ccc(I)cc1)c1nc2cncc(Cl)c2[nH]1	3.182025	0.21814771	58.56111502	0
ABWYBUOEGZOVTO-GPQMBLKYNA-N	Nc1cc2nc(-c3ccnc(Br)c3Cl)[nH]c2cc1N	2.933934	0.27727236	25.14594396	0
ABXAAEKBATWPCK-UHFFFAOYNA-N	COc1cc2c3c(c1)OC(c1cccc(SC(F)(F)F)c1)C(C2)C3=O	4.273576	0.22153508	0.90715794	0
ABXACAUPJAEUJI-BASZXNPHNA-N	N#Cc1c(F)ccc(C2Oc3cc(OC4OC(CO)C(O)C(O)C4O)cc4c3C(=O)C2C(c2ccc(O)cc2)O4)c1Cl	5.443615	0.24152578	35.31968081	0
ABXCWRGCVAFYLO-VEWCPZSHNA-N	Clc1cnc2nc(-c3ccnc4[nH]cc(Br)c34)[nH]c2c1	2.937884	0.23174083	52.95404117	0
ABXDETJXHYGFHT-CDZRGBSPNA-N	Nc1cc2[nH]c(C3SCCc4sccc43)nc2cn1	3.678465	0.32663659	16.87458939	0
ABXFXXIZPCMCFQ-UHFFFAOYNA-N	CC1Cc2cc(Br)c(F)cc2C(CBr)(c2ccc(OC(F)(F)F)cc2)N1	3.771005	0.19309724	13.58073773	0
ABXGJKRNYMPMMX-LELJVTLKNA-N	O=C(O)C(c1ccc(Cl)cc1)c1c(-c2ccccc2)[nH]c2cc(Cl)c(F)cc12	2.8008	0.2442667	62.41641256	0
ABXGWHUFKBGSBY-SKKVRFOWNA-N	CC1Cc2cc(Br)c(F)cc2C(CCC(=O)O)(c2ccc3c(c2)C(C)(C)C(=O)N3)N1	3.993485	0.19725551	-19.85255703	0
ABXILFHUFONMSK-QWOVJGMINA-N	COc1cc2c3c(c1)OC(CCl)(c1ccc4c(c1)NC(=O)CO4)C(C2)C3=O	4.634715	0.28410889	-29.99328943	0
ABXISBRZLMUCGG-UHFFFAOYNA-N	COc1cccc(-c2cc(-c3ccc4c(c3)CCC(=O)N4C)nc3c2oc2ccccc23)c1	2.474376	0.36553764	75.95986162	0
ABXJXXHETVOICF-UHFFFAOYNA-N	CCCc1c(O)ccc2c1OC(c1ccc(Oc3ccc([N+](=O)[O-])cn3)c(OCC)c1)CC2=O	3.219172	0.22814039	86.4842412	0
ABXJZZWELUVDSP-LILDFLRNNA-N	Fc1ccc(OCc2nc3c(Br)cnc(Br)c3[nH]2)cc1	2.674113	0.27894184	68.799418	0
ABXKXCHVGYROGN-UHFFFAOYNA-N	COc1cc(C2NC(C)Cc3cc(Br)c(F)cc32)ccc1OCc1ccc(C)cc1[N+](=O)[O-]	3.420173	0.28433429	65.89133169	0
ABXKYQPHZWZZQE-HCKMINDGNA-N	Cc1c(-c2nc3cc(N)c(N)cc3[nH]2)cccc1[N+](=O)[O-]	2.539334	0.47018706	44.59321797	0
ABXLAMMDLLBJJT-LGMDPLHJNA-N	CC1Cc2ccc(F)c(Br)c2C(C=C2CCCO2)(c2ccccc2)N1	4.068648	0.11608334	-43.43069758	0
ABXLXUDXQKIDOP-PKSOQXRJNA-N	CC1CCc2sc(-c3nc4cc(OCCN(C)C)ccc4[nH]3)cc2C1	3.02707	0.21740749	82.39762071	0
ABXMHKZULKEPPB-OLJPVSGHNA-N	CCC(C)Oc1ccc(C2Oc3cc(OC4OC(CO)C(O)C(O)C4O)cc4c3C(=O)C2C(c2ccc(O)cc2)O4)cc1	5.283429	0.23760891	71.86602643	0
ABXOHDDSKJCTPH-PFPXRBAONA-N	O=C1c2c3cc(OC4OC(CO)C(O)C(O)C4O)cc2OC(c2cc(CN4CCCCC4)cs2)C1C(c1ccc(O)cc1)O3	5.382884	0.20568974	59.0655531	0
ABXPBEQWQMHNTR-KPDLXFHZNA-N	Nc1ccc(C(=O)CCc2nc3nc(S)nc(O)c3[nH]2)cc1	2.995124	0.33422732	43.60655092	0
ABXPUKJSZQVEPI-MPIMZMORNA-N	Cc1cc(Cl)ccc1C#Cc1nc2cccc(C(C)(C)C)c2[nH]1	2.786366	0.27424639	43.29759838	0
ABXQESMLEUALNS-UHFFFAOYNA-N	CCOc1ccc(O)n1Cc1nc2ccccc2n1Cc1cccc(F)c1	2.491874	0.36122265	104.27903921	0
ABXRHUPIWREKFX-PKSOQXRJNA-N	Cc1ccc([N+](=O)[O-])c(C#CCNC(=O)Cc2ccc(Cl)cc2Cl)c1	2.44979	0.38592871	116.41094851	0
ABXRJQAEUVMKAS-UHFFFAOYNA-N	CCCCCCCCCCCCCCC1(c2ccccc2)Oc2cc(OC)cc3c2C(=O)C1C3	4.18399	0.1811394	7.17830598	0
ABXRMXIJMPKDNK-MPIMZMORNA-N	CCC(C)c1ccc2[nH]c(C)c(C(=O)Nc3cc(C)ccn3)c2c1	2.757625	0.2759733	96.74125586	0
ABXRUFHSYMXBMK-UHFFFAOYNA-N	COc1ccc(CC#Cc2cc(Cl)ccc2OC)cc1Cl	2.164406	0.45238367	70.28580394	0
ABXURVJNNCXAIL-QWOVJGMINA-N	CCOc1cc(-c2cc(Cl)ccc2Cl)nn1C(=O)Nc1ccc(OC)cc1	2.385713	0.2986154	91.03864082	0
ABXVDLKMILSWBV-BYKQHTFSNA-N	Cc1cc(C2(CCl)Oc3cc(OC4OC(CO)C(O)C(O)C4O)cc4c3C(=O)C2C(c2ccc(O)cc2)O4)c(C)n1OCc1ccccc1	5.757104	0.21332093	36.53614143	0
ABXVIRLTQBIJMC-PKSOQXRJNA-N	Cc1ccc2nc(CCn3cc(Br)c(C(F)(F)F)n3)[nH]c2c1C	2.896509	0.228747	76.22987446	0
ABXWLHGGSDZVJM-PKSOQXRJNA-N	COC(=O)c1ccc2nc(-c3cnn4cccc(Br)c34)[nH]c2c1OC	2.874508	0.27588611	48.64405223	0
ABXWOODQUCJCMM-UHFFFAOYNA-N	CCCCC1(C)Oc2ccccc2C(=O)C1C(=O)c1ccco1	3.418148	0.23301135	15.47738068	0
ABXWRDHUJISEHJ-NSJMMFDCNA-N	Cc1cc2nc(C3c4ccccc4C(=O)N(C4CCCC4)C3c3ccc(Cl)cc3Cl)[nH]c2cc1Br	3.518183	0.22191955	43.4541825	0
ABXWWWYJXJRBOM-UHFFFAOYNA-N	O=C(c1cc(-c2ccc(-c3ccccc3)cc2)nc2ccccc12)n1nc(-c2ccccc2)c2cc(F)c(F)cc2c1=O	2.552375	0.37005272	112.65706576	0
ABXXXKDQQSZPJM-SHDGINFJNA-N	CCCCC(c1nc2cc(F)c(C(F)(F)F)cc2[nH]1)N(C)C(=O)OCC1c2ccccc2-c2ccccc21	3.33499	0.19626063	94.47075175	0
ABXYMGUOJLMBNT-QWOVJGMINA-N	CCC(c1ccc(OC)c(OC)c1)c1nc2cc(Cl)cc(C)c2[nH]1	2.852736	0.28121438	81.95197624	0
ABXYNXVMCDJQAE-JJFURXLTNA-N	CCc1ccc2nc(Cc3cccc(-c4cccc(C(=O)NC)c4)c3)[nH]c2c1	2.149372	0.40813939	120.75513117	0
ABYAIBAGOVDVGX-UHFFFAOYNA-N	O=C1CC(c2cccc(-c3ncon3)c2)Oc2c1ccc1c2CCCC1	3.269763	0.34608509	22.94127841	0
ABYAXDHWFBAPPL-QWOVJGMINA-N	CCCc1c(O)ccc2c1OC(c1cnc3[nH]cc(I)c3c1)CC2=O	3.531316	0.18198092	25.96337385	0
ABYAXEYNQQTLFC-UYBDAZJANA-N	O=C(Cc1ccc(Cl)cc1Cl)NCC#Cc1ccc2nonc2c1	2.558021	0.2440598	133.32490332	0
ABYBOLDQEKLGBV-NEPJUHHUNA-N	O=C1c2ccccc2-c2c3c(nc4ccc(O)c1c24)C1CCC(=O)C(C3)C1	4.278676	0.22581941	-14.60335328	0
ABYBOLDQEKLGBV-UHFFFAOYNA-N	O=C1c2ccccc2-c2c3c(nc4ccc(O)c1c24)C1CCC(=O)C(C3)C1	4.278676	0.22581941	-14.60335328	0
ABYCLJHHNKTKIZ-IQCIWLIXNA-N	CCCC(c1nc2cc([N+](=O)[O-])ccc2[nH]1)N(C)C(=O)OCC1c2ccccc2-c2ccccc21	3.174799	0.27825938	113.65829848	0
ABYCNKUKBVLCDT-UHFFFAOYNA-N	O=C1c2ccccc2-c2c3c(nc4cccc1c24)CCCCC3c1ccccc1	2.875866	0.24192754	-2.65151732	0
ABYDAXBSDAXQAX-UHFFFAOYNA-N	COc1ccc(Cl)cc1C#Cc1cccc(CC#N)c1O	2.59366	0.37564787	49.69373727	0
ABYFWXUERYTCQN-UYBDAZJANA-N	CSCCC(NS(=O)(=O)c1ccccc1)c1nc2c(Br)cc(F)cc2[nH]1	3.03549	0.23148062	90.48264762	0
ABYGBSWXEGXSFX-QWOVJGMINA-N	COc1cccc(-c2cc(O)cc(-c3nc4c(Br)cccc4[nH]3)c2)c1	2.283082	0.31599691	58.54686994	0
ABYHBDKMAZWPQC-WYUMXYHSNA-N	Cc1cc2nc(-c3cnc(Cl)s3)[nH]c2cc1Cl	2.682719	0.28492588	40.13255609	0
ABYICHDIVIDAJG-MPIMZMORNA-N	CC(CC(=O)c1ccc(Cl)cc1)c1nc2cnc(C(F)(F)F)cc2[nH]1	3.047784	0.2596655	71.30911714	0
ABYINZHUCHAMEN-QWOVJGMINA-N	Cc1cc([N+](=O)[O-])cc(C#CCNC(=O)Cc2ccc(Cl)cc2Cl)c1C	2.558566	0.36647253	114.79354071	0
ABYISVIAJJJMMB-HCKMINDGNA-N	CCOCc1ccc(-c2nc3cccc(OC)c3[nH]2)o1	2.437532	0.24437658	56.92258887	0
ABYJMLASVBOXFC-UHFFFAOYNA-N	COc1ccc(Cl)cc1C#Cc1cc(F)cc(F)c1S(=O)(=O)Cl	2.590421	0.33195075	52.75040923	0
ABYKKHKUHTZMSF-UHFFFAOYNA-N	COc1cc2c3c(c1)OC1(CCCSC1)C(C2)C3=O	5.068486	0.21312183	-25.56972493	0
ABYKLRKRZOSUAE-LQFNOIFHNA-N	Cc1ccccc1-c1ccc(Cc2nc3c(F)cc(F)cc3[nH]2)cc1	2.142809	0.33473455	73.27846496	0
ABYLSVWJOSTRQH-WHCIMIEHNA-N	CCCn1nc(C)c(Cl)c1C1Oc2cc(OC3OC(CO)C(O)C(O)C3O)cc3c2C(=O)C1C(c1ccc(O)cc1)O3	5.450988	0.246413	41.15707319	0
ABYMFCAOVASWHA-HXTKINSTNA-N	CNS(=O)(=O)c1ccc(CCc2nc3cc4nc5ccccc5nc4cc3[nH]2)cc1	2.401588	0.35620447	119.7782723	0
ABYMKJHPBCZFPD-LQFNOIFHNA-N	Cc1[nH]c2c(C(=O)O)cccc2c1CN1C(=O)c2ccccc2C1=O	2.213137	0.36396146	49.51801692	0
ABYNFWGESLQCBG-LQFNOIFHNA-N	Cc1c(F)ccc2[nH]c(-c3ccccc3-c3ccc(F)c(F)c3)nc12	2.214702	0.37703786	27.27262215	0
ABYNMTLGJUTALK-UHFFFAOYNA-N	CCC(C)c1ccc2[nH]c(-c3c(-c4ccccc4Cl)noc3C)c(C(=O)OC)c2c1	3.059636	0.25335145	66.47002577	0
ABYQENFNFMXLQI-PXPUHDKANA-N	COc1cccc2nc(CCNC(=O)Cc3ccccc3)[nH]c12	2.048791	0.39972332	120.29456339	0
ABYQQTKQWXIWNH-MHYSBGCENA-N	C#CCOc1ccc(-c2nc3nc(O)nc(NCc4ccccc4)c3[nH]2)cc1	2.672689	0.23330626	91.01756688	0
ABYRGBOIDYXOQC-HXTKINSTNA-N	COc1cc(Br)c(C(N)c2nc3cc(C#N)c(C(F)(F)F)cc3[nH]2)cc1OC	3.246637	0.22424668	60.18272551	0
ABYRPVAQGNFOAK-LBOYIXSDNA-N	Cc1ccc(S(=O)(=O)Nc2ccccc2-c2nc3cc(S(=O)(=O)Nc4ccc(Cl)cc4)ccc3[nH]2)cc1	2.32199	0.41716764	178.09692655	0
ABYRYIFXNSFNHS-DXAUXPAJNA-N	CC1CC(C(F)(F)F)n2nc(-c3nc4cc(Br)cc(C(=O)O)c4[nH]3)cc2N1	4.193771	0.15167978	15.09025364	0
ABYSTJMJSJRWER-NPQUBYNZNA-N	CC(C)(C)CC(=O)Nc1cccc(-c2nc3cncc(Cl)c3[nH]2)c1	2.516712	0.22893341	101.75975333	0
ABYTXDYKFBKOPE-PWIKPTQSNA-N	FC(F)(F)c1ccc2ncc(-c3nc4cc5[nH]ncc5cc4[nH]3)cc2c1	2.645292	0.42762587	56.00282578	0
ABYVHGQRNQEJKH-MPIMZMORNA-N	CCCc1nc(-c2nc3cccc(C)c3[nH]2)nn1-c1ccccc1F	2.589445	0.2906531	60.39432966	0
ABYWZBHHURUGGD-GXJBLNRDNA-N	CC1Cc2ccc(F)c(Br)c2C2(CCCC3CCCCC32)N1	4.539275	0.16919673	-38.48915676	0
ABYWZBHHURUGGD-UHFFFAOYNA-N	CC1Cc2ccc(F)c(Br)c2C2(CCCC3CCCCC32)N1	4.539275	0.16919673	-38.48915676	0
ABYXMHCQTSUVAC-HXTKINSTNA-N	COc1cc(-c2ccc(C(F)(F)F)nc2)nn1C(=O)CCn1c(=O)[nH]c2ccccc2c1=O	2.826591	0.20148826	100.27968176	0
ABYYZGGJRQLDKJ-VMPQFEPQNA-N	COc1ccc2c(c1)C1(CCO2)CC1c1nc2cc3nc(O)[nH]c3cc2[nH]1	4.277953	0.24889362	-6.37454025	0
ABZAAOWPSRTXSD-IWMOYJJENA-N	O=C(COc1ccccc1-c1nc2c(S)nc(S)nc2[nH]1)Nc1ccccc1F	2.804111	0.29227379	91.4294028	0
ABZAPDBAMGQIHE-QWOVJGMINA-N	O=C(Cc1ccc(Cl)cc1Cl)NCC#Cc1ccc2ncc(Cl)n2c1	2.762899	0.29936263	122.24435327	0
ABZATGLESPWHOT-UHFFFAOYNA-N	Fc1ccc(-c2[nH]c3ccccc3c2-c2csc(-c3cccc4cnccc34)n2)cc1	2.418685	0.48623519	67.91748608	0
ABZBJMHIHBAVBB-HCKMINDGNA-N	Oc1c(Br)ccc2[nH]c(CC3CCCCCC3)nc12	2.495413	0.21246931	47.73944222	0
ABZBLBMFUACWMB-UHFFFAOYNA-N	COc1ccc(C2Oc3ccccc3C(=O)C2C(=O)c2ccco2)cc1[N+](=O)[O-]	3.272906	0.32743945	51.93241957	0
ABZCPIVHLSVDHF-LNNLXFCONA-N	Cc1cc2nc(C3CCN(S(=O)(=O)c4ccc5ccccc5c4)CC3)[nH]c2cc1[N+](=O)[O-]	2.454255	0.44485079	146.62080929	0
ABZDNAAPSRTFNZ-YHMJCDSINA-N	CSCC(C)(C)c1nc2cc(Br)ccc2[nH]1	2.843032	0.34811734	62.36625804	0
ABZDQCUWYHCDAY-VKDSSWMGNA-N	Cc1cc2nc(C3CSCN3C(=O)OC(C)(C)C)[nH]c2cc1Br	3.289863	0.29689412	46.97084809	0
ABZFMYORRAQSOG-UHFFFAOYNA-N	O=C1c2ccc(O)cc2OC2(CC=Cn3c2nc(Cl)cc3=O)C1c1ccc(F)cc1	4.472481	0.17023327	-40.22316479	0
ABZGPASFZXPJBM-JWJTZKLGNA-N	O=C(C=Cc1nc2c(Br)ccnc2[nH]1)Nc1ccc(F)cc1	2.608943	0.2065515	79.01403618	0
ABZGTVLCYKYDIR-UHFFFAOYNA-N	Cc1cc(N)c2c(c1)C(=O)CC(c1ccc(Cl)cc1N)O2	3.142917	0.2962809	-4.92986308	0
ABZGUUZCSFNIEI-JNPKWHIHNA-N	Cc1cc(C2(CCl)Oc3cc(OC4OC(CO)C(O)C(O)C4O)cc4c3C(=O)C2C(c2ccc(O)cc2)O4)cc(C)c1O	5.569491	0.20294109	15.19110658	0
ABZHBNORJJVBMM-UHFFFAOYNA-N	COc1cc(-c2ccc(C(F)(F)F)nc2)nn1-c1ccc(S(=O)(=O)Nc2ccc(Cl)cc2)cc1[N+](=O)[O-]	2.711163	0.34191141	130.31258552	0
ABZHSINANMIQSL-VJSLDGLSNA-N	N#Cc1cc(Cl)c2nc(-c3cccc(-c4cc(C(F)(F)F)cc(C(F)(F)F)c4)c3)[nH]c2c1	2.648792	0.33643718	46.09137939	0
ABZHXMBMFNMCAX-MPIMZMORNA-N	CCOC(=O)c1ccc2nc(CCCc3ccc(OC)c(OC)c3)[nH]c2c1	2.076396	0.44413407	147.33621186	0
ABZIAPSVXUEOCL-SCSVSDLENA-N	CCN(CC)S(=O)(=O)c1ccc2[nH]c(C(C(C)C)N(C)C(=O)OCc3ccccc3)nc2c1	3.095596	0.26707831	146.51337984	0
ABZIFMZBHVUYGR-UBXIPSODNA-N	CN1CCN(CCc2ccc(NC(=O)c3ccc4[nH]c(CC5CC(=O)Oc6cccc(Br)c65)nc4c3)cc2)CC1	3.306755	0.22861148	164.39112838	0
ABZKITQUSNXPQH-PKSOQXRJNA-N	Cc1cc(Cl)ccc1OCCCc1nc2c(Cl)ncc(I)c2[nH]1	2.726727	0.3371803	104.51819549	0
ABZLBZONNBZZQC-FCLIVIFENA-N	Cc1cc(Cl)ccc1-n1cccc1-c1nc2nc(N)nc(O)c2[nH]1	2.879315	0.28087675	34.66827277	0
ABZMBARNYNCXGB-LNNLXFCONA-N	N#Cc1cc(Br)c2nc(-c3cc(C(F)(F)F)ccc3C(F)(F)F)[nH]c2c1	2.755321	0.31009249	39.02793043	0
ABZMGXXMGVTAGX-PDJAEHLQNA-N	Oc1nc(O)c2ccc(C3CC3c3c(F)cccc3Cl)nc2n1	3.745946	0.21908143	0.81519355	0
ABZMLIBDKRMQGQ-UCUCCZOMNA-N	COc1cc(-c2ccc(C(=O)O)c(F)c2)cc(-c2nc3c(N)nc(-c4nn(Cc5ccccc5F)c5ncccc45)nc3[nH]2)c1	3.059749	0.18737316	69.04208818	0
ABZNUFAAGXIDBH-UHFFFAOYNA-N	COc1ccc(C2(CBr)Oc3cc(O)ccc3C(=O)C2c2ccc(F)cc2)c(OC)c1OC	3.601094	0.26010339	-6.23799006	0
ABZPOMZBMGIVSH-UHFFFAOYNA-N	CCCc1c(O)ccc2c1OC(c1ccc(S(C)(=O)=O)cc1)CC2=O	2.906369	0.24069544	45.07517139	0
ABZQFGZVHPTNRK-UHFFFAOYNA-N	Cc1c(-c2cc3c4c(c(O)ccc4n2)C(=O)c2ccccc2-3)cnn1C	2.488531	0.2518147	20.31242318	0
ABZQSPOZTHXHBA-LILDFLRNNA-N	FC(F)(F)c1nn(CCc2nc3cnc(Br)cc3[nH]2)cc1Br	3.123241	0.26152155	53.43624459	0
ABZSIJYOKGDFDQ-BMRFUPHBNA-N	CC(=O)NC1C(O)CC(O)(c2nc3ccc(OC(C)C)cc3[nH]2)OC1C(O)C(O)CO	4.404925	0.20120141	19.11860331	0
ABZSQMJFWWFQLO-WUSLAWIHNA-N	CN1CCN(CCc2ccc(NC(=O)c3ccc4[nH]c(CN(C)S(=O)(=O)c5ccc(Cl)cc5)nc4c3)cc2)CC1	2.483084	0.29187071	238.8854005	0
ABZSYXSDZUQTFS-PKSOQXRJNA-N	Cc1nn(-c2cccc(-c3nc4cncc([N+](=O)[O-])c4[nH]3)c2)c(C)c1Cl	2.741315	0.27077655	51.58145276	0
ABZVZXWDTZQHKX-AOANMZGCNA-N	CC(C)=CCCC(C)=Cc1nc2cc(S(=O)(=O)N3CCOCC3)ccc2[nH]1	2.766985	0.34502271	93.40608367	0
ABZXEMXAPJIVSB-LYNRFQDHNA-N	CC(=Cc1nc2cnc(C(F)(F)F)cc2[nH]1)C1CCCCC1	2.945584	0.21576979	30.74120623	0
ABZXODCBYKAZFG-UHFFFAOYNA-N	COC(=O)c1ccc(-c2ccc(-c3cc4c5c(c(O)ccc5n3)C(=O)c3ccccc3-4)cc2)c(F)c1	2.423269	0.28543464	40.38515953	0
ABZXVXMIJGBPSH-QWOVJGMINA-N	Cc1cc2nc(CS(=O)(=O)Nc3ccc(N4CCCCC4)cc3)[nH]c2cc1[N+](=O)[O-]	2.540498	0.40185319	119.57071324	0
ABZYKZASFOYGHQ-JSTXQODVNA-N	CSCCC1NC(=O)C(C(C)O)NC(=O)C(CCCCN)NC(=O)C(CCCNC(=N)N)NC(=O)C2CSSCC3NC(=O)C(CO)NC(=O)CNC(=O)C(CO)NC(=O)C(CSSCC(N)C(=O)NC(CCCCN)C(=O)NCC(=O)NC(CCCCN)C(=O)NCC(=O)NC(C)C(=O)N4CCCC4C(=O)N2)NC(=O)C(CSSCC(C(N)=O)NC(=O)C(CCCCN)NC(=O)CNC(=O)C(CCCNC(=N)N)NC(=O)C(CCCNC(=N)N)NC(=O)CNC3=O)NC(=O)C(Cc2nc3cc([N+](=O)[O-])ccc3[nH]2)NC(=O)C(Cc2ccc(O)cc2)NC1=O	9.538769	0.1443376	-70.30839806	1
ABZYOWVYNRAYRW-LBOYIXSDNA-N	CCCCN(Cc1nc2ncc([N+](=O)[O-])cc2[nH]1)C(=O)OCC1c2ccccc2-c2ccccc21	2.761151	0.22499037	107.2932871	0
ABZYRSHLRRGEBM-QWOVJGMINA-N	O=C(O)c1cccc2c(C(=O)C(F)F)c(-c3ccccc3)[nH]c12	2.421838	0.25257741	29.64300246	0
ACAAXOORMQJWCG-PKSOQXRJNA-N	COc1ccc(Cl)cc1C#Cc1cnn(C(C(=O)O)C(C)C)c1	3.239759	0.2180412	52.73382728	0
ACADTJUOMWNMPD-LILDFLRNNA-N	COc1nccc(C#CCNC(=O)Cc2ccc(Cl)cc2Cl)n1	2.630884	0.2783545	111.9523353	0
ACAGFIDJEUDROR-UHFFFAOYNA-N	CSc1ccc(-c2csc(CC(=O)OC(C)(C)C)n2)cc1	2.248397	0.47163534	100.82248881	0
ACAGMBPWGXRSNK-UHFFFAOYNA-N	COc1cc(F)c(C2(C)CC(=O)c3cc(C)cc(N)c3O2)cc1OC	3.249197	0.27244809	-1.70624017	0
ACAILHAUMXPMOV-ACIDLTHQNA-N	CC(O)C1CCC2C3CCC4CC(OC5OC(c6nc7ccc(CO)cc7[nH]6)C(O)C(O)C5O)CCC4(C)C3CCC12C	5.066605	0.25735697	20.55204753	0
ACAJEPHLIRCFKD-PDWSVUOVNA-N	Nc1cc2[nH]c(-c3cc(Cl)cc(I)c3)nc2cn1	2.769307	0.39975029	33.81989739	0
ACAJZFZNGSCVGV-UHFFFAOYNA-N	CC(=O)c1ccc2c(c1)Cc1cc(-c3cc4c5c(cccc5n3)CC4)ccc1-2	2.459204	0.30807457	17.19357454	0
ACALOYWNHPATQM-UYBDAZJANA-N	CCC(c1ccc(OC)c(OC)c1)c1nc2ccc(O)cc2[nH]1	2.692083	0.34767934	71.54430003	0
ACALQFDSJQESON-UHFFFAOYNA-N	N#Cc1ccc(C2(c3cccc(F)c3)Oc3ccccc3C(=O)C2C(=O)c2ccco2)cc1	3.534573	0.27201219	29.39280873	0
ACALYJULHXJEKT-UYBDAZJANA-N	CN(Cc1nc2cc(OC(F)(F)F)ccc2[nH]1)S(=O)(=O)c1cccnc1	2.49357	0.36175206	116.54623384	0
ACAMRTHRMQQUMQ-UHFFFAOYNA-N	Cc1csc2c(-n3nc4cc3oc3ccc(F)cc43)ncnc12	3.832918	0.32848217	33.79810665	0
ACAMUECZDHWEIV-QWOVJGMINA-N	CC1Cc2ccc(F)c(Br)c2C(c2nc3c(c(=O)[nH]c(=O)n3C)n2C)N1	3.960667	0.27570565	-11.73734125	0
ACANBEMJEUCHFY-WHCIMIEHNA-N	COc1ccc(C2Oc3cc(OC4OC(CO)C(O)C(O)C4O)cc4c3C(=O)C2C(c2ccc(O)cc2)O4)c(O)c1Cl	5.364848	0.28508502	33.62309039	0
ACAOGFGCYBVNQZ-UHFFFAOYNA-N	COC(=O)Cc1nc(-c2cc(C)n(-c3ccccc3F)c2C)cs1	2.358976	0.31979862	84.64920965	0
ACAOIEHUJMLJPB-UKWBHIQLNA-N	NC(Cc1ccc(O)c([N+](=O)[O-])c1)c1nc2c(Cl)cc(C(F)(F)F)cc2[nH]1	3.174333	0.25831798	63.37138229	0
ACAPAFCNMZZOQB-TYJSEZKQNA-N	NC(CCl)c1nc2nc(Cl)cnc2[nH]1	3.901938	0.18006141	7.73650406	0
ACAPXDDVYPWKRF-YUUKBZQENA-N	COC(=O)c1ccc(-c2ccc(C3Oc4cc(OC5OC(CO)C(O)C(O)C5O)cc5c4C(=O)C3C(c3ccc(O)cc3)O5)s2)cc1	5.345401	0.22344191	74.64712178	0
ACAQWUXVUBSHGM-UYBDAZJANA-N	CCOc1cc(-c2nc3cc(Cl)nc(Cl)c3[nH]2)ccc1C	2.518104	0.21859437	50.78559635	0
ACASWHGYCAMBOH-UHFFFAOYNA-N	Cc1cc(Cl)cc2c(N3CCOCC3)c(-c3ccc(Br)cc3)[nH]c12	2.467038	0.3110952	53.39027693	0
ACAUDMRJIXZTBA-NLGYKYHNNA-N	N=C(N)c1ccc2nc(-c3ccc(C(=O)Nc4ccccc4)cc3)[nH]c2c1	1.978505	0.39756779	114.90276485	0
ACAUVJUJDZYDSX-UYBDAZJANA-N	CCOC(=O)c1ccc2nc(-c3ccc(I)c(I)c3)[nH]c2c1	2.392323	0.36196408	79.36934093	0
ACAVRPRATNXVJJ-AUASWKNNNA-N	Fc1cc(Br)c2nc(C=NOCc3ccccc3)[nH]c2c1	2.678458	0.20976862	62.08620102	0
ACAWJPHGJHUFDW-HCKMINDGNA-N	CCc1c(CNC(=O)OC(C)(C)C)[nH]c2cc([N+](=O)[O-])ccc12	2.543025	0.3712847	68.871295	0
ACAWQYMYRYULCL-SPEPDGBUNA-N	Cc1nn(-c2ccc(-c3ccc4c(O)nc(O)nc4n3)cc2)c(C)c1Br	2.727247	0.26121499	37.14082703	0
ACAWRSHRWJFKST-SREVYHEPNA-N	COC(OC)C1(C=CN(C)C)CC(=O)c2cc(C)cc(N)c2O1	4.085447	0.16236781	-8.19536178	0
ACAWRSHRWJFKST-VOTSOKGWNA-N	COC(OC)C1(C=CN(C)C)CC(=O)c2cc(C)cc(N)c2O1	4.085447	0.16236781	-8.19536178	0
ACAXGRNCNCMARI-KNDAXKGHNA-N	O=S(=O)(C=Cc1nc2ccc(Oc3ccccc3)cc2[nH]1)c1ccccc1	2.346135	0.32045427	86.90588868	0
ACAXHJARJQVTAH-UYBDAZJANA-N	Fc1cc(C(F)(F)F)ccc1-c1nc2c(Cl)cccc2[nH]1	2.233541	0.43665313	53.60440644	0
ACAXXWVNCIUUSR-UHFFFAOYNA-N	COc1ccc(Cl)cc1C#Cc1cc(F)cc(O)c1OC	2.468303	0.36676122	43.34581991	0
ACAYBRVUWCLIMY-UHFFFAOYNA-N	CC1=CC2(CC(=O)c3ccc4c(c3O2)CCCC4)c2ccc(N)cc2O1	4.156175	0.25363567	-20.44660335	0
ACAYKQHCPBQJEI-LILDFLRNNA-N	CN1CCN(c2ccc3[nH]c(C(O)C4CCOCC4)nc3c2)CC1	3.036699	0.3508538	55.84700997	0
ACAZMGKDWNNHMZ-LILDFLRNNA-N	Fc1ccc(I)cc1-c1nc2ccc(F)c(F)c2[nH]1	2.554387	0.3802984	37.00515847	0
ACBBDGSBJJNMDC-YNKJZLSDNA-N	COc1cc(OC)c(C2Oc3cc(OC4OC(CO)C(O)C(O)C4O)cc4c3C(=O)C2C(c2ccc(O)cc2)O4)c(O)c1C=O	5.504532	0.23701992	29.63686592	0
ACBBDUHETFYULC-DKVOVIHZNA-N	Cc1cc(C2(CCl)Oc3cc(OC4OC(CO)C(O)C(O)C4O)cc4c3C(=O)C2C(c2ccc(O)cc2)O4)c(C)n1-c1ccc(F)cc1	5.61197	0.23259508	36.31364974	0
ACBBWGNXHKDZQI-UHFFFAOYNA-N	Cn1nc(C(=O)n2nc(-c3ccccc3)c3cc(F)c(F)cc3c2=O)c(Cl)c1C(F)(F)F	2.819771	0.20375247	48.5380243	0
ACBCNJWPRFUGAU-YOYFSRNNNA-N	NS(=O)(=O)c1cccc2[nH]c(CSc3ncccc3C(=O)O)nc12	2.520244	0.26613041	64.45747862	0
ACBCPZZIRIPLDQ-UHFFFAOYNA-N	CCCc1c(O)ccc2c1OC(C)(c1cc(Br)ccn1)CC2=O	3.492055	0.18739835	10.92746901	0
ACBFCKOGONDPOJ-MPIMZMORNA-N	COC(=O)c1cccc2nc(-c3cc(OC(C)(C)C)c(F)cc3N)[nH]c12	2.622566	0.23718853	55.46719736	0
ACBGCQNGNWMUHR-UHFFFAOYNA-N	CCCS(=O)(=O)Nc1ccc(F)c(C2NC(C)Cc3ccc(F)c(Br)c32)c1F	3.862016	0.19219597	4.87930578	0
ACBGKYIVMFSYDF-XDPYCDJMNA-N	CN(C)CCOc1ccc2[nH]c(CNC(=O)CNC(=O)CNC(=O)CNC(=O)CNC(=O)CN)nc2c1	2.686568	0.32324331	102.5815327	0
ACBGOPOVCXVUSB-GDZUFYNUNA-N	O=C1c2c3cc(OC4OC(CO)C(O)C(O)C4O)cc2OC(CBr)(c2ccc(OC(F)F)cc2OC(F)F)C1C(c1ccc(O)cc1)O3	5.712238	0.21782247	22.64171606	0
ACBGRMCWENYNPN-VEWCPZSHNA-N	COc1ncc(F)cc1-c1nc2cccc(C(=O)O)c2[nH]1	2.466742	0.2650319	21.14420726	0
ACBGRNLVKIUKDJ-MMRXBHCZNA-N	COC(=O)c1ccc2nc(CNC(=O)C(C)Oc3ccccc3)[nH]c2c1	2.490318	0.37401287	155.34960798	0
ACBGWHGDBXJNNX-HXTKINSTNA-N	Cc1cc2nc(C3CCN(S(=O)(=O)c4ccc5ccccc5c4)CC3)[nH]c2cc1F	2.346704	0.3338173	144.17020372	0
ACBGYNQYCRWUEW-NWLRCUEQNA-N	CC1CCOC(c2nc3ncc(F)cc3[nH]2)C1	3.641966	0.31151322	7.92329686	0
ACBGZQJYTZRTAM-MPIMZMORNA-N	COc1ccc(C(O)C(C)c2nc3cc(N4CCN(C)CC4)ccc3[nH]2)cc1	3.115966	0.27419073	77.71161455	0
ACBIBNGWPZOMFE-QWOVJGMINA-N	Cc1cc2nc(C3CC3c3c(Cl)cccc3Cl)[nH]c2c(C)n1	3.523454	0.20044227	12.4781064	0
ACBISZXNLLBOHH-QWOVJGMINA-N	O=C(O)Cc1c(-c2ccc(Cl)c(Cl)c2)[nH]c2cc(Cl)c(F)cc12	2.309313	0.3255223	32.82194684	0
ACBJZCGFVNFOMW-NULRPGRQNA-N	O=C(O)CCC(=O)OCC1OC2OC3C(COC(=O)CCC(=O)O)OC(OC4C(COC(=O)CCC(=O)O)OC(OC5C(COC(=O)CCC(=O)O)OC(OC6C(COC(=O)CCC(=O)O)OC(OC7C(COC(=O)CCC(=O)O)OC(OC8C(COC(=O)CCC(=O)O)OC(OC1C(OC(=O)CCC(=O)O)C2OC(=O)CCC(=O)O)C(OC(=O)CCC(=O)O)C8OC(=O)CCC(=O)O)C(OC(=O)CCC(=O)O)C7OC(=O)CCC(=O)O)C(OC(=O)CCC(=O)O)C6OC(=O)CCC(=O)O)C(OC(=O)CCC(=O)O)C5OC(=O)CCc1nc2c(Cl)cnc(Cl)c2[nH]1)C(OC(=O)CCC(=O)O)C4OC(=O)CCC(=O)O)C(OC(=O)CC…	9.84561	0.17132304	14.18511638	1
ACBJZVRMKZZJJB-LURPDSNZNA-N	COc1ccc(C2Oc3cc(OC4OC(CO)C(O)C(O)C4O)cc4c3C(=O)C2C(c2ccc(O)cc2)O4)cc1OC(F)F	5.277199	0.29947841	66.15567387	0
ACBKNLIRXSVPMN-UHFFFAOYNA-N	COc1cccc(-c2cc(CC(=O)N(C)c3ccccc3)nc3c2oc2ccccc23)c1	2.405998	0.276915	109.92695127	0
ACBLTMDTAKLOHM-UYBDAZJANA-N	COc1cc(OC)c2[nH]c(CCOCc3ccccc3)nc2c1	2.223185	0.41995688	90.19149819	0
ACBMNEIPUOPBJM-QWOVJGMINA-N	FC(F)(F)c1cc(Cl)c2nc(-c3cn(-c4ccc(Cl)cc4)nn3)[nH]c2c1	2.597683	0.37398065	60.21923985	0
ACBMXWUCXGLDIM-LQFNOIFHNA-N	N#Cc1cccc2nc(-c3ccncc3-c3ccc(Cl)cc3)[nH]c12	2.39904	0.35479236	21.67896964	0
ACBNDDZNZHIURA-UHFFFAOYNA-N	COC(=O)CC1(c2ccc(OC)cc2)CC(=O)c2ccc3c(c2O1)CCCC3	3.2553	0.3030456	19.81159984	0
ACBOCYHNLSVNGC-UHFFFAOYNA-N	CCC1(C(C)CN(C)C)CC(=O)c2cc(C)cc(N)c2O1	3.978312	0.16522844	-4.88695372	0
ACBPFHOZGSWCOZ-VOFIFSABNA-N	NC(CP(=O)(O)O)c1nc2cc(Br)c(Br)cc2[nH]1	3.55216	0.16180575	32.90649647	0
ACBPFXCFIBYGDE-UHFFFAOYNA-N	CCCc1c(O)ccc2c1OC1(CCOc3cc(O)ccc31)CC2=O	3.816251	0.25809207	-7.75721573	0
ACBQAGRVZZQIEE-DVIAZDKANA-N	O=C(O)c1ccc2nc(Cc3ccccc3Oc3ccccc3)[nH]c2c1	2.010246	0.35475196	100.60179614	0
ACBQXXITNXCULB-UHFFFAOYNA-N	Cc1ccc(-c2[nH]c3cc(F)ccc3c2C(=O)C(F)(F)F)s1	2.645989	0.31971844	50.0537663	0
ACBRCVBRPDPVIV-WNVDMVQFNA-N	Nc1c(-c2nc3c(F)cccc3[nH]2)cnc2c(F)cccc12	2.492321	0.36070215	42.73380919	0
ACBRQECOHSVDMX-SUKUJYSNNA-N	CC1Cc2cc(Br)c(F)cc2C2(CCC3C4CC5(CO5)C5=CC(=O)C=CC5(C)C4CCC32C)N1	5.916917	0.16809536	-80.18519898	0
ACBSFYASXVWYPH-LILDFLRNNA-N	Fc1cccc(C2CC2c2nc3cc(Cl)ccc3[nH]2)c1	2.964398	0.41292604	38.29629476	0
ACBSNFXGQFTTRW-LURPDSNZNA-N	Cc1cc(C2Oc3cc(OC4OC(CO)C(O)C(O)C4O)cc4c3C(=O)C2C(c2ccc(O)cc2)O4)c(F)cc1Br	5.31341	0.20442236	38.42534479	0
ACBSUXUCUOSPQP-SKKVRFOWNA-N	Oc1ccccc1-c1cc(-c2nc3c(O)ncnc3[nH]2)c2cccc(Cl)c2n1	2.780358	0.24354293	33.84185361	0
ACBTYRRHJVLNKY-UHFFFAOYNA-N	Clc1cc(Cl)cc(Cc2cc3c4c(cccc4n2)CC3)c1	2.42848	0.21106218	42.06101739	0
ACBVEQGCUHMTTB-UHFFFAOYNA-N	COc1ccccc1C(=O)CC1(C(F)(F)F)NC(C)Cc2cc(Br)c(F)cc21	3.710255	0.18589706	34.08400986	0
ACBWEZZWOLPBIP-PKSOQXRJNA-N	CC(c1ccc(N(C)C)cc1)c1nc2ccc(Br)c(F)c2[nH]1	3.109833	0.27591785	45.41762404	0
ACBWRUBEFHFRSM-MPIMZMORNA-N	Fc1cc2nc(-c3csc(-c4ncccc4Cl)n3)[nH]c2cc1C(F)(F)F	2.766435	0.31784113	49.73931322	0
ACBWWNNMAIWKJY-JLGFQASFNA-N	Cc1nc(NS(C)(=O)=O)sc1-c1nc2cc(Br)c(F)cc2[nH]1	2.774359	0.27325338	67.64119884	0
ACBXEYISLWRLIZ-BEFZCSJLNA-N	CC(C)(C)OC(=O)NCCOCCOCCOCCOCCOCCOCCOCCOCCc1nc2ccc(CCO)cc2[nH]1	3.156475	0.37783774	135.81197236	0
ACBYDIREAPDBOV-UHFFFAOYNA-N	Cc1cc(N)c2c(c1)C(=O)CC(c1cccnc1C(F)(F)F)O2	3.324515	0.24759172	-0.36503273	0
ACBYFKYEXOHRBV-UHFFFAOYNA-N	CCOc1ccc(-c2nn(C(=O)C3Cc4ccccc4O3)c(=O)c3ccccc23)cc1OCC	2.965183	0.24130377	100.92548475	0
ACBYKHGPODHMSQ-UHFFFAOYNA-N	Cc1c(OC(C)C2(C)NC(C)Cc3ccc(F)c(Br)c32)ccc2c1oc(=O)c1ccccc12	4.003329	0.14646346	17.50786501	0
ACBYMIIZWBIQHF-YFBMMUJNNA-N	CN(C(=O)OCC1c2ccccc2-c2ccccc21)C(CC(=O)NC(c1ccccc1)(c1ccccc1)c1ccccc1)c1nc2c(Br)cc(OC(F)(F)F)cc2[nH]1	3.879408	0.12544277	108.52018009	0
ACBZMCJXBCPWNE-PKRZOPRNNA-N	COC(=O)c1cc2[nH]c(CC3CC(=O)Oc4cccc(Br)c43)nc2c(F)c1Nc1ccccc1	3.462716	0.15860966	45.95571457	0
ACCAVHQCQWTMDH-WSLRCUSANA-N	CCC(O)c1nc2cc(C)c([N+](=O)[O-])cc2[nH]1	3.039635	0.38149834	39.44520317	0
ACCCJPRAPAUCFI-VDMQQAKXNA-N	CCn1cc(-c2cc(C(F)F)n3nc(CCc4nc5c(O)nc(O)nc5[nH]4)nc3n2)cn1	3.514757	0.18588754	64.90401097	0
ACCDFOJUITXCJV-PKRZOPRNNA-N	CN(C)CCOc1ccc2[nH]c(-c3cc4ccccc4n3CCOc3ccccc3Cl)nc2c1	2.511045	0.27147851	142.63602857	0
ACCDKZAEDYSEKV-UYBDAZJANA-N	CC(=O)Nc1cccc(C(=O)n2nc3cc2oc2ccc(F)cc32)c1	3.343257	0.29221857	63.48470355	0
ACCDLMMOKUSFKW-GWZBNUJDNA-N	Cc1sc2c(c1C)C(=O)NC(=CSC(C)c1nc3c(Br)cnc(Br)c3[nH]1)N2	4.423569	0.14795579	-11.61918055	0
ACCDLSCEHDFNNM-PKSOQXRJNA-N	CCOC(=O)CCOCCCOCCc1nc2cc3c(cc2[nH]1)OC(F)(F)O3	2.867159	0.28173972	89.0477357	0
ACCFZGIUTOABEB-LNNLXFCONA-N	CC(C)n1nnc2cc(C#CCNC(=O)Cc3ccc(Cl)cc3Cl)c(F)c(F)c21	2.960575	0.20353644	104.82450234	0
ACCGIAMEBWVEBI-UHFFFAOYNA-N	Cc1[nH]c2c(C)cc(Cl)cc2c1Oc1ccc2cc(Br)ccc2c1	2.381375	0.30192502	84.6103001	0
ACCHJVCGDUQMRG-QWOVJGMINA-N	O=C1CC(Cc2nc3ccc(CCO)cc3[nH]2)c2c(Br)cccc2O1	3.320225	0.26063733	46.85253119	0
ACCHSUREAJOHNQ-MPIMZMORNA-N	O=C(c1ccc([N+](=O)[O-])cc1)N1CCC(c2nc3c(F)c(F)c(Cl)cc3[nH]2)CC1	2.563991	0.3983863	96.38349772	0
ACCHWXIMMZAZFX-LNNLXFCONA-N	O=[N+]([O-])c1cccc(-c2[nH]c3ccc(F)c(Cl)c3c2-c2nc3ccccc3[nH]2)c1	2.590847	0.43590812	61.55427768	0
ACCIICCBKNFYJT-XGWQBSDONA-N	Cc1ccc2nc(C=Cc3c(F)c(F)c(F)c(F)c3F)[nH]c2c1	2.695795	0.32204905	54.23870208	0
ACCJHLFGOLNCQS-UYBDAZJANA-N	CSc1sc(-c2nc3cc(Br)cc(C)c3[nH]2)c(I)c1S(=O)(=O)C(C)C	3.355677	0.19733259	50.15238517	0
ACCJJQVJPOBTQR-UYBDAZJANA-N	CNS(=O)(=O)c1cc(-c2nc3c(C(F)(F)F)cc(F)cc3[nH]2)n(C)c1	2.885949	0.23009308	45.00742986	0
ACCKJMTTZSZYQD-WNVDMVQFNA-N	NC(=O)c1ccc2nc(-c3sc4cc(Br)ccc4c3N)[nH]c2c1	2.514489	0.32762793	64.5386454	0
ACCKNKUFYIIWDL-UHFFFAOYNA-N	COc1cc(-c2ccc(C(F)(F)F)nc2)nn1-c1ncnc2scc(-c3ccccc3)c12	2.780029	0.29489681	82.85544667	0
ACCLBRBWILBXIY-LNNLXFCONA-N	FC(F)c1nc(-c2ccccc2)sc1-c1nc2c(Br)cc(OC(F)(F)F)cc2[nH]1	2.940926	0.19653124	47.52418951	0
ACCMINMKSWYRMT-MMRXBHCZNA-N	CC(C)(C)OC(=O)NC(Cc1nc2cc([N+](=O)[O-])c(F)cc2[nH]1)C(C)(C)C	3.203372	0.30377084	75.60717863	0
ACCNPRJPEOYOII-UHFFFAOYNA-N	Cc1[nH]c2cccc(F)c2c1C(=O)N1CCOCC1	2.270903	0.32957077	52.24729746	0
ACCNWGQNDQEBEL-XBTAAFKLNA-N	COc1cccc2nc(-c3n[nH]c4cc(OC(F)(F)F)ccc34)[nH]c12	2.652266	0.36414822	47.62106333	0
ACCONIFIPZPFBS-WHOXAFMSNA-N	COC(=O)c1cccc2nc(C=Cc3ccc(C)c(F)c3)[nH]c12	2.432933	0.25841805	83.84611968	0
ACCPODPFRWHUKY-LDIKBWHJNA-N	CC(CCc1nc2cc3nc4ccccc4nc3cc2[nH]1)CC(=O)O	2.893191	0.33386699	52.76086992	0
ACCPVDFAGAIMDS-UHFFFAOYNA-N	CCOc1cc(-c2cccc(F)c2)nn1C(=O)COc1ccc2c(c1)OCO2	2.536883	0.33537458	109.05772415	0
ACCQRRKKYWEXIM-UHFFFAOYNA-N	COc1ccc(Cl)cc1C#Cc1cc(OC)c(OC)cc1[N+](=O)[O-]	2.348557	0.57147563	59.60611537	0
ACCQTMGHQFZQNF-LILDFLRNNA-N	COc1ccc(C=O)c(-c2nc3cncc(Br)c3[nH]2)c1OC	2.841778	0.30877974	28.22608586	0
ACCQUAQBYFHZMV-LILDFLRNNA-N	COc1ccc(Cl)cc1C#Cc1c(Br)cc2n1C(O)CNC2=O	3.643134	0.20622712	1.62545534	0
ACCRMPMPNUBBAN-HPRFPMAVNA-N	CC(C)CC(NS(=O)(=O)c1ccc(F)c(Cl)c1)c1nc2ccc(C(=O)O)cc2[nH]1	2.877106	0.28737142	99.12314534	0
ACCRQBDTRQIYDA-UHFFFAOYNA-N	O=C(c1ccco1)C1C(=O)c2ccccc2OC1(CCl)c1c[nH]c(C(=O)N2CCCC2)c1	3.87567	0.23255597	37.058146	0
ACCSTWQQZQDTJH-DPWUGZCFNA-N	CCCOc1cc2nc(C=Cc3ccc(SC(F)(F)F)cc3)[nH]c2cc1Br	2.71784	0.19476674	96.58538615	0
ACCSVCWLCRBQSF-UHFFFAOYNA-N	O=C1c2ccccc2-c2cc(-c3sccc3Cl)nc3cccc1c23	2.397169	0.28247548	9.10019282	0
ACCSXCQBLWBHGL-LQFNOIFHNA-N	COc1ccc2nc(-c3ccc(Cl)c(-c4ccc(Cl)cc4)c3)[nH]c2c1	1.98113	0.44421953	56.82158206	0
ACCUZAFSRNFTNX-NTLFAHLDNA-N	COc1cc(-c2nc3c(O)nc(O)nc3[nH]2)c(OC)c([N+](=O)[O-])c1	3.039161	0.30298719	21.68782457	0
ACCVFJUWHKZYMV-UHFFFAOYNA-N	Cc1ccc(C2(c3ccco3)NC(C)Cc3cc(Br)c(F)cc32)c(C)c1	3.756908	0.22052538	-9.36778325	0
ACCVXDKZYMNAIR-MMRXBHCZNA-N	Cc1c(F)ccc2[nH]c(-c3cc(-c4cccc(Cl)c4)[nH]n3)nc12	2.548915	0.32144344	59.00623419	0
ACCWFAANKRXHBK-UHFFFAOYNA-N	O=C(c1ccco1)C1C(=O)c2ccccc2OC1c1cccn1C(F)F	3.650434	0.22590497	29.43345767	0
ACCWISOEGFTOFK-UHFFFAOYNA-N	CCOC(=O)CC1(c2nccn2C)Oc2cc(O)ccc2C(=O)C1c1ccc(F)cc1	3.701891	0.14807837	7.32997289	0
ACCYCVBEADLAQZ-UHFFFAOYNA-N	COc1ccc(-c2[nH]c3ccc(S(C)(=O)=O)cc3c2OC(=O)c2cc(C3CC3)nc3onc(C)c23)cc1F	2.935382	0.27697703	124.51204548	0
ACCYDGRKWAJMJN-UHFFFAOYNA-N	CCCc1c(O)ccc2c1OC(C)(C1(c3ccccc3)CCCC1)CC2=O	3.348237	0.22574051	5.70848018	0
ACCZKHZCCRGYRZ-UHFFFAOYNA-N	CCOc1ccc(-c2nn(-c3nc(-c4ccc(OC)cc4)cc(C(F)(F)F)n3)c(=O)c3ccccc23)cc1OCC	2.626962	0.26612038	140.74523147	0
ACCZPFAAIUORLL-QWOVJGMINA-N	CN1CCN(c2ccc3[nH]c(-c4cc5cc(N)ccc5o4)nc3c2)CC1	2.485416	0.33315481	58.43109997	0
ACDALKNCKATYIX-LUXCBXFANA-N	Oc1nc(-c2nc3cc(Cl)nc(Cl)c3[nH]2)cs1	3.367065	0.19497947	13.67621303	0
ACDANYKKSZZLLC-UHFFFAOYNA-N	N#Cc1ccc2c(C(=O)c3c(F)ccc(Cl)c3F)coc2c1	2.543428	0.39225637	56.27307241	0
ACDCGFWNFMLRKK-UHFFFAOYNA-N	CCC1(c2ccc(Cl)c(Cl)c2O)NC(C)Cc2ccc(F)c(Br)c21	3.901599	0.19991212	-22.04514506	0
ACDCOEDPCJRIFR-LNNLXFCONA-N	O=C(Cc1ccc(Cl)cc1)c1nc2c3cccnc3c3ncccc3c2[nH]1	2.511258	0.31986803	64.37442906	0
ACDDAPSMUQALBY-UHFFFAOYNA-N	COc1cc(O)c(C2CC(=O)c3cc(C)cc(N)c3O2)cc1Br	3.22899	0.30312201	2.36389899	0
ACDDUNPXCGAEAE-UHFFFAOYNA-N	CCc1ccc(C2CC(=O)c3ccc4c(c3O2)CCCC4)cc1[N+](=O)[O-]	3.087338	0.3108476	30.48627687	0
ACDFJZADEWVXKH-UHFFFAOYNA-N	COc1ccc(Cl)cc1C#Cc1ccc(-c2ccc(F)cc2)cc1	1.949957	0.41832213	84.43366336	0
ACDGFFDJHOAZGG-GPQMBLKYNA-N	COc1cc2nc(CN(C)S(=O)(=O)c3cccnc3)[nH]c2cc1Cl	2.397042	0.34808999	105.39556565	0
ACDGLXUGQNFNLH-LILDFLRNNA-N	COC(=O)c1cccc2nc(-c3cc(C=O)ccc3OC)[nH]c12	2.328733	0.29448143	53.63342717	0
ACDGQGTXOLQVKG-UHFFFAOYNA-N	COc1ccc(Cl)cc1C#Cc1ccc(F)c(C)c1F	2.386032	0.36466462	45.41207461	0
[truncated: 608,246 more rows]
