# Supplementary material for: Profiling and analysis of chemical compounds using pointwise mutual information
Source: J Cheminform. 2021 Jan 10;13:3. doi: 10.1186/s13321-020-00483-y (PMC7798221; doi:10.1186/s13321-020-00483-y)
Supplement: Supplementary file 1 — Additional file 1. Compound sets used for synthetic accessibility analysis (nonpher - 693 353 HS compounds, zinc_random – 693 353 ES compounds, savi - 610 245 ES compounds, scubidoo – 999 749 ES compounds) including excessively complex (i.e., HS) compounds (nonpher_complex – 161 compounds, savi_complex – 2 930 compounds, scubidoo_complex – 104 compounds, gdb_complex – 3 581 compounds). [file 13321_2020_483_MOESM1_ESM.zip › scubidoo.csv]

id	smi	sascore	zrft	syba	complex
10000006	C[C@H](C(C)(C)C)Nc1ccnc2c1cc(cc2)Cl	2.679014	0.30138337	67.39691011	0
10000011	Cc1cccc(c1)[C@H](C)Nc2ccnc3c2cc(cc3)Cl	2.387206	0.40821236	106.60797819	0
10000013	Cc1ccc(cc1)[C@@H]2CCCCCN2c3ccc4c(c3)c(ccn4)Cl	2.602702	0.28053917	35.81153843	0
10000077	C[C@@H](c1ccc2c(c1)OCCO2)Nc3ccc4c(c3)c(ccn4)Cl	2.663652	0.3476368	116.05366896	0
1000008	Cc1cc(c(o1)C)C(=O)N[C@H]2CCS(=O)(=O)C2	2.791154	0.48908431	68.87465227	0
10000083	C[C@@H](c1ccc2c(c1)OCO2)Nc3ccc4c(c3)c(ccn4)Cl	2.635029	0.34669249	114.13516261	0
10000085	C[C@@H](c1ccc2c(c1)OCO2)Nc3ccnc4c3cc(cc4)Cl	2.586799	0.38076014	120.85508634	0
10000089	C[C@@H](c1cccnc1)Nc2ccc3c(c2)c(ccn3)Cl	2.55941	0.3821821	91.04001411	0
10000112	c1cc2c(cc1N3CCN(CC3)c4nc5ccc(cc5o4)Cl)c(ccn2)Cl	2.407291	0.35435379	73.28207912	0
10000127	c1cc(ccc1F)S(=O)(=O)N2CCN(CC2)c3ccnc4c3cc(cc4)Cl	2.052788	0.39137969	125.31059832	0
10000139	c1cc2c(c(c1)Nc3ccnc4c3cc(cc4)Cl)non2	2.301198	0.37869227	99.77973075	0
10000151	c1cc2c(cc1Cl)c(ccn2)N3CCC[C@H]3CN4CCCC4	2.686019	0.38402508	52.2376559	0
10000170	c1cc2c(cc1NC[C@@H]3CC4CCC3O4)c(ccn2)Cl	4.221166	0.21988157	22.29659383	0
1000023	Cc1cc(c(o1)C)C(=O)N2CCN(C(=O)C2)c3ccccc3	2.107202	0.37722236	93.87601134	0
10000259	c1cc2c(cc1Cl)c(ccn2)Nc3ccc(nn3)Cl	2.226241	0.3776778	85.67572941	0
10000262	Cc1c(c(=O)[nH]c(n1)Nc2ccc3c(c2)c(ccn3)Cl)CCO	2.6299	0.29467585	90.09554801	0
10000286	C[C@H]1CCC[C@H]([C@H]1C)N(C)C2CCN(CC2)c3ccnc4c3cc(cc4)Cl	3.446495	0.25693986	53.92421611	0
10000300	CCC[C@@H]1c2cccn2CCN1c3ccnc4c3cc(cc4)Cl	3.034956	0.25590668	49.4565334	0
10000314	Cc1ccc(cc1)C2(CCN(CC2)c3ccc4c(c3)c(ccn4)Cl)O	2.304636	0.29831027	58.48620077	0
10000345	C[C@@H]1CCC[C@@H]([C@H]1C)N(C)c2ccc3c(c2)c(ccn3)Cl	3.435932	0.2609882	46.56360972	0
1000035	Cc1cc(c(o1)C)C(=O)NCCc2c([nH]nc2C)C	2.388556	0.38233521	97.10234479	0
10000386	c1cc2c(cc1N3CCC[C@@H]3C45CC6CC(C4)CC(C6)C5)c(ccn2)Cl	4.353608	0.21137042	3.91216549	0
10000401	Cc1cccc(n1)C[C@H](C)Nc2ccc3c(c2)c(ccn3)Cl	2.720499	0.24432011	98.30880111	0
10000402	Cc1cccc(n1)C[C@@H](C)Nc2ccnc3c2cc(cc3)Cl	2.665541	0.28516636	105.32673614	0
10000439	c1cc2c(cc1Cl)c(ccn2)NCCc3cc[nH]n3	2.67478	0.34477473	84.0076077	0
1000044	Cc1cc(c(o1)C)C(=O)N2CCCC[C@H]2CC(=O)O	2.686497	0.39657036	58.88428771	0
10000477	Cc1ccccc1N2CCN([C@H](C2)C)c3ccc4c(c3)c(ccn4)Cl	2.668135	0.2964227	54.9351793	0
10000494	CN(CC1CCOCC1)c2ccc3c(c2)c(ccn3)Cl	2.382723	0.28675944	74.35833202	0
1000050	Cc1cc(c(o1)C)C(=O)NCc2cn3ccsc3n2	2.526644	0.44932833	125.05332778	0
10000501	c1cc2c(cc1CNc3ccnc4c3cc(cc4)Cl)non2	2.290393	0.2991295	105.70490258	0
10000520	c1cc2c(cc1N3CCN4CCC3C4)c(ccn2)Cl	3.58795	0.30777182	-10.71185804	0
1000056	Cc1cc(c(o1)C)C(=O)NCc2[nH]c3cc(ccc3n2)OC	2.209393	0.40777646	139.54297011	0
10000561	COc1cccc(c1)[C@@H]2CCCCN2c3ccnc4c3cc(cc4)Cl	2.566165	0.31438586	63.3463944	0
10000584	C[C@H](c1cnn(c1)c2ccccc2)Nc3ccnc4c3cc(cc4)Cl	2.640424	0.39973497	118.29654095	0
10000634	c1cc2c3c([nH]c2c(c1)Cl)CCN(C3)c4ccc5c(c4)c(ccn5)Cl	2.504607	0.29171295	56.07633469	0
10000635	c1cc2c3c([nH]c2c(c1)Cl)CCN(C3)c4ccnc5c4cc(cc5)Cl	2.456062	0.32604725	58.80173741	0
10000650	CN1Cc2ccccc2C[C@@H]1CN(C)c3ccc4c(c3)c(ccn4)Cl	2.951974	0.23676988	77.86260593	0
10000669	CC1(C[C@]1(CNc2ccc3c(c2)c(ccn3)Cl)c4ccccc4)C	2.971536	0.2079718	51.96212039	0
10000683	CCN1C[C@H](CC1=O)CNc2ccc3c(c2)c(ccn3)Cl	2.857255	0.24381497	62.90200162	0
100007	CN(C)C(=O)c1cccc(c1)NC(=O)c2cc(on2)c3cccc(c3)O	2.11603	0.3583173	165.93801717	0
10000721	C[C@@]1(CCN(C1)C)CNc2ccc3c(c2)c(ccn3)Cl	3.078674	0.20539964	38.84784169	0
10000732	CN(Cc1cc2cc(ccc2[nH]1)F)c3ccc4c(c3)c(ccn4)Cl	2.480569	0.28300147	87.60148365	0
10000754	c1cc2c(cc1N3CC4CC5CC(C4)CC3C5)c(ccn2)Cl	4.339961	0.25858906	9.56658754	0
10000761	c1cc(sc1)[C@H](c2ccc(cc2)Nc3ccnc4c3cc(cc4)Cl)O	2.639422	0.36623379	116.57971736	0
10000763	c1cc(cc(c1)Nc2ccc3c(c2)c(ccn3)Cl)[C@@H](c4cccs4)O	2.739405	0.35486924	102.34712018	0
10000792	Cc1cc2ccccc2n1CCNc3ccc4c(c3)c(ccn4)Cl	2.228228	0.3323455	110.14718363	0
10000800	C[C@@H](Cc1ccsc1)Nc2ccc3c(c2)c(ccn3)Cl	2.759518	0.30579508	95.26678505	0
10000841	c1ccc2c(c1)nc(o2)[C@H]3CCCN(C3)c4ccnc5c4cc(cc5)Cl	2.735496	0.36892367	89.22187134	0
10000846	c1cc(ccc1[C@H](c2ccncc2)Nc3ccc4c(c3)c(ccn4)Cl)F	2.664501	0.36475453	96.44057574	0
10000853	c1cc(ccc1[C@H](c2ccncc2)Nc3ccc4c(c3)c(ccn4)Cl)Cl	2.659797	0.3915033	98.96959181	0
10000863	Cc1ccccc1[C@@H](c2ccncc2)Nc3ccc4c(c3)c(ccn4)Cl	2.692539	0.3224471	108.79822115	0
10000866	c1cc2c(cc1N3CCC(CC3)C(=O)N4CCOCC4)c(ccn2)Cl	2.217246	0.38975496	100.11854706	0
10000882	c1ccc2c(c1)c(ncn2)N3CCN(CC3)c4ccc5c(c4)c(ccn5)Cl	2.206385	0.44776575	103.38563472	0
10000914	Cc1cc(no1)CN(C)c2ccc3c(c2)c(ccn3)Cl	2.410546	0.31881683	84.95779347	0
10000933	CC1(COC1)CN(C)c2ccnc3c2cc(cc3)Cl	2.685045	0.22360298	46.10255988	0
1000094	Cc1ccc(s1)CN(C)C(=O)c2cc(oc2C)C	2.320386	0.37309442	101.15514947	0
10000953	Cc1ccc(cc1C)[C@H](C)Nc2ccc3c(c2)c(ccn3)Cl	2.490998	0.32568526	98.70966993	0
10000956	Cc1ccc(c(c1)C)[C@@H](C)Nc2ccc3c(c2)c(ccn3)Cl	2.529852	0.32433043	94.36992752	0
10000969	CN1CC[C@@H](C1)CNc2ccc3c(c2)c(ccn3)Cl	2.662041	0.26664531	53.11739711	0
10000982	CN1C[C@@H](CC1=O)CNc2ccnc3c2cc(cc3)Cl	2.806133	0.2653171	58.92856061	0
10000983	CN1C[C@H](CC1=O)CNc2ccnc3c2cc(cc3)Cl	2.806133	0.2653171	58.92856061	0
1000100	Cc1cc(c(o1)C)C(=O)NC23CC4CC(C2)CC(C4)(C3)C(C)C	4.667953	0.25162009	36.89544847	0
10001045	c1cc2c(cc1Cl)c(ccn2)NCCc3cscn3	2.322042	0.48124163	98.25024245	0
10001062	c1cc(cc(c1)Cl)CN2CCN(CC2)c3ccc4c(c3)c(ccn4)Cl	2.024532	0.4538119	121.23571402	0
10001063	c1cc(cc(c1)Cl)CN2CCN(CC2)c3ccnc4c3cc(cc4)Cl	1.979137	0.50859927	117.25103905	0
1000107	Cc1cc(c(o1)C)C(=O)N(C)[C@H](C)c2cccs2	2.78607	0.35647863	96.80865457	0
1000110	Cc1cc(c(o1)C)C(=O)NCc2ccc3ccccc3n2	2.029931	0.37458158	119.19844638	0
10001123	c1ccc2c(c1)nnn2CCNc3ccnc4c3cc(cc4)Cl	2.169629	0.32762184	113.27414142	0
10001160	CN(Cc1[nH]c2cc(ccc2n1)F)c3ccc4c(c3)c(ccn4)Cl	2.414519	0.36065855	99.11027093	0
10001181	c1cnc(nc1)N2CCCN(CC2)c3ccnc4c3cc(cc4)Cl	2.18056	0.46274124	82.65495031	0
10001194	c1ccc(c(c1)OC2CCN(CC2)c3ccc4c(c3)c(ccn4)Cl)Cl	2.17269	0.37823719	93.09285499	0
10001200	c1cc(ccc1OC2CCN(CC2)c3ccc4c(c3)c(ccn4)Cl)F	2.140128	0.35879521	97.94617702	0
10001204	Cc1ccc(cc1)SC2CCN(CC2)c3ccc4c(c3)c(ccn4)Cl	2.327061	0.29768566	75.87103074	0
1000121	Cc1cc(c(o1)C)C(=O)N[C@@]2(CCS(=O)(=O)C2)C	3.144275	0.34432557	53.69561127	0
10001224	c1cc(ccc1c2c(c[nH]n2)CNc3ccc4c(c3)c(ccn4)Cl)Cl	2.560469	0.40522077	121.90038231	0
10001248	c1cc(cc(c1)F)CN2CCCN(CC2)c3ccc4c(c3)c(ccn4)Cl	2.081328	0.4350017	117.08982646	0
10001257	c1cc2c(cc1Cl)c(ccn2)N3CCCN(CC3)C(=O)c4ccoc4	2.272261	0.42625704	120.15938079	0
10001265	c1cc2c(cc1Cl)c(ccn2)N3CCCN(CC3)C4CCCCC4	2.149053	0.46216851	56.2378607	0
10001312	c1cc(oc1)[C@H]2CCCN2c3ccc4c(c3)c(ccn4)Cl	2.813438	0.36170094	36.65186018	0
100014	c1cc(cc(c1)O)c2cc(no2)C(=O)N3c4ccc(cc4[C@@H]5C=CC[C@@H]5[C@@H]3C(=O)O)F	3.782393	0.16238	33.46758481	0
10001413	c1ccnc(c1)C(=O)[C@H]2CCCN(C2)c3ccnc4c3cc(cc4)Cl	2.691199	0.3255008	86.28494381	0
10001426	CC[C@H](C1CCN(CC1)c2ccc3c(c2)c(ccn3)Cl)O	2.795434	0.27384368	52.00516782	0
10001435	c1ccc(cc1)[C@@H](C2CCN(CC2)c3ccc4c(c3)c(ccn4)Cl)O	2.638673	0.29649208	86.23015023	0
10001458	Cc1cc(cc(n1)C)N2CCN(CC2)c3ccc4c(c3)c(ccn4)Cl	2.282378	0.36847543	49.78820693	0
10001486	CN(Cc1c(c2ccccc2s1)Cl)c3ccc4c(c3)c(ccn4)Cl	2.43754	0.30238739	90.84078802	0
10001490	CC[C@H](c1nccs1)Nc2ccnc3c2cc(cc3)Cl	2.813072	0.36125319	92.96208472	0
10001511	c1ccc(c(c1)[C@H]2CCN(C2)c3ccc4c(c3)c(ccn4)Cl)Cl	2.606934	0.37588859	39.40141455	0
10001515	c1cc(cc(c1)Cl)[C@H]2CCN(C2)c3ccc4c(c3)c(ccn4)Cl	2.605892	0.41418766	45.22711535	0
10001522	CC[C@H]1c2c(c3ccccc3[nH]2)C[C@H](N1c4ccc5c(c4)c(ccn5)Cl)C(=O)O	3.37291	0.23089115	36.71595455	0
10001524	CC[C@H]1c2c(c3ccccc3[nH]2)C[C@@H](N1c4ccnc5c4cc(cc5)Cl)C(=O)O	3.324389	0.27851309	43.57780087	0
10001555	c1ccc2c(c1)c(=O)[nH]c(n2)CNc3ccnc4c3cc(cc4)Cl	2.241249	0.4948961	110.30038998	0
10001581	c1cc2c(cc1Cl)c(ccn2)N3CCC(CC3)C#N	2.352286	0.37623003	44.17931891	0
10001602	c1cc2c(cc1N3CCN(CC3)c4ccc(c(c4)C(=O)O)O)c(ccn2)Cl	2.215881	0.34668443	46.57282877	0
10001646	c1ccc(c(c1)Nc2ccc3c(c2)c(ccn3)Cl)N4CCCC4	2.041239	0.36475538	92.12609086	0
10001654	CN1CCC(CC1)Oc2ccccc2Nc3ccc4c(c3)c(ccn4)Cl	2.260124	0.29498475	100.84158976	0
10001702	c1cc2c(cc1Cl)c(ccn2)N3CCC[C@@H](C3)CN4CCOCC4	2.689576	0.412081	90.03398551	0
10001738	CC(C)c1cc(on1)CNc2ccc3c(c2)c(ccn3)Cl	2.423088	0.28255851	100.72317617	0
1000174	Cc1cc(c(o1)C)C(=O)N(C2CCCCC2)C3CCCC3	2.349	0.28964457	74.59896257	0
10001751	c1cc2c(cc1Cl)c(ccn2)NC[C@@H]3CC(=O)N(C3)C4CCCC4	2.831538	0.3060538	78.28617214	0
10001774	Cc1c2ccccc2[nH]c1CN(C)c3ccc4c(c3)c(ccn4)Cl	2.422831	0.30489925	78.75735501	0
10001775	Cc1c2ccccc2[nH]c1CN(C)c3ccnc4c3cc(cc4)Cl	2.39129	0.33109166	78.29144829	0
10001781	C[C@H](Cc1cnccn1)Nc2ccc3c(c2)c(ccn3)Cl	2.828372	0.29610867	86.67190646	0
10001790	c1cc2c(cc1Cl)c(ccn2)N3CCN(CC3)[C@@H]4CCCC[C@@H]4O	2.957973	0.33640516	58.35277831	0
10001829	c1cc2c(cc1Cl)c(ccn2)N3CCC[C@@H](C3)CN4CCCC4=O	2.773058	0.34500256	79.39106514	0
10001838	CN1CCN(CC1)C[C@@H]2CCCN(C2)c3ccc4c(c3)c(ccn4)Cl	2.740953	0.36090347	72.08466092	0
10001893	c1cc2c(ccs2)cc1CNc3ccnc4c3cc(cc4)Cl	2.168451	0.39312604	114.91150096	0
10001902	Cc1ccc2c(c1)[C@H](C(=O)N2)Nc3ccc4c(c3)c(ccn4)Cl	2.839541	0.25979391	37.07294431	0
10001919	COc1ccc2c(c1)[C@@H](C(=O)N2)Nc3ccc4c(c3)c(ccn4)Cl	2.818511	0.28196784	43.87658948	0
10001935	C[C@H]1C(=O)N(CCN1c2ccnc3c2cc(cc3)Cl)c4cccc(c4)OC	2.780826	0.37508491	59.34116058	0
10001953	CCN1CCN(CC1=O)c2ccnc3c2cc(cc3)Cl	2.286601	0.34300198	36.54191021	0
10001963	c1cc2c(cc1CN3CCN(CC3=O)c4ccnc5c4cc(cc5)Cl)OCO2	2.384439	0.36718939	92.28758475	0
10001964	CCc1ccc(nc1)CNc2ccc3c(c2)c(ccn3)Cl	2.176424	0.30236281	95.67516006	0
10001977	Cc1nccn1C[C@H]2CCCN(C2)c3ccc4c(c3)c(ccn4)Cl	2.891522	0.35085953	70.25834677	0
1000198	Cc1cc(c(o1)C)C(=O)N(C)Cc2c([nH]nc2C)C	2.532478	0.35376964	82.4894578	0
10001988	c1cnn(c1)CC2CCN(CC2)c3ccc4c(c3)c(ccn4)Cl	2.371801	0.34682377	87.29691836	0
10001999	CN(C)c1nc(cs1)CNc2ccnc3c2cc(cc3)Cl	2.371177	0.40108856	111.51639979	0
10002034	C[C@H](c1nc(no1)c2ccncc2)Nc3ccc4c(c3)c(ccn4)Cl	2.855553	0.37507118	126.91281899	0
10002050	c1cc2c(cc1N3CCC[C@@H]3c4nc(no4)C5CC5)c(ccn2)Cl	3.054889	0.45205834	28.71892223	0
10002064	c1cc(cnc1)c2nc(on2)[C@H]3CCCN3c4ccnc5c4cc(cc5)Cl	2.901121	0.44415655	65.43577381	0
10002097	c1cc(cnc1)c2nc(on2)CNc3ccnc4c3cc(cc4)Cl	2.264346	0.48246429	132.18196859	0
10002118	c1cc(c(c(c1)Cl)N2CCCCC2)Nc3ccc4c(c3)c(ccn4)Cl	2.250114	0.37443565	90.61710057	0
10002168	C[C@H](c1ccc2c(c1)OCCCO2)Nc3ccnc4c3cc(cc4)Cl	2.674125	0.34181163	146.94604694	0
10002176	Cc1ccc(cc1)c2nc(on2)CNc3ccc4c(c3)c(ccn4)Cl	2.18274	0.45986078	145.4010483	0
10002198	c1ccc(cc1)c2cc3cc(ccc3o2)Nc4ccc5c(c4)c(ccn5)Cl	2.162103	0.34706828	94.6681613	0
10002211	c1ccc(c(c1)CN2CCOCC2)Nc3ccnc4c3cc(cc4)Cl	2.096118	0.4007851	124.16603072	0
10002217	CN(C)C[C@H]1CCN(C1)c2ccnc3c2cc(cc3)Cl	2.654552	0.35430509	53.70679056	0
10002264	c1ccc(cc1)N2C[C@H](CC2=O)Nc3ccc4c(c3)c(ccn4)Cl	2.611885	0.31610978	87.63851104	0
10002294	Cc1cc(ccn1)N2CCCN(CC2)c3ccc4c(c3)c(ccn4)Cl	2.276784	0.36245894	52.94425287	0
10002331	CC(C)(CN1CCN(CC1)C)Nc2ccnc3c2cc(cc3)Cl	2.444436	0.24503595	71.81132671	0
10002338	C[C@@H](CNc1ccc2c(c1)c(ccn2)Cl)N3CCCCC3	2.659492	0.2684123	69.25320734	0
10002348	C[C@@H](CNc1ccnc2c1cc(cc2)Cl)N3CCCC3	2.60161	0.30952907	76.74485209	0
10002384	c1cc2c(cc1NC3(CCCCC3)CN4CCCC4)c(ccn2)Cl	2.573773	0.20378028	59.41845924	0
10002390	c1cc2c(cc1Cl)c(ccn2)N3CCCC[C@@H]3CC(=O)N	2.72013	0.27168762	56.07390483	0
100024	CC(C)[C@@H]1[C@H]2CC=C[C@H]2c3cccc(c3N1C(=O)c4cc(on4)c5cccc(c5)O)C(=O)O	3.912271	0.17882056	26.00700202	0
10002457	c1cc2c(cc1Cl)c(ccn2)Nc3cc(ccn3)C(=O)O	2.103542	0.34098629	68.42914931	0
10002475	c1cc2c(cc1Cl)c(ccn2)N3CCC[C@@H]3C(=O)N4CCCCC4	2.652769	0.3573953	74.66795981	0
10002495	C[C@@H](c1[nH]nnn1)Nc2ccnc3c2cc(cc3)Cl	3.091957	0.28658924	57.90258085	0
1000250	Cc1cc(c(o1)C)C(=O)N(c2ccccc2)c3nc4ccccc4c(n3)N	2.435855	0.21783694	91.66726071	0
10002502	Cc1nc2c(s1)CCC[C@@H]2Nc3ccnc4c3cc(cc4)Cl	2.99037	0.2820339	78.62727378	0
10002540	CC[C@@H]1CN(CCN1C)c2ccnc3c2cc(cc3)Cl	2.683828	0.27642015	38.09920358	0
10002588	Cc1c(c(n(n1)C)C)[C@H](C(=O)O)Nc2ccc3c(c2)c(ccn3)Cl	2.960185	0.26949445	64.7485097	0
10002610	CCn1c(c(c(n1)C)[C@H](C)Nc2ccc3c(c2)c(ccn3)Cl)C	2.870222	0.29155445	91.07842244	0
10002622	c1cc2c(cc1NC3(CCCCC3)C(=O)N)c(ccn2)Cl	2.45616	0.22499615	66.60655403	0
10002663	c1cc2c(cc1Cl)c(ccn2)N3CCCN4CCC[C@H]4C3	2.622213	0.46452478	42.07820666	0
10002669	c1cc2c(cc1Cl)c(ccn2)NCCc3cnc(nc3O)O	2.732844	0.21998735	66.77823703	0
10002679	c1cc2c(cc1Cl)c(ccn2)NCC3CCCC3	2.006528	0.30684611	78.79917136	0
10002788	c1cc2c(cc1N[C@H]3CC4(CCCC4)OC3)c(ccn2)Cl	3.551758	0.2469295	62.07769681	0
10002812	c1cc2c(cc1Cl)c(ccn2)N3CCC[C@@H]3CCO	2.687259	0.31912075	46.39474644	0
10002815	Cc1cc(ccn1)CNc2ccnc3c2cc(cc3)Cl	2.101288	0.38867949	92.50858736	0
10002904	CC1(CCCN1c2ccc3c(c2)c(ccn3)Cl)C	2.451673	0.23300541	27.07368791	0
10003025	C[C@@H](CC(=O)C)Nc1ccc2c(c1)c(ccn2)Cl	2.72501	0.24897331	63.71312693	0
10003044	Cc1nc(no1)[C@@H]2CCCN(C2)c3ccnc4c3cc(cc4)Cl	2.893066	0.41545828	57.02914258	0
10003048	c1cc2c(cc1Nc3cc(c(cc3Cl)Cl)C(=O)O)c(ccn2)Cl	2.202461	0.28965937	61.39216676	0
10003071	c1cc(c(cc1C(=O)N2CCCCC2)Nc3ccnc4c3cc(cc4)Cl)Cl	2.084305	0.46818574	144.89995182	0
10003107	CC(C)(c1cccc(c1)OC)Nc2ccnc3c2cc(cc3)Cl	2.238635	0.34696344	98.92034661	0
10003113	CC[C@@H](c1ccccn1)Nc2ccnc3c2cc(cc3)Cl	2.651679	0.37673194	92.83097199	0
10003122	c1cc2c(cc1N3CCC(CC3)c4nnc5n4CCCCC5)c(ccn2)Cl	2.52036	0.42256555	91.22035434	0
10003125	C[C@@H](c1cn2ccsc2n1)Nc3ccc4c(c3)c(ccn4)Cl	3.119723	0.27118027	95.93047713	0
10003154	c1cc(ccc1N2C[C@H](CC2=O)Nc3ccnc4c3cc(cc4)Cl)Cl	2.626272	0.38004802	94.77530447	0
10003194	CC(C)[C@H](c1ncnn1C)Nc2ccnc3c2cc(cc3)Cl	3.067762	0.35247797	83.93266511	0
10003277	c1cc(cc(c1)O)CN2CCC(CC2)Nc3ccnc4c3cc(cc4)Cl	2.149736	0.36498702	119.34787268	0
10003303	c1cc(c(cc1Nc2ccnc3c2cc(cc3)Cl)F)N4CCOCC4	2.137065	0.44779899	121.26131756	0
10003382	Cc1ccc2c(c1)c(n[nH]2)CNc3ccc4c(c3)c(ccn4)Cl	2.413858	0.30336185	82.35566792	0
100034	c1cc(cc(c1)O)c2cc(no2)C(=O)Nc3ccc(cc3)c4nnc(o4)c5ccco5	2.404828	0.37477365	184.3487205	0
10003401	Cc1cccc(c1O)Nc2ccnc3c2cc(cc3)Cl	2.052336	0.42669514	84.33442196	0
10003520	Cc1cc(c2c(c1)c(ccn2)Nc3ccc4c(c3)c(ccn4)Cl)C	2.259581	0.40609843	97.18043798	0
10003525	Cc1nc(n(n1)CCNc2ccnc3c2cc(cc3)Cl)C	2.375792	0.28863727	90.05945171	0
10003527	Cc1cc2c(c(c1C)Nc3ccnc4c3cc(cc4)Cl)[nH]c(=O)[nH]2	2.609619	0.29761656	65.06294054	0
10003531	CC1CCN(CC1)C(C)(C)CNc2ccnc3c2cc(cc3)Cl	2.445831	0.26253044	87.16749985	0
10003556	c1cc2c(cc1Nc3nc4c(c(n3)Cl)CCC4)c(ccn2)Cl	2.47214	0.31115171	90.90911543	0
10003563	Cc1cc(ccc1Nc2ccnc3c2cc(cc3)Cl)C(=O)NC	2.004946	0.45602987	114.49365377	0
1000359	Cc1cc(c(o1)C)C(=O)N(C)[C@@H](C)[C@H]2COc3ccccc3O2	3.321785	0.30529892	69.47999873	0
1000362	Cc1cc(c(o1)C)C(=O)N[C@@H]2CCCN(C2)Cc3ccccc3	2.407482	0.32853073	113.48545557	0
1000365	Cc1cc(c(o1)C)C(=O)NCC[C@H]2COc3ccccc3O2	2.714831	0.32977018	107.11772551	0
10003691	C[C@@H]1CCCCN1Cc2cccc(c2)Nc3ccc4c(c3)c(ccn4)Cl	2.616298	0.31044565	103.35886336	0
1000371	Cc1cc(c(o1)C)C(=O)NCC2(CCCCC2)N3CCN(CC3)C	2.568913	0.32532823	81.99115065	0
1000372	Cc1cc(c(o1)C)C(=O)NCC2(CCCC2)N3CCCC3	2.512689	0.33597712	81.03123405	0
10003741	c1cc2c(cc1Cl)c(ccn2)N3C[C@H]4CC=CC[C@H]4C3	3.232054	0.31609903	35.76743811	0
10003803	CN1CCO[C@H](C1)CNc2ccc3c(c2)c(ccn3)Cl	2.845541	0.26366422	81.90606951	0
10003806	CN1CCO[C@@H](C1)CNc2ccnc3c2cc(cc3)Cl	2.786308	0.29199501	92.70097018	0
1000382	Cc1cc(c(o1)C)C(=O)NC(C)(C)C23CC4CC(C2)CC(C4)C3	4.014467	0.25607585	40.3218341	0
1000383	Cc1cc(c(o1)C)C(=O)N[C@@H](C)c2c(sc(n2)C)C	2.943169	0.35462522	79.82124044	0
10003888	CN(C)C(=O)CNc1ccnc2c1cc(cc2)Cl	2.087275	0.34582576	82.72836561	0
10003928	c1cc(cc(c1)[C@@H]2CCCN2)c3ccc4c(c3)c(ccn4)Cl	2.681592	0.30131634	-15.30413414	0
10003939	CCc1cc(nc(n1)C)c2ccc3c(c2)c(ccn3)Cl	2.277659	0.33278654	52.66104691	0
10003964	CC[C@@H]1CN(CCN1)c2ccc3c(c2)c(ccn3)Cl	2.832649	0.29525364	10.1816432	0
10004007	Cc1cc(c2cccc(c2n1)F)Nc3ccc4c(c3)c(ccn4)Cl	2.257088	0.3610421	98.68863094	0
10004018	c1cc2c(cc1Cl)c(ccn2)c3c[nH]nc3C(=O)O	2.61368	0.29952929	25.68136666	0
1000406	Cc1cc(c(o1)C)C(=O)N(C)C[C@H]2CCCN(C2)C	2.805529	0.32977954	67.31674258	0
10004069	c1cc(c(c(c1)N)N)c2ccc3c(c2)c(ccn3)Cl	2.203285	0.36366263	27.2172937	0
10004101	Cc1c(c(on1)C)[C@@H]2CCCN2c3ccc4c(c3)c(ccn4)Cl	3.001528	0.30449008	24.90027943	0
10004117	c1cc2c(cc1N3CCC(CC3)N4CCCCCC4)c(ccn2)Cl	2.203053	0.43481519	54.82125661	0
10004119	COc1ccc2c(c1)cc(cn2)Nc3ccc4c(c3)c(ccn4)Cl	2.169415	0.38995497	92.15633434	0
1000414	Cc1cc(c(o1)C)C(=O)Nc2ccc(cc2)c3cc4ccccc4[nH]3	2.055309	0.33393725	132.1164731	0
10004156	Cc1cc(on1)[C@@H]2CCCN2c3ccnc4c3cc(cc4)Cl	2.884403	0.27796802	43.75872668	0
10004164	c1cc2c(cc1Cl)c(ccn2)Cc3[nH]c(=O)c4c(n3)ccs4	2.523356	0.42653582	94.77106723	0
10004172	CC[C@@H]1C=CCN1c2ccc3c(c2)c(ccn3)Cl	3.222392	0.21991218	3.68385858	0
10004179	Cc1cc(n(n1)Cc2ccc(cc2)Nc3ccc4c(c3)c(ccn4)Cl)C	2.165384	0.3870171	117.89816508	0
10004189	CC(=O)c1c(cn(n1)C)c2ccc3c(c2)c(ccn3)Cl	2.408644	0.34132215	41.55829705	0
10004202	CC(C)(C)C(=O)CNc1ccnc2c1cc(cc2)Cl	2.233548	0.35387747	79.49204811	0
10004207	CCc1c(c2cc(cc(c2o1)N)c3ccc4c(c3)c(ccn4)Cl)C	2.653764	0.20955677	31.6131873	0
10004229	C[C@@H](C(=O)O)n1cc(cn1)c2ccc3c(c2)c(ccn3)Cl	2.792175	0.27760424	39.49606945	0
10004246	c1cc2c(cc1Cl)c(ccn2)N3CCN(CC3)S(=O)(=O)N	2.213564	0.28046118	62.99219104	0
10004316	c1cc2c(cc1N3CCC[C@@H](C3)N4CCCC4)c(ccn2)Cl	2.659424	0.4836118	38.59683444	0
10004319	c1cc2c(ccc(c2nc1)N)c3ccc4c(c3)c(ccn4)Cl	2.189447	0.41125001	36.01274519	0
10004321	c1cc2c(ccc(c2nc1)Nc3ccc4c(c3)c(ccn4)Cl)Br	2.250536	0.40313721	95.00675721	0
10004366	c1ccc(c(c1)c2ccc3c(c2)c(ccn3)Cl)[C@H](CN)O	2.662984	0.30124605	24.5233043	0
10004371	c1ccc(c(c1)[C@H](CNc2ccnc3c2cc(cc3)Cl)O)Br	2.601363	0.29267722	104.0369662	0
10004386	c1ccc2c(c1)CCC23CCN(CC3)c4ccnc5c4cc(cc5)Cl	2.790702	0.34035168	41.26827571	0
10004428	c1cc(ccc1c2cc(no2)CNc3ccnc4c3cc(cc4)Cl)Cl	2.189457	0.36854123	122.29313922	0
10004432	Cc1csc2n1c(c(n2)c3ccnc4c3cc(cc4)Cl)C=O	2.706156	0.21538941	47.05934124	0
1000444	Cc1cc(c(o1)C)C(=O)N[C@H]2CS(=O)(=O)[C@@H]([C@@H]2O)Br	4.020263	0.27320824	24.99091617	0
10004453	c1cc2c(cc1NC3(CCOCC3)C(=O)O)c(ccn2)Cl	2.529454	0.2549363	46.51537506	0
10004455	CCN1c2ccc(cc2OCC1=O)Nc3ccc4c(c3)c(ccn4)Cl	2.352344	0.2947047	68.92945978	0
10004466	CCc1c(c(nc(n1)Nc2ccnc3c2cc(cc3)Cl)O)C	2.474837	0.26880741	82.77860729	0
10004471	Cn1c(cnc1SC)CNc2ccc3c(c2)c(ccn3)Cl	2.546979	0.26355118	83.16541688	0
10004504	Cn1ccc2c1cccc2Nc3ccnc4c3cc(cc4)Cl	2.17776	0.45042064	101.58718204	0
10004546	Cc1c2cc(ccc2[nH]c1CO)c3ccnc4c3cc(cc4)Cl	2.378011	0.34141545	36.56699937	0
10004555	CN(C)C(=O)c1cc2cc(ccc2s1)Nc3ccc4c(c3)c(ccn4)Cl	2.40206	0.28398172	104.93250918	0
10004577	c1cc2c(cc1NC3(CC3)c4cc(ccc4F)F)c(ccn2)Cl	2.507212	0.26147304	56.3216277	0
10004578	c1cc(c(cc1F)C2(CC2)Nc3ccnc4c3cc(cc4)Cl)F	2.464162	0.30517458	65.73257853	0
10004592	c1cc2c(cc1Cl)c(ccn2)[C@H]3CCCOC3	2.678781	0.31226258	23.15565058	0
10004599	CC(=O)c1ccc(c(c1)Nc2ccc3c(c2)c(ccn3)Cl)OC	2.023311	0.46013626	101.3620706	0
1000464	Cc1cc(c(o1)C)C(=O)N(C)c2ccc3cccc(c3n2)O	2.508528	0.29271092	76.39289262	0
10004659	CN(C)C(=O)c1ccc(cc1N)c2ccc3c(c2)c(ccn3)Cl	2.186261	0.24974701	45.5569637	0
10004665	C[C@@H](Cc1ccc2c(c1)c(ccn2)Cl)N3CCCC3	2.605974	0.21916625	63.0589327	0
10004703	c1cc(ccc1c2ccc3c(c2)c(ccn3)Cl)C4(CC4)N	2.219667	0.19643923	12.27381215	0
10004734	c1ccc(c(c1)C2(CC2)Nc3ccnc4c3cc(cc4)Cl)Cl	2.365857	0.29584071	63.46240036	0
10004735	c1cc2c(cc1NC3(CC3)c4cc(cc(c4)F)F)c(ccn2)Cl	2.583833	0.23828769	52.23486775	0
10004757	Cc1c2c(nc(n1)Nc3ccc4c(c3)c(ccn4)Cl)OCC2	2.691677	0.31575668	47.31668735	0
10004759	Cc1ccccc1C2(CC2)Nc3ccc4c(c3)c(ccn4)Cl	2.415605	0.27176464	53.7479764	0
10004785	Cc1ccc(cc1Nc2ccc3c(c2)c(ccn3)Cl)C(=O)C	2.011529	0.42026827	92.90057162	0
10004798	C[C@H](Cc1ccnc2c1cc(cc2)Cl)N3CCOCC3	2.667513	0.27905674	74.14242003	0
10004840	CCc1c(sc(n1)C)Cc2ccnc3c2cc(cc3)Cl	2.435112	0.33703406	72.20896757	0
10004862	CNC(=O)c1ccc(cc1N)c2ccnc3c2cc(cc3)Cl	2.102979	0.35394836	47.88255472	0
1000490	Cc1cc(c(o1)C)C(=O)Nc2nnc(s2)c3ccc(cc3)Br	2.191174	0.4632194	132.29808323	0
10004959	c1cc2c(cc1Nc3cc(cc(c3)C(=O)N)C(=O)N)c(ccn2)Cl	2.24569	0.34166503	78.68864167	0
10005002	Cn1c2ccccc2nc1[C@H]3CCCN3c4ccc5c(c4)c(ccn5)Cl	2.855144	0.36326704	50.54902644	0
1000506	Cc1cc(c(o1)C)C(=O)Nc2ccc3c(c2)nc(o3)c4ccccc4	2.047947	0.46257716	157.89677733	0
10005076	Cn1nc(nn1)c2cccc(c2)Nc3ccnc4c3cc(cc4)Cl	2.296907	0.36684801	106.97175026	0
10005094	CCc1ccc(cc1Nc2ccnc3c2cc(cc3)Cl)n4cnnc4	2.50593	0.30321494	93.9319494	0
10005095	Cc1cccc(c1Nc2ccc3c(c2)c(ccn3)Cl)C(=O)NC	2.149945	0.37127471	89.06804754	0
10005103	Cc1nc(cc(n1)O)C2CCN(CC2)c3ccc4c(c3)c(ccn4)Cl	2.62894	0.2826267	54.70056906	0
10005120	c1ccc(c(c1)Nc2ccc(cc2)Cl)Nc3ccnc4c3cc(cc4)Cl	1.991168	0.47949989	107.10435967	0
10005147	COc1cccnc1c2ccc3c(c2)c(ccn3)Cl	2.070396	0.41150171	43.67857268	0
10005154	Cc1cc2n(n1)CCN(C2)c3ccnc4c3cc(cc4)Cl	2.534199	0.32289003	46.15332901	0
10005160	c1cc2c(cc1Cl)c(ccn2)N3CCC(CC3)(CO)CO	2.468704	0.28953126	46.83663397	0
10005181	CC[C@@]1(C(=O)NCCN1c2ccnc3c2cc(cc3)Cl)C	3.170971	0.23901004	9.81086822	0
10005183	CN1CCN(CC1)Cc2ccc(nc2)c3ccc4c(c3)c(ccn4)Cl	2.180311	0.33212366	76.96400038	0
10005190	c1ccn2c(c1)nnc2[C@H]3CCCN(C3)c4ccnc5c4cc(cc5)Cl	2.859971	0.41545509	91.5023579	0
10005207	c1ccc2c(c1)NC(=O)C3(N2)CCN(CC3)c4ccc5c(c4)c(ccn5)Cl	2.995656	0.30343074	60.75189968	0
10005210	C[C@@H](CN(C)c1ccc2c(c1)c(ccn2)Cl)O	2.764754	0.2616234	54.00740584	0
10005243	CC1(c2cccn2CCN1c3ccc4c(c3)c(ccn4)Cl)C	2.885352	0.24549785	15.56032267	0
10005252	c1cc2c(cc1Cl)c(ccn2)c3c(cc4c(n3)CCCC4)C#N	2.478024	0.3082742	53.98917285	0
10005260	c1cc2c(cc1Cl)c(ccn2)c3ccc(nn3)N4CCSCC4	2.431385	0.33949577	59.26108173	0
10005274	c1cc2n(c1)CCN([C@@H]2c3ccncc3)c4ccnc5c4cc(cc5)Cl	3.038475	0.30995641	41.79638225	0
10005323	CS(=O)(=O)Cc1ccc(cc1)Nc2ccc3c(c2)c(ccn3)Cl	2.103576	0.36189306	101.07223876	0
10005371	C[C@H](c1c[nH]c2c1cccc2)Nc3ccc4c(c3)c(ccn4)Cl	2.658491	0.34796367	96.54776827	0
10005376	Cc1nc(no1)CC2CCN(CC2)c3ccnc4c3cc(cc4)Cl	2.443454	0.36258605	86.25567314	0
10005377	CN1CCCC2(C1)CCN(C2)c3ccc4c(c3)c(ccn4)Cl	3.436662	0.28096206	34.49810391	0
10005444	c1cc(cnc1)[C@@H]2c3cccn3CCN2c4ccnc5c4cc(cc5)Cl	3.02558	0.37888941	42.54800375	0
10005464	CC(C)Nc1cc(nc(n1)Nc2ccnc3c2cc(cc3)Cl)Cl	2.440357	0.31668233	96.29055638	0
10005465	c1cnc(nc1)N2CCC[C@H](C2)Nc3ccc4c(c3)c(ccn4)Cl	2.763906	0.31555404	97.76547582	0
10005471	CC[C@H](c1nc(no1)C)Nc2ccnc3c2cc(cc3)Cl	2.913715	0.32641727	83.72880513	0
10005496	c1cc2c(cc1Cl)c(ccn2)Nc3c(cnc4n3ncc4)C(=O)O	2.536554	0.27122386	71.17962893	0
10005534	CC(C)c1cc(no1)[C@@H]2CCCN2c3ccnc4c3cc(cc4)Cl	3.05213	0.2454174	53.72728491	0
10005549	c1cc2c(cc1c3cc(on3)C(=O)O)c(ccn2)Cl	2.30169	0.27867967	39.95127597	0
10005586	Cc1nnc(n1C)Cc2ccnc3c2cc(cc3)Cl	2.305077	0.38826884	70.97750984	0
10005587	CN1CCC2(C1)CCN(CC2)c3ccc4c(c3)c(ccn4)Cl	2.944223	0.3050431	36.4506795	0
10005638	c1cc2c(cc1Cl)c(ccn2)c3c4cc[nH]c4ncn3	2.383835	0.40091968	46.7857793	0
10005658	c1ccc2c(c1)C3(CCCN(C3)c4ccnc5c4cc(cc5)Cl)C(=O)N2	3.355385	0.30674702	32.08604145	0
10005687	COc1coc(cc1=O)Cc2ccc3c(c2)c(ccn3)Cl	2.443241	0.28907683	69.56844466	0
10005699	CN(C)C[C@]1(CCCN(CC1)c2ccc3c(c2)c(ccn3)Cl)O	2.958014	0.25322099	42.94763595	0
10005708	c1cc(nc2c1cc[nH]2)Cc3ccnc4c3cc(cc4)Cl	2.464314	0.38852141	80.25464584	0
1000572	Cc1cc(c(o1)C)C(=O)N2c3c(cccc3C(=O)O)[C@@H]4C=CC[C@@H]4[C@H]2C(C)C	3.89205	0.19920168	8.95824157	0
10005729	c1cc2c(cc1Nc3ncc4c(n3)CCOC4)c(ccn2)Cl	2.586338	0.30796015	79.86849152	0
10005739	C[C@]1(CCCN(CC1)c2ccc3c(c2)c(ccn3)Cl)O	2.819416	0.3143954	27.2178419	0
10005746	c1cc2ccnn2c(c1)c3ccnc4c3cc(cc4)Cl	2.45102	0.27077157	45.98501926	0
10005753	CC(C)N1CC2(C1)CN(C2)c3ccc4c(c3)c(ccn4)Cl	3.04391	0.25108238	42.74417813	0
10005807	Cc1nc(co1)Cc2ccc3c(c2)c(ccn3)Cl	2.478165	0.27394095	59.84998965	0
10005819	c1cc2c(cc1CC[C@@H]3CCOC3)c(ccn2)Cl	2.692934	0.34319739	60.50718273	0
10005824	CN1CCCC2(C1=O)CCN(C2)c3ccnc4c3cc(cc4)Cl	3.409245	0.26293811	46.55591009	0
10005837	c1ccn2c(c1)c(cn2)c3ccc4c(c3)c(ccn4)Cl	2.312575	0.43574877	47.86299821	0
10005857	Cc1nc2c(c(=O)n1C)CN(C2)c3ccc4c(c3)c(ccn4)Cl	2.660008	0.25236442	36.65801029	0
1000588	Cc1cc(c(o1)C)C(=O)Nc2c3cn[nH]c3nc(n2)C	2.64775	0.26209768	74.75094234	0
10005882	CN1CC2(CCCN(CC2)c3ccnc4c3cc(cc4)Cl)OC1=O	3.45029	0.27135644	45.9856802	0
10005899	C[C@H]1C(=O)N(C(=O)N1)c2ccccc2Nc3ccc4c(c3)c(ccn4)Cl	2.918554	0.25875555	47.67738117	0
10005952	C[C@H](C(=O)N)n1cc(cn1)c2ccnc3c2cc(cc3)Cl	2.86123	0.27408884	51.90630581	0
10005963	c1cc2c(cc1c3cnc(nc3)NN)c(ccn2)Cl	2.344215	0.3041694	39.1572636	0
10006	C1C[C@@H](CN(C1)C(=O)c2[nH]c(=O)[nH]n2)CN3CCOCC3	3.148704	0.52379527	89.27099526	0
10006011	Cc1c(c(n(n1)Cc2ccccc2)C)c3ccc4c(c3)c(ccn4)Cl	2.132397	0.37105819	76.40899199	0
10006032	Cc1c(ncs1)c2ccnc3c2cc(cc3)Cl	2.400301	0.38664306	35.0771481	0
10006040	CC(C)c1ncc(s1)c2ccnc3c2cc(cc3)Cl	2.409872	0.33496262	49.99664053	0
10006045	Cc1cc(nc2c1cc(cc2)c3ccnc4c3cc(cc4)Cl)Cl	2.163408	0.31720476	41.02386426	0
10006076	c1cc2c(cc1Cl)c(ccn2)Nc3nc4c(c(n3)C(=O)O)CCCC4	2.509651	0.24985395	82.59813892	0
1000608	Cc1cc(c(o1)C)C(=O)Nc2ccc3c(c2)c(=O)cc(o3)C(F)(F)F	2.503263	0.27628847	108.13667373	0
1000610	Cc1cc(c(o1)C)C(=O)N2Cc3ccccc3[C@H](CC2(C)C)C	3.080329	0.24586782	23.12996716	0
10006157	Cc1cc(c(=O)[nH]c1C)c2ccc3c(c2)c(ccn3)Cl	2.355932	0.40683614	31.51666569	0
1000619	Cc1cc(c(o1)C)C(=O)Nc2c3c(c(cn2)C)c4ccccc4oc3=O	2.528973	0.24359148	72.52711541	0
10006191	c1cc2c(cc1N3CCN(CC3)Cc4ccc(nc4)Cl)c(ccn2)Cl	2.207068	0.37546135	114.54769067	0
10006213	Cc1c(c2cn[nH]c(=O)n2n1)c3ccc4c(c3)c(ccn4)Cl	2.768948	0.33186205	31.15242718	0
10006227	CN1CCC[C@@H]1Cc2ccc3c(c2)c(ccn3)Cl	2.658776	0.26941143	51.05839774	0
10006249	c1cc2c(cc1c3ccc4c(n3)CCCC4)c(ccn2)Cl	2.257444	0.34001893	43.70405876	0
10006278	c1cc2c(cc1Cl)c(ccn2)N3CCCC4(CCCO4)CC3	3.335209	0.34601017	46.00984737	0
10006282	c1cc2c(cc1Cl)c(ccn2)NCc3ncc4c(n3)CCC4	2.444999	0.29510094	87.26483256	0
10006295	c1cc2c(cc1Cl)c(ccn2)N3CCN4[C@H](C3)COC4=O	2.909304	0.29546475	10.9960149	0
10006296	c1cc2c(cc1Cl)c(ccn2)N3CCN4[C@@H](C3)COC4=O	2.909304	0.29546475	10.9960149	0
10006299	c1ccn2c(c1)ncc(c2=O)Nc3ccc4c(c3)c(ccn4)Cl	2.412949	0.38226636	86.1693154	0
10006315	CC(C)c1[nH]c(cn1)c2ccc3c(c2)c(ccn3)Cl	2.403367	0.33481291	46.00073607	0
10006366	CC(C)(C)[C@H]1CCCN(CC1)c2ccnc3c2cc(cc3)Cl	2.600287	0.32949911	69.60192773	0
10006381	c1cc2c(cc1Nc3cnc4n(c3=O)ccs4)c(ccn2)Cl	2.613023	0.27212186	77.24624228	0
10006397	Cc1cc2nnc(c(n2n1)Nc3ccc4c(c3)c(ccn4)Cl)C#N	2.825589	0.2565183	68.58829707	0
10006399	c1cc2c(cc1N3CCN(CC3)c4c5c([nH]cn5)ncn4)c(ccn2)Cl	2.61894	0.37639492	83.88695748	0
1000642	Cc1ccc(cc1Cl)n2c(cc(n2)C)NC(=O)c3cc(oc3C)C	2.26338	0.38795117	120.39933788	0
1000643	Cc1cc(=O)[nH]c(n1)N(c2ccc(cc2)O)C(=O)c3cc(oc3C)C	2.810285	0.27176747	64.48747751	0
1000644	Cc1cc(c(o1)C)C(=O)Nc2c(cnn2C(C)(C)C)c3ccccc3	2.467854	0.25652071	77.38260694	0
10006498	c1ccc2c(c1)[C@H](CC3(O2)CCCC3)Nc4ccnc5c4cc(cc5)Cl	3.345196	0.27478006	85.77657489	0
10006508	Cc1c(cnc(n1)Nc2ccnc3c2cc(cc3)Cl)S(=O)(=O)C	2.439269	0.29740751	87.28162269	0
10006514	Cc1c(nc2ccccc2n1)Cc3ccnc4c3cc(cc4)Cl	2.19995	0.36252802	80.73249277	0
10006529	c1cc(cc(c1)O)[C@@H](C(=O)O)Nc2ccc3c(c2)c(ccn3)Cl	2.672662	0.26563558	68.07630046	0
10006532	c1cc(cc(c1)O)[C@H](C(=O)O)Nc2ccnc3c2cc(cc3)Cl	2.639832	0.31457164	76.70276084	0
10006535	CC1([C@H](CCN1C)CN(C)c2ccc3c(c2)c(ccn3)Cl)C	3.370804	0.24588706	31.40798411	0
1000656	Cc1cc(c(o1)C)C(=O)N(c2cccc(c2C)Cl)c3ncnc(n3)N	2.775206	0.18421288	83.28521744	0
10006566	c1cc(c(cc1c2ccnc3c2cc(cc3)Cl)F)CS(=O)(=O)Cl	2.317068	0.34910056	45.42809751	0
10006595	CNc1c(nccn1)c2ccc3c(c2)c(ccn3)Cl	2.360712	0.40818309	32.89953446	0
10006599	Cc1nc2ncc(c(n2n1)Nc3ccc4c(c3)c(ccn4)Cl)C#N	2.765724	0.26781046	72.68433266	0
10006608	Cn1nc2cccc(c2n1)Nc3ccnc4c3cc(cc4)Cl	2.45318	0.41157496	76.83005867	0
10006646	c1cc2c(cc1Cl)c(ccn2)Nc3nc(cc4n3cnn4)Cl	2.723151	0.33637179	74.41598777	0
10006685	CC(C)N1CC[C@H](C1)Cc2ccnc3c2cc(cc3)Cl	2.673212	0.24996339	61.87501597	0
10006704	c1cc2c(cc1c3ccnc4c3cc(cc4)Cl)oc(n2)N	2.299856	0.38192055	32.96301314	0
10006721	C[C@]1(CCN(C1)c2ccc3c(c2)c(ccn3)Cl)c4ccccc4	2.808431	0.28648934	35.48157618	0
10006725	Cc1c(c(c(nc1C)c2ccc3c(c2)c(ccn3)Cl)C#N)C	2.458673	0.33531613	46.15854334	0
10006728	c1cc2c(cc1Cl)c(ccn2)N3CCCN(CC3)S(=O)(=O)N4CCOCC4	2.366222	0.34809056	102.92135759	0
10006749	c1cc(ccc1c2ccc3c(c2)c(ccn3)Cl)c4n[nH]nn4	2.174703	0.41551547	24.27050917	0
10006760	CC[C@@H](c1cn2cccnc2n1)Nc3ccc4c(c3)c(ccn4)Cl	3.159184	0.23434671	100.16831295	0
10006773	CC(C)c1cccc(c1)c2ccc3c(c2)c(ccn3)Cl	1.925675	0.36769484	51.20820699	0
10006791	c1cc2c(cc1Nc3ccc(cc3C(=O)N)Br)c(ccn2)Cl	2.14922	0.38432771	98.02193406	0
10006799	c1cc2c(cc1N3CCC(CC3)c4cc[nH]n4)c(ccn2)Cl	2.756591	0.30641004	50.39317762	0
1000680	Cc1cc(c(o1)C)C(=O)Nc2ccccc2c3nnc(o3)c4ccncc4	2.276343	0.36658717	128.17521322	0
1000682	Cc1cc(c(o1)C)C(=O)Nc2cccc(c2)C(=O)N3CCC(CC3)C	2.02258	0.41331237	165.24529949	0
10006821	Cc1c[nH]nc1C2CCN(CC2)c3ccc4c(c3)c(ccn4)Cl	2.74596	0.33439807	53.67548451	0
10006865	Cn1c2c(c(n1)C(=O)N)CN(CC2)c3ccc4c(c3)c(ccn4)Cl	2.599324	0.22390109	58.0765762	0
10006868	C[C@@]1(CCCN(C1)c2ccc3c(c2)c(ccn3)Cl)C(=O)N	2.998614	0.24916205	37.98400137	0
10006871	CC[C@]1(CCCN(C1)c2ccc3c(c2)c(ccn3)Cl)C(=O)N	3.006017	0.21781742	51.25235716	0
1000689	Cc1cc(c(o1)C)C(=O)Nc2ccc(c(c2)Cl)N3CCC[C@@H](C3)C	2.588229	0.30921726	121.73589972	0
100069	C[C@@H]1CCC[C@H](N1C(=O)c2ccccc2NC(=O)c3cc(on3)c4cccc(c4)O)C	3.075021	0.26525637	140.5740661	0
10006908	c1cc2c(cc1Nc3nccc(n3)C4CCNCC4)c(ccn2)Cl	2.527983	0.27487872	52.2288655	0
10006925	CNC(=O)c1cccc(n1)c2ccc3c(c2)c(ccn3)Cl	2.14473	0.37129473	62.64128269	0
10006931	Cc1nncn1CCc2ccc3c(c2)c(ccn3)Cl	2.539665	0.3380319	68.25679982	0
10006937	c1cc2c(n[nH]c2nc1)c3ccc4c(c3)c(ccn4)Cl	2.325407	0.43881765	52.83314328	0
10006941	Cc1c(c(no1)O)c2ccc3c(c2)c(ccn3)Cl	2.560846	0.31791959	24.96247285	0
1000695	Cc1cc(c(o1)C)C(=O)Nc2ccc(c(c2)Cl)N3CCCC[C@@H]3C	2.635748	0.26630839	106.19005698	0
1000696	Cc1cc(c(o1)C)C(=O)Nc2ccc(c(c2)Cl)N3CCCC[C@H]3C	2.635748	0.26630839	106.19005698	0
10006963	c1cc2c(cc1c3cc(n(c3)C(F)F)C#N)c(ccn2)Cl	2.816623	0.23549302	35.51605545	0
10006966	Cc1c(non1)Cc2ccnc3c2cc(cc3)Cl	2.457984	0.33566006	60.66344288	0
10006983	C[C@H]1CNC(=O)CN1c2ccc3c(c2)c(ccn3)Cl	3.008273	0.27327817	-4.95039741	0
1000699	Cc1cc(c(o1)C)C(=O)Nc2cccc(c2N3CCC(CC3)C)Cl	2.22764	0.28396472	116.93094957	0
1000700	Cc1cc(c(o1)C)C(=O)Nc2nc(c(s2)c3nnc(s3)NC)C	2.732381	0.40842356	82.8601155	0
10007026	CC(C)(c1cc(cnc1)c2ccnc3c2cc(cc3)Cl)O	2.322179	0.28760306	40.39119972	0
10007031	Cn1cc(c(n1)c2ccccc2)c3ccc4c(c3)c(ccn4)Cl	2.145906	0.40992107	37.68924085	0
10007054	Cc1c(c(nc(n1)N)Cl)c2ccc3c(c2)c(ccn3)Cl	2.435406	0.32348795	30.90895527	0
10007061	CO[C@H]1CC[C@@H](CC1)Nc2cc3c(ccnc3cc2)Cl	2.258874	0.27309055	71.58963465	0
10007063	c1cc2c(cc1Nc3ccc4c(c3)c(ccn4)Cl)c(n[nH]2)O	2.48527	0.32474166	71.2561724	0
10007068	Cn1c2c(cn1)c(nc(n2)Cl)Nc3ccnc4c3cc(cc4)Cl	2.439157	0.4453701	109.77452913	0
10007073	c1cc2c(cc1Cl)c(ccn2)N3CCCC[C@@H]3CC#N	2.877451	0.28658839	33.70920592	0
10007078	Cc1c(c(ncn1)OC)c2ccnc3c2cc(cc3)Cl	2.355127	0.34198929	38.11646864	0
10007092	c1cc2c(cc1Cl)c(ccn2)NCc3cnc4n3ccnc4	2.518837	0.38772655	105.67846636	0
10007114	c1cc2c(cc1Cl)c(ccn2)c3cc(n[nH]3)C(F)(F)F	2.510139	0.35777425	48.07943332	0
10007130	CC(C)[C@@H]1CN(CCO1)c2ccnc3c2cc(cc3)Cl	2.815704	0.33963219	43.62511721	0
10007142	c1cc2c(cc1Cl)c(ccn2)N3CC(C3)(CO)CO	2.543342	0.30013974	42.31854845	0
10007155	c1cc2c(cc1N3CC4(C3)CNC(=O)N4)c(ccn2)Cl	3.378106	0.20152549	0.29254604	0
10007169	c1cc(c(c(c1)F)[C@H]2CC(=O)NC2)c3ccnc4c3cc(cc4)Cl	2.934682	0.34416141	-3.95577711	0
10007172	CC(C)([C@@H](CNc1ccc2c(c1)c(ccn2)Cl)O)O	2.917424	0.24761311	57.24662602	0
10007197	CN1C[C@H](OCC1=O)CNc2ccc3c(c2)c(ccn3)Cl	3.011499	0.23149621	40.02989465	0
10007224	c1cc2c(cc1N3C[C@H]([C@@H](C3)O)CO)c(ccn2)Cl	3.168168	0.2321972	21.74508275	0
10007243	CC1(C[C@H](C(O1)(C)C)Nc2ccc3c(c2)c(ccn3)Cl)C	3.312592	0.25061069	68.56407742	0
10007246	CC1(C[C@@H](C(O1)(C)C)Nc2ccnc3c2cc(cc3)Cl)C	3.255653	0.31403253	72.37914098	0
1000725	Cc1cc(c(o1)C)C(=O)Nc2nnc(s2)SC(C)C	2.43072	0.47841122	107.21894908	0
10007259	c1cc2c(cc1Cl)c(ccn2)N[C@@H]3CCc4c[nH]nc4C3	3.318976	0.33011464	59.46002353	0
10007273	c1cc2c(cc1Cl)c(ccn2)N3Cc4c([nH]cn4)C[C@H]3C(=O)O	3.278906	0.2969703	27.0961062	0
10007284	CN1CCCC[C@H]1CN(C)c2ccnc3c2cc(cc3)Cl	2.822527	0.26351153	58.88424716	0
1000731	CCSc1ccccc1NC(=O)c2cc(oc2C)C	2.065488	0.30792757	114.52336264	0
10007314	c1cc2c(cc1Cl)c(ccn2)NC[C@H]3COCCO3	2.768078	0.30795203	70.72172379	0
10007386	c1cc(c2c(c1)OCC2)Nc3ccnc4c3cc(cc4)Cl	2.232414	0.32396813	59.6655693	0
10007387	COc1ccc2c(c1)[nH]c(n2)CNc3ccc4c(c3)c(ccn4)Cl	2.24905	0.39852799	118.1082017	0
10007411	Cc1nc(cs1)[C@@H](C)Nc2ccnc3c2cc(cc3)Cl	2.764388	0.35422102	89.0789553	0
10007440	C[C@@H]1CN(CCN1)c2ccc(cc2c3ccnc4c3cc(cc4)Cl)[N+](=O)[O-]	2.923141	0.3371585	0.83689839	0
10007452	c1cc2c(cc1Cl)c(ccn2)N3CCC=C(C3)C(=O)O	2.514212	0.32125219	10.52156967	0
10007487	c1ccc2c(c1)[nH]c(n2)CNc3ccc4c(c3)c(ccn4)Cl	2.163366	0.46231448	102.13232665	0
10007531	C[C@]1(CCS(=O)(=O)C1)Nc2ccc3c(c2)c(ccn3)Cl	3.135744	0.24442694	47.50537669	0
10007542	Cc1ccc(cc1)[C@@H](c2ccccc2)Nc3ccc4c(c3)c(ccn4)Cl	2.451412	0.35506606	102.05171101	0
10007582	Cc1c(n2ccccc2n1)CN(C)c3ccnc4c3cc(cc4)Cl	2.507216	0.33742793	100.55659606	0
10007588	CN1CCN(C[C@H]1C(=O)O)c2ccnc3c2cc(cc3)Cl	2.743381	0.31054797	26.3066723	0
10007597	Cc1ccc(cc1)c2ccc(cc2)Nc3ccc4c(c3)c(ccn4)Cl	1.87873	0.41714292	94.55613788	0
10007610	C[C@@H]1CCC[C@@H](C1)N2CCN(CC2)c3ccc4c(c3)c(ccn4)Cl	2.986981	0.35239976	52.60173746	0
10007653	C[C@@H]1CN(CCN1c2ccnc3c2cc(cc3)Cl)c4ccccc4[N+](=O)[O-]	2.75796	0.33741156	54.94004309	0
10007672	Cc1nnc(o1)CNc2ccnc3c2cc(cc3)Cl	2.30211	0.36211219	85.21768655	0
10007673	c1cc2c(cc1NCCn3ccnc3)c(ccn2)Cl	2.302395	0.42572641	77.25635345	0
1000770	CS(=O)(=O)N1CCc2c1ccc(c2)C(=O)Nc3c(c4c(s3)CCC4)C(=O)N	2.405287	0.36788597	176.31704411	0
10007703	C[C@@H]1CN(CCN1c2ccnc3c2cc(cc3)Cl)c4ccc(cc4[N+](=O)[O-])Cl	2.828546	0.37794956	49.29690902	0
10007705	Cc1[nH]c(nn1)CNc2ccc3c(c2)c(ccn3)Cl	2.779664	0.27930541	54.12562457	0
10007738	C[C@@H](c1ccccc1Cl)Nc2ccc3c(c2)c(ccn3)Cl	2.458043	0.28821908	100.7085716	0
10007749	c1cc2c(cc1N3CCN(CC3)Cc4cc(cs4)Br)c(ccn2)Cl	2.335077	0.29344134	107.20160941	0
10007752	c1ccc(cc1)c2nc(cs2)CNc3ccnc4c3cc(cc4)Cl	2.08289	0.46559188	143.13372392	0
10007778	CN(C)C(=O)c1ccccc1Nc2ccnc3c2cc(cc3)Cl	2.012822	0.41178238	114.40082323	0
10007807	CN(Cc1cc2ccccc2s1)c3ccc4c(c3)c(ccn4)Cl	2.351109	0.29500757	100.58362249	0
10007853	COc1ccc2c(c1)CCC[C@@H]2Nc3ccc4c(c3)c(ccn4)Cl	2.645238	0.28788062	94.79739478	0
10007854	COc1ccc2c(c1)CCC[C@H]2Nc3ccc4c(c3)c(ccn4)Cl	2.645238	0.28788062	94.79739478	0
10007861	c1cc2c(cc1N3CCC(CC3)N4CCC[C@@H](C4)CO)c(ccn2)Cl	2.81204	0.33829761	62.79338627	0
10007869	CN1CCC[C@@H]1CN(C)c2ccc3c(c2)c(ccn3)Cl	2.879557	0.24428398	54.77570686	0
100079	CC(C)CN1C(=O)c2ccc(cc2C1=O)NC(=O)c3cc(on3)c4cccc(c4)O	2.35721	0.32166716	154.9455456	0
10007919	C[C@H](c1cccs1)Nc2ccnc3c2cc(cc3)Cl	2.563487	0.41187205	97.21608877	0
10007969	CN(Cc1nc2ccccc2o1)c3ccc4c(c3)c(ccn4)Cl	2.35766	0.35382663	99.58813091	0
10007988	Cc1ccc2c(c1)[nH]c(n2)CCNc3ccnc4c3cc(cc4)Cl	2.230313	0.40968077	118.08299852	0
1000800	COc1ccc(cc1)c2nnc(o2)NC(=O)c3ccc4c(c3)CCN4S(=O)(=O)C	2.29583	0.35252467	200.214921	0
10008016	C[C@@H]([C@@H]1COc2ccccc2O1)Nc3ccnc4c3cc(cc4)Cl	3.065849	0.26309226	88.04360388	0
10008032	c1ccc(cc1)CN2CCC[C@@H](C2)Nc3ccnc4c3cc(cc4)Cl	2.434788	0.35183259	115.65319015	0
10008042	c1cc2c(cc1Cl)c(ccn2)NCC3(CCCC3)N4CCOCC4	2.550375	0.31879625	89.72771016	0
10008055	c1ccc2c(c1)nc(o2)N3CCN(CC3)c4ccc5c(c4)c(ccn5)Cl	2.296407	0.37364781	85.7231081	0
10008056	c1ccc2c(c1)nc(o2)N3CCN(CC3)c4ccnc5c4cc(cc5)Cl	2.253371	0.38643944	87.9956633	0
10008071	Cc1c(nc(s1)C)[C@@H](C)N(C)c2ccnc3c2cc(cc3)Cl	3.109239	0.31533496	65.63869797	0
10008081	Cc1c([nH]c2c1cc(cc2)CNc3ccc4c(c3)c(ccn4)Cl)C	2.255706	0.31470571	116.46862612	0
10008087	c1ccc(cc1)n2c(ccn2)CNc3ccc4c(c3)c(ccn4)Cl	2.266447	0.34269191	82.69590656	0
10008116	Cc1[nH]c(nn1)Cc2ccc(cc2)Nc3ccnc4c3cc(cc4)Cl	2.559346	0.30141763	99.19470023	0
10008130	c1ccc2c(c1)cc([nH]2)c3cccc(c3)Nc4ccnc5c4cc(cc5)Cl	2.156078	0.44156998	128.69734809	0
10008140	CC(=O)N1CCN(CC1)c2ccc(cc2)Nc3ccnc4c3cc(cc4)Cl	2.066114	0.36455637	140.59596364	0
10008146	c1cc2c(cc1c3ccnc4c3cc(cc4)Cl)nc([nH]2)CC(=O)O	2.293088	0.37471158	37.41801795	0
10008154	c1cc2ccc(nc2c(c1)Nc3ccnc4c3cc(cc4)Cl)C(=O)O	2.218259	0.41855091	92.78642064	0
1000816	CS(=O)(=O)N1CCc2c1ccc(c2)C(=O)NC[C@@H]3CN(CCO3)c4nc5c(o4)cccn5	3.223113	0.25428595	162.20557724	0
100082	C[C@H]1CCc2cc(ccc2N1C(=O)COc3cccc(c3)c4cc(no4)C(=O)O)F	2.884509	0.22873	106.33849612	0
10008284	c1cc2c(cc1C3([C@H]4[C@H]3CC[C@H]5[C@H](C5C(=O)O)CC4)Cl)c(ccn2)Cl	4.231912	0.19683305	-11.25093289	0
10008293	c1cc2c(cc1Cl)c(ccn2)C3([C@H]4[C@H]3CC[C@@H]5[C@H](C5C(=O)O)CC4)Cl	4.009731	0.25057876	-9.29019664	0
10008311	CC(C)(C)c1cc(c(c(c1)O)O)c2ccc3c(c2)c(ccn3)Cl	2.366694	0.27733211	30.94517288	0
10008341	c1cc2c(cc1Cl)c(ccn2)c3cc(c(c4c3non4)N)Cl	2.663288	0.25753558	27.5409094	0
10008355	c1cc(ccc1c2ccc3c(c2)c(ccn3)Cl)c4nnc(s4)N	2.23067	0.33802596	46.500645	0
10008375	CN(C)C(=O)c1ccccc1c2ccc3c(c2)c(ccn3)Cl	2.002518	0.38577132	59.62701737	0
10008429	Cc1c(ccc2c1N[C@@H]([C@@H]3[C@H]2C=CC3)C(=O)O)c4ccc5c(c4)c(ccn5)Cl	3.692364	0.24934132	-3.78440932	0
1000845	CS(=O)(=O)N1CCc2c1ccc(c2)C(=O)Nc3cc(ccc3F)C(F)(F)F	2.21574	0.50039878	167.95830048	0
10008453	Cc1c(cc2c(n1)nc[nH]2)c3ccc4c(c3)c(ccn4)Cl	2.538285	0.36107532	30.29308203	0
10008468	c1cc2c(cc1Cl)c(ccn2)c3c([nH]nc3[N+](=O)[O-])C(=O)O	2.661161	0.28086281	29.43504272	0
10008517	c1cc2c(cc1c3ccc(s3)C(=O)N)c(ccn2)Cl	2.257193	0.35880604	55.78461063	0
10008519	Cc1nc2c(cn[nH]2)c(n1)Nc3ccc4c(c3)c(ccn4)Cl	2.564749	0.33011948	84.82409189	0
10008573	Cc1c(sc2c1c(nc(n2)SCC#C)Nc3ccc4c(c3)c(ccn4)Cl)C	2.800199	0.27461134	116.31749842	0
10008578	COc1c(cc(cc1Cl)C(=O)O)c2ccnc3c2cc(cc3)Cl	2.161634	0.3253345	24.8181539	0
100086	C[C@H]1C[C@@H](CN(C1)C(=O)COc2cccc(c2)c3cc(no3)C(=O)O)C	3.0199	0.25825815	99.74042763	0
10008622	C[C@@H]1CCCCN1C(=O)c2ccccc2Nc3ccnc4c3cc(cc4)Cl	2.577371	0.31767047	126.88881977	0
10008632	c1cc2c(cc1Cl)c(ccn2)c3cc(c(cc3C=O)[N+](=O)[O-])Cl	2.430834	0.3378501	29.72113098	0
10008651	C[C@H]1CCc2cc(ccc2N1C(=O)Cc3ccc4c(c3)c(ccn4)Cl)F	2.791727	0.2329456	94.23191691	0
10008658	C[C@@H]1C[C@H](CN(C1)C(=O)Cc2ccnc3c2cc(cc3)Cl)C	2.895055	0.27397587	85.63171775	0
10008673	CC1CCN(CC1)c2ccc(cc2C(=O)O)Nc3ccc4c(c3)c(ccn4)Cl	2.276463	0.27519126	78.04884025	0
10008710	c1ccc(c(c1)C(=O)N2CCNC(=O)C2)Nc3ccnc4c3cc(cc4)Cl	2.276359	0.3807553	112.16327323	0
10008774	COc1ccc(cc1C(=O)N)c2ccnc3c2cc(cc3)Cl	1.972146	0.39056295	56.54921736	0
10008778	Cc1ccc(cc1)c2nc(on2)c3ccccc3Nc4ccnc5c4cc(cc5)Cl	2.212703	0.50986272	132.15662228	0
10008781	c1cc2c(cc1c3ccc(cc3C(=O)O)N4CCCCC4)c(ccn2)Cl	2.154726	0.39730188	41.62568326	0
10008796	Cc1cc(c(c(c1)Br)Nc2ccnc3c2cc(cc3)Cl)C(=O)OC	2.299638	0.31248494	105.55259508	0
10008805	c1cc2c(cc1Nc3ccc(cc3c4nnc(o4)c5ccncc5)F)c(ccn2)Cl	2.473002	0.34223371	98.07933053	0
10008811	C[C@@H]1CCCN(C1)c2ccc(cc2Cl)Nc3ccc4c(c3)c(ccn4)Cl	2.677081	0.28198819	82.47126106	0
10008839	C[C@@H]1CCCN(C1)c2ccc(cc2N)c3ccc4c(c3)c(ccn4)Cl	2.70216	0.29512895	38.1013538	0
10008859	C[C@H]1CN(C[C@@H](O1)C)c2ccc(cc2Cl)Nc3ccc4c(c3)c(ccn4)Cl	3.06997	0.32858137	76.72046293	0
10008875	Cc1c(cc(o1)c2ccccc2c3ccc4c(c3)c(ccn4)Cl)C(=O)O	2.296053	0.29799283	16.4383083	0
10008876	Cc1c(cc(o1)c2ccccc2c3ccnc4c3cc(cc4)Cl)C(=O)O	2.262246	0.25357467	26.14600808	0
10008919	CCSc1nc2ccc(cc2o1)Nc3ccc4c(c3)c(ccn4)Cl	2.444457	0.32952272	87.92703157	0
10008941	c1cc(oc1)c2nc(on2)Cc3ccc4c(c3)c(ccn4)Cl	2.38546	0.38813664	98.63136532	0
10008946	Cc1cccc2c1nc(c(c2)CO)N(C)Cc3ccon3	2.703512	0.34493568	77.22426919	0
10008963	Cc1cccc2c1nc(c(c2)CO)NCc3nccs3	2.529986	0.29985261	83.28234836	0
10008983	Cc1cccc2c1nc(c(c2)CO)N[C@@H](C)c3ccccn3	2.810376	0.32662027	87.11817694	0
10008991	Cc1cccc2c1nc(c(c2)CO)N3CCN(CC3)S(=O)(=O)c4ccc(c(c4)C)C	2.324738	0.2961447	147.18209815	0
10009023	CC[C@@H](c1ccc(cc1)Cl)Nc2c(cc3cccc(c3n2)C)CO	2.730063	0.29453275	96.34289161	0
10009037	Cc1cccc2c1nc(c(c2)CO)N[C@H](C)c3ccc4c(c3)OCCO4	2.870128	0.34801584	116.43602414	0
10009047	Cc1cccc(c1)[C@H]2CCCCCN2c3c(cc4cccc(c4n3)C)CO	2.809354	0.21892354	52.60826993	0
10009049	Cc1cccc2c1nc(c(c2)CO)Nc3ccc(cc3)S(=O)(=O)N(C)C	2.283941	0.30831315	113.29876494	0
10009058	Cc1cccc2c1nc(c(c2)CO)N3CCCC[C@H]3Cc4ccccc4	2.738731	0.24086619	77.77785476	0
10009063	Cc1cccc2c1nc(c(c2)CO)N3CCN(CC3)S(=O)(=O)c4ccc(cc4)F	2.255647	0.27540155	138.88394943	0
10009105	Cc1cccc2c1nc(c(c2)CO)Nc3cccc(c3)C4OC(C(O4)(C)C)(C)C	2.844407	0.23040156	56.02729923	0
10009195	Cc1cccc2c1nc(c(c2)COCc3c(noc3C)C)Cl	2.431818	0.35358988	85.23853019	0
10009206	Cc1cccc2c1nc(c(c2)CO)N(C)[C@@H]3CCC[C@H]([C@H]3C)C	3.550147	0.21360228	57.13545462	0
10009209	Cc1cccc2c1nc(c(c2)CO)N3CCC(CC3)CN4CCC[C@@H](C4)C	2.884999	0.26188341	83.79878591	0
10009228	Cc1cccc2c1nc(c(c2)CO)N[C@H](C)Cc3cccc(n3)C	2.929154	0.24827962	96.02476416	0
10009229	Cc1cccc2c1nc(c(c2)CO)N[C@@H](C)Cc3cccc(n3)C	2.929154	0.24827962	96.02476416	0
10009302	Cc1cccc2c1nc(c(c2)CO)N3CCC[C@H]3c4ccccn4	2.921568	0.25065093	50.69631642	0
10009320	Cc1cccc2c1nc(c(c2)CO)N[C@H]3CCCNC3=O	3.01194	0.22344146	57.54508278	0
10009333	Cc1cccc2c1nc(c(c2)CO)Nc3ccc(cc3)N4CCC[C@H](C4)C(=O)O	2.805881	0.24602686	86.69391756	0
10009342	Cc1cccc2c1nc(c(c2)CO)NCc3[nH]c4cc(c(cc4n3)C)C	2.5546	0.28555737	99.50952429	0
10009350	Cc1ccc2c(c1)c3c([nH]2)CCN(C3)c4c(cc5cccc(c5n4)C)CO	2.548382	0.28037845	90.71915826	0
1000940	Cc1ccc(cc1)S(=O)(=O)N2CCN(CC2)C(=O)c3ccc4c(c3)CCN4S(=O)(=O)C	2.219159	0.5233224	196.78562936	0
10009401	Cc1cccc2c1nc(c(c2)CO)NCc3cc4cc(ccc4[nH]3)F	2.529028	0.28837619	101.91504496	0
10009420	Cc1cccc2c1nc(c(c2)CO)Nc3ccc(cc3)[C@@H](c4cccs4)O	2.882595	0.26176501	103.19399621	0
1000946	CC(C)(C)c1ccc2c(c1)nc(o2)N3CCC(CC3)NC(=O)c4ccc5c(c4)CCN5S(=O)(=O)C	2.684664	0.30687206	173.81591412	0
10009478	Cc1cccc2c1nc(c(c2)CO)N3CCC(CC3)C(=O)N4CCCCC4	2.301624	0.27766948	120.40200332	0
10009532	Cc1cccc2c1nc(c(c2)CO)N(C)C[C@@H]3CCN(C3)C	2.963597	0.23653902	61.4186197	0
1000955	CS(=O)(=O)N1CCc2c1ccc(c2)C(=O)Nc3ccc(cc3)S(=O)(=O)N4CCCCCC4	2.205174	0.56063918	224.20109212	0
10009558	Cc1cccc2c1nc(c(c2)CO)NCC3CCN(CC3)C4CCCC4	2.488223	0.27492626	84.63771208	0
10009574	Cc1cccc2c1nc(c(c2)CO)N3CCNC(=O)[C@@H]3CC(=O)O	3.096567	0.21077394	29.3974226	0
1000958	CS(=O)(=O)N1CCc2c1ccc(c2)C(=O)N3CCN(CC3)Cc4c(cccc4Cl)Cl	2.280994	0.42073941	185.40941516	0
10009598	Cc1cccc2c1nc(c(c2)CO)N3CCN(C(=O)C3)Cc4cc(cc(c4)C)C	2.516551	0.25264684	101.21885059	0
10009603	Cc1cccc2c1nc(c(c2)CO)NC[C@H]3c4ccccc4CCO3	2.992427	0.26758808	89.40082856	0
10009640	Cc1cccc2c1nc(c(c2)CO)N3CCC(CC3)N4CCSCC4	2.610799	0.26219154	64.91053747	0
10009648	Cc1cccc2c1nc(c(c2)CO)N3CCC(CC3)Oc4ccc(cc4)F	2.297334	0.26908786	117.96631317	0
10009661	Cc1cccc2c1nc(c(c2)CO)NCc3c[nH]nc3c4ccc(cc4)F	2.747195	0.35285015	120.56493496	0
10009679	Cc1cccc2c1nc(c(c2)CO)N3CCCN(CC3)C(=O)c4ccoc4	2.46348	0.31709372	134.48809914	0
10009722	Cc1cccc2c1nc(c(c2)CO)N(C)C[C@@H]3Cc4ccccc4O3	2.950454	0.24905651	79.5913092	0
10009724	Cc1cccc2c1nc(c(c2)CO)NCCN3CCNC3=O	2.612348	0.25408713	61.50524436	0
10009730	Cc1cccc2c1nc(c(c2)CO)Nc3cccc(c3)c4cccc(c4)F	2.206991	0.34898734	94.14939326	0
1000975	Cc1c(nc(s1)NC(=O)c2ccc3c(c2)CCN3S(=O)(=O)C)c4ccc(cc4)F	2.291173	0.40690496	191.67316839	0
10009755	CCC(=O)[C@@H]1CCCN(C1)c2c(cc3cccc(c3n2)C)CO	2.899241	0.23034949	77.37532277	0
10009758	Cc1cccc2c1nc(c(c2)CO)N3CCC[C@@H](C3)C(=O)c4ccccc4	2.681105	0.23138099	110.12405721	0
10009768	CC[C@@H](C1CCN(CC1)c2c(cc3cccc(c3n2)C)CO)O	2.942569	0.22096291	70.05396696	0
1000978	Cc1ccc(c(c1)c2c(sc(n2)NC(=O)c3ccc4c(c3)CCN4S(=O)(=O)C)C)C	2.414292	0.3931934	161.60558126	0
10009821	Cc1cccc2c1nc(c(c2)CO)Nc3ccc4c(c3)cc(n4C)C	2.483786	0.27481936	93.50759189	0
10009826	Cc1cccc2c1nc(c(c2)CO)Nc3ccc(cc3)Oc4ccccc4Cl	2.190211	0.31143854	135.0284138	0
1000985	Cc1c(c(c(s1)NC(=O)c2ccc3c(c2)CCN3S(=O)(=O)C)C(=O)N)c4ccccc4	2.381077	0.33231581	179.26697699	0
10009850	Cc1cccc2c1nc(c(c2)COc3cccc(c3)N4C[C@@H](CC4=O)C(=O)O)Cl	2.784487	0.31111387	96.88257186	0
10009888	Cc1cccc2c1nc(c(c2)CO)Nc3ccc(cc3)c4cscn4	2.466689	0.34145212	100.66015192	0
10009890	Cc1cccc2c1nc(c(c2)CO)NCc3ccncc3C	2.430339	0.30229613	89.32793413	0
10009933	Cc1cccc2c1nc(c(c2)CO)NCCn3ccnc3C	2.528161	0.27775946	88.18150485	0
10009968	Cc1cccc2c1nc(c(c2)CO)N[C@H](C)Cc3c(cccn3)C	2.947675	0.28529919	90.70966467	0
10010000	CC[C@@H](c1ccncc1)Nc2c(cc3cccc(c3n2)C)CO	2.88743	0.29064068	89.66388732	0
10010003	Cc1cccc2c1nc(c(c2)CO)NCCN3CCC[C@@H](C3)O	2.898527	0.25326369	72.589877	0
10010008	Cc1cccc2c1nc(c(c2)CO)N3CCCC[C@H]3CN4CCCC4	2.892744	0.2792709	65.74129814	0
10010026	Cc1cccc2c1nc(c(c2)CO)N[C@@H]3c4ccccc4N(C3=O)C	3.065642	0.21429228	52.25188006	0
10010031	Cc1cccc2c1nc(c(c2)CO)N[C@@H]3c4cc(ccc4NC3=O)Cl	3.09165	0.23996067	44.9609182	0
10010065	Cc1cccc(c1)CN2CCN([C@H](C2=O)C)c3c(cc4cccc(c4n3)C)CO	2.971991	0.23684281	70.20909003	0
10010070	Cc1cccc2c1nc(c(c2)CO)N3CCN(C(C3)(C)C)c4cccc(c4)OC	2.599131	0.22011795	64.00961394	0
10010072	Cc1cccc2c1nc(c(c2)CO)Nc3cccc(c3)Cn4cncn4	2.444659	0.41154881	121.90654407	0
10010101	CCc1nc(on1)[C@H](C)Nc2c(cc3cccc(c3n2)C)CO	3.100332	0.32457207	92.17229612	0
10010110	Cc1cccc2c1nc(c(c2)CO)N[C@@H](C)c3nc(no3)c4cccnc4	3.038086	0.38774358	119.81102389	0
10010114	Cc1cccc2c1nc(c(c2)CO)N3CCC[C@H]3c4nc(no4)C	3.110643	0.3136014	46.6238539	0
10010119	Cc1cccc2c1nc(c(c2)CO)N3CCC[C@H]3c4nc(no4)C(C)C	3.171214	0.28680481	56.70114054	0
10010163	Cc1cccc2c1nc(c(c2)CO)NCc3ccc(cc3)n4ccnc4C	2.435928	0.28074977	130.90532366	0
10010169	Cc1cccc2c1nc(c(c2)CO)N(C)C3CC(NC(C3)(C)C)(C)C	2.863699	0.19993346	40.00441362	0
10010184	Cc1cccc2c1nc(c(c2)CO)N[C@@H](C)c3ccc4c(c3)OCCCO4	2.918123	0.31115413	140.60847839	0
10010189	Cc1ccc(cc1)c2nc(on2)CNc3c(cc4cccc(c4n3)C)CO	2.389096	0.39834137	139.09435385	0
10010190	Cc1ccccc1c2nc(on2)CNc3c(cc4cccc(c4n3)C)CO	2.440274	0.35240371	114.92121651	0
10010232	Cc1cccc2c1nc(c(c2)CO)Nc3ccccc3c4[nH]nnn4	2.694722	0.27301548	56.32854086	0
10010248	Cc1cccc(c1)N2C[C@H](CC2=O)Nc3c(cc4cccc(c4n3)C)CO	2.903592	0.27908991	93.84001579	0
10010292	Cc1cccc2c1nc(c(c2)CO)NC[C@H](C)n3c(cc(n3)C)C	3.090578	0.25478394	86.80330455	0
10010322	Cc1cccc2c1nc(c(c2)CO)N3CCC(CC3)NS(=O)(=O)C	2.438372	0.22935771	88.6339279	0
10010329	Cc1cccc2c1nc(c(c2)CO)N[C@H]3CCSC3	3.101002	0.23096854	57.2676218	0
10010335	Cc1cccc2c1nc(c(c2)CO)N(C3Cc4ccccc4C3)N	2.690423	0.16550418	46.11386923	0
10010359	Cc1cccc2c1nc(c(c2)CO)N3CCN(CC3)CC4CCC4	2.29909	0.26219564	84.40437423	0
1001040	CS(=O)(=O)N1CCc2c1ccc(c2)C(=O)Nc3c(non3)C(=O)N	2.582351	0.31291356	111.3242532	0
10010453	CC[C@H](c1cnn(c1)C)Nc2c(cc3cccc(c3n2)C)CO	3.071826	0.28203435	87.29732853	0
10010506	Cc1cccc2c1nc(c(c2)CO)N[C@@H]3COc4c3cccc4	2.88923	0.28822032	76.19507507	0
10010508	Cc1cccc2c1nc(c(c2)CO)N[C@H]3CCCN(C3)C4CCCCC4	2.914489	0.28716002	79.50405447	0
10010518	Cc1cccc2c1nc(c(c2)CO)N(C)C[C@H]3CCCO3	2.912229	0.28274891	77.51120145	0
10010531	Cc1cccc2c1nc(c(c2)CO)N3CCC(CC3)c4nc(on4)C	2.591567	0.33132286	77.26373083	0
10010556	Cc1cccc2c1nc(c(c2)CO)N3CC[C@H]3c4cccs4	3.003511	0.2525092	46.22875432	0
1001056	COc1ccccc1C2(CCN(CC2)C(=O)c3ccc4c(c3)CCN4S(=O)(=O)C)O	2.432644	0.3802816	132.84167785	0
10010568	Cc1cccc2c1nc(c(c2)CO)NC3CCN(CC3)Cc4cccs4	2.456421	0.29926317	112.008051	0
10010587	Cc1cccc2c1nc(c(c2)CO)N[C@@H](C)C3CCN(CC3)C	2.987275	0.20318317	65.04256087	0
10010646	Cc1cccc2c1nc(c(c2)CO)Nc3cc4c(cc3C)OCCO4	2.461915	0.33925709	78.61918121	0
10010676	Cc1cccc2c1nc(c(c2)CO)Nc3c4cc(ccc4ncn3)Br	2.467149	0.40251315	111.61612861	0
10010756	Cc1cccc2c1nc(c(c2)CO)N[C@@H]3CC(=O)N(C3)c4cccc(c4)Cl	2.914833	0.27718914	96.19459002	0
10010760	Cc1cccc2c1nc(c(c2)CO)N[C@@H]3CC(=O)N(C3)c4ccc(cc4)Cl	2.878006	0.25909192	99.43560052	0
10010779	CC[C@@H](c1ncnn1C)Nc2c(cc3cccc(c3n2)C)CO	3.225269	0.2663298	78.86778831	0
10010791	Cc1cccc2c1nc(c(c2)CO)N3CC(C3)N4CCOCC4	2.489248	0.26706658	59.60515206	0
10010842	Cc1cccc2c1nc(c(c2)CO)NCC3(CCCC3)N(C)C	2.70615	0.25254823	67.7680175	0
10010873	Cc1cccc2c1nc(c(c2)CO)NCCN3CCCC[C@@H]3C	2.868494	0.30163678	66.06072654	0
10010885	Cc1cccc2c1nc(c(c2)CN3C(=O)C(N(C3=O)CC(=O)O)(C)C)Cl	2.689861	0.191981	53.12162954	0
10010895	Cc1cccc2c1nc(c(c2)Cn3c(nnn3)c4cccc(c4)CO)Cl	2.450005	0.26120976	97.05433961	0
1001090	Cc1c(c(nc(n1)NC(=O)c2ccc3c(c2)CCN3S(=O)(=O)C)C)N4CCOCC4	2.640516	0.35722726	121.13476442	0
10011062	Cc1cccc2c1nc(c(c2)CO)Nc3cc(nc4c3cc(cc4C)C)C	2.519396	0.31428361	102.14643072	0
10011096	Cc1cccc2c1nc(c(c2)CO)N[C@@H](C)c3nc4ccccc4n3C	2.89744	0.3354733	105.23623453	0
1001110	CS(=O)(=O)N1CCc2c1ccc(c2)C(=O)Nc3cccc(c3)c4ccn[nH]4	2.328355	0.3612776	171.10124326	0
10011107	CC[C@H](c1ccc(cc1)OCc2cc3cccc(c3nc2Cl)C)N	2.621515	0.2597969	91.1831123	0
10011108	CC[C@@H](c1ccc(cc1)OCc2cc3cccc(c3nc2Cl)C)N	2.621515	0.2597969	91.1831123	0
10011118	Cc1cccc2c1nc(c(c2)CO)Nc3cccc4c3[nH]nc4	2.545242	0.33609191	83.97668989	0
10011141	B(c1cc2ccccc2nc1c3c(cc4cccc(c4n3)C)CO)(O)O	2.762096	0.29194312	59.71602322	0
10011156	CCC1(CCN(CC1)c2c(cc3cccc(c3n2)C)CO)C(=O)O	2.555358	0.20847424	54.57681987	0
10011188	Cc1cccc2c1nc(c(c2)CO)N[C@H]3CCCN(C3)C(=O)C(C)C	2.924061	0.25142321	95.24072459	0
1001120	C[C@@H](CN1CCc2ccccc2C1)NC(=O)c3ccc4c(c3)CCN4S(=O)(=O)C	2.778298	0.39901882	156.32605534	0
10011264	Cc1cccc2c1nc(c(c2)CO)c3cc(ccc3NC(=O)C)Cl	2.256487	0.33000651	74.96901265	0
10011310	Cc1cccc2c1nc(c(c2)CO)Nc3ccc(cc3F)OC	2.232132	0.34827325	89.01613669	0
10011312	Cc1cccc2c1nc(c(c2)CO)Nc3cc(c(cc3O)C)C	2.411447	0.30634737	70.96046928	0
10011347	CC[C@@H]1C=CCN1c2c(cc3cccc(c3n2)C)CO	3.340058	0.19812269	17.61585716	0
10011379	Cc1cccc2c1nc(c(c2)CO)Nc3c(cc(cc3N)Cl)C	2.530134	0.24781042	66.09581728	0
10011395	Cc1cccc2c1nc(c(c2)CO)N[C@@H](C)C(F)(F)F	3.050388	0.23283395	57.36810414	0
10011400	Cc1ccc(cc1)[C@H](c2cccs2)Nc3c(cc4cccc(c4n3)C)CO	2.862028	0.30123315	103.32761247	0
10011426	CCc1nc2cc(ccc2n1C)Nc3c(cc4cccc(c4n3)C)CO	2.491802	0.33547926	102.1151708	0
1001145	C[C@@H]1CN(CCN1C)C(=O)c2ccc3c(c2)CCN3S(=O)(=O)C	2.771058	0.46854764	97.58217817	0
10011466	Cc1cccc2c1nc(c(c2)CO)c3c(nc4n3cccn4)C(C)(C)C	2.870829	0.227082	64.33997688	0
10011497	Cc1cccc2c1nc(c(c2)CO)Nc3ccc(cc3)C(=O)NC	2.172693	0.32427659	104.52470219	0
10011510	Cc1cccc2c1nc(c(c2)CO)c3ccc4c(c3)cc([nH]4)CO	2.494755	0.33413142	56.63958648	0
10011524	Cc1cccc2c1nc(c(c2)CO)c3cc(n(c3)C)C(=O)OC	2.510059	0.27019456	72.22229841	0
10011534	Cc1cccc2c1nc(c(c2)CO)N3CCCCC[C@@H]3c4ccco4	2.942441	0.29633868	53.44632649	0
10011540	Cc1cccc2c1nc(c(c2)CO)c3cc(cc4c3nc(s4)N)Cl	2.636696	0.24333374	51.42163998	0
10011544	Cc1ccc(c(c1)[C@H](c2cccnc2)Nc3c(cc4cccc(c4n3)C)CO)C	2.95785	0.34698998	118.72678766	0
10011570	CCn1c(c(cn1)c2c(cc3cccc(c3n2)C)CO)C	2.449179	0.30006435	58.54040525	0
10011622	Cc1cccc2c1nc(c(c2)CO)c3ccc(c(c3)C(=O)N)Cl	2.21778	0.32756119	63.24051427	0
10011661	Cc1cccc2c1nc(c(c2)CO)NC[C@@]3(CC(=NO3)C)C	3.48986	0.19503924	55.30338219	0
10011664	Cc1cccc2c1nc(c(c2)CO)N[C@@H](c3cccc(n3)C)C4CC4	3.125171	0.25069077	82.36985642	0
10011691	Cc1cccc2c1nc(c(c2)COC[C@@H](C)N3CCOCC3)Cl	2.89232	0.21008775	85.68323738	0
10011728	Cc1cccc2c1nc(c(c2)CO)Nc3cc(ccc3C)N(C)C	2.37014	0.35943204	82.86923571	0
10011747	Cc1cccc2c1nc(c(c2)COc3ccc(cc3)n4cnnc4)Cl	2.393942	0.27494784	110.52547069	0
10011760	Cc1cccc2c1nc(c(c2)CN(c3ccc(cc3N)F)S(=O)(=O)C)Cl	2.507922	0.21961213	101.53581121	0
10011776	Cc1cccc2c1nc(c(c2)CO)Nc3ccc(c(c3)C(=O)N)Br	2.379301	0.30452456	87.86523722	0
10011830	Cc1cccc2c1nc(c(c2)CO)c3ccc(cn3)CN4CCCCC4	2.31686	0.27488603	75.29313527	0
1001187	CS(=O)(=O)N1CCc2c1ccc(c2)C(=O)N3CCCC[C@H]3c4ccc(cc4)F	2.655796	0.4558851	145.86003269	0
10011872	Cc1cccc2c1nc(c(c2)CO)N3CCc4c(c(n[nH]4)C(C)C)C3	2.809162	0.18030359	66.05116911	0
10011900	Cc1cccc2c1nc(c(c2)CO)N3CCn4c(cc(n4)C#N)C3	2.946268	0.17054429	67.04944333	0
10011914	CC[C@@]1(C(=O)NCCN1c2c(cc3cccc(c3n2)C)CO)C	3.346489	0.19696932	19.79716915	0
10011922	Cc1cccc2c1nc(c(c2)CO)Nc3[nH]c(=O)cc(n3)N4CCNCC4	2.913988	0.22841037	54.3404967	0
10011925	Cc1cccc2c1nc(c(c2)CO)Cc3cc(n4c(n3)nc(n4)C)O	2.961415	0.2228518	63.19966169	0
10011926	Cc1cccc2c1nc(c(c2)COCc3cc(=O)n4cc(ccc4n3)Cl)Cl	2.566005	0.24207392	125.53923983	0
10011927	Cc1cccc2c1nc(c(c2)CO)c3ccc4nc(cc(=O)n4c3)CCl	2.615983	0.26697129	69.19787139	0
10011939	Cc1cccc2c1nc(c(c2)CO)Nc3ccc(c(c3)F)S(=O)(=O)C	2.413352	0.27013774	94.29479298	0
10011967	Cc1cccc2c1nc(c(c2)CO)c3cc(nc(n3)c4cccnc4)C	2.488562	0.40610806	66.11465512	0
10011973	Cc1cccc2c1nc(c(c2)CO)Nc3ncc(cn3)CNC	2.590986	0.29092802	55.22581772	0
10011984	Cc1cccc2c1nc(c(c2)Cn3c(nnn3)C(C)C)Cl	2.457066	0.29119976	93.47911804	0
10011985	Cc1cccc2c1nc(c(c2)Cn3nc(nn3)C(C)C)Cl	2.625487	0.25981707	78.04578841	0
10012	C1CCC(CC1)[C@@H]2CCN(C2)C(=O)c3[nH]c(=O)[nH]n3	3.14647	0.40578996	50.13267986	0
10012055	Cc1cccc2c1nc(c(c2)CO)Cc3ccc(cc3)C(=O)N	2.211759	0.26185826	81.45033903	0
10012079	Cc1cccc2c1nc(c(c2)CO)c3cc(nc(n3)N)NC(C)C	2.642572	0.20724002	61.83793774	0
10012089	Cc1cccc2c1nc(c(c2)CO)c3c(nn(c3C)CCN)C	2.60965	0.23987128	35.00037197	0
10012111	Cc1cccc2c1nc(c(c2)CO)N(C)CC(=O)C	2.534912	0.25504653	61.6179812	0
10012113	Cc1cccc2c1nc(c(c2)CO)NC[C@@H](C)CO	2.900079	0.33521713	69.60216398	0
10012119	Cc1cccc2c1nc(c(c2)Cn3nc(nn3)C4CCNCC4)Cl	2.780167	0.2180518	43.10876689	0
1001214	CC(C)c1nc(on1)CNC(=O)c2ccc3c(c2)CCN3S(=O)(=O)C	2.445241	0.37213109	155.68019749	0
10012144	Cc1cccc2c1nc(c(c2)CO)N3CCO[C@H](C3)C(=O)N	3.008264	0.25731753	69.48586767	0
10012148	Cc1cccc2c1nc(c(c2)COCc3nnc(n3C)C)Cl	2.513041	0.29441186	82.1033894	0
10012157	Cc1cccc2c1nc(c(c2)CO)Cc3c(cccn3)OC	2.488899	0.30768074	64.47974802	0
10012169	Cc1cccc2c1nc(c(c2)CO)N3CCN4[C@H](C3)C(=O)N(CC4=O)C	3.130554	0.19876691	48.76169981	0
10012180	Cc1cccc2c1nc(c(c2)CO)N3CCC4(C3)OCCO4	3.197244	0.23617878	56.21386397	0
10012195	Cc1cccc2c1nc(c(c2)CO)N3CCC4(CC3)CN(C(=O)O4)C	3.208063	0.18609054	56.24943412	0
10012242	Cc1cccc2c1nc(c(c2)CO)N3CCCC4(C3)CNC(=O)O4	3.767604	0.22524094	40.06339833	0
10012257	Cc1cccc2c1nc(c(c2)CO)N3CCC4(CC3)CCOCC4	3.066252	0.25448134	72.89675846	0
10012268	Cc1cccc2c1nc(c(c2)CO)CC[C@@H]3CC3(F)F	3.2589	0.19398761	26.16654025	0
10012293	Cc1cccc2c1nc(c(c2)CO)NCc3cnn4c3cccc4	2.57252	0.29493875	110.33503605	0
100123	Cc1cccc(c1)c2nc(on2)c3cccc(c3)NC(=O)c4cc(on4)c5cccc(c5)O	2.34131	0.41198147	184.07180498	0
10012305	Cc1cccc2c1nc(c(c2)CO)c3cc(ncn3)C(C)C	2.545312	0.26475092	53.15478503	0
10012362	Cc1cccc2c1nc(c(c2)CO)Nc3cccc(c3)N4C(=O)CN(C4=O)C	2.599982	0.28586239	66.36155655	0
10012422	Cc1cccc2c1nc(c(c2)CO)Nc3nc(nc(n3)N(C)C)CN	2.814863	0.24891746	62.76912714	0
10012432	Cc1cccc2c1nc(c(c2)CO)N3CCC[C@]3(C)CO	3.260309	0.18277398	27.81066569	0
10012471	Cc1cccc2c1nc(c(c2)CO)c3c4ccccc4c(nn3)C	2.424159	0.31034014	59.20232287	0
10012475	Cc1cccc2c1nc(c(c2)CO)N3CC(C3)Oc4cccc(c4)F	2.388278	0.23280161	90.16647664	0
10012496	Cc1cccc2c1nc(c(c2)CO)c3cc(nc(n3)N)NC	2.609241	0.22528325	48.3148107	0
1001251	CN(Cc1cccc2c1ccnc2)C(=O)c3ccc4c(c3)CCN4S(=O)(=O)C	2.365241	0.27333793	177.17979256	0
1001252	CS(=O)(=O)N1CCc2c1ccc(c2)C(=O)NCc3ccc4c(c3)[nH]c(=O)[nH]4	2.380612	0.33752844	165.57619162	0
10012560	Cc1cccc2c1nc(c(c2)COCc3c(scn3)C)Cl	2.712355	0.239479	67.57540312	0
10012574	Cc1cccc2c1nc(c(c2)COCc3[nH]nc(n3)C)Cl	2.803883	0.2339185	74.27942881	0
10012581	Cc1cccc2c1nc(c(c2)CO)Nc3ccc(cn3)C#C	2.647385	0.30120146	77.28394069	0
10012608	Cc1cccc2c1nc(c(c2)CO)N3CCC4(CCCN(C4)C)CC3	3.090764	0.25846057	60.47000341	0
10012623	Cc1cccc2c1nc(c(c2)CO)Nc3c4c(n[nH]c4ncn3)C	2.832902	0.2893566	72.29868515	0
10012647	Cc1cccc2c1nc(c(c2)CO)N3CCC[C@@H](C3)CSC	2.99869	0.24224863	75.30193339	0
10012656	CCc1[nH]nc(n1)COCc2cc3cccc(c3nc2Cl)C	2.70142	0.26403629	83.50930755	0
10012679	Cc1cccc2c1nc(c(c2)CO)N3CCN(CC3)C[C@@H](C)O	2.777955	0.24163313	87.38403737	0
10012704	Cc1cccc2c1nc(c(c2)COCc3nc(no3)C(F)(F)F)Cl	2.668313	0.23356768	86.18816035	0
10012718	Cc1cccc2c1nc(c(c2)CO)N3CCC(CC3)(C)C(=O)N(C)C	2.684382	0.20215042	65.03746645	0
10012719	Cc1cccc2c1nc(c(c2)CO)c3c(cc(c(n3)C)C)C(=O)N	2.617556	0.26602281	52.79077509	0
10012721	Cc1cccc2c1nc(c(c2)CO)N3CC[C@H](CC(C3)(C)C)O	3.059404	0.22240208	44.2078406	0
10012724	Cc1cccc2c1nc(c(c2)COCc3nnc(s3)OC)Cl	2.707374	0.21264174	74.5106857	0
10012730	Cc1cccc2c1nc(c(c2)CO)Nc3ccc4c(c3)cns4	2.702931	0.27768137	86.70698882	0
10012740	Cc1cccc2c1nc(c(c2)Cn3c(nnn3)n4cccn4)Cl	2.730351	0.28974594	82.46432103	0
10012765	Cc1cccc2c1nc(c(c2)COc3cc(ccc3N)S(=O)(=O)N)Cl	2.348542	0.25896414	98.85786	0
10012808	CC[C@@H](c1cn2cccnc2n1)Nc3c(cc4cccc(c4n3)C)CO	3.337595	0.23554645	101.96950196	0
1001281	CN(Cc1cc2cc(ccc2[nH]1)F)C(=O)c3ccc4c(c3)CCN4S(=O)(=O)C	2.521748	0.27855612	153.45140831	0
10012823	Cc1cccc2c1nc(c(c2)CO)c3ccc(c(c3)C(=O)N)N	2.30497	0.26776657	58.35467088	0
10012865	Cc1cccc2c1nc(c(c2)CO)N3CCC4(CC3)C[C@H](CO4)OC	3.728857	0.17759291	49.68542833	0
10012884	CCn1cnnc1COCc2cc3cccc(c3nc2Cl)C	2.64993	0.2251104	84.07376388	0
10012895	Cc1cccc2c1nc(c(c2)CO)Cc3nncn3C	2.735789	0.26340196	58.7873219	0
10012899	Cc1cccc2c1nc(c(c2)CO)N[C@@H](C)c3cccc(c3)Br	2.744008	0.2781449	107.54308868	0
10012906	Cc1cccc2c1nc(c(c2)CO)N3CCC(CC3)c4[nH]c(nn4)N	2.940603	0.21171076	51.27045247	0
10012914	CCc1c(cn(n1)C)c2c(cc3cccc(c3n2)C)CO	2.609796	0.33640498	47.79179948	0
10012974	Cc1cccc2c1nc(c(c2)CO)N3CCO[C@H](C3)C4CC4	2.994857	0.30416141	30.74300913	0
10012986	Cc1cccc2c1nc(c(c2)CO)Nc3ccc4c(c3)c(n[nH]4)O	2.672003	0.27893443	83.64149548	0
10012990	Cc1cccc2c1nc(c(c2)CO)N3CCCC[C@@H]3CC#N	3.083387	0.235089	45.93552953	0
10013	C1CCC(CC1)[C@H]2CCN(C2)C(=O)c3[nH]c(=O)[nH]n3	3.14647	0.40578996	50.13267986	0
10013001	Cc1cccc2c1nc(c(c2)CO)c3cnc4c(n3)nccn4	2.73493	0.27139992	44.85615359	0
10013005	Cc1cccc2c1nc(c(c2)CO)N3CCCC4(C3)OCCO4	3.181456	0.24962309	68.70654245	0
10013012	Cc1cccc2c1nc(c(c2)CO)NCC3C(C3(C)C)(C)C	2.771587	0.23548346	67.56022949	0
10013022	B1(OC(C(O1)(C)C)(C)C)c2c(cc(cc2C)OCc3cc4cccc(c4nc3Cl)C)C	2.9582	0.18828243	72.27868283	0
10013082	Cc1cccc2c1nc(c(c2)CO)N3CCN4CCOC[C@@H]4C3	2.973801	0.29952203	33.90853985	0
10013093	Cc1cccc2c1nc(c(c2)CO)N(CC(C)(C)O)N	2.883026	0.23150329	49.1548278	0
10013098	Cc1cccc2c1nc(c(c2)CO)c3cnc4nc(nn4c3)C	2.709914	0.25136252	50.79943276	0
10013104	Cc1cccc2c1nc(c(c2)CO)N(C)CC(C)(C)O	2.636295	0.26290798	71.40309591	0
10013108	Cc1cccc2c1nc(c(c2)CO)NCc3cc4ccccc4[nH]3	2.418654	0.30749961	101.18946374	0
10013156	Cc1cccc2c1nc(c(c2)CO)NC[C@H]3CCCCN3C	2.907204	0.23887194	66.07139547	0
10013184	Cc1ccc2nc(cn2c1)CNc3c(cc4cccc(c4n3)C)CO	2.598345	0.33206473	122.63472585	0
10013185	Cc1cccc2c1nc(c(c2)CO)N(C)Cc3[nH]ccn3	2.654093	0.30648935	74.38899649	0
10013199	Cc1cccc2c1nc(c(c2)CO)NC[C@@H]3CCC(=O)N3	3.059481	0.23154239	53.61927415	0
1001320	Cc1ccc2c(c1)nc([nH]2)[C@H](C)NC(=O)c3ccc4c(c3)CCN4S(=O)(=O)C	2.844531	0.32422836	160.58811323	0
10013244	Cc1cccc2c1nc(c(c2)CO)NCc3cc4c(nc3)CCC4	2.560634	0.2907236	77.88146435	0
10013247	Cc1cccc2c1nc(c(c2)CO)c3ccc(cc3)CN4CCCCC4	2.102411	0.33291704	86.65864541	0
10013257	Cc1cccc2c1nc(c(c2)CO)Nc3cccc(c3)N4C(=O)CC(=N4)C	2.662863	0.23234258	67.66509082	0
10013263	Cc1cccc2c1nc(c(c2)CO)N3CCC(CC3)CN(C)C	2.383287	0.27568464	69.16877439	0
10013267	Cc1cccc2c1nc(c(c2)CO)NCc3csc(n3)C	2.465702	0.35716484	94.63813418	0
10013268	Cc1cccc2c1nc(c(c2)CO)NC[C@H]3c4cc(ccc4NC3=O)F	3.143823	0.23224555	48.3623229	0
10013282	Cc1cccc2c1nc(c(c2)CO)NCc3ccc(o3)C(=O)O	2.447472	0.25040715	78.74840409	0
10013320	Cc1cccc2c1nc(c(c2)CO)N3CCN(CC3)Cc4ccncc4	2.257874	0.32816592	121.48369388	0
10013345	Cc1ccc(cc1)c2cccc(c2)Nc3c(cc4cccc(c4n3)C)CO	2.141708	0.36039227	91.67102169	0
10013353	Cc1cccc2c1nc(c(c2)CO)c3cc(sc3)CN4CCNCC4	2.619031	0.25661138	57.38859001	0
1001337	CS(=O)(=O)N1CCc2c1ccc(c2)C(=O)N3CCC[C@H](C3)c4nc5ccccc5s4	2.829902	0.44009904	185.22539056	0
10013419	Cc1cccc2c1nc(c(c2)CO)N3CCn4cccc4[C@@H]3c5ccccc5	3.01391	0.20838276	50.23702419	0
10013447	Cc1cccc2c1nc(c(c2)CO)NCCc3nccs3	2.531898	0.36374441	97.48840414	0
10013455	Cc1cccc2c1nc(c(c2)CO)N(C)[C@@H]3CS(=O)(=O)C[C@@H]3O	3.591468	0.2301857	50.3347562	0
10013458	Cc1cccc2c1nc(c(c2)CO)N(C)[C@]3(CCS(=O)(=O)C3)C	3.521232	0.17630452	42.24754693	0
10013468	Cc1cccc2c1nc(c(c2)CO)NCc3cn4cc(sc4n3)C	2.830169	0.27613843	87.02405635	0
10013469	Cc1cccc2c1nc(c(c2)CO)N[C@@H](C)c3[nH]c(nn3)C	3.450544	0.19532865	58.15583538	0
1001350	CS(=O)(=O)N1CCc2c1ccc(c2)C(=O)N3CCC(CC3)C(=O)N4CCCC4	2.242848	0.54825442	171.16044753	0
10013512	Cc1cccc2c1nc(c(c2)CO)Nc3cccc(c3)c4nnc(s4)C	2.482932	0.30881714	96.05832564	0
10013562	Cc1cccc2c1nc(c(c2)CO)N[C@H]3CS(=O)(=O)[C@@H]([C@@H]3O)Br	4.064898	0.21372565	32.56383971	0
10013571	Cc1cccc2c1nc(c(c2)CO)c3cscc3C=O	2.767135	0.23766363	40.98973145	0
10013602	Cc1cccc2c1nc(c(c2)CO)c3c4ccccc4c5nncn5n3	2.640461	0.25549454	45.94657702	0
10013610	Cc1cccc2c1nc(c(c2)CO)Nc3c(cccn3)[C@H]4CCCN4C	3.133982	0.27447472	57.49159246	0
10013653	Cc1cccc2c1nc(c(c2)CO)C3([C@H]4[C@@H]3CC[C@@H]5[C@@H](C5C(=O)O)CC4)Cl	4.340291	0.20310271	-0.22922387	0
10013776	Cc1cccc2c1nc(c(c2)CO)c3c(nn(c3C)CC(=O)C)C	2.60971	0.21458384	60.0767555	0
10013777	Cc1cccc2c1nc(c(c2)CO)Nc3ccccc3C(=O)n4cnc5c4cccc5	2.530408	0.31155934	123.4836778	0
10013798	Cc1cccc2c1nc(c(c2)CO)c3ccc(s3)C(=O)N	2.443645	0.2970476	64.73065002	0
10013824	Cc1cccc2c1nc(c(c2)CO)Nc3c(c(nc4n3nc(c4)C)C)c5ccccc5	2.719911	0.30179101	83.87588372	0
10013826	Cc1cccc2c1nc(c(c2)CO)CCn3cc(c(n3)C)Br	2.650648	0.24367878	65.25182707	0
10013830	Cc1cccc2c1nc(c(c2)CO)Nc3cc(c(cc3C)[N+](=O)[O-])N4CCN(CC4)C	2.615478	0.30726582	86.3315088	0
10013849	Cc1cccc2c1nc(c(c2)CO)c3cc(ccc3N4CCOCC4)N	2.436449	0.29620301	53.43379741	0
10013866	Cc1cccc2c1nc(c(c2)CO)Nc3cc(c(c(c3)C)OC)C	2.358883	0.30237289	80.41137988	0
10013902	Cc1cccc2c1nc(c(c2)CO)Nc3cc(ccc3N4CCCC[C@@H]4C)C(=O)N	3.020249	0.22363317	90.48089474	0
1001391	CS(=O)(=O)N1CCc2c1ccc(c2)C(=O)N3CCC[C@@H](C3)c4ccccc4	2.593935	0.47836239	144.65658887	0
10013935	Cc1ccccc1c2nc(on2)c3cccc(c3)Nc4c(cc5cccc(c5n4)C)CO	2.448585	0.42904495	114.34116684	0
10013975	Cc1cccc2c1nc(c(c2)CO)c3cc(ccc3N4CCC[C@H](C4)C)N	2.915815	0.25840193	53.78262924	0
10014003	Cc1cccc2c1nc(c(c2)CO)Nc3ccc(c(c3)Cl)N4C[C@@H](O[C@H](C4)C)C	3.252625	0.27588683	89.64719512	0
10014017	Cc1cccc2c1nc(c(c2)CO)Nc3cccc(c3C)N4CCCC4	2.365476	0.28050063	86.29199735	0
10014023	Cc1cccc2c1nc(c(c2)CO)CC(=O)N3[C@@H](CCC[C@H]3C)C	3.261518	0.22540695	65.88234294	0
10014025	Cc1cccc2c1nc(c(c2)COc3ccccc3Nc4c(n[nH]c(=O)n4)C)Cl	2.568663	0.23086986	132.21064962	0
10014046	Cc1cccc2c1nc(c(c2)CO)c3ccc(cc3)C(=O)c4[nH]ccn4	2.478625	0.26459107	80.96831494	0
10014052	Cc1ccc(cc1)C(=O)c2ccc(c(c2)Nc3c(cc4cccc(c4n3)C)CO)Cl	2.296834	0.31065077	123.95281394	0
10014053	Cc1cccc2c1nc(c(c2)CO)c3ccc(s3)C(=O)N(C)C	2.467316	0.3003285	77.5601086	0
10014071	Cc1nc2ccccc2n1Cc3nc([nH]n3)c4ccon4	2.822789	0.44547394	71.78949395	0
10014086	Cc1nc2ccccc2n1Cc3nc([nH]n3)c4c[nH]c5c4cccc5	2.514066	0.48711971	94.74874717	0
10014096	Cc1nc2ccccc2n1Cc3nc([nH]n3)[C@@H]4CC(=NO4)c5ccccc5O	3.341674	0.36373685	66.6523197	0
10014106	Cc1nc2ccccc2n1CC(=O)CC3(OCCO3)C	2.688742	0.38509914	69.77697699	0
10014111	CC[C@@H](c1cc(ccc1C(=O)Cn2c(nc3c2cccc3)C)Cl)N	2.723527	0.29486333	94.60352718	0
10014143	Cc1cc(n2c(n1)c(cn2)c3[nH]nc(n3)Cn4c(nc5c4cccc5)C)C	2.806446	0.39056388	104.7496591	0
1001422	CS(=O)(=O)N1CCc2c1ccc(c2)C(=O)NCc3cnn(c3)c4cccc(c4)F	2.36208	0.41806951	192.8881498	0
10014236	Cc1cc(nn1C)c2nc(no2)Cn3c(nc4c3cccc4)C	2.493685	0.59974135	91.75258534	0
10014252	Cc1nc2ccccc2n1Cc3nc(on3)c4ccc5c(c4)NC(=O)CO5	2.504694	0.52144053	91.96338804	0
10014288	Cc1ccc2c(c1)c(cc(n2)C3CC3)c4[nH]nc(n4)Cn5c(nc6c5cccc6)C	2.724811	0.34292921	87.99502464	0
10014292	Cc1nc2ccccc2n1Cc3nc([nH]n3)[C@]4(CC(=NO4)c5ccccc5)C	3.347741	0.39493079	50.47571899	0
10014314	Cc1nc2ccccc2n1Cc3nc([nH]n3)[C@H]4CC(=O)N(C4)c5ccccc5F	3.079278	0.33281098	90.38412482	0
10014320	Cc1nc2ccccc2n1Cc3nc(on3)c4coc(n4)C5CC5	2.642855	0.5904456	69.75599021	0
10014329	Cc1nc2ccccc2n1Cc3nc(on3)c4c(cnn4C)[N+](=O)[O-]	2.700185	0.46536471	80.40425739	0
10014343	Cc1nc2ccccc2n1Cc3nnn(n3)Cc4ncon4	2.861334	0.41372401	73.42258521	0
10014354	Cc1nc2ccccc2n1Cc3nnn(n3)Cc4nc5cc(ccc5o4)S(=O)(=O)N	2.749752	0.41054393	127.34091414	0
10014356	Cc1nc2ccccc2n1CC(=O)Cc3nc4cc(ccc4o3)S(=O)(=O)N	2.510068	0.41046251	112.18899724	0
10014361	Cc1nc2ccccc2n1Cc3nc(on3)c4ccccc4c5[nH]c(=S)[nH]n5	2.820541	0.43969345	67.25469628	0
10014362	Cc1nc2ccccc2n1Cc3nc([nH]n3)c4ccc(cc4)n5c(nnn5)C	2.61209	0.43111764	103.99448191	0
10014373	Cc1cccc(c1N2C[C@@H](CC2=O)c3nc(no3)Cn4c(nc5c4cccc5)C)C	2.996685	0.47034014	92.93592378	0
10014386	Cc1c(cn(n1)C)/C=C/c2[nH]nc(n2)Cn3c(nc4c3cccc4)C	2.930295	0.35917306	84.10021963	0
10014390	Cc1nc2ccccc2n1Cc3nc(on3)c4cnn5c4nccc5c6cccs6	2.741735	0.51784445	109.27429136	0
10014403	Cc1ccc(cc1)/C=C\c2nc(no2)Cn3c(nc4c3cccc4)C	2.387933	0.56878707	112.82159578	0
10014417	Cc1nc2ccccc2n1Cc3nc(on3)c4cccc(c4)c5nc(on5)C	2.434053	0.66380448	105.62369701	0
10014423	Cc1nc2ccccc2n1Cc3nc(on3)[C@@]4(CC(=NO4)c5ccccc5F)C	3.275394	0.34508088	58.56705768	0
10014435	Cc1nc2ccccc2n1Cc3nc(on3)c4cc(sc4)C(C)C	2.559135	0.49012582	95.14147722	0
10014444	Cc1cccc2c1nc(cc2c3[nH]nc(n3)Cn4c(nc5c4cccc5)C)c6ccccc6	2.567422	0.43657749	92.18243089	0
10014453	Cc1cc(sc1c2ccccc2)c3nc(no3)Cn4c(nc5c4cccc5)C	2.449741	0.53363794	91.54581898	0
10014454	Cc1nc2ccccc2n1Cc3nc([nH]n3)c4cc5cc(ccc5oc4=O)Cl	2.642561	0.40482031	112.58224653	0
10014484	Cc1nc2ccccc2n1Cc3nc([nH]n3)C(C)C	2.545836	0.41906529	79.5899342	0
10014499	Cc1nc2ccccc2n1Cc3nnn(n3)Cc4cc(=O)n5ccsc5n4	2.775173	0.38037516	123.64126832	0
10014517	CC[C@@H]1CCc2c(cc(s2)c3nc(no3)Cn4c(nc5c4cccc5)C)C1	3.106171	0.35351001	114.45469695	0
10014528	Cc1nc2ccccc2n1CC(=O)c3c4c([nH]cn4)nc(n3)N	2.80554	0.34257134	86.96430035	0
10014551	Cc1nc2ccccc2n1CC(=O)c3cnc(nc3)N	2.234044	0.47287385	85.09187868	0
10014552	Cc1c(cn(n1)C)c2c(c(on2)C)c3[nH]nc(n3)Cn4c(nc5c4cccc5)C	3.012807	0.38037622	79.52043093	0
1001456	C[C@@H](c1ccc2cc(ccc2c1)OC)NC(=O)c3ccc4c(c3)CCN4S(=O)(=O)C	2.640826	0.37390676	208.4454001	0
10014569	Cc1nc2ccccc2n1CC(=O)C[C@H]3CCCN4[C@@H]3CCCC4	3.111545	0.39217234	64.36032972	0
10014571	Cc1nc2ccccc2n1CC(=O)C[C@H]3CCCN4[C@H]3CCCC4	3.111545	0.39217234	64.36032972	0
10014593	Cc1nc2ccccc2n1CC(=O)c3cccc(c3)N=C=O	2.358675	0.35581231	87.92294712	0
10014650	Cc1nc2ccccc2n1CC(=O)c3c(nc4ccccc4n3)C(=O)O	2.374312	0.4479155	69.58549671	0
10014652	Cc1nc2ccccc2n1Cc3nc(on3)c4ccc5c(c4)nc(s5)C	2.431875	0.55541978	108.32531815	0
10014660	Cc1nc2ccccc2n1CC(=O)c3cccc(c3)C(=O)c4ccncc4	2.123	0.45001853	127.12361766	0
10014684	Cc1nc2ccccc2n1CC(=O)c3ccccc3N4CCC(=O)CC4	2.26817	0.37142148	92.50962295	0
1001470	CS(=O)(=O)N1CCc2c1ccc(c2)C(=O)N3CCN(C(=O)C3)C4CCCC4	2.428015	0.45710135	115.9032891	0
10014715	Cc1nc2ccccc2n1Cc3nc(on3)c4cc(n[nH]4)c5ccsc5	2.694864	0.46396655	105.95489496	0
10014724	Cc1nc2ccccc2n1Cc3nc(on3)[C@@H](C)n4cnc5ccccc5c4=O	2.967856	0.42539479	105.54004308	0
10014738	Cc1nc2ccccc2n1Cc3nc(on3)[C@@H]4CC(=O)N(C4)C(C)C	3.021339	0.44690781	84.06354431	0
10014758	CCN1CCC[C@H](C1)c2nc(no2)Cn3c(nc4c3cccc4)C	2.838366	0.59103229	93.47766424	0
10014766	Cc1nc2ccccc2n1CC(=O)c3ccc(s3)C(=O)C(C)C	2.344157	0.36517929	96.90549664	0
10014807	Cc1nc2ccccc2n1Cc3nc([nH]n3)c4cn[nH]c4c5ccccc5	2.622946	0.42008142	84.77276027	0
10014812	Cc1nc2ccccc2n1Cc3nc([nH]n3)[C@H](C)n4c(nc5c4cccc5)C	3.19583	0.37697103	82.82909362	0
10014842	Cc1nc2ccccc2n1Cc3nc([nH]n3)[C@]4(CC4(C)C)c5ccccc5	3.303176	0.35928439	42.93869079	0
10014859	Cc1nc2ccccc2n1Cc3nc([nH]n3)c4cccc(c4)c5ccccc5	2.293214	0.44485232	87.67529038	0
10014864	Cc1nc2ccccc2n1Cc3nc(on3)[C@]4(CCN(C4)C)C	3.224606	0.42439447	52.22356379	0
10014881	Cc1nc2ccccc2n1Cc3nc(on3)c4cnn(c4)c5ccccc5	2.359506	0.66286582	109.18720687	0
10014882	Cc1nc2ccccc2n1Cc3nc([nH]n3)c4c5c(cs4)OCCO5	2.995845	0.36786128	70.97838608	0
10014892	CCn1c(c(c(n1)C)c2[nH]nc(n2)Cn3c(nc4c3cccc4)C)C	2.744509	0.40836528	80.91675745	0
10014901	Cc1nc2ccccc2n1Cc3nc(on3)c4cc(on4)C(C)C	2.612503	0.47953824	89.96899222	0
10014951	Cc1ccc2c(c1)c(c(c(n2)C)C)c3nc(no3)Cn4c(nc5c4cccc5)C	2.522545	0.48509751	96.52766746	0
10014990	Cc1c(c(n[nH]1)C)[C@H](c2nc(no2)Cn3c(nc4c3cccc4)C)N	3.259028	0.3500786	81.68979226	0
10015027	Cc1cc(c2ccc(cc2n1)OC)c3[nH]nc(n3)Cn4c(nc5c4cccc5)C	2.611431	0.39425735	104.85887976	0
1001503	Cc1cc(n(n1)C[C@@H](C)NC(=O)c2ccc3c(c2)CCN3S(=O)(=O)C)C	2.85081	0.34537539	152.74207744	0
10015083	Cc1nc2ccccc2n1Cc3nc([nH]n3)/C=C/c4nc5ccccc5s4	2.758313	0.36881444	102.68106865	0
10015100	Cc1nc2ccccc2n1Cc3nc([nH]n3)c4ccc(cc4)n5cnnn5	2.605111	0.44337323	108.41368533	0
10015108	Cc1cc(c2c(c1)c(c([nH]2)c3[nH]nc(n3)Cn4c(nc5c4cccc5)C)C)C	2.852993	0.34718239	93.35739236	0
10015113	Cc1nc2ccccc2n1Cc3nc([nH]n3)C[C@H]4CN(CCN4C)C	3.241099	0.31485332	69.88793353	0
10015115	Cc1nc2ccccc2n1Cc3nc(on3)C[C@H]4CN(CCN4C)C	3.075824	0.391085	77.72242167	0
10015148	Cc1nc2ccccc2n1CC(=O)c3c4ccccc4c(nn3)NN	2.466928	0.42800361	93.21224539	0
1001515	CS(=O)(=O)N1CCc2c1ccc(c2)C(=O)N3CCN(CC3)[C@H]4CN5CCC4CC5	3.692328	0.43348795	87.88583424	0
10015179	Cc1nc2ccccc2n1Cc3nc([nH]n3)C[C@H]4CCCOC4	3.129464	0.38273856	73.17339713	0
1001521	Cc1ccc(cc1)OC2CCN(CC2)C(=O)c3ccc4c(c3)CCN4S(=O)(=O)C	2.238755	0.40690618	182.54662264	0
10015212	Cc1nc2ccccc2n1Cc3nc([nH]n3)[C@H]4Cc5cc(ccc5OC4)OC	3.115717	0.31777889	87.56137282	0
10015224	Cc1c(nc(o1)c2ccc(cc2)F)Cn3c(nnn3)Cn4c(nc5c4cccc5)C	2.483538	0.48624536	149.76062974	0
10015237	Cc1nc2ccccc2n1Cc3nc(on3)[C@@H]4CCCNC4=O	3.085701	0.47646481	43.75422406	0
10015264	Cc1nc2ccccc2n1CC(=O)c3ccc(c(c3)NN)OC	2.140585	0.38362264	109.40004802	0
10015267	Cc1cc(c2c(c1)c(c([nH]2)C)Cc3[nH]nc(n3)Cn4c(nc5c4cccc5)C)C	2.785655	0.39116784	112.59463277	0
10015273	Cc1nc2ccccc2n1Cc3nc([nH]n3)[C@]4(CC4(C)C)c5ccc(cc5)F	3.358032	0.32655328	48.31374435	0
10015307	Cc1nc2ccccc2n1Cc3nc([nH]n3)c4cccc(c4)n5cccc5	2.579395	0.41438086	107.66905216	0
10015320	Cc1ccc(cc1n2c(ccc2C)C)c3[nH]nc(n3)Cn4c(nc5c4cccc5)C	2.688267	0.34973774	95.34250883	0
10015329	Cc1nc2ccccc2n1Cc3nc([nH]n3)c4ccc5c(c4)nc([nH]5)C(F)(F)F	2.805691	0.35716666	105.84666939	0
10015332	Cc1nccn1Cc2nc(no2)Cn3c(nc4c3cccc4)C	2.45623	0.54809181	102.80765206	0
1001538	Cc1c(c(on1)NC(=O)c2ccc3c(c2)CCN3S(=O)(=O)C)c4ccccc4	2.37905	0.30763594	121.6551199	0
10015381	Cc1nc2ccccc2n1Cc3nc(on3)c4ccc5c(c4)C(=O)N(C5=O)C	2.424951	0.56756149	93.05905436	0
10015418	Cc1nc2ccccc2n1CC(=O)c3cccc(c3)c4nnc(o4)C	2.211645	0.48646898	119.5968391	0
10015429	Cc1ccc(cc1)c2nc(on2)Cn3nc(nn3)Cn4c(nc5c4cccc5)C	2.513099	0.54726251	142.49128879	0
10015458	Cc1nc2ccccc2n1CC(=O)c3ccc(cc3)n4cc(cn4)C(=O)C	2.231191	0.51729916	121.35537723	0
10015477	Cc1nc2ccccc2n1Cc3nc([nH]n3)[C@H]4CC(=O)N(C4)C(C)(C)C	3.322728	0.30485389	81.01098036	0
10015488	Cc1nc2ccccc2n1Cc3nc(on3)[C@@H]4CC(=NO4)C(C)C	3.314733	0.3796795	67.55330215	0
10015549	Cc1nc2ccccc2n1Cc3nc(on3)[C@]4(CC45CCCC5)c6ccccc6	3.731135	0.40414039	43.55792001	0
10015551	Cc1c(c(n(n1)Cc2[nH]nc(n2)Cn3c(nc4c3cccc4)C)C)N	2.754603	0.37081842	88.35578575	0
10015559	Cc1nc2ccccc2n1Cc3nc([nH]n3)[C@H]4CCCN(C4)C(C)C	3.110341	0.39043828	84.04096154	0
10015573	Cc1nc2ccccc2n1Cc3nc([nH]n3)c4cc(n(n4)C)c5ccccc5	2.637946	0.39843316	88.26794757	0
10015585	Cc1nc2ccccc2n1Cc3nnn(n3)[C@@H]4CS(=O)(=O)C=C4	3.513934	0.29719416	45.1304893	0
10015591	Cc1nc2ccccc2n1Cc3nnn(n3)[C@H]4CCS(=O)(=O)C4	3.21521	0.41375249	65.11598557	0
10015603	Cc1nc2ccccc2n1Cc3nc([nH]n3)C[C@@H]4CS(=O)(=O)C=C4	3.527785	0.30693725	65.05822788	0
10015613	Cc1nc2ccccc2n1Cc3nc(on3)c4c[nH]nc4C5CCCCC5	2.816848	0.47799595	86.49812915	0
10015637	Cc1nc2ccccc2n1Cc3nc([nH]n3)c4cc(nc5c4cccc5)OC	2.596483	0.38645006	85.11631085	0
10015666	Cc1c(c(=O)[nH][nH]1)Cc2nc(no2)Cn3c(nc4c3cccc4)C	2.763482	0.46125934	87.68251572	0
10015672	Cc1cc(nc(n1)N2CCCC2)C(=O)Cn3c(nc4c3cccc4)C	2.375938	0.44948579	105.61519444	0
10015675	Cc1nc2ccccc2n1Cc3nnnn3Cc4nnc(o4)C(C)C	2.631832	0.47816849	111.57403392	0
10015676	Cc1nc2ccccc2n1CC(=O)Cc3nnc(o3)C(C)C	2.499792	0.3532621	91.07294412	0
10015679	Cc1nc2ccccc2n1Cc3nnn(n3)Cc4nnc(o4)c5ccccc5	2.499609	0.54743856	125.85457636	0
10015711	Cc1nc2ccccc2n1Cc3nc(on3)c4cc5c(s4)CCCCC5	2.530103	0.44979026	128.83819822	0
10015719	CCc1nc(cc(n1)C(=O)Cn2c(nc3c2cccc3)C)C	2.411806	0.4034157	88.96970251	0
10015721	Cc1c(c([nH]n1)c2[nH]nc(n2)Cn3c(nc4c3cccc4)C)Br	3.003127	0.36068782	73.88430676	0
10015723	Cc1c(c([nH]n1)C(=O)O)C(=O)Cn2c(nc3c2cccc3)C	2.496609	0.43048682	70.5744243	0
10015736	Cc1nc2ccccc2n1Cc3nc(on3)c4ccc(s4)[C@@H]5CCCO5	3.136851	0.4793228	89.5283739	0
10015742	Cc1ccc(cc1)c2nc(c(o2)C)Cn3nc(nn3)Cn4c(nc5c4cccc5)C	2.562965	0.46820035	138.61625909	0
10015766	Cc1nc2ccccc2n1Cc3nnnn3Cc4nnc(o4)C5CC5	2.627832	0.50898318	100.56491892	0
10015795	Cc1nc2ccccc2n1Cc3nc(on3)Cc4c[nH]c(=O)[nH]c4=O	2.627634	0.49749111	109.87121608	0
10015832	Cc1nc2ccccc2n1Cc3nc(on3)[C@H]4CCCCO4	2.895079	0.55374542	84.96410385	0
10015845	Cc1nc2ccccc2n1Cc3nnn(n3)Cc4cc(=O)n5c([nH]4)ncn5	3.155069	0.32467259	91.84128958	0
10015850	Cc1nc2ccccc2n1Cc3nc([nH]n3)c4ccnc(c4)NC	2.628609	0.36813141	95.66999487	0
10015857	Cc1nc2ccccc2n1Cc3nnn(n3)C[C@H]4COCCO4	3.164242	0.37639025	73.74628775	0
10015859	Cc1nc2ccccc2n1Cc3nnnn3C[C@H]4COCCO4	3.025025	0.41704914	85.37656914	0
100159	C[C@H]1CCCN(C1)c2ccc(cc2NC(=O)c3cc(on3)c4cccc(c4)O)Cl	2.748528	0.28590963	142.69708773	0
10015910	Cc1nc2ccccc2n1Cc3nc(on3)[C@H]4CCC(=O)N(C4)C(C)C	3.043824	0.45308096	81.74091924	0
10015912	Cc1nc2ccccc2n1Cc3nc([nH]n3)[C@H]4CCC(=O)N(C4)C5CCCC5	3.207311	0.42017559	71.9739448	0
10015914	Cc1nc2ccccc2n1Cc3nc(on3)[C@H]4CCC(=O)N(C4)C5CCCC5	3.027765	0.53971554	88.85841846	0
10015942	Cc1nc2ccccc2n1Cc3nnn(n3)Cc4cc(no4)c5cccnc5	2.68449	0.42667542	118.3990637	0
10015944	Cc1nc2ccccc2n1CC(=O)Cc3cc(no3)c4cccnc4	2.456849	0.43719349	111.54701885	0
10015965	Cc1nc2ccccc2n1Cc3nc(on3)c4ccc(cc4)n5cnnc5	2.508833	0.58393554	116.8043118	0
10015998	Cc1nc2ccccc2n1Cc3nc([nH]n3)c4cnc(nc4)c5ccccc5	2.490592	0.46932828	100.71715469	0
10016014	Cc1ccccc1c2ncc(s2)Cn3c(nnn3)Cn4c(nc5c4cccc5)C	2.544969	0.41035707	127.78980064	0
1001607	COc1cccc(c1)c2cccc(c2)NC(=O)c3ccc4c(c3)CCN4S(=O)(=O)C	2.074349	0.43959025	184.05687246	0
10016091	Cc1ncc(c(n1)c2nc(no2)Cn3c(nc4c3cccc4)C)Cl	2.571755	0.51468659	81.88691399	0
10016120	Cc1nc2ccccc2n1CC(=O)c3ccc4c(n3)CCC4	2.356793	0.42242172	89.44807792	0
10016141	Cc1nc2ccccc2n1Cc3nc([nH]n3)[C@]4(CC[C@H](C4(C)C)C(=O)N)C	3.832722	0.29745056	50.93608866	0
10016156	Cc1cc(n(n1)Cc2ccccc2C(=O)Cn3c(nc4c3cccc4)C)N	2.384148	0.32454864	115.9823402	0
10016168	Cc1cc2c(cc(=O)oc2cc1C)CC(=O)Cn3c(nc4c3cccc4)C	2.398085	0.36365563	120.87200469	0
10016175	CCc1ccc2c(c1)c(cc(=O)o2)Cn3nc(nn3)Cn4c(nc5c4cccc5)C	2.640961	0.36306657	136.77497838	0
10016186	Cc1nc2ccccc2n1CC(=O)c3ccccc3CN4CCC(CC4)N	2.237229	0.36621485	94.11224429	0
10016209	Cc1nc2ccccc2n1Cc3nnnn3CC(=O)NC	2.345931	0.44846413	97.8109916	0
10016219	Cc1nc2ccccc2n1Cc3nc([nH]n3)[C@@H](C)N4CCC[C@H](C4)C	3.41301	0.28655606	83.93247855	0
10016221	Cc1nc2ccccc2n1Cc3nc([nH]n3)[C@@H](C)N4CCC[C@@H](C4)C	3.41301	0.28655606	83.93247855	0
10016236	Cc1cc2c(cc1C(=O)Cn3c(nc4c3cccc4)C)c(co2)CC(=O)O	2.402443	0.33038036	101.20638697	0
10016237	Cc1cc2c(c(c1Cl)C)c(co2)Cc3[nH]nc(n3)Cn4c(nc5c4cccc5)C	2.948176	0.36047063	107.67143849	0
10016239	Cc1cc2c(c(c1C(=O)Cn3c(nc4c3cccc4)C)C)c(co2)CC(=O)O	2.589933	0.32741659	88.98206568	0
10016261	Cc1nc2ccccc2n1Cc3nc(on3)c4cnc(nc4)C(C)C	2.554295	0.59718667	96.53802147	0
10016274	Cc1c2c(nc(n1)C)O[C@@H](C2)CC(=O)Cn3c(nc4c3cccc4)C	3.283532	0.26962603	55.95954206	0
10016293	Cc1nc2ccccc2n1Cc3nc([nH]n3)[C@@H](C)C4CCNCC4	3.345302	0.31371927	49.02824684	0
1001631	CCC(=O)[C@H]1CCCN(C1)C(=O)c2ccc3c(c2)CCN3S(=O)(=O)C	2.818623	0.42358406	127.1183593	0
10016341	Cc1nc2ccccc2n1CC(=O)c3ccc4c(c3)CCCN4C(=O)C	2.217079	0.43074264	134.71209679	0
10016405	CCc1nc(cs1)CC(=O)Cn2c(nc3c2cccc3)C	2.35599	0.51710284	104.91249927	0
10016410	Cc1nc2ccccc2n1CC(=O)c3c4ccccc4[nH]n3	2.232422	0.52712459	100.09736016	0
1001643	CC[C@@H](C1CCN(CC1)C(=O)c2ccc3c(c2)CCN3S(=O)(=O)C)O	2.858612	0.34134797	129.27658156	0
10016449	Cc1nc(on1)c2ccc(nc2)C(=O)Cn3c(nc4c3cccc4)C	2.421534	0.43420703	101.20460484	0
10016471	Cc1nc2ccccc2n1Cc3nnn(n3)CC[C@@H]4CCCCN4C	3.067312	0.33166287	81.12708754	0
10016478	CCc1c(sc2c1c(ncn2)C(=O)Cn3c(nc4c3cccc4)C)C	2.657512	0.39589588	96.38738352	0
10016520	Cc1c(ccc(c1Cl)N)C(=O)Cn2c(nc3c2cccc3)C	2.339419	0.34654324	77.13011553	0
10016526	Cc1nc2ccccc2n1Cc3nc(on3)[C@@H]4CCCN4S(=O)(=O)C	2.976885	0.40337324	89.9548848	0
1001653	CS(=O)(=O)N1CCc2c1ccc(c2)C(=O)N3CCC(CC3)[C@@H](c4cccs4)O	2.941305	0.35094135	164.09277347	0
10016551	Cc1nc2ccccc2n1CC(=O)CCNC	2.223975	0.38204183	51.04251042	0
10016552	Cc1nc2ccccc2n1Cc3nnn(n3)CC(=O)N4CCCCCC4	2.412771	0.40063164	130.22314759	0
10016565	Cc1nc2ccccc2n1Cc3nnnn3[C@H](C)C(=O)N4CCCCC4	2.916533	0.35639876	115.09718254	0
10016573	CCn1cc(c(n1)C)c2[nH]nc(n2)Cn3c(nc4c3cccc4)C	2.741156	0.37846805	83.29890048	0
10016593	Cc1c(cnc(n1)N(C)C)c2[nH]nc(n2)Cn3c(nc4c3cccc4)C	2.806012	0.35130478	87.91080446	0
10016625	Cc1nc2ccccc2n1Cc3nc(on3)c4c(non4)N	2.606686	0.50740069	73.9180151	0
1001664	CS(=O)(=O)N1CCc2c1ccc(c2)C(=O)N3CCC[C@H](C3)C(=O)N4CCOCC4	2.802309	0.5029994	161.69475051	0
10016650	Cc1nc2ccccc2n1Cc3nc(on3)C4[C@H]5[C@@H]4[C@H]6CC[C@H]5C6	4.588171	0.48590911	40.4210948	0
10016681	Cc1nc2ccccc2n1Cc3nc(on3)Cn4ccnn4	2.584217	0.58353183	92.28931539	0
10016683	CCC1(CCNCC1)c2[nH]nc(n2)Cn3c(nc4c3cccc4)C	2.999241	0.33004942	41.39605656	0
10016686	Cc1nc2ccccc2n1CC(=O)c3c(ccc4c3nc(s4)N)Cl	2.527171	0.35385574	94.42860938	0
10016696	Cc1nc2ccccc2n1CC(=O)c3cnn(c3C(=O)O)C	2.350759	0.44093778	77.44023798	0
10016705	Cc1nc2ccccc2n1CC(=O)c3ccc(nc3N)N	2.294355	0.412728	85.71462604	0
10016791	Cc1nc2ccccc2n1Cc3nc([nH]n3)C(=O)N4CCc5ccccc5C4	2.586242	0.37149307	118.90359916	0
10016801	Cc1c(n(cn1)C)c2nc(no2)Cn3c(nc4c3cccc4)C	2.646887	0.53809821	76.31549145	0
10016823	CCc1c(cc(c(=O)n1C)c2[nH]nc(n2)Cn3c(nc4c3cccc4)C)C	2.829874	0.38668261	78.47236609	0
10016833	Cc1cccc(n1)CCn2c(nnn2)Cn3c(nc4c3cccc4)C	2.422497	0.47686473	114.91949764	0
10016843	Cc1nc2ccccc2n1Cc3nc(on3)C(=O)N4CCCC4	2.334772	0.44983934	96.53697027	0
10016852	Cc1cc(c(=O)n(c1C)C)c2[nH]nc(n2)Cn3c(nc4c3cccc4)C	2.793729	0.39691444	76.64425449	0
10016866	Cc1nc2ccccc2n1Cc3nc([nH]n3)c4ccc([nH]c4=O)C(C)C	2.846565	0.37222916	79.9692447	0
10016869	Cc1nc2ccccc2n1Cc3nc([nH]n3)C[C@@H]4C(=O)N(C(=O)N4C)C	3.324366	0.28573823	62.92661753	0
1001688	CCn1ncc(n1)NC(=O)c2ccc3c(c2)CCN3S(=O)(=O)C	2.595047	0.28291359	119.41704563	0
10016880	Cc1nc2ccccc2n1CC(=O)c3cccc(n3)SC	2.382362	0.41211909	88.71655928	0
10016884	Cc1nc2ccccc2n1Cc3nc([nH]n3)[C@H](C)n4cc(cn4)Br	3.372044	0.31416321	90.23002224	0
10016948	Cc1nc2ccccc2n1CC(=O)c3c(nc4n3cccn4)C(C)(C)C	2.71631	0.34738598	99.87616352	0
10016953	Cc1nc2ccccc2n1CC(=O)c3ccc(cc3)c4cc(on4)CN	2.276589	0.39032708	103.01580175	0
10016979	Cc1nc2ccccc2n1Cc3nnnn3[C@@H](C)C(=O)N4CCCCCC4	2.919362	0.35639876	124.09150762	0
10017021	Cc1nc2ccccc2n1Cc3nnn(n3)[C@@H]4CCCOC4	3.136234	0.37483669	58.17275909	0
10017037	Cc1nc2ccccc2n1Cc3nnnn3Cc4cc(no4)C(C)C	2.624795	0.40493687	107.57072708	0
10017045	Cc1nc2ccccc2n1CC(=O)Cc3nc(on3)c4ccco4	2.531055	0.46074271	105.03590364	0
10017049	Cc1nc2ccccc2n1Cc3nc([nH]n3)c4ccccc4n5cnnc5	2.782848	0.37809517	76.37195147	0
10017074	Cc1nc2ccccc2n1CC(=O)C[C@@H](C)N3CCCC3	2.762564	0.35059943	79.56518859	0
10017082	Cc1nc2ccccc2n1Cc3nc(on3)C(=O)c4cccn4C	2.642501	0.39665363	94.88594042	0
10017101	Cc1nc(on1)CC(=O)Cn2c(nc3c2cccc3)C	2.389927	0.46735624	80.06628371	0
10017132	Cc1nc2ccccc2n1Cc3nnn(n3)C[C@@H](C)N4CCOCC4	3.097246	0.37929277	93.04105196	0
10017159	Cc1nc2ccccc2n1Cc3nnn(n3)CS(=O)(=O)N(C)C	2.848922	0.40539576	80.40687029	0
10017161	Cc1c[nH]c(c(c1=O)C)Cn2nc(nn2)Cn3c(nc4c3cccc4)C	2.915704	0.3381954	80.75614599	0
10017165	Cc1nc2ccccc2n1Cc3nc(on3)c4cc5c(nc4N)COC(C5)(C)C	2.965799	0.35994872	63.36862176	0
10017166	Cc1ccc(c(c1)C(=O)Cn2c(nc3c2cccc3)C)N4CCOC4=O	2.406498	0.37211465	97.93786344	0
10017167	Cc1nc2ccccc2n1Cc3nc([nH]n3)c4c(ccs4)S(=O)(=O)N	2.884068	0.27762133	81.94358057	0
1001719	COc1cc(cc(c1)[N+](=O)[O-])NC(=O)c2ccc3c(c2)CCN3S(=O)(=O)C	2.252262	0.4528272	159.76938213	0
10017231	Cc1nc2ccccc2n1Cc3nc([nH]n3)c4cc5ccc(cc5n4C)Cl	2.752395	0.39306921	92.77085514	0
10017243	Cc1cc(cnc1n2cnnc2)C(=O)Cn3c(nc4c3cccc4)C	2.609222	0.34862478	100.5276597	0
10017255	Cc1nc2ccccc2n1Cc3nc(on3)[C@](C)(c4cccs4)N	3.241644	0.38148544	92.70551253	0
10017284	Cc1nc2ccccc2n1Cc3nc(on3)c4cnn5c4n(cc5)C	2.878208	0.46069084	85.60612528	0
10017285	Cc1nc2ccccc2n1CC(=O)c3c(nccn3)N(C)C	2.522039	0.45549224	91.41509021	0
10017297	Cc1c(c(n(n1)C)C)c2cc(n(n2)C)c3nc(no3)Cn4c(nc5c4cccc5)C	2.783223	0.46873427	90.00439881	0
10017311	Cc1cc(c2cnn(c2n1)C(C)C)c3[nH]nc(n3)Cn4c(nc5c4cccc5)C	2.861359	0.38178625	91.53430552	0
10017328	Cc1cc(n2c(n1)cc(n2)c3[nH]nc(n3)Cn4c(nc5c4cccc5)C)C(F)(F)F	2.972111	0.33076463	105.35535562	0
10017336	Cc1c(c(no1)c2nc(no2)Cn3c(nc4c3cccc4)C)CO	2.610811	0.55070881	77.66731834	0
10017353	Cc1nc2ccccc2n1Cc3nc([nH]n3)c4ccc5c(c4)n(c(=O)o5)C	2.711032	0.49073284	97.01259482	0
10017359	Cc1nc2ccccc2n1Cc3nc([nH]n3)c4cnc(nc4O)SC	2.916915	0.31408727	76.97616128	0
10017365	Cc1nc2ccccc2n1Cc3nc(on3)c4cnc(nc4)c5cccs5	2.549833	0.56771982	108.72795598	0
10017419	Cc1nc2ccccc2n1CC(=O)c3cc(nc(n3)N)OC(C)C	2.533167	0.36254854	95.92919317	0
1001743	CS(=O)(=O)N1CCc2c1ccc(c2)C(=O)N3CCC4(C3)CCOC4	3.495512	0.4525088	112.24709099	0
1001744	CS(=O)(=O)N1CCc2c1ccc(c2)C(=O)Nc3c(c(=O)[nH]c(=O)[nH]3)C=O	2.797513	0.27777445	98.42263448	0
1001745	CNC(=O)c1c(non1)NC(=O)c2ccc3c(c2)CCN3S(=O)(=O)C	2.606203	0.31416328	111.77988654	0
10017451	Cc1cccc2n1c(=O)cc(n2)Cn3nc(nn3)Cn4c(nc5c4cccc5)C	2.745129	0.31806208	120.26837392	0
10017452	Cc1cccc2n1c(=O)cc(n2)Cn3c(nnn3)Cn4c(nc5c4cccc5)C	2.651908	0.32797929	129.48834552	0
10017461	Cc1nc2ccccc2n1Cc3nc([nH]n3)Cn4cnc5ccsc5c4=O	2.7921	0.41445017	108.86864459	0
1001747	CS(=O)(=O)N1CCc2c1ccc(c2)C(=O)N3CCN(CC3)CC4CC4	2.227341	0.42712623	146.44277805	0
10017515	Cc1nc2ccccc2n1Cc3nnn(n3)CCS(=O)(=O)C	2.601438	0.37448189	87.77927042	0
10017516	Cc1nc2ccccc2n1Cc3nnnn3CCS(=O)(=O)C	2.449919	0.39035001	102.10958817	0
10017578	Cc1nc2ccccc2n1CC(=O)C[C@@H]3CCOC3	2.794944	0.44603427	66.88555998	0
10017596	Cc1nc2ccccc2n1CC(=O)CC[C@@H]3CC3(F)F	3.064472	0.31561118	47.0238433	0
10017609	Cc1nc2ccccc2n1Cc3nnnn3CC[C@H]4CCOC4	2.976388	0.43535474	92.00953018	0
10017614	Cc1nc2ccccc2n1CC(=O)c3cc(ncn3)C(C)C	2.428884	0.39419864	93.67877796	0
10017624	Cc1nc2ccccc2n1Cc3nc(on3)[C@@]4(CCCN4)C	3.243516	0.36601056	31.83373745	0
10017627	CC[C@@]1(CCCN1)c2[nH]nc(n2)Cn3c(nc4c3cccc4)C	3.578667	0.29301569	28.33424047	0
10017639	Cc1nc2ccccc2n1Cc3nc(on3)c4cc(nn4C)C(F)F	2.739653	0.45154902	81.64393333	0
1001764	Cc1c(nn(c1NC(=O)c2ccc3c(c2)CCN3S(=O)(=O)C)C)c4ccccc4	2.405942	0.33795505	130.45879706	0
10017693	Cc1cc2[nH]c(cc(=O)n2n1)Cn3nc(nn3)Cn4c(nc5c4cccc5)C	3.122343	0.32110357	90.93714054	0
10017702	Cc1c(c(n(n1)Cc2ccccc2)C)C(=O)Cn3c(nc4c3cccc4)C	2.162632	0.46081685	134.74645727	0
10017710	Cc1cc(c(=O)[nH]n1)C(=O)Cn2c(nc3c2cccc3)C	2.423972	0.41804297	85.77702865	0
10017713	Cc1cc(nc2c1cc(cc2)C(=O)Cn3c(nc4c3cccc4)C)Cl	2.220369	0.3825266	110.02485473	0
1001777	CS(=O)(=O)N1CCc2c1ccc(c2)C(=O)N3CCC(CC3)Cc4ccc(cc4)F	2.22408	0.38450141	180.08366462	0
10017834	Cc1cc(c2ccc(cc2n1)C(F)(F)F)C(=O)Cn3c(nc4c3cccc4)C	2.325321	0.48108622	118.16619886	0
10017845	Cc1ccn2c(nnc2n1)c3nc(no3)Cn4c(nc5c4cccc5)C	2.767946	0.53992612	85.08411609	0
10017851	Cc1nc2ccccc2n1CC(=O)CCc3nccn3C	2.348042	0.45314423	89.05323493	0
100179	C[C@@H]1CCC[C@@H](N1C(=O)COc2cccc(c2)c3cc(no3)C(=O)O)C	3.062827	0.2509754	97.18525397	0
10017903	Cc1nc2ccccc2n1Cc3nnnn3C4=NS(=O)(=O)c5c4cccc5	2.684209	0.4496011	81.83639688	0
10017907	Cc1c(nc(nc1C(=O)Cn2c(nc3c2cccc3)C)C)C	2.45187	0.39998512	85.43148875	0
10017917	Cc1nc2ccccc2n1Cc3nc([nH]n3)c4cnco4	2.818568	0.42506415	80.01127885	0
10017928	Cc1nc2ccccc2n1Cc3nc(on3)C4(OCCO4)C	2.840482	0.43525883	58.41177486	0
10017935	Cc1nc2ccccc2n1Cc3nc(on3)C4(CCCC4)C	2.608568	0.45739103	65.29273284	0
1001796	CS(=O)(=O)N1CCc2c1ccc(c2)C(=O)Nc3ccccc3Oc4cccc(c4)Cl	2.136893	0.40430551	199.90264596	0
10017961	Cc1nc2ccccc2n1Cc3nc([nH]n3)[C@H]4CC(=O)N(C4(C)C)C	3.511024	0.36907831	43.18476855	0
10017978	Cc1c(nc(s1)C)Cn2c(nnn2)Cn3c(nc4c3cccc4)C	2.628532	0.50143626	102.41229439	0
10017983	Cc1c(cnc(c1C#N)O)c2[nH]nc(n2)Cn3c(nc4c3cccc4)C	3.048911	0.28654207	67.25790765	0
10017995	Cc1nc2ccccc2n1Cc3nc([nH]n3)[C@H](c4cccc(c4)O)N	3.133349	0.31815673	81.89778814	0
10018015	Cc1nc2ccccc2n1CC(=O)c3cc4c(cc3N)[nH]c(=O)[nH]4	2.495355	0.40965432	84.2440634	0
10018040	Cc1ccc(cc1c2nc(no2)Cn3c(nc4c3cccc4)C)S(=O)(=O)Cl	2.464745	0.47097833	94.51011131	0
10018045	CCN1Cc2cccc(c2C1=O)c3[nH]nc(n3)Cn4c(nc5c4cccc5)C	2.758724	0.36999551	51.26518542	0
10018061	Cc1nc2ccccc2n1Cc3nc(on3)c4c(=O)n(c5ccccc5n4)C	2.459826	0.58774518	82.86215592	0
10018096	Cc1nc2ccccc2n1CC(=O)Cc3nccn3C4CC4	2.534176	0.38296774	74.90132495	0
10018100	Cc1nc2ccccc2n1CC(=O)c3ccc4c(c3)cnn4C	2.233606	0.42085986	105.25907936	0
10018103	Cc1cccc2c1nc(c(c2)C=O)C(=O)Cn3c(nc4c3cccc4)C	2.54473	0.3384997	95.0623444	0
10018118	Cc1cc(c(cc1[N+](=O)[O-])C(=O)Cn2c(nc3c2cccc3)C)O	2.293512	0.48455448	92.9734523	0
10018154	Cc1c(cc(n1C)C#N)C(=O)Cn2c(nc3c2cccc3)C	2.48319	0.44433459	94.10531394	0
10018161	Cc1nc2ccccc2n1Cc3nnnn3Cc4ccnn4C	2.570144	0.50046405	102.26752771	0
10018166	CCn1cnnc1Cn2nc(nn2)Cn3c(nc4c3cccc4)C	2.804776	0.46894698	94.98423097	0
10018177	Cc1nc2ccccc2n1Cc3nc(on3)CC4(CCOCC4)N	2.741036	0.45909866	68.97337386	0
1001818	CS(=O)(=O)N1CCc2c1ccc(c2)C(=O)N3CCC[C@H](C3)CN4CCOCC4	2.824489	0.48860557	165.52573136	0
10018200	CCc1c(cn(n1)C)C(=O)Cn2c(nc3c2cccc3)C	2.422749	0.43366733	98.73481697	0
10018208	Cc1nc2ccccc2n1Cc3nc(on3)c4cc(cn4C)Cl	2.664335	0.50281561	82.07429738	0
10018218	Cc1nc2ccccc2n1Cc3nnn(n3)CCn4cnnc4	2.876954	0.41939363	91.32793305	0
10018243	Cc1nc2ccccc2n1CC(=O)c3cnc4n3cc(cc4)F	2.466303	0.37170564	103.97165896	0
1001825	CS(=O)(=O)N1CCc2c1ccc(c2)C(=O)N3CC[C@@H](C3)C4CCCCC4	2.76131	0.48149789	125.37739001	0
1001830	CC(C)n1cc(cn1)CNC(=O)c2ccc3c(c2)CCN3S(=O)(=O)C	2.424529	0.33888826	148.11352527	0
10018317	Cc1nc2ccccc2n1CC(=O)c3ccc4c(c3)OCC4	2.160204	0.4056899	86.6399036	0
10018325	Cc1c(scn1)Cn2nc(nn2)Cn3c(nc4c3cccc4)C	2.72997	0.43802684	91.40476026	0
10018335	Cc1nc2ccccc2n1CC(=O)CC3CCC(CC3)(F)F	2.562742	0.32911001	66.83728593	0
10018336	Cc1nc2ccccc2n1CC(=O)c3cnsn3	2.60028	0.47874033	79.64174048	0
10018356	Cc1nc2ccccc2n1Cc3nc(on3)[C@H]4CNCCN4c5ccccc5	2.984913	0.41054651	47.78552643	0
10018359	Cc1nc2ccccc2n1Cc3nc([nH]n3)[C@@]4(CCCc5c4cccc5)N	3.358407	0.31346491	46.71493999	0
10018365	Cc1nc2ccccc2n1Cc3nc(on3)c4nc5ccccc5s4	2.427266	0.58783895	92.40701164	0
10018385	Cc1nc2ccccc2n1CC(=O)c3ccc(cc3C(=O)OC)N	2.169943	0.38532803	98.0283181	0
10018394	Cc1nc2ccccc2n1CC(=O)Cc3nc(c4c5c(sc4n3)CCCC5)N	2.663137	0.34193967	120.80153662	0
10018436	Cc1nc2ccccc2n1CC(=O)Cc3cncs3	2.542998	0.41875887	74.55194476	0
10018479	Cc1nc2ccccc2n1Cc3nc([nH]n3)c4c5ccccc5[nH]c(=O)n4	2.722558	0.41859694	79.38251334	0
10018504	Cc1c(c2cc(ccc2[nH]1)C(=O)Cn3c(nc4c3cccc4)C)CCN	2.351658	0.33017149	100.44122057	0
10018518	Cc1c2ccccc2[nH]c1c3nc(no3)Cn4c(nc5c4cccc5)C	2.470755	0.54200757	88.35155563	0
10018525	Cc1nc2ccccc2n1Cc3nc([nH]n3)C[C@@H]4c5ccccc5C(=O)N4	3.196442	0.35821712	54.99170285	0
10018544	Cc1nc2ccccc2n1Cc3nc(on3)[C@H]4[C@H]5CC=C[C@H]5c6ccccc6N4	3.680373	0.39411542	48.70975864	0
10018603	CCN1C[C@H](CC1=O)c2[nH]nc(n2)Cn3c(nc4c3cccc4)C	3.186971	0.33353623	72.47332789	0
10018607	Cc1nc2ccccc2n1Cc3nc([nH]n3)Cn4ccnc4	2.684889	0.47663732	89.57313117	0
10018608	Cc1nc2ccccc2n1Cc3nc(on3)Cn4ccnc4	2.46033	0.59593932	106.09784317	0
10018643	Cc1nc2ccccc2n1Cc3nc([nH]n3)c4nc5ccccc5n4C	2.578899	0.48305575	80.79169262	0
10018669	Cc1c2cc(ccc2[nH]c1c3nc(no3)Cn4c(nc5c4cccc5)C)Cl	2.555756	0.45188003	98.16146387	0
10018695	Cc1cccc(c1)c2ccccc2c3[nH]nc(n3)Cn4c(nc5c4cccc5)C	2.37928	0.46665591	76.95022025	0
10018755	Cc1nc2ccccc2n1Cc3nc(on3)c4c(nc(s4)C)c5ccccc5	2.43797	0.64239413	86.64486169	0
10018780	Cc1nc2ccccc2n1Cc3nc(on3)c4c[nH]c(n4)c5ccccc5	2.645415	0.47883799	88.7239653	0
10018800	Cc1nc2ccccc2n1Cc3nc([nH]n3)[C@@H](C)n4cccn4	3.31701	0.37784625	90.07444468	0
1001881	CS(=O)(=O)N1CCc2c1ccc(c2)C(=O)NCCN3CCC(CC3)O	2.272938	0.35274763	145.16822006	0
10018861	Cc1nc2ccccc2n1Cc3nc([nH]n3)c4cc(n[nH]4)C(C)C	2.957039	0.35297139	85.47685029	0
10018874	Cc1nc2ccccc2n1Cc3nc([nH]n3)c4cccc5c4nccn5	2.618595	0.43613823	78.62650395	0
10018884	Cc1nc2ccccc2n1Cc3nc([nH]n3)c4cc5c([nH]4)cccc5Cl	2.744831	0.36120664	96.83946208	0
10018913	Cc1cc(nc2c1c(ccc2OC)OC)C(=O)Cn3c(nc4c3cccc4)C	2.424101	0.4047857	97.54149934	0
10018923	CC[C@@H](c1ccc(cc1)C(=O)Cn2c(nc3c2cccc3)C)O	2.468199	0.40569764	109.73108467	0
10018924	Cc1nc2ccccc2n1CC(=O)c3ccc(cc3)C(=O)N(C)C	1.949049	0.51963684	117.67368603	0
10018952	Cc1nc2ccccc2n1CC(=O)c3cc(c(c4c3ccc(n4)Cl)O)Cl	2.499229	0.39209692	88.89398336	0
1001896	CN1CCCC[C@H]1CCNC(=O)c2ccc3c(c2)CCN3S(=O)(=O)C	2.769473	0.3400165	121.45633608	0
10018961	Cc1nc2ccccc2n1Cc3nnn(n3)C4([C@@H]5[C@@H]4CC[C@H]6[C@H](C6C(=O)O)CC5)Cl	4.518369	0.2693807	21.43015121	0
10018968	Cc1nc2ccccc2n1Cc3nnnn3C4([C@H]5[C@H]4CC[C@H]6[C@@H](C6C(=O)O)CC5)Cl	4.237596	0.27625008	20.35636991	0
1001897	CC1(CC(CC(C1)(C)C)NC(=O)c2ccc3c(c2)CCN3S(=O)(=O)C)C	2.565698	0.40678778	105.76361345	0
10018982	Cc1nc2ccccc2n1Cc3nc([nH]n3)C4[C@@H]5[C@@H]4CC[C@@H]6[C@H](C6(Cl)Cl)CC5	4.189867	0.26960611	39.86170056	0
10019006	Cc1nc2ccccc2n1CC(=O)c3cc(cc(c3O)O)C(C)(C)C	2.356431	0.34540033	92.28227409	0
1001902	CS(=O)(=O)N1CCc2c1ccc(c2)C(=O)Nc3cccc(c3)CN4CCCCC4	2.121162	0.45272368	191.53247205	0
10019046	Cc1nc2ccccc2n1CC(=O)c3cc(ncn3)N4CCOCC4	2.418878	0.448945	100.80874306	0
10019077	Cc1nc2ccccc2n1Cc3nc([nH]n3)c4ccc5c(c4)C(=O)N(C5=O)C(C)(C)C	2.809262	0.34612321	87.73902475	0
10019092	Cc1c(ccc2c1N[C@H]([C@H]3[C@H]2C=CC3)c4[nH]nc(n4)Cn5c(nc6c5cccc6)C)Cl	3.978336	0.2551702	75.78261646	0
10019096	Cc1c(ccc2c1N[C@H]([C@@H]3[C@H]2C=CC3)c4[nH]nc(n4)Cn5c(nc6c5cccc6)C)Cl	3.978336	0.2551702	75.78261646	0
10019124	Cc1nc2ccccc2n1Cc3nc(on3)[C@H]4[C@@H]5CC=C[C@H]5c6cc(ccc6N4)[N+](=O)[O-]	3.811518	0.35000017	71.89429777	0
10019134	Cc1nc2ccccc2n1Cc3nc([nH]n3)[C@@H]4[C@@H]5CC=C[C@H]5c6cccc(c6N4)[N+](=O)[O-]	4.004063	0.27652017	69.9668076	0
10019140	Cc1nc2ccccc2n1Cc3nc([nH]n3)[C@@H]4[C@H]5CC=C[C@@H]5c6cccc(c6N4)[N+](=O)[O-]	4.004063	0.27652017	69.9668076	0
10019165	Cc1nc2ccccc2n1Cc3nc(on3)[C@H]4[C@@H]5CC=C[C@@H]5c6cc(ccc6N4)F	3.736431	0.36035046	65.34748726	0
10019177	Cc1nc2ccccc2n1CC(=O)c3c([nH]nc3[N+](=O)[O-])C(=O)O	2.710503	0.35611663	70.90540045	0
10019182	Cc1nc2ccccc2n1Cc3nnnn3[C@]4(C[C@@]4(C)C#CC(=O)O)Cl	4.143804	0.26089895	32.02957318	0
10019194	Cc1nc2ccccc2n1Cc3nc([nH]n3)c4cccc5c4N[C@@H]([C@H]6[C@H]5C=CC6)C(C)C	4.02157	0.23070814	33.4876431	0
10019203	Cc1nc2ccccc2n1Cc3nc(on3)c4cccc5c4N[C@@H]([C@H]6[C@@H]5C=CC6)C(C)C	3.882485	0.3152246	36.8774718	0
10019260	Cc1nc2ccccc2n1Cc3nc(on3)/C=C\c4coc5ccc(cc5c4=O)Cl	2.786323	0.39852597	118.27989183	0
1001927	CS(=O)(=O)N1CCc2c1ccc(c2)C(=O)N[C@H]3c4cc(ccc4NC3=O)F	2.954921	0.34880412	77.53022387	0
1001929	CS(=O)(=O)N1CCc2c1ccc(c2)C(=O)N[C@H]3c4ccc(cc4NC3=O)F	2.959248	0.35550128	77.57498556	0
10019304	CCc1ccc(c(c1)c2[nH]nc(n2)Cn3c(nc4c3cccc4)C)N	2.562569	0.32965934	80.66384805	0
10019323	Cc1nc2ccccc2n1CC(=O)c3cc(c(cc3[N+](=O)[O-])C=O)Cl	2.473162	0.32903488	89.11435226	0
10019357	Cc1nc2ccccc2n1Cc3nnn(n3)CC(=O)N4C[C@@H](C[C@@H](C4)C)C	3.289606	0.35178193	109.12329638	0
1001938	C[C@@H]1C(=O)N(CCN1C(=O)c2ccc3c(c2)CCN3S(=O)(=O)C)c4cccc(c4)OC	2.885239	0.40080541	150.73647086	0
10019388	Cc1nc2ccccc2n1Cc3nc([nH]n3)CN4C(=O)[C@@H]5[C@@H]6C[C@@H]([C@@]5(C4=O)C)C=C6	4.875733	0.29628524	34.88667688	0
10019404	Cc1nc2ccccc2n1Cc3nc(on3)CN4C(=O)[C@@H]5[C@@H]6C[C@@H]([C@@]5(C4=O)C)C=C6	4.689032	0.34990428	48.96358585	0
10019405	Cc1nc2ccccc2n1Cc3nc(on3)CN4C(=O)[C@H]5[C@@H]6C[C@H]([C@]5(C4=O)C)C=C6	4.689032	0.34990428	48.96358585	0
10019407	Cc1nc2ccccc2n1Cc3nc(on3)CN4C(=O)[C@H]5[C@@H]6C[C@H]([C@@]5(C4=O)C)C=C6	4.689032	0.34990428	48.96358585	0
10019408	Cc1nc2ccccc2n1Cc3nc(on3)CN4C(=O)[C@@H]5[C@@H]6C[C@H]([C@@]5(C4=O)C)C=C6	4.689032	0.34990428	48.96358585	0
10019417	Cc1cc(cc(c1OC(=O)C)C)C(=O)Cn2c(nc3c2cccc3)C	2.194888	0.37318563	97.03951981	0
10019421	Cc1nc2ccccc2n1Cc3nc(on3)c4ccc(cc4)c5nnn(n5)C	2.483637	0.54437368	115.91738966	0
10019428	Cc1nc2ccccc2n1Cc3nc(on3)[C@H](C)N4c5cccc6c5c(ccc6)C4=O	3.051201	0.37977741	98.08860571	0
10019458	Cc1cc(c(c(c1)Br)N)c2[nH]nc(n2)Cn3c(nc4c3cccc4)C	2.707906	0.33354652	83.55236165	0
1001946	Cc1ccc(cc1)CN2CCN([C@@H](C2=O)C)C(=O)c3ccc4c(c3)CCN4S(=O)(=O)C	2.853177	0.37786198	133.12207226	0
10019484	Cc1nc2ccccc2n1Cc3nnnn3Cc4csc(n4)C56CC7CC(C5)CC(C7)C6	4.004362	0.31590638	91.76308119	0
10019516	Cc1nc2ccccc2n1CC(=O)CC(=O)N3c4ccccc4C[C@@H]3C	2.808958	0.38038086	87.92475891	0
10019523	Cc1nc2ccccc2n1Cc3nnn(n3)CC(=O)N4C[C@H](O[C@@H](C4)C)C	3.328913	0.39014683	107.67976429	0
10019541	Cc1nc2ccccc2n1CC(=O)c3c(cccn3)C(=O)NC	2.324347	0.4455338	97.70160655	0
10019591	B(c1cc2ccccc2nc1N(C)[C@H](C)c3nccs3)(O)O	3.398089	0.26408152	72.62628229	0
10019684	C[C@@H](c1ccc(cc1Cl)c2cc3ccccc3nc2Cl)N	2.582946	0.28867391	37.95300907	0
10019688	B(c1cc2ccccc2nc1N[C@@H](C)c3ccc(cc3Cl)Cl)(O)O	2.999716	0.31106026	93.69187595	0
1001971	CN(C)c1nc(cs1)CNC(=O)c2ccc3c(c2)CCN3S(=O)(=O)C	2.471434	0.36189791	166.52169473	0
10019728	B(c1cc2ccccc2nc1N[C@H](C)c3ccncc3)(O)O	3.039767	0.30327274	79.58913449	0
10019730	B(c1cc2ccccc2nc1N3CCN(CC3)Cc4ccc(cc4)C)(O)O	2.366957	0.31281534	112.20663913	0
10019771	c1ccc2c(c1)cc(c(n2)Cl)c3c4ccccc4sc3C(=O)O	2.261481	0.32233756	47.87004818	0
10019795	c1ccc2c(c1)cc(c(n2)Cl)c3cnc4c(cnn4c3)C(=O)O	2.447468	0.26859451	44.36630541	0
10019798	B(c1cc2ccccc2nc1Nc3ccc(cc3)S(=O)(=O)N4CCC[C@H](C4)C)(O)O	3.000384	0.30849173	131.13747657	0
10019800	c1ccc2c(c1)cc(c(n2)Cl)c3cc(ccc3CN4CCNCC4)Cl	2.294151	0.32893878	44.15209598	0
10019843	c1ccc2c(c1)cc(c(n2)Cl)n3cc(c4c3cccc4)C#N	2.400662	0.38182901	49.32640758	0
10019855	c1ccc2c(c1)cc(c(n2)Cl)n3ccc4c3cccc4C=O	2.448937	0.34752831	39.0425092	0
10019877	B(c1cc2ccccc2nc1N3CCC(CC3)N(C)[C@@H]4CCC[C@@H]([C@@H]4C)C)(O)O	3.839225	0.20905983	51.40564384	0
10019922	Cc1c(cn(n1)c2cc3ccccc3nc2Cl)c4ccccc4	2.249542	0.36165111	51.8280548	0
10019945	B(c1cc2ccccc2nc1N[C@H]3CCCc4c3n(c5c4cc(cc5)C)C)(O)O	3.359305	0.24417479	65.32110357	0
10019948	CNc1cccc(c1)c2cc3ccccc3nc2Cl	1.976102	0.34532617	48.89479364	0
10019955	B(c1cc2ccccc2nc1N(C)[C@H]3CCC[C@H]([C@H]3C)C)(O)O	3.801958	0.21794087	51.04985783	0
10020008	c1ccc2c(c1)cc(c(n2)Cl)n3c(ccn3)c4cccc(c4)N	2.41875	0.26754233	43.81718344	0
10020021	B(c1cc2ccccc2nc1N3CCC(CC3)c4[nH]c5ccc(cc5n4)F)(O)O	2.772691	0.31783162	82.54317684	0
10020069	CCc1nc2cc(ccc2o1)c3cc4ccccc4nc3Cl	2.25299	0.45669698	77.06830382	0
10020071	B(c1cc2ccccc2nc1NCC[C@H]3CCCCO3)(O)O	3.125699	0.28291501	73.85707195	0
10020075	Cc1c(cn(n1)c2cc3ccccc3nc2Cl)C(=O)O	2.399889	0.31977963	41.11820009	0
10020109	B(c1cc2ccccc2nc1N3CCC[C@@H]3c4ccccc4OC)(O)O	2.978584	0.28799481	53.91837208	0
10020110	B(c1cc2ccccc2nc1N3CCC[C@H]3c4ccccc4OC)(O)O	2.978584	0.28799481	53.91837208	0
10020120	B(c1cc2ccccc2nc1N[C@@H](C)c3cnn(c3C)C)(O)O	3.232414	0.28587479	76.87031121	0
10020123	B(c1cc2ccccc2nc1N[C@@H](C)c3cnn(c3)C)(O)O	3.226828	0.33738029	78.65779602	0
10020169	c1ccc2c(c1)cc(c(n2)Cl)c3ccc4c(c3)c5c([nH]4)CCNC5	2.49564	0.3369668	27.91227362	0
10020180	c1ccc2c(c1)cc(c(n2)Cl)c3ccc4c(c3)CNCC4	2.265642	0.3447732	15.38992806	0
10020227	B(c1cc2ccccc2nc1NC[C@@]3(CCN(C3)C)C)(O)O	3.507543	0.21691983	35.77791438	0
10020247	B(c1cc2ccccc2nc1Nc3ccc(cc3)c4ccco4)(O)O	2.487642	0.30553543	89.5207942	0
10020262	B(c1cc2ccccc2nc1N(C)Cc3cc(nn3C)C)(O)O	2.894474	0.31656431	70.14949888	0
10020266	B(c1cc2ccccc2nc1N(C)Cc3c(cccn3)C)(O)O	2.742927	0.28541472	79.97279678	0
10020313	B(c1cc2ccccc2nc1N3CCC[C@H](C3)c4nc5ccccc5s4)(O)O	3.105249	0.38779189	86.30235548	0
10020325	B(c1cc2ccccc2nc1N[C@@H](c3ccncc3)c4ccccc4C)(O)O	3.079155	0.2676875	96.82431762	0
10020327	B(c1cc2ccccc2nc1N3CCC(CC3)C(=O)N4CCOCC4)(O)O	2.605018	0.31957199	98.57608009	0
10020338	B(c1cc2ccccc2nc1N[C@@H]3CCOC3)(O)O	3.199509	0.26089488	50.51183032	0
10020347	c1ccc2c(c1)cc(c(n2)Cl)n3c(ccn3)CCN	2.647335	0.25641151	28.67881244	0
10020376	B(c1cc2ccccc2nc1Nc3ccc4c(c3)nc([nH]4)CO)(O)O	2.781005	0.35398919	84.38788451	0
10020377	B(c1cc2ccccc2nc1NCc3ccc4c(c3)nsn4)(O)O	2.793663	0.21986962	91.74400592	0
10020384	Cc1cc(c2ccc(cc2n1)c3cc4ccccc4nc3Cl)C(=O)O	2.169205	0.38401309	39.54312582	0
10020392	B(c1cc2ccccc2nc1NC[C@@H]3CCN(C3)C)(O)O	3.141191	0.28112494	51.00392826	0
10020402	B(c1cc2ccccc2nc1NC[C@H]3CC(=O)N(C3)c4ccccc4)(O)O	3.057788	0.27375276	82.31133248	0
10020424	B(c1cc2ccccc2nc1NCc3c4c([nH]n3)CCCCC4)(O)O	2.925228	0.21028782	94.99939102	0
10020451	B(c1cc2ccccc2nc1N[C@H]3CCCN(C3)C)(O)O	3.106717	0.25418759	49.15972298	0
10020488	B(c1cc2ccccc2nc1N3CC[C@@H](C3)c4ccc(cc4)Cl)(O)O	2.958733	0.31735162	54.57761968	0
10020489	c1ccc2c(c1)cc(c(n2)Cl)c3ccc(cc3)[C@@H]4CCCNC4	2.60928	0.34266928	18.05570449	0
10020491	B(c1cc2ccccc2nc1N3CCC[C@H](C3)c4ccc(cc4)Cl)(O)O	2.956923	0.31528201	59.12954861	0
10020493	B(c1cc2ccccc2nc1NCCn3c4ccccc4nn3)(O)O	2.634485	0.2956576	90.48576625	0
10020499	B(c1cc2ccccc2nc1NCc3ccc4c(c3)cccn4)(O)O	2.497513	0.35437719	95.26148563	0
1002050	Cc1cc(nc(n1)CNC(=O)c2ccc3c(c2)CCN3S(=O)(=O)C)O	2.562259	0.30956051	131.35570211	0
10020500	c1ccc2c(c1)cc(c(n2)Cl)c3cc([nH]c3)C=O	2.615338	0.23552193	32.68301862	0
10020552	B(c1cc2ccccc2nc1N3CCC(CC3)Sc4cccc(c4)C)(O)O	2.767018	0.23395164	79.41861185	0
10020575	B(c1cc2ccccc2nc1N3CCCN(CC3)Cc4ccc(cc4)F)(O)O	2.423765	0.332713	110.93069364	0
10020580	B(c1cc2ccccc2nc1N3CCCN(CC3)C(=O)[C@@H]4CCCO4)(O)O	3.125022	0.30036732	99.56849487	0
10020582	B(c1cc2ccccc2nc1N3CCCN(CC3)C(=O)c4ccoc4)(O)O	2.698991	0.33698566	117.89294776	0
10020608	c1ccc(cc1)c2c(cn(n2)c3cc4ccccc4nc3Cl)C(=O)O	2.241194	0.44829471	55.67450041	0
10020628	B(c1cc2ccccc2nc1N3CCC[C@@H]3c4nccs4)(O)O	3.341619	0.33712065	43.2259805	0
10020654	B(c1cc2ccccc2nc1Nc3cccc(c3)c4cccc(c4)F)(O)O	2.399777	0.36005656	85.75070142	0
10020719	Cc1c(c(n(n1)c2cc3ccccc3nc2Cl)N)c4ccc(cc4)OC	2.343498	0.32870803	64.58721561	0
10020720	Cc1c(c(n(n1)c2cc3ccccc3nc2Cl)N)c4cccs4	2.583727	0.32054404	54.01562391	0
10020728	c1ccc2c(c1)cc(c(n2)Cl)c3c4ccccc4sc3CN	2.400145	0.3167326	42.32744553	0
10020744	B(c1cc2ccccc2nc1N[C@H](CC)c3ccc(cc3)C)(O)O	2.932068	0.2754243	85.32933978	0
10020760	B(c1cc2ccccc2nc1N3CC[C@@H](C3)c4cccc(c4)Cl)(O)O	3.011506	0.34118675	50.15948104	0
10020771	COc1cc(cc2c1oc(c2)C(=O)O)c3cc4ccccc4nc3Cl	2.359461	0.23955648	47.12704315	0
10020846	Cc1nnc(o1)c2ccccc2c3cc4ccccc4nc3Cl	2.22552	0.35396614	37.41425785	0
10020869	B(c1cc2ccccc2nc1Nc3ccccc3N4CCN(CC4)CC)(O)O	2.530953	0.28941952	87.26246934	0
10020877	B(c1cc2ccccc2nc1Nc3ccccc3Oc4ccc(cc4)F)(O)O	2.391443	0.34504979	109.13026209	0
100209	CC[C@H](c1cc(ccc1N(C)Cc2ccco2)Cl)N	2.839869	0.39869978	65.24233011	0
10020923	B(c1cc2ccccc2nc1NC[C@H]3CC(=O)N(C3)C(C)(C)C)(O)O	3.42461	0.22850785	59.19314529	0
10020927	B(c1cc2ccccc2nc1NC[C@@H]3CC(=NO3)C)(O)O	3.512247	0.19252945	38.59270075	0
10020948	B(c1cc2ccccc2nc1N[C@H](C)Cc3c(cccn3)C)(O)O	3.164046	0.26254407	85.78246909	0
10020955	B(c1cc2ccccc2nc1N3CCN(CC3)[C@@H]4CCCC[C@H]4O)(O)O	3.395207	0.27086368	54.1458246	0
1002096	CS(=O)(=O)N1CCc2c1ccc(c2)C(=O)NC3CCN(CC3)Cc4cccnc4	2.279392	0.36766695	172.04769182	0
10020961	B(c1cc2ccccc2nc1Nc3ccc4c(c3)ncn4C)(O)O	2.700298	0.38408728	81.44462281	0
10020964	c1ccc2c(c1)cc(c(n2)Cl)c3ccc4c(c3)[nH]c(n4)CCO	2.321755	0.49663068	56.0936772	0
10020982	B(c1cc2ccccc2nc1NCCN3C[C@H](C[C@@H](C3)C)C)(O)O	3.420909	0.26578119	58.64404635	0
10021016	B(c1cc2ccccc2nc1N[C@@H]3c4ccccc4N(C3=O)C)(O)O	3.268132	0.24110925	39.11594268	0
10021060	B(c1cc2ccccc2nc1N3CCN(C(=O)[C@H]3C)Cc4ccc(cc4)C)(O)O	3.124677	0.23784216	65.86264429	0
1002107	CS(=O)(=O)N1CCc2c1ccc(c2)C(=O)Nc3ccccc3CN4CCOCC4	2.212944	0.40656829	187.39381274	0
10021074	B(c1cc2ccccc2nc1N(CC)[C@@H]3CCS(=O)(=O)C3)(O)O	3.392082	0.34657589	58.87954229	0
10021077	B(c1cc2ccccc2nc1N3CCC[C@@H](C3)Cn4ccnc4)(O)O	3.279684	0.32021543	79.71101239	0
10021091	B(c1cc2ccccc2nc1NCc3csc(n3)N4CCOCC4)(O)O	2.804611	0.33344576	101.69873864	0
10021115	B(c1cc2ccccc2nc1N3CCC[C@@H]3c4nc(no4)C5CC5)(O)O	3.391582	0.43165878	39.42600208	0
10021121	B(c1cc2ccccc2nc1N3CCC[C@@H]3c4nc(no4)c5cccnc5)(O)O	3.281812	0.38701462	68.2761241	0
10021129	B(c1cc2ccccc2nc1N3CCC[C@H](C3)c4nc(no4)C(C)C)(O)O	3.320536	0.3451425	68.29871112	0
1002114	Cc1ccc(cc1)C(C)(C)NC(=O)c2ccc3c(c2)CCN3S(=O)(=O)C	2.27197	0.36160267	137.12953697	0
10021153	B(c1cc2ccccc2nc1Nc3cc4c(cc3N)[nH]c(=O)[nH]4)(O)O	2.931479	0.22947487	63.6643399	0
1002121	CS(=O)(=O)N1CCc2c1ccc(c2)C(=O)NC[C@@H]3CCCOC3	2.749263	0.35439608	128.96496282	0
10021267	B(c1cc2ccccc2nc1N[C@H]3CC(=O)N(C3)c4ccc(cc4)OC)(O)O	3.039011	0.28105631	98.4370478	0
10021288	Cc1[nH]c(=O)c2cc(ccc2n1)c3cc4ccccc4nc3Cl	2.292836	0.38648951	42.85012634	0
10021310	B(c1cc2ccccc2nc1NC[C@@H](C)n3c(cc(n3)C)C)(O)O	3.321238	0.24917135	74.04972053	0
10021372	B(c1cc2ccccc2nc1N3CCCN(CC3)CC(C)C)(O)O	2.575215	0.30577749	75.00338721	0
10021410	B(c1cc2ccccc2nc1N3CCC[C@H](C3)C(C)C)(O)O	3.141486	0.24796754	49.49720662	0
10021474	Cc1ccc(cc1c2cc3ccccc3nc2Cl)C=O	2.134699	0.27050869	30.89677825	0
1002149	Cc1cc(ccn1)N2CCCN(CC2)C(=O)c3ccc4c(c3)CCN4S(=O)(=O)C	2.38458	0.4093099	159.08093587	0
10021579	B(c1cc2ccccc2nc1NC3CCN(CC3)Cc4cccs4)(O)O	2.645588	0.30793723	100.74744122	0
10021587	B(c1cc2ccccc2nc1N[C@@H]3CCCN(C3)Cc4cccnc4)(O)O	3.045821	0.35253493	99.52652849	0
10021609	B(c1cc2ccccc2nc1NCC(=O)N3CCCC3)(O)O	2.575581	0.27168767	80.07360478	0
10021673	B(c1cc2ccccc2nc1NCCc3nc4c(s3)CCCC4)(O)O	2.867046	0.28784911	106.93047389	0
10021707	CCN1CCN(CC1)c2c(cccc2N)c3cc4ccccc4nc3Cl	2.350121	0.28115308	36.91039754	0
10021715	CN1c2ccc(cc2C(=O)C1=O)c3cc4ccccc4nc3Cl	2.240915	0.31997901	31.20179176	0
10021718	c1ccc2c(c1)cc(c(n2)Cl)c3cc(c(cc3N)C(=O)O)Cl	2.259509	0.27247391	25.77630112	0
10021730	Cc1cc2c(c(c1c3cc4ccccc4nc3Cl)C)c(co2)CC(=O)O	2.614656	0.2145643	48.65059997	0
10021768	B(c1cc2ccccc2nc1NC(C)(C)c3cccc(c3)OC)(O)O	2.674538	0.2486059	83.11709338	0
10021776	B(c1cc2ccccc2nc1N3CCC(CC3)c4nnc5n4CCCCC5)(O)O	2.867824	0.38983047	91.43135566	0
10021778	c1ccc2c(c1)cc(c(n2)Cl)c3ccc(cc3)c4cnc([nH]4)N	2.27195	0.31813836	52.38850774	0
10021779	c1ccc2c(c1)cc(c(n2)Cl)n3c(cnc3N)c4ccc(cc4)Cl	2.46352	0.31718593	58.69564262	0
1002179	C[C@H](C1CC1)n2c(ccn2)NC(=O)c3ccc4c(c3)CCN4S(=O)(=O)C	3.008923	0.31040859	144.76302118	0
10021811	c1ccc2c(c1)cc(c(n2)Cl)c3cccc(c3)N4CC[C@@H](C4)CN	2.648488	0.29704516	28.70967855	0
10021843	B(c1cc2ccccc2nc1N3CC(C3)N4CCCC[C@@H]4C)(O)O	3.259363	0.26659094	33.68400187	0
10021856	CC(C)Oc1ccc(cc1c2cc3ccccc3nc2Cl)N	2.176671	0.31025462	50.68799735	0
10021878	Cc1cccc2c1n(nc2)c3cc4ccccc4nc3Cl	2.400933	0.31824858	49.41757344	0
10021883	COC(=O)c1c2ccccc2n(n1)c3cc4ccccc4nc3Cl	2.309836	0.29462605	60.33213813	0
10021888	B(c1cc2ccccc2nc1NC(C)(C)CN3CCCCCC3)(O)O	2.798409	0.22843262	64.85509052	0
1002193	Cc1cnn(c1NC(=O)c2ccc3c(c2)CCN3S(=O)(=O)C)C4CCCC4	2.573826	0.31432178	123.5283678	0
10021947	c1ccc2c(c1)cc(c(n2)Cl)c3cccc4c3[nH]c(cc4=O)CCl	2.530927	0.33245147	43.7822533	0
10021972	B(c1cc2ccccc2nc1NCc3c(nc(s3)C(C)C)C)(O)O	2.921035	0.25215289	73.06327397	0
10021987	B(c1cc2ccccc2nc1Nc3ccc4c(c3)NC(=O)CO4)(O)O	2.724036	0.37027631	62.84584912	0
1002199	CS(=O)(=O)N1CCc2c1ccc(c2)C(=O)N3CCC[C@@H]3Cn4ccnc4	2.990621	0.41464878	130.95551135	0
10022019	B(c1cc2ccccc2nc1Nc3ccc(c(c3)C(F)(F)F)N(C)C)(O)O	2.762622	0.27653087	76.15122003	0
10022039	B(c1cc2ccccc2nc1N3CCCC[C@@H]3CCBr)(O)O	3.312378	0.27293602	44.30315321	0
10022048	Cc1c(ccc(c1c2cc3ccccc3nc2Cl)N)Cl	2.2888	0.32004784	36.42466338	0
10022071	B(c1cc2ccccc2nc1Nc3cc(cc(c3C)C)n4cnnn4)(O)O	2.906554	0.30054732	71.83513441	0
10022092	Cc1ccc2c(c1)c(nn2c3cc4ccccc4nc3Cl)I	2.620297	0.33879506	52.5924268	0
10022097	B(c1cc2ccccc2nc1N[C@@H]3c4cc(ccc4NC3=O)Br)(O)O	3.339436	0.23403711	41.60870895	0
100221	CC[C@H](c1cc(ccc1Cl)N(C)[C@@H](C)c2ccon2)N	3.568354	0.18689975	46.90661373	0
10022155	B(c1cc2ccccc2nc1Nc3ccc(cc3C)NC(=O)C)(O)O	2.468246	0.34830891	97.07874701	0
10022168	B(c1cc2ccccc2nc1N3C[C@H]4CC=CC[C@H]4C3)(O)O	3.696931	0.22901654	34.36551553	0
10022186	B(c1cc2ccccc2nc1Nc3ccc(nc3)N4CCCCCC4)(O)O	2.570374	0.39980439	106.60419701	0
10022213	B(c1cc2ccccc2nc1NC[C@@H]3CN(CCO3)C)(O)O	3.292862	0.27386899	76.67265446	0
10022247	B(c1cc2ccccc2nc1Nc3ccc4c(c3)cnn4C)(O)O	2.707761	0.34766646	73.697182	0
1002225	Cc1cc(n(c(=O)n1)CCNC(=O)c2ccc3c(c2)CCN3S(=O)(=O)C)C	2.433506	0.30193213	157.63991791	0
10022258	c1ccc2c(c1)cc(c(n2)Cl)n3c4cccc(c4cn3)N	2.408002	0.35102378	43.26168358	0
10022263	COC(=O)c1ccc(cc1c2cc3ccccc3nc2Cl)N	2.12396	0.30417667	47.32342073	0
10022272	B(c1cc2ccccc2nc1c3ccc(cc3C)NCC)(O)O	2.522098	0.22845483	51.32157959	0
10022287	B(c1cc2ccccc2nc1c3ccc(=O)n(n3)C)(O)O	2.71655	0.27962491	43.92472047	0
10022294	c1ccc2c(c1)cc(c(n2)Cl)n3cc(cc3C(=O)O)Br	2.565016	0.24362254	41.33327779	0
10022297	B(c1cc2ccccc2nc1NC(C)(C)C(=O)N)(O)O	2.838834	0.17673286	54.5579476	0
10022321	C[C@@H](c1nc2cc(ccc2n1c3cc4ccccc4nc3Cl)N)O	2.976508	0.27637507	56.41215607	0
10022353	CC(C)(C)c1c(c[nH]n1)c2cc3ccccc3nc2Cl	2.737445	0.28919329	49.81357427	0
10022358	B(c1cc2ccccc2nc1Nc3c(c(ccn3)C)N)(O)O	2.767183	0.29664281	58.16723209	0
1002236	CS(=O)(=O)N1CCc2c1ccc(c2)C(=O)NC3(CCCCC3)CN4CCCC4	2.597124	0.3001672	108.93192455	0
10022366	B(c1cc2ccccc2nc1Nc3ccc(cc3)C(=O)N4CCC[C@@H](C4)C)(O)O	2.917811	0.34193345	121.57824665	0
10022379	B(c1cc2ccccc2nc1c3cnn(c3C(=O)C)C)(O)O	2.875808	0.26383087	45.55453037	0
10022390	B(c1cc2ccccc2nc1Nc3cccc(c3)n4c(ccc4C)C)(O)O	2.637617	0.32461658	84.72290846	0
10022403	B(c1cc2ccccc2nc1Nc3ccc(cc3F)OCC)(O)O	2.491996	0.29934928	86.16861059	0
10022405	c1ccc2c(c1)cc(c(n2)Cl)n3c4ccc(cc4nc3CO)Br	2.481503	0.33331615	67.08542782	0
10022412	C[C@H](c1nc2cc(ccc2n1c3cc4ccccc4nc3Cl)Br)O	2.949003	0.26192111	67.59209608	0
10022416	B(c1cc2ccccc2nc1c3cc(ccn3)C(=O)N)(O)O	2.634242	0.31559186	51.90651894	0
10022426	B(c1cc2ccccc2nc1N3CCC[C@H]3c4c(noc4C)C)(O)O	3.355	0.32814264	36.30168891	0
10022428	c1ccc2c(c1)cc(c(n2)Cl)c3ccc(cc3C#N)N	2.235938	0.30406835	40.91604292	0
10022448	B(c1cc2ccccc2nc1N[C@@H](c3cccnc3)c4ccc(cc4C)C)(O)O	3.128962	0.31418688	107.58332068	0
10022479	B(c1cc2ccccc2nc1NCc3c(c(c(cn3)C)OC)C)(O)O	2.797567	0.29923816	93.6209325	0
10022492	B(c1cc2ccccc2nc1c3cc4c(c(oc4c(c3)N)CC)C)(O)O	3.040448	0.22685113	36.79568102	0
10022505	B(c1cc2ccccc2nc1c3cnn(c3)[C@@H](C)C(=O)O)(O)O	3.227896	0.25262884	43.55833139	0
1002252	CCN1CCCC[C@H]1CNC(=O)c2ccc3c(c2)CCN3S(=O)(=O)C	2.748249	0.37039102	117.37942351	0
10022532	Cc1ccc2c(c1)c(c(n2c3cc4ccccc4nc3Cl)C(=O)O)C=O	2.632399	0.24754564	38.96687545	0
10022550	B(c1cc2ccccc2nc1N(C)[C@@H](C)C(=O)N)(O)O	3.316773	0.20071575	53.33427297	0
10022554	B(c1cc2ccccc2nc1N3CCC[C@@H]3CC)(O)O	3.107683	0.29952368	50.49374756	0
10022573	B(c1cc2ccccc2nc1N[C@H](c3cccs3)C4CCCCC4)(O)O	3.216447	0.27498043	84.63073943	0
10022636	B(c1cc2ccccc2nc1Nc3c4ccccc4ncn3)(O)O	2.541143	0.40056261	82.39567044	0
10022657	c1ccc2c(c1)cc(c(n2)Cl)c3cccc4c3nc(s4)NN	2.415494	0.44385673	43.16803852	0
10022661	B(c1cc2ccccc2nc1Nc3nc(c(c(n3)O)C)CC)(O)O	2.988244	0.20760502	62.00172038	0
10022693	B(c1cc2ccccc2nc1N3CCC[C@@H](C3)C(=O)NC)(O)O	3.075325	0.28611164	74.92418039	0
10022709	B(c1cc2ccccc2nc1N[C@H]3CCCc4c3cccn4)(O)O	3.258455	0.28345962	45.18316005	0
10022810	B(c1cc2ccccc2nc1N[C@@H](C)c3ccc(cn3)C)(O)O	3.140102	0.26311797	71.48798056	0
10022820	c1ccc2c(c1)cc(c(n2)Cl)c3ccc(cc3)C4(CC4)N	2.212894	0.19415747	27.77459137	0
10022858	B(c1cc2ccccc2nc1NCC3(CCOCC3)N(C)C)(O)O	3.042173	0.24527615	56.8197557	0
10022872	B(c1cc2ccccc2nc1CC(=O)c3cc(ccc3C)C)(O)O	2.542425	0.26631073	89.31247123	0
10022893	B(c1cc2ccccc2nc1N[C@H](CC)c3nc(c(s3)C)C)(O)O	3.38119	0.25548355	76.40436519	0
10022903	B(c1cc2ccccc2nc1c3cnn(c3C(=O)OC)C)(O)O	2.845721	0.26765752	49.98777327	0
10022944	B(c1cc2ccccc2nc1C[C@H]3CCCCN3C)(O)O	3.183775	0.25345182	45.55154419	0
10022948	B(c1cc2ccccc2nc1c3ccc(nn3)N4CCN(CC4)C)(O)O	2.690559	0.32462358	57.93201162	0
10022968	B(c1cc2ccccc2nc1N[C@@H](CC)c3cccc(n3)C)(O)O	3.215291	0.24734913	72.48409761	0
10022972	B(c1cc2ccccc2nc1NCc3nc(on3)c4c(cccc4F)F)(O)O	2.848771	0.32998512	85.53950624	0
10022976	CCn1c(c(c(n1)C)c2cc3ccccc3nc2Cl)C	2.312559	0.38046092	54.40397523	0
10022982	B(c1cc2ccccc2nc1Nc3cc(ccc3F)C(=O)N)(O)O	2.542446	0.33136361	88.30371484	0
10022998	B(c1cc2ccccc2nc1N(C)Cc3c(nns3)C)(O)O	3.081455	0.25315411	72.51762576	0
10023012	B(c1cc2ccccc2nc1Nc3ccc(cc3C(=O)NC)Cl)(O)O	2.555022	0.33307081	91.83187797	0
10023015	B(c1cc2ccccc2nc1Nc3cc(ccc3C)NS(=O)(=O)C)(O)O	2.585876	0.35457082	96.16755162	0
10023042	B(c1cc2ccccc2nc1N[C@@H](C)c3cccc(n3)C)(O)O	3.146488	0.28751946	70.31156456	0
10023055	B(c1cc2ccccc2nc1Nc3cccc(c3)c4nnn(n4)C)(O)O	2.740457	0.33127982	83.66030757	0
10023067	B(c1cc2ccccc2nc1Nc3c(cccc3C(=O)NC)C)(O)O	2.602886	0.33512867	79.05704248	0
10023085	B(c1cc2ccccc2nc1NCCF)(O)O	2.852247	0.25895135	35.31433376	0
1002310	CC(C)[C@H]1CCCN(C1)C(=O)c2ccc3c(c2)CCN3S(=O)(=O)C	2.764832	0.4425167	115.88067861	0
10023115	B(c1cc2ccccc2nc1N3CCNC(=O)C34CCCC4)(O)O	3.461286	0.2311053	14.45300212	0
10023125	B(c1cc2ccccc2nc1N3CCN(CC3)c4cc(=O)[nH]c(n4)N)(O)O	2.921403	0.26543115	59.58836281	0
10023129	c1ccc2c(c1)cc(c(n2)Cl)c3ccc4nc(cc(=O)n4c3)CCl	2.453593	0.32421154	61.93772659	0
10023130	B(c1cc2ccccc2nc1c3ccc4nc(cc(=O)n4c3)CCl)(O)O	2.844886	0.26778659	59.01869292	0
10023140	B(c1cc2ccccc2nc1c3ccc(cn3)CS(=O)(=O)C)(O)O	2.718341	0.24914222	67.9808704	0
10023176	B(c1cc2ccccc2nc1c3cccc4c3[nH]nn4)(O)O	2.978821	0.29897739	27.09644696	0
10023181	B(c1cc2ccccc2nc1Nc3ncc(cn3)CNC)(O)O	2.818824	0.26973124	47.26693827	0
10023202	B(c1cc2ccccc2nc1N[C@@H](C)C(C)(C)O)(O)O	3.294532	0.19345147	52.59147807	0
1002321	CC[C@H]1CN(CCN1C)C(=O)c2ccc3c(c2)CCN3S(=O)(=O)C	2.814125	0.35998483	107.10851562	0
10023217	B(c1cc2ccccc2nc1N3CCn4cccc4C35CCCCC5)(O)O	3.635975	0.1863403	26.027857	0
10023220	B(c1cc2ccccc2nc1c3cnn(c3)CC(=O)N)(O)O	2.767375	0.23676383	64.51097843	0
10023251	B(c1cc2ccccc2nc1N3CCC(CC3)c4nnc5n4cccc5)(O)O	2.793264	0.40841128	90.20063205	0
10023262	B(c1cc2ccccc2nc1NC(C)(C)CN(C)C)(O)O	2.970238	0.22436428	54.8507702	0
10023271	Cc1c(c([nH]n1)COC)c2cc3ccccc3nc2Cl	2.60076	0.3064205	48.65585719	0
10023289	B(c1cc2ccccc2nc1c3ccnc4c3cc(cc4)C)(O)O	2.520547	0.39719963	54.41115032	0
1002331	CS(=O)(=O)N1CCc2c1ccc(c2)C(=O)N3CCNC(=O)[C@@H]3CCO	3.045746	0.32998392	99.42858259	0
10023327	Cc1cccc2c1nc(n2c3cc4ccccc4nc3Cl)N	2.421598	0.31171245	49.33310996	0
10023329	B(c1cc2ccccc2nc1N3CCCC[C@@H]3c4ccn(n4)C)(O)O	3.370568	0.26559223	42.94113468	0
10023390	B(c1cc2ccccc2nc1NCCC3CCC3)(O)O	2.626786	0.21989581	65.03214225	0
10023463	B(c1cc2ccccc2nc1NC[C@H]3CCCN(C3=O)C)(O)O	3.341276	0.24060815	37.6684563	0
10023478	B(c1cc2ccccc2nc1N3CCC4(C3)CN(C(=O)O4)C)(O)O	3.988502	0.20641325	33.491508	0
10023542	c1ccc2c(c1)cc(c(n2)Cl)c3cccc4c3NC(=O)[C@@H]4N	2.985013	0.25553668	1.39053344	0
10023555	B(c1cc2ccccc2nc1N(C)[C@@H](C)CC)(O)O	3.212079	0.19402874	56.33800594	0
10023603	B(c1cc2ccccc2nc1N3CCCC[C@]3(CC)C(=O)O)(O)O	3.468303	0.19289561	24.46481274	0
10023613	CC[C@@H](c1nc(cn1c2cc3ccccc3nc2Cl)C)N	3.233232	0.22212982	37.13578075	0
10023628	B(c1cc2ccccc2nc1N[C@@H](c3nnc(s3)N)C(C)C)(O)O	3.541963	0.21500112	61.76889257	0
1002365	Cc1cc(n(n1)[C@H]2CCS(=O)(=O)C2)NC(=O)c3ccc4c(c3)CCN4S(=O)(=O)C	3.098492	0.41885008	158.32848092	0
10023672	B(c1cc2ccccc2nc1N[C@@H](C)C3CCCC3)(O)O	3.123344	0.23455265	66.49732442	0
1002374	CC[C@@]1(CCCN(C1)C(=O)c2ccc3c(c2)CCN3S(=O)(=O)C)CO	3.025075	0.37968245	114.17161219	0
10023741	CCc1cc(n(n1)c2cc3ccccc3nc2Cl)C=O	2.772406	0.20162591	40.34852426	0
10023758	B(c1cc2ccccc2nc1c3c(nn4c3cn[nH]c4=O)C)(O)O	3.150863	0.30329273	39.73278617	0
10023770	B(c1cc2ccccc2nc1N3CCCO[C@@H](C3)Cn4cccn4)(O)O	3.335928	0.30583318	81.58480491	0
10023818	B(c1cc2ccccc2nc1c3c4c(noc4nc(n3)C)C)(O)O	3.012857	0.35780704	51.29958767	0
10023819	B(c1cc2ccccc2nc1c3cnc([nH]3)C(C)C)(O)O	2.932867	0.26639267	44.55311128	0
10023923	B(c1cc2ccccc2nc1Nc3cc(c(c(c3)C(=O)O)O)C)(O)O	2.655168	0.2715255	58.38154252	0
1002396	CN1CCC(CC1)(CCNC(=O)c2ccc3c(c2)CCN3S(=O)(=O)C)O	2.588318	0.32883641	108.20772491	0
10023990	B(c1cc2ccccc2nc1c3cnc4nc(cn4c3)C(=O)OC)(O)O	2.955676	0.2472603	59.53946202	0
10023995	B(c1cc2ccccc2nc1Nc3cc4c(cc3Cl)[nH]c(=O)[nH]4)(O)O	2.853402	0.29382034	70.5629758	0
10024004	B(c1cc2ccccc2nc1c3c(c(ncn3)Cl)C(=O)C)(O)O	2.946932	0.2437302	47.47443846	0
10024007	c1ccc2c(c1)cc(c(n2)Cl)n3c(c(cn3)N)N	2.543666	0.29246482	40.58942188	0
10024011	Cc1c(ccn1c2cc3ccccc3nc2Cl)C(=O)O	2.548737	0.25031408	28.42176194	0
10024042	B(c1cc2ccccc2nc1N[C@@H]3CCN(C3)CCC)(O)O	3.082391	0.23893106	66.80012977	0
10024048	B(c1cc2ccccc2nc1N3CCN(CC3)c4ccnc5n4cnn5)(O)O	3.052793	0.23384598	50.70997401	0
10024065	B(c1cc2ccccc2nc1C[C@@H]3CCN(C3)C(C)C)(O)O	3.178337	0.20817812	55.30122029	0
10024094	B(c1cc2ccccc2nc1Cc3nccn3C4CC4)(O)O	2.956354	0.26849957	49.14752949	0
10024106	B(c1cc2ccccc2nc1c3ccc(cc3)c4n[nH]nn4)(O)O	2.590137	0.34573285	31.05082878	0
10024108	Cc1c(cc(cc1Cl)C(=O)O)c2cc3ccccc3nc2Cl	2.203357	0.22656398	29.02845697	0
10024131	B(c1cc2ccccc2nc1c3cc(nc(n3)Cl)C)(O)O	2.792279	0.3183324	48.49863722	0
10024159	Cc1cn(nc1C2CCNCC2)c3cc4ccccc4nc3Cl	2.804713	0.2554097	12.49712218	0
10024165	B(c1cc2ccccc2nc1c3cc(c(c(n3)C)C#N)C)(O)O	2.878932	0.348819	40.05110415	0
10024168	B(c1cc2ccccc2nc1Cc3nncn3C(C)C)(O)O	3.022593	0.22459863	68.27332864	0
1002418	CC(C)([C@H]1CCCN(C1)C(=O)c2ccc3c(c2)CCN3S(=O)(=O)C)O	2.89108	0.39802367	122.77431682	0
10024181	B(c1cc2ccccc2nc1N3CCC[C@@H](C3)c4[nH]nc(n4)C)(O)O	3.51681	0.30294414	53.20380461	0
10024187	Cc1c(c(n(n1)c2cc3ccccc3nc2Cl)C)O	2.517834	0.33763408	38.48528668	0
10024203	CCc1c(cc([nH]1)C#N)c2cc3ccccc3nc2Cl	2.799834	0.23670037	37.81767026	0
10024230	B(c1cc2ccccc2nc1CCn3cnnc3C)(O)O	3.05082	0.29870922	54.04991195	0
1002424	CS(=O)(=O)N1CCc2c1ccc(c2)C(=O)NC[C@H]3CCN(C3)C4CCCC4	2.81178	0.37797587	125.59718189	0
10024279	B(O)(O)c1c(nc2c(c1)cccc2)N[C@H]3C[C@@H](C3)O	2.78084	0.23970688	41.40350504	0
10024287	B(c1cc2ccccc2nc1c3cc4c(nc3)scn4)(O)O	2.96044	0.25001479	40.64952297	0
10024289	B(c1cc2ccccc2nc1c3ccc4c(c3)C(=O)NC4)(O)O	2.740338	0.3759168	4.02522573	0
10024311	B(c1cc2ccccc2nc1N3CCO[C@@H](C3)C4CC4)(O)O	3.286442	0.32230673	14.14785776	0
10024326	B(c1cc2ccccc2nc1c3cc(nc(n3)Cl)C#N)(O)O	3.039805	0.29732915	39.93942499	0
10024332	B(c1cc2ccccc2nc1c3cc(cc(n3)C#N)C)(O)O	2.912195	0.28610479	38.59295215	0
10024342	B(c1cc2ccccc2nc1N3C[C@@H](NC(=O)C3)C)(O)O	3.385816	0.23250864	8.19324078	0
10024347	B(c1cc2ccccc2nc1c3c(nc(nc3Cl)C)O)(O)O	3.016959	0.26611905	37.8203685	0
10024365	Cc1cc(c(cn1)C)c2cc3ccccc3nc2Cl	2.196362	0.27564754	36.48077961	0
10024366	B(c1cc2ccccc2nc1c3cc(ncc3C)C)(O)O	2.669246	0.26709921	39.28374008	0
10024393	c1ccc2c(c1)cc(c(n2)Cl)c3cccc4c3CCO4	2.249317	0.34262215	9.64699917	0
10024403	B(c1cc2ccccc2nc1NC[C@@H]3CCCN3C)(O)O	3.179485	0.26094001	49.6135268	0
10024439	Cc1nc2ncc(cn2n1)c3cc4ccccc4nc3Cl	2.557109	0.26492014	45.23801896	0
10024465	B(c1cc2ccccc2nc1N(C)C[C@H]3CCCCN3C)(O)O	3.266801	0.27108898	58.04040055	0
1002448	CC(C)C[C@@H]1CN(CCO1)C(=O)c2ccc3c(c2)CCN3S(=O)(=O)C	2.905336	0.33846442	119.66443835	0
10024542	B(c1cc2ccccc2nc1N[C@@H](C)c3csc(n3)C)(O)O	3.271406	0.29364771	71.70396945	0
10024546	B(c1cc2ccccc2nc1NCCc3cn4ccccc4n3)(O)O	2.774254	0.34884809	105.08059827	0
10024567	B(c1cc2ccccc2nc1NC[C@H]3CCC(=O)N3)(O)O	3.317051	0.23244102	39.93088441	0
10024569	B(c1cc2ccccc2nc1NCCc3c(ncs3)C)(O)O	2.8484	0.31279804	82.70769563	0
10024575	B(c1cc2ccccc2nc1NCCc3nnc(s3)N)(O)O	2.885194	0.21568357	82.36545481	0
10024581	B(c1cc2ccccc2nc1N(C)Cc3ccc(s3)C)(O)O	2.771839	0.31095306	81.94551784	0
10024589	Cc1cn(c(n1)C(=O)O)c2cc3ccccc3nc2Cl	2.722267	0.25528898	33.01004823	0
10024627	B(c1cc2ccccc2nc1N(C)Cc3cc(no3)C)(O)O	2.856044	0.27390908	72.74653795	0
10024631	B(c1cc2ccccc2nc1Nc3ccc(cc3)c4cccc(c4)Cl)(O)O	2.346026	0.34928945	85.37564536	0
10024647	B(c1cc2ccccc2nc1NC[C@@H]3c4cc(ccc4NC3=O)F)(O)O	3.352664	0.23588954	34.67393316	0
10024659	B(c1cc2ccccc2nc1NC(C)(C)CC34CC5CC(C3)CC(C5)C4)(O)O	4.239325	0.17043454	47.67582723	0
10024660	B(c1cc2ccccc2nc1NCc3ccc(o3)C(=O)O)(O)O	2.685229	0.20609231	65.06001434	0
1002467	Cn1c(c2c(n1)CSC2)NC(=O)c3ccc4c(c3)CCN4S(=O)(=O)C	2.732666	0.3279097	127.21136042	0
10024704	B(c1cc2ccccc2nc1NCc3cc4ccccc4s3)(O)O	2.639083	0.29382211	89.90203456	0
10024724	B(c1cc2ccccc2nc1c3cccc(c3N4CCN[C@@H](C4)C)[N+](=O)[O-])(O)O	3.381138	0.29375961	7.99123553	0
10024733	C[C@H](c1ccccc1c2cc3ccccc3nc2Cl)N	2.499635	0.26768405	37.13981767	0
1002476	Cc1cc(ccn1)CN(C)C(=O)c2ccc3c(c2)CCN3S(=O)(=O)C	2.355949	0.27526688	154.78913758	0
10024770	B(c1cc2ccccc2nc1N(C)C[C@@H]3COc4ccccc4O3)(O)O	3.187004	0.37412569	84.12553472	0
10024817	B(c1cc2ccccc2nc1N(C)C[C@@H]3CCCN3C)(O)O	3.295806	0.28098019	54.85957027	0
10024819	B(c1cc2ccccc2nc1NCCc3c(n4c5c3cccc5CCC4)C)(O)O	2.930047	0.25711123	70.98788192	0
1002486	CS(=O)(=O)N1CCc2c1ccc(c2)C(=O)N[C@H]3CCCN(C3)Cc4cccs4	2.801511	0.38802875	157.27042228	0
10024861	B(c1cc2ccccc2nc1N(C)[C@]3(CCS(=O)(=O)C3)C)(O)O	3.751225	0.18697976	37.77139382	0
10024869	B(c1cc2ccccc2nc1N(C)Cc3nc4ccccc4o3)(O)O	2.740128	0.34034409	88.24842774	0
1002487	CS(=O)(=O)N1CCc2c1ccc(c2)C(=O)N[C@@H]3CCCN(C3)Cc4cccnc4	2.750313	0.35262548	158.57958342	0
1002489	CS(=O)(=O)N1CCc2c1ccc(c2)C(=O)Nc3[nH]c(=O)cc(n3)CC(=O)O	2.684889	0.27496493	119.53371504	0
10024943	B(c1cc2ccccc2nc1N3CCC[C@H](C3)CN(C)C)(O)O	3.136347	0.29276685	58.50652685	0
10024991	B(c1cc2ccccc2nc1N[C@@H]3CS(=O)(=O)[C@H]([C@H]3O)Br)(O)O	4.2931	0.18352031	21.10097594	0
10025005	c1ccc2c(c1)cc(c(n2)Cl)c3cscc3C(=O)Cl	2.601572	0.25451139	46.50442172	0
10025018	c1ccc2c(c1)cc(c(n2)Cl)c3ccc4c(c3)NC(=O)[C@H]4C=O	3.011317	0.30606343	4.02943424	0
10025019	c1ccc2c(c1)cc(c(n2)Cl)c3ccc4c(c3)NC(=O)[C@@H]4C=O	3.011317	0.30606343	4.02943424	0
10025050	c1ccc2c(c1)cc(c(n2)Cl)n3c4c(c(n3)C(=O)O)CCC4	2.500317	0.27970031	51.35604092	0
10025058	B(c1cc2ccccc2nc1c3cccc4c3cc([nH]4)C(=O)O)(O)O	2.648931	0.35107766	42.28343297	0
10025066	Cc1cc(nc2c1ccc(c2)c3cc4ccccc4nc3Cl)Cl	2.221157	0.30532099	51.86518828	0
10025101	B(c1cc2ccccc2nc1Nc3ccc(c(c3)C)NS(=O)(=O)C)(O)O	2.58411	0.39375087	89.94541975	0
10025121	B(c1cc2ccccc2nc1C3([C@@H]4[C@@H]3CC[C@H]5[C@@H](C5C(=O)O)CC4)Cl)(O)O	4.296413	0.20587351	-3.98974907	0
10025207	B(c1cc2ccccc2nc1c3ccc(cc3)c4nnco4)(O)O	2.644599	0.34653554	55.37310305	0
10025211	B(c1cc2ccccc2nc1N3CCN(CC3)Cc4c(non4)C)(O)O	2.813725	0.24354076	77.02739872	0
10025213	B(c1cc2ccccc2nc1NC34CC5CC(C3)CC(C5)(C4)n6cncn6)(O)O	5.127685	0.21788441	35.83799308	0
10025225	Cc1c(ccc2c1N[C@H]([C@@H]3[C@H]2C=CC3)C(=O)O)c4cc5ccccc5nc4Cl	3.69389	0.20059277	7.81524831	0
10025283	CN(C)c1ccc(cc1c2cc3ccccc3nc2Cl)C=O	2.349739	0.26530801	34.22745072	0
10025293	B(c1cc2ccccc2nc1Nc3c4c(ncn3)CC(CC4=O)(C)C)(O)O	3.079713	0.25858446	59.99509623	0
10025317	B(c1cc2ccccc2nc1c3ccccc3n4c(cc(c4C)C=O)C)(O)O	2.693016	0.30665789	50.42483299	0
10025336	B(c1cc2ccccc2nc1c3cc(ccc3N4CCCC4)C(=O)O)(O)O	2.543637	0.27664159	29.54180769	0
10025358	B(c1cc2ccccc2nc1c3cc(ccc3N4CCOCC4)N)(O)O	2.657201	0.35109809	45.85315626	0
10025366	B(c1cc2ccccc2nc1N3Cc4ccccc4[C@@H](CC3(C)C)C)(O)O	3.373807	0.25746839	10.20121536	0
10025369	B(c1cc2ccccc2nc1Nc3ccccc3C(=O)N4[C@@H](CCC[C@@H]4C)C)(O)O	3.377275	0.27133261	92.22172311	0
10025394	CN1Cc2cc(ccc2NC1=O)c3cc4ccccc4nc3Cl	2.429097	0.36368583	2.46615682	0
10025406	B(c1cc2ccccc2nc1c3ccc(o3)C(=O)NC)(O)O	2.69192	0.24634158	63.49605416	0
10025411	B(c1cc2ccccc2nc1Nc3cc(ccc3N4CCCCCC4)C(=O)O)(O)O	2.586208	0.27866925	81.29830992	0
10025438	B(c1cc2ccccc2nc1c3c(=O)[nH]n4c3nc(cc4C)C)(O)O	3.091214	0.26564169	40.92980697	0
10025442	B(c1cc2ccccc2nc1c3ccc(cc3)Cn4ccnc4)(O)O	2.524822	0.40671221	91.27393186	0
10025458	B(c1cc2ccccc2nc1Nc3ncnc(n3)Nc4cccc(c4C)Cl)(O)O	2.798741	0.27361564	96.44835266	0
1002548	CS(=O)(=O)N1CCc2c1ccc(c2)C(=O)NCCc3cnc4n3cccc4	2.500718	0.31449344	169.88786296	0
10025525	B(c1cc2ccccc2nc1Nc3cccc(c3N4CCC[C@H](C4)C)Cl)(O)O	3.171354	0.27493187	77.82966476	0
10025601	B(c1cc2ccccc2nc1c3cc(c(cc3C)N)C)(O)O	2.642595	0.21586637	36.27647786	0
10025614	Cc1c(n[nH]n1)C(=O)NCc2ncon2	3.169255	0.28844555	29.61872262	0
10025621	Cc1c(n[nH]n1)C(=O)N[C@@H](C)c2[nH]c(=O)[nH]n2	3.71065	0.27077682	45.61341951	0
1002564	CS(=O)(=O)N1CCc2c1ccc(c2)C(=O)Nc3cccc(c3)C(=O)N4CCCC4	2.105533	0.54230314	207.04621932	0
10025649	Cc1c(n[nH]n1)C(=O)Nc2c(c3c(s2)CCCCCC3)C(=O)N	2.624198	0.31134389	119.11483323	0
10025681	CC[C@@H](C)c1nnc(s1)NC(=O)c2c(n[nH]n2)C	3.296286	0.35855505	63.96304776	0
10025693	Cc1c(n[nH]n1)C(=O)NC[C@H]2CCN(C2)c3nc4c(o3)cccn4	3.35714	0.25872449	83.95317248	0
10025696	Cc1c(n[nH]n1)C(=O)Nc2c(c3c(s2)C[C@@H](CC3)C)C(=O)N	3.164698	0.25584331	91.59083897	0
10025721	Cc1ccc(c(c1)S(=O)(=O)N2CCN(CC2)C(=O)c3c(n[nH]n3)C)C	2.429853	0.30429156	119.7827902	0
1002575	Cn1c2ccc(cc2nn1)NC(=O)c3ccc4c(c3)CCN4S(=O)(=O)C	2.362839	0.4114378	165.66636913	0
10025754	Cc1c(n[nH]n1)C(=O)Nc2nnc(s2)C3CC3	2.766378	0.41727008	61.4091951	0
10025771	Cc1ccc(cc1)CN2CCN(CC2)C(=O)c3c(n[nH]n3)C	2.200304	0.41470728	108.52331649	0
10025778	Cc1ccc(c(c1C)NC(=O)c2c(n[nH]n2)C)N	2.629661	0.19754868	46.32826928	0
10025799	Cc1c(n[nH]n1)C(=O)Nc2cccc(c2)N3C(=O)[C@H](NC3=O)C	3.106792	0.30052854	44.56996886	0
1002580	CS(=O)(=O)N1CCc2c1ccc(c2)C(=O)Nc3ccc(nc3)Nc4ccccc4	2.169909	0.36685244	179.67996452	0
10025835	Cc1c(n[nH]n1)C(=O)Nc2c(c3c(s2)CCCCCCCCCC3)C#N	3.062752	0.36101286	113.30094955	0
10025853	Cc1ccc(c(c1)c2c(sc(n2)NC(=O)c3c(n[nH]n3)C)C)C	2.596447	0.39883852	79.53775969	0
10025855	Cc1c(n[nH]n1)C(=O)Nc2c(cc(s2)C(C)C)C(=O)N	2.833641	0.24976423	66.0670813	0
10025880	Cc1c(n[nH]n1)C(=O)N[C@H](C)[C@@H]2CC3CCC2C3	4.586182	0.30388003	6.28209833	0
10025904	Cc1c(n[nH]n1)C(=O)N2CCC(CC2)N(C)[C@H]3CCC[C@@H]([C@H]3C)C	3.786513	0.28906314	42.85088347	0
10025920	Cc1ccc2n1CCN([C@@H]2C(C)C)C(=O)c3c(n[nH]n3)C	3.524727	0.21425436	42.61785518	0
10025943	CCc1nnc2n1nc(s2)NC(=O)c3c(n[nH]n3)C	2.980139	0.26923495	66.23652749	0
1002595	CS(=O)(=O)N1CCc2c1ccc(c2)C(=O)Nc3c4cc(ccc4ncn3)Br	2.348148	0.37884018	159.21849259	0
10025950	Cc1c(n[nH]n1)C(=O)N(C)[C@@H]2CCC[C@@H]([C@@H]2C)C	3.866621	0.22812774	25.55172888	0
10025959	Cc1c(n[nH]n1)C(=O)N2CCC(CC2)CN3CCC[C@H](C3)C	3.019273	0.41272535	62.4921384	0
1002597	C[C@@H](CC(=O)C)NC(=O)c1ccc2c(c1)CCN2S(=O)(=O)C	2.726807	0.37940898	123.97327327	0
10025976	Cc1c(n[nH]n1)C(=O)N[C@@H](C)C(=O)N2CCCCC2	2.916655	0.31443635	68.30627455	0
1002602	CS(=O)(=O)N1CCc2c1ccc(c2)C(=O)Nc3[nH]c(nn3)c4ccccc4F	2.643596	0.29968877	121.33492332	0
10026029	Cc1c(n[nH]n1)C(=O)N2CCN(C[C@H]2C)c3ccccc3	2.847842	0.34482362	45.76884649	0
1002603	Cc1nccn1c2ccc(cc2NC(=O)c3ccc4c(c3)CCN4S(=O)(=O)C)C(F)(F)F	2.556858	0.35881818	165.7407089	0
10026087	Cc1c(n[nH]n1)C(=O)NCCc2n[nH]c(=O)n2C	2.90131	0.29665504	58.46705123	0
10026103	Cc1cccc2c1[nH]c3c2CN(CC3)C(=O)c4c(n[nH]n4)C	2.744517	0.3425191	72.39783058	0
10026135	Cc1c(n[nH]n1)C(=O)NCc2cccc(c2)SC	2.452417	0.33279046	80.68145239	0
10026168	Cc1c(n[nH]n1)C(=O)Nc2cccc(c2)/C=C/c3ccccn3	2.501492	0.27175662	102.82107802	0
1002617	Cc1c(c([nH]n1)NC(=O)c2ccc3c(c2)CCN3S(=O)(=O)C)N	2.7065	0.31435971	130.15348771	0
10026177	Cc1c(n[nH]n1)C(=O)NC[C@H]2CCS(=O)(=O)C2	3.304474	0.41747055	51.52828332	0
10026219	Cc1c(nc2cc(ccc2n1)NC(=O)c3c(n[nH]n3)C)C	2.498816	0.36113958	78.98264815	0
10026287	Cc1c(n[nH]n1)C(=O)N(C)C[C@H]2CC(=O)N(C2)C	3.441621	0.23667444	27.61586371	0
10026289	Cc1c(n[nH]n1)C(=O)NC[C@H]2CC(=O)N(C2)c3ccccc3	2.920859	0.26690529	83.53567443	0
10026323	Cc1c(n[nH]n1)C(=O)N2CCN(CC2)Cc3cccc(c3)Cl	2.271743	0.40508812	116.0086585	0
10026336	Cc1c(n[nH]n1)C(=O)Nc2nc(cc(n2)C(=O)O)C(C)C	2.86407	0.25025627	35.75737381	0
10026337	Cc1c(n[nH]n1)C(=O)N2CCN(C(=O)C2)c3cccc(c3)OC	2.488056	0.35630654	81.18270148	0
10026346	Cc1c(n[nH]n1)C(=O)N2CCN(CC2)c3cccnc3	2.43059	0.44903824	69.22033568	0
10026371	Cc1ccc2c(c1)[nH]c(n2)CN(C)C(=O)c3c(n[nH]n3)C	2.644928	0.3493131	89.80370206	0
10026381	CC[C@@H]1C(=O)NCCN1C(=O)c2c(n[nH]n2)C	3.327518	0.2855789	29.945742	0
100264	CC[C@@H](c1cc(ccc1Cl)N[C@H](C)c2[nH]c(=O)[nH]n2)N	3.609085	0.20044702	50.47088872	0
1002640	CC(=O)Nc1ccc(cc1NC(=O)c2ccc3c(c2)CCN3S(=O)(=O)C)Cl	2.179678	0.46834987	158.30190125	0
10026406	Cc1ccsc1CN(C)C(=O)c2c(n[nH]n2)C	2.790063	0.28273576	71.6452981	0
10026434	Cc1c(n[nH]n1)C(=O)N2CCCC[C@@H]2c3[nH]c4cc(ccc4n3)F	3.091218	0.39171868	83.31481637	0
10026437	Cc1ccc2c(c1)[nH]c(n2)C3CCN(CC3)C(=O)c4c(n[nH]n4)C	2.616615	0.41658333	95.40313149	0
10026447	Cc1ccc2c(c1)C[C@H](N2C(=O)c3c(n[nH]n3)C)C(=O)O	3.132719	0.24869303	15.35858144	0
10026454	CCc1cc(on1)CNC(=O)c2c(n[nH]n2)C	2.78968	0.34862825	76.62284412	0
10026459	Cc1c(n[nH]n1)C(=O)N2CCC[C@H]2c3ccco3	3.129045	0.47724827	60.80975432	0
10026468	Cc1c(n[nH]n1)C(=O)N[C@@H](C)C23CC4CC(C2)CC(C4)(C3)O	5.142716	0.17533638	11.31267472	0
10026487	Cc1c(n[nH]n1)C(=O)N[C@H](C)c2nc3c(s2)CCCC3	3.327897	0.31628316	79.1161686	0
10026525	Cc1c(n[nH]n1)C(=O)N2CCC(CC2)[C@H](c3cccnc3)O	3.118743	0.27177095	73.75338877	0
10026526	Cc1c(n[nH]n1)C(=O)N2CCC(CC2)[C@@H](c3cccnc3)O	3.118743	0.27177095	73.75338877	0
10026528	Cc1c(n[nH]n1)C(=O)N2CCC(CC2)[C@@H](c3cccs3)O	3.191326	0.28086394	82.34263138	0
10026546	Cc1c(c([nH]n1)NC(=O)c2c(n[nH]n2)C)c3ccc(cc3)OC	2.756462	0.34258078	67.46292918	0
10026599	Cc1cc(n(n1)c2ccc(cc2)OC)NC(=O)c3c(n[nH]n3)C	2.416735	0.42809616	102.91108557	0
10026628	Cc1c(n[nH]n1)C(=O)Nc2csc3n2nc(c(=O)n3)C	3.255979	0.19291781	37.29937305	0
10026653	Cc1c(n[nH]n1)C(=O)NCc2nc(on2)c3ccccc3	2.474211	0.45052281	102.42737916	0
10026655	Cc1c(n[nH]n1)C(=O)Nc2ccc(cc2)c3cscn3	2.540063	0.37965625	87.5905258	0
10026660	Cc1c(n[nH]n1)C(=O)Nc2cc(cc(c2)OC)n3c(nnn3)C	2.684714	0.30112924	68.32479258	0
10026667	Cc1c(n[nH]n1)C(=O)Nc2ccc(cc2)OC3CCN(CC3)C	2.412222	0.33093006	93.30458203	0
10026668	Cc1c(n[nH]n1)C(=O)Nc2ccccc2OC3CCN(CC3)C	2.478417	0.2784022	83.8257767	0
10026683	Cc1c(n[nH]n1)C(=O)N2CCc3c([nH]cn3)[C@@H]2c4cccnc4	3.541977	0.24062178	66.37664931	0
10026691	Cc1c(n[nH]n1)C(=O)N2CCC(CC2)CN3CCCC3	2.492878	0.40752333	60.97058124	0
10026695	Cc1c(n[nH]n1)C(=O)N2CCC(CC2)CN3CCOCC3	2.552488	0.4391185	85.00820959	0
10026710	Cc1c(n[nH]n1)C(=O)NC[C@@H]2CC(=NO2)C	3.588864	0.21594798	14.82106992	0
10026722	Cc1c(n[nH]n1)C(=O)Nc2cc(nc(n2)CCN)O	3.156003	0.17863762	17.4792223	0
10026752	Cc1c(n[nH]n1)C(=O)N2CCCn3c2c(cn3)N	3.38555	0.22686267	16.76250628	0
10026757	Cc1c(n[nH]n1)C(=O)NCCN2CCC[C@H](C2)O	3.056176	0.32851226	46.30420928	0
10026761	Cc1c(n[nH]n1)C(=O)N2CCC[C@@H](C2)CN3CCCC3=O	3.135177	0.44019058	64.99978134	0
1002677	C[C@H](c1cn2c(n1)scn2)NC(=O)c3ccc4c(c3)CCN4S(=O)(=O)C	3.339463	0.27017185	143.52351702	0
10026784	CCN1c2ccccc2[C@@H](C1=O)NC(=O)c3c(n[nH]n3)C	3.145973	0.23590598	34.10086703	0
10026833	Cc1c(n[nH]n1)C(=O)N2CCC[C@H](C2)Cn3ccnc3	3.244007	0.4210895	73.69002723	0
10026894	Cc1c(n[nH]n1)C(=O)NCc2nc(no2)c3ccccn3	2.63339	0.35972213	90.16992097	0
10026944	Cc1cc(n(n1)Cc2ccccc2)NC(=O)c3c(n[nH]n3)C	2.43291	0.35734522	105.32209292	0
10026971	Cc1c(n[nH]n1)C(=O)NC2CCN(CC2)Cc3cccnc3	2.431162	0.356359	90.99040368	0
10026973	Cc1cc2cc(ccc2o1)NC(=O)c3c(n[nH]n3)C	2.530413	0.31092669	69.36561779	0
10027012	Cc1ccc(cc1)N2C[C@H](CC2=O)NC(=O)c3c(n[nH]n3)C	2.901338	0.34637616	90.10160909	0
10027013	Cc1cccc(c1)N2C[C@@H](CC2=O)NC(=O)c3c(n[nH]n3)C	2.948871	0.33173213	86.77989884	0
10027027	Cc1c(n[nH]n1)C(=O)NCc2nncn2C3CCCCC3	2.802585	0.29607567	75.59840422	0
10027117	CCCN1CCCN(CC1)C(=O)c2c(n[nH]n2)C	2.431898	0.41910238	65.9705503	0
10027121	Cc1c(n[nH]n1)C(=O)N2CCS(=O)(=O)CC2	2.929901	0.41446052	34.33794812	0
10027163	Cc1c(n[nH]n1)C(=O)N2CCC[C@H]2C(=O)N3CCOCC3	3.027242	0.43525438	65.25684502	0
10027206	Cc1c(n[nH]n1)C(=O)N2CCNC(=O)[C@@H]2CCO	3.462797	0.24375879	28.53335762	0
10027258	Cc1c(n[nH]n1)C(=O)N2CCC(=O)NC[C@@H]2C	3.39516	0.29568321	9.75884882	0
10027278	Cc1c(n[nH]n1)C(=O)N[C@@H]2COc3c2cccc3	3.047017	0.33465548	49.0367448	0
10027292	Cc1c(n[nH]n1)C(=O)N2CCC[C@H](C2)C(C)(C)O	3.265153	0.33598858	44.18732611	0
10027297	Cc1c(n[nH]n1)C(=O)N2CCC[C@@H]2C(=O)N(C)C	3.112283	0.38235143	50.63290207	0
10027331	Cc1c(n[nH]n1)C(=O)N[C@@H]2CC3(CCCC3)OC2	3.999608	0.29290841	31.64064309	0
10027362	Cc1c(n[nH]n1)C(=O)N[C@@H]2CCCN(C2)Cc3cccnc3	2.918147	0.34043938	84.70227121	0
10027369	Cc1c(n[nH]n1)C(=O)N[C@H](C)C2=CCCCC2	3.418334	0.22993233	29.34430816	0
10027407	Cc1c(n[nH]n1)C(=O)NCC2(CC2)C(=O)O	2.950262	0.2740499	16.97043853	0
10027415	Cc1c(n[nH]n1)C(=O)Nc2c3c(ns2)CCC3	3.292867	0.29874927	30.76515796	0
10027430	Cc1c(n[nH]n1)C(=O)NC[C@H]2CCN(C2)C3CCCCC3	3.038929	0.35657454	45.94255147	0
10027432	Cc1cc(cc(n1)C)CNC(=O)c2c(n[nH]n2)C	2.602111	0.32453127	57.46939457	0
10027455	Cc1c(n[nH]n1)C(=O)Nc2ccc(nc2)Nc3ccccc3	2.290533	0.32816959	95.43699275	0
10027464	Cc1cc(n(n1)Cc2ccc(cc2)Cl)NC(=O)c3c(n[nH]n3)C	2.494531	0.37597946	104.64059545	0
10027469	Cc1cnn(c1NC(=O)c2c(n[nH]n2)C)Cc3cccc(c3)Cl	2.624562	0.30826694	97.57075244	0
10027485	CCN1CCN(CC1)c2c(cccc2Cl)NC(=O)c3c(n[nH]n3)C	2.491014	0.29192933	94.47998077	0
10027497	Cc1c(n[nH]n1)C(=O)N2CCC(CC2)(C)C	2.720477	0.37473385	37.47848331	0
10027500	Cc1c(n[nH]n1)C(=O)NCC2CCC(CC2)c3[nH]c4ccccc4n3	2.607408	0.34451774	106.54051517	0
10027522	Cc1c(n[nH]n1)C(=O)Nc2nnc(o2)c3cccc(c3)Cl	2.563209	0.35552131	102.25485602	0
10027534	Cc1c(n[nH]n1)C(=O)Nc2c(cnc(n2)N3CCOCC3)F	2.755616	0.30562223	58.17785494	0
1002759	CCc1nc([nH]n1)NC(=O)c2ccc3c(c2)CCN3S(=O)(=O)C	2.614821	0.30272117	125.06078097	0
10027617	Cc1c(n[nH]n1)C(=O)N2c3c(cccc3O)[C@H](CC2(C)C)C	3.600058	0.19567366	0.05909933	0
10027618	Cc1c(n[nH]n1)C(=O)N[C@@H](C)c2ccc(cc2)O	2.809892	0.40759673	63.1102422	0
10027649	Cc1c(n[nH]n1)C(=O)NCC2(CCCC2)N3CCN(CC3)C	2.901435	0.30200212	44.86715238	0
10027665	Cc1c(n[nH]n1)C(=O)Nc2cccc(c2)C(=O)N3CCN(CC3)C	2.288182	0.36101406	121.6013904	0
10027686	CCn1c(cc2c1ccc(c2)NC(=O)c3c(n[nH]n3)C)C	2.547695	0.33045516	84.56862429	0
10027695	Cc1ccc2c(c1)c(n[nH]2)CNC(=O)c3c(n[nH]n3)C	2.758864	0.29571831	62.75381781	0
10027712	Cc1c(n[nH]n1)C(=O)NCC2(CCOCC2)c3cccc(c3)F	2.747668	0.39093233	94.06140765	0
10027740	Cc1c(n[nH]n1)C(=O)Nc2ncnc(n2)N3CCCCC3	2.70854	0.27608171	50.54599793	0
10027751	Cc1c(n[nH]n1)C(=O)NC2CCN(CC2)C(=O)c3ccco3	2.520884	0.35416657	95.73949303	0
10027768	Cc1c(n[nH]n1)C(=O)N2c3ccc(cc3[C@@H](CC2(C)C)C)O	3.473347	0.19775672	13.6590395	0
10027771	Cc1c(cccc1NC(=O)c2c(n[nH]n2)C)C(=O)NC	2.324847	0.47427337	86.05852482	0
10027784	Cc1cc(nc(n1)N(C)C(=O)c2c(n[nH]n2)C)Cl	3.110848	0.22816869	40.69530224	0
10027786	Cc1c(n[nH]n1)C(=O)Nc2ccc3c(c2)C4(C(=O)N3)OCCO4	3.421971	0.25281594	29.41484836	0
10027791	Cc1ccc(c(c1)NC(=O)c2c(n[nH]n2)C)NC(=O)C	2.371687	0.36118445	79.21470851	0
10027808	Cc1c(c(on1)NC(=O)c2c(n[nH]n2)C)C(=O)O	2.947659	0.25030021	17.39373163	0
10027812	Cc1c(n[nH]n1)C(=O)NCC2(CCCC2)c3cccc(c3)F	2.67169	0.38573712	86.50565004	0
10027865	Cc1c(n[nH]n1)C(=O)Nc2cccc(c2)CN3CCC[C@H](C3)C	2.769238	0.33962304	104.39502748	0
10027877	Cc1c(n[nH]n1)C(=O)NCCN2CCC(CC2)C	2.477226	0.33955843	60.05273418	0
1002788	CS(=O)(=O)N1CCc2c1ccc(c2)C(=O)Nc3nc4ccc(cc4s3)N	2.313725	0.40286629	170.24536786	0
10027894	CC[C@@H](c1ccc(cc1)O)NC(=O)c2c(n[nH]n2)C	2.894778	0.35486534	62.83890582	0
10027922	Cc1c(n[nH]n1)C(=O)N[C@H]2CCCN(C2)C(=O)C3CC3	2.989146	0.35431759	69.12850431	0
10027947	Cc1c(n[nH]n1)C(=O)Nc2cc(ccc2N(C)C)Br	2.576991	0.2884645	78.58742001	0
1002795	CC(C)[C@@H](c1nccn1C)NC(=O)c2ccc3c(c2)CCN3S(=O)(=O)C	2.938688	0.33650954	142.91361917	0
10027956	Cc1c(n[nH]n1)C(=O)Nc2ccc(c(c2)Cl)C(=O)OC	2.314958	0.35712684	79.24206461	0
10027978	Cc1cc(no1)[C@H]2CCCN2C(=O)c3c(n[nH]n3)C	3.307729	0.33232254	53.65888476	0
10028033	Cc1c(n[nH]n1)C(=O)NC2CCN(CC2)CCO	2.548854	0.3037906	45.76418268	0
10028044	Cc1c(n[nH]n1)C(=O)Nc2c3ccc(nc3[nH]n2)C(C)(C)C	2.977684	0.30092742	56.20741675	0
10028059	Cc1c(n[nH]n1)C(=O)Nc2ccc(c(c2)C#N)Br	2.671148	0.32163758	57.30616382	0
10028065	CCCn1c(cc(n1)NC(=O)c2c(n[nH]n2)C)C	2.732149	0.28817564	57.22871844	0
10028117	Cc1c(n[nH]n1)C(=O)Nc2ccc3c(c2)N(C(=O)[C@H](O3)C)C	3.093804	0.25331465	63.20553117	0
10028150	Cc1c(n[nH]n1)C(=O)N(C)[C@@H](C)C(=O)N	3.454982	0.14839386	25.45474448	0
10028171	Cc1c(n[nH]n1)C(=O)Nc2ccc(cc2N)n3cnnn3	2.757459	0.33228063	56.17422988	0
10028181	Cc1c(n[nH]n1)C(=O)NC[C@H](c2ccccc2Br)O	2.998047	0.23086966	80.58625779	0
10028188	Cc1c(n[nH]n1)C(=O)N2CCCC3(C2)CCCCC3	3.215618	0.46241119	53.63457881	0
1002820	Cc1ccc2c(c1)c(n[nH]2)CNC(=O)c3ccc4c(c3)CCN4S(=O)(=O)C	2.474948	0.30298786	136.73380013	0
10028207	Cc1c(n[nH]n1)C(=O)Nc2c3ccccc3ncn2	2.432909	0.35497939	73.67531407	0
10028212	CCn1cc(c(n1)C)NC(=O)c2c(n[nH]n2)C	2.764783	0.28599195	44.52425663	0
10028224	Cc1c(n[nH]n1)C(=O)Nc2ncnc(n2)SC	2.984109	0.23556541	40.7522265	0
10028228	Cc1c(n[nH]n1)C(=O)Nc2ccn(n2)Cc3ccccc3	2.385496	0.40571192	116.08394807	0
10028229	Cc1c(n[nH]n1)C(=O)Nc2ccc3c(c2)sc(n3)NC(=O)C	2.474869	0.43243563	128.65008863	0
10028233	Cc1ccc(cc1C)[C@H](c2cccnc2)NC(=O)c3c(n[nH]n3)C	2.952709	0.29696099	103.55364796	0
10028241	Cc1c(n[nH]n1)C(=O)Nc2ccc(c(c2Cl)Cl)Br	2.733261	0.27282905	44.11493993	0
10028265	Cc1c(n[nH]n1)C(=O)NC[C@H]2CC2(C)C	3.464317	0.21409326	14.94611623	0
1002828	Cc1c(cccc1NC(=O)c2ccc3c(c2)CCN3S(=O)(=O)C)C(=O)N4CCCC4	2.178102	0.46962945	189.04486707	0
10028282	Cc1c(n[nH]n1)C(=O)N[C@@H]2CC(Oc3c2ccc(c3)OC)(C)C	3.203313	0.28140559	50.4342447	0
10028293	Cc1c(n[nH]n1)C(=O)NC2(CCCCC2)CO	2.915943	0.3048455	37.41110853	0
1002831	Cc1ccc(cc1NC(=O)c2ccc3c(c2)CCN3S(=O)(=O)C)c4[nH]nnn4	2.555822	0.34608299	133.72134531	0
10028350	Cc1c(n[nH]n1)C(=O)N[C@H]2CN(S(=O)(=O)c3c2scc3)C	3.982237	0.2247912	21.23741037	0
10028352	Cc1ccc2c(c1)[C@H](CC(O2)(C)C)NC(=O)c3c(n[nH]n3)C	3.221781	0.2846366	48.71551393	0
10028361	Cc1c(n[nH]n1)C(=O)NC2(CC2)Cc3ccccc3	2.63968	0.26270562	47.92811862	0
10028368	Cc1c(n[nH]n1)C(=O)Nc2cc3c(cc2n4ccnc4)OCCO3	2.81376	0.33323287	59.4782676	0
10028378	CCc1c(c2cccc(c2o1)NC(=O)c3c(n[nH]n3)C)C	2.782413	0.28562263	55.97336414	0
10028391	Cc1c(n[nH]n1)C(=O)Nc2nnc(o2)C3CC3	2.895202	0.33551488	50.78047341	0
10028399	Cc1c(n[nH]n1)C(=O)Nc2cc3c(c(c2)F)OCC(=O)N3	2.877072	0.3414002	19.57691923	0
10028401	Cc1c(n[nH]n1)C(=O)Nc2nnc(o2)c3cccs3	2.764373	0.32744194	90.3232195	0
10028409	Cc1c(n[nH]n1)C(=O)Nc2nc(cc(n2)O)C(C)C	3.027138	0.24663076	43.9544263	0
10028417	Cc1c(n[nH]n1)C(=O)NC(C)(C)C(=O)N(C)C	3.067011	0.19344062	42.10037164	0
10028442	Cc1c(n[nH]n1)C(=O)Nc2nc3cc(ccc3s2)N	2.618695	0.36460311	62.80772275	0
10028449	Cc1ccccc1[C@H](c2ccccc2)NC(=O)c3c(n[nH]n3)C	2.71695	0.29862937	91.12954085	0
10028450	Cc1ccccc1[C@@H](c2ccccc2)NC(=O)c3c(n[nH]n3)C	2.71695	0.29862937	91.12954085	0
10028454	Cc1cc(cc2c1nc(s2)N)NC(=O)c3c(n[nH]n3)C	2.754526	0.25614606	70.53998854	0
10028483	Cc1cccc(c1NC(=O)c2c(n[nH]n2)C)C(=O)NC	2.405502	0.32510848	66.00711425	0
10028494	Cc1c(n[nH]n1)C(=O)N2CCc3c(c(n[nH]3)C(C)C)C2	3.067283	0.25283205	48.41546905	0
10028505	Cc1c(n[nH]n1)C(=O)N2CCCn3c(cc(n3)C#N)C2	3.239639	0.2483055	57.10409458	0
10028518	Cc1c(n[nH]n1)C(=O)N2CCC3(CC2)CN(CCN3C)C	3.488449	0.31446594	31.69003879	0
1002853	Cc1ccc(cc1NC(=O)c2ccc3c(c2)CCN3S(=O)(=O)C)C(=O)NC	2.11358	0.50311094	166.43489522	0
10028596	Cc1c(n[nH]n1)C(=O)NC[C@H]2CCCN(C2)C3CCCCC3	3.019806	0.40517559	52.54439261	0
10028615	Cc1c(n[nH]n1)C(=O)N2CCC(CC2)Oc3ccncc3	2.587432	0.37771244	83.28165283	0
10028621	Cc1c(n[nH]n1)C(=O)N2CCC3(CC2)C(=O)NCCCN3C	3.480449	0.29829783	14.9785839	0
10028659	Cc1c(n[nH]n1)C(=O)Nc2c(cnc3n2ncc3)C(=O)O	2.98062	0.22573171	34.38853971	0
10028687	Cc1c(n[nH]n1)C(=O)NCC[C@@H]2CCCOC2	3.168445	0.34047011	46.96311843	0
10028702	Cc1c(n[nH]n1)C(=O)N2CCO[C@H](C2)C(=O)N(C)C	3.297232	0.33157187	46.69099071	0
10028733	Cc1c(n[nH]n1)C(=O)Nc2ccc3ncnn3c2	2.888278	0.24783873	59.11597893	0
10028742	Cc1c(n[nH]n1)C(=O)NCC[C@@H]2CCOC2	3.21163	0.41949376	41.95908751	0
10028749	Cc1c(n[nH]n1)C(=O)N[C@@H]2CCOC3(C2)CCOCC3	3.979458	0.36767697	62.11387237	0
1002876	CS(=O)(=O)N1CCc2c1ccc(c2)C(=O)NC3CCN(CC3)C(=O)c4ccco4	2.343945	0.37615088	177.07399582	0
100288	CC[C@@H](c1cc(ccc1Cl)N(C)Cc2nccs2)N	3.069801	0.24481996	61.25763037	0
10028883	Cc1c(n[nH]n1)C(=O)Nc2nnc(s2)C(C)(C)N	3.073204	0.35260508	42.16916867	0
10028890	Cc1c(n[nH]n1)C(=O)Nc2nc(nn2C)Cl	3.252997	0.28883274	37.29001627	0
10028899	Cc1c(n[nH]n1)C(=O)NCc2cncn2C3CC3	2.870397	0.2671297	45.80686121	0
10028972	Cc1c(n[nH]n1)C(=O)N(C)c2cc(nc(n2)N)Cl	3.111908	0.20937233	47.38451671	0
100290	CC[C@@H](c1cc(ccc1N[C@@H](C)c2nccs2)Cl)N	3.207138	0.29103622	69.44055922	0
10029005	Cc1cccc2c1N(C(=O)[C@@H]2NC(=O)c3c(n[nH]n3)C)C	3.332867	0.18793203	18.0559331	0
10029017	CC[C@@]1(CCCN(C1)C(=O)c2c(n[nH]n2)C)C(=O)O	3.260042	0.28033068	26.5204955	0
10029023	Cc1c(n[nH]n1)C(=O)NC2(CCCCCC2)CO	2.861992	0.3048455	38.47532941	0
10029043	Cc1c(n[nH]n1)C(=O)N2CCCCCCCCCCCC2	2.689742	0.44475479	57.51638904	0
10029104	Cc1c(n[nH]n1)C(=O)N2CCN(CC2)C[C@@H](C)O	3.013489	0.36658811	62.23032411	0
10029105	Cc1c(n[nH]n1)C(=O)N[C@@H]2CCCN(C2)c3cnccn3	3.131577	0.36361042	69.90550673	0
1002911	CS(=O)(=O)N1CCc2c1ccc(c2)C(=O)Nc3ccc4c(c3)C5(C(=O)N4)OCCO5	3.157666	0.35438619	109.68113679	0
10029117	Cc1ccc2c(ccnc2c1C)NC(=O)c3c(n[nH]n3)C	2.528714	0.3431906	72.10862059	0
10029126	Cc1c(n[nH]n1)C(=O)Nc2cccc3c2nn(n3)C	2.856352	0.32300051	45.75403307	0
1002920	Cn1c(c(nc1SC)C(=O)N)NC(=O)c2ccc3c(c2)CCN3S(=O)(=O)C	2.769635	0.28123189	114.9011653	0
10029209	Cc1c(n[nH]n1)C(=O)N2CCC3(CC2)C[C@@H](CO3)OC	4.013003	0.29681532	26.3210205	0
10029255	Cc1c(n[nH]n1)C(=O)N2CCC[C@H](C2)CS(=O)(=O)C	3.282742	0.42457832	47.23176028	0
10029267	Cc1c(n[nH]n1)C(=O)N2CCCC[C@H]2CC#N	3.373348	0.3200827	24.0094917	0
10029283	Cc1c(n[nH]n1)C(=O)NC[C@H](C=C)O	3.670883	0.20898676	10.38062482	0
1002929	Cc1ccc2c(ccc(c2n1)OC)NC(=O)c3ccc4c(c3)CCN4S(=O)(=O)C	2.286232	0.35744448	163.26063277	0
10029365	Cc1c(n[nH]n1)C(=O)N(C)Cc2cnc3n2cccc3	2.8682	0.2895171	83.32414318	0
10029367	Cc1c(n[nH]n1)C(=O)N(C)[C@H](C)c2ccncc2	3.122771	0.21987392	73.16487944	0
10029381	Cc1c(n[nH]n1)C(=O)NC[C@H]2CCCCN2C	3.102578	0.26797412	33.36291212	0
10029398	Cc1c(n[nH]n1)C(=O)N2CCC[C@@H](C2)c3nncn3C	3.302498	0.49627207	69.5750222	0
10029431	Cc1c(n[nH]n1)C(=O)N(C)Cc2nccn2C	2.828437	0.37169047	57.76275094	0
10029475	Cc1c(n[nH]n1)C(=O)NCc2csc(n2)C	2.689068	0.44148797	65.35426755	0
10029496	Cc1c(n[nH]n1)C(=O)N(C)Cc2ccncn2	2.817551	0.22034123	59.03041331	0
1002952	CCN1CCN(CC1(C)C)C(=O)c2ccc3c(c2)CCN3S(=O)(=O)C	2.634687	0.35170149	93.89180999	0
10029534	Cc1c(n[nH]n1)C(=O)NCc2nc3ccccc3o2	2.539718	0.39183583	72.83427727	0
10029552	Cc1c(n[nH]n1)C(=O)NCc2cc(oc2C)C(=O)O	2.751485	0.23427317	42.04541489	0
10029561	Cc1c[nH]c(n1)CNC(=O)c2c(n[nH]n2)C	3.356745	0.27594976	45.87821479	0
1002959	CS(=O)(=O)N1CCc2c1ccc(c2)C(=O)Nc3ccc(c(c3)C#N)N4CCCC4	2.334359	0.46142651	168.783293	0
10029598	Cc1c(n[nH]n1)C(=O)N2CCN(CC2)Cc3ccc(cc3)Br	2.274761	0.36282842	114.3010456	0
10029632	Cc1c(n[nH]n1)C(=O)NCC(C)(C)OC	2.972007	0.23850576	50.80759201	0
10029648	Cc1c(n[nH]n1)C(=O)N[C@@H]2CS(=O)(=O)C[C@H]2O	3.779799	0.27403794	21.79908995	0
10029736	Cc1c(n[nH]n1)C(=O)N2CCC[C@H](C2)CN(C)C	3.095782	0.46896459	48.42895391	0
10029743	Cc1c(n[nH]n1)C(=O)NC[C@H]2CCCN(C2)C	3.068528	0.33872528	38.61826166	0
10029756	Cc1c(sc(c1C(=O)N)NC(=O)c2c(n[nH]n2)C)C	2.696954	0.34571679	70.41941521	0
10029771	Cc1cc(c(s1)NC(=O)c2c(n[nH]n2)C)C(=O)OC	2.657073	0.35113926	71.32439582	0
10029786	Cc1c(n[nH]n1)C(=O)N(c2nc(nc(n2)Cl)Cl)C(C)(C)C	3.304108	0.15680831	33.49196741	0
1002979	Cc1c(c2c(c(c1NC(=O)c3ccc4c(c3)CCN4S(=O)(=O)C)C)NC(=O)CO2)C	2.845888	0.32831867	83.84346852	0
10029872	Cc1c(n[nH]n1)C(=O)N2c3ccc(cc3[C@@H]4C=CC[C@H]4[C@H]2C(=O)O)[N+](=O)[O-]	4.088288	0.22720232	0.78370374	0
10029879	Cc1c(n[nH]n1)C(=O)N2c3c(cccc3[N+](=O)[O-])[C@@H]4C=CC[C@H]4[C@@H]2C(=O)O	4.171216	0.19394971	-8.19771622	0
10029884	Cc1c(c([nH]n1)NC(=O)c2c(n[nH]n2)C)c3ccc(cc3)Cl	2.810772	0.34914006	61.21481023	0
10029921	Cc1cc(n2c(n1)ncn2)NC(=O)c3c(n[nH]n3)C	2.929475	0.36141147	63.46492224	0
10029942	Cc1c(n[nH]n1)C(=O)Nc2ccc(c(c2)Br)N3CCOCC3	2.516295	0.28940422	82.31658533	0
10029956	Cc1c(n[nH]n1)C(=O)Nc2ccc3c(c2)C(=O)N(C3=O)C[C@H]4CCCO4	3.012012	0.35002871	100.84838384	0
10029960	Cc1c(n[nH]n1)C(=O)Nc2nc3ccccc3n2CC(C)C	2.556271	0.37339495	81.74979334	0
10029970	Cc1c(n[nH]n1)C(=O)Nc2cc(ccc2N3CCC[C@H](C3)C)C(=O)N	2.948258	0.29740473	88.80034384	0
10029982	Cc1c(n[nH]n1)C(=O)Nc2c(c[nH]n2)c3ccc(cc3)C(C)(C)C	2.930293	0.30702409	56.70500377	0
10029988	Cc1cccc(c1)c2nc(on2)c3ccccc3NC(=O)c4c(n[nH]n4)C	2.428276	0.43530659	111.14007253	0
10030015	Cc1c(n[nH]n1)C(=O)Nc2ccccc2c3nnc(o3)c4ccncc4	2.528479	0.31595376	96.01196791	0
10030016	Cc1cc(c(c(c1)Br)NC(=O)c2c(n[nH]n2)C)C(=O)OC	2.616165	0.27521513	65.30389655	0
10030043	Cc1c(n[nH]n1)C(=O)N(C)c2nc3c(s2)c(cc(=O)[nH]3)O	3.334198	0.21367918	37.62862096	0
10030055	Cc1c(n[nH]n1)C(=O)N(c2cccc(c2)O)c3c(n[nH]c(=O)n3)C	3.251623	0.15460128	49.79764372	0
10030058	Cc1c(n[nH]n1)C(=O)N(c2ccccc2O)c3[nH]c(=O)c(nn3)C	3.271043	0.15362723	32.95190088	0
10030059	Cc1c(n[nH]n1)C(=O)Nc2c(cno2)c3ccc(cc3)Cl	2.813374	0.28107086	54.07390393	0
10030130	Cn1c(=O)c2cccc(c2c(=O)n1C)Nc3c(cn[nH]c3=O)N4CCCC4	2.947202	0.23921466	31.02784004	0
10030142	c1cc(c(cc1C(F)(F)F)Nc2c(cn[nH]c2=O)N3CCCC3)F	2.555498	0.33128978	72.37518397	0
10030143	Cc1ccc(c(c1)S(=O)(=O)N2CCN(CC2)c3c(cn[nH]c3=O)N4CCCC4)C	2.538377	0.30148885	100.48444145	0
10030171	c1ccc(c(c1)CN2CCN(CC2)c3c(cn[nH]c3=O)N4CCCC4)Cl	2.388134	0.39534337	89.1777233	0
10030173	C[C@@H](c1ccncc1)Nc2c(cn[nH]c2=O)N3CCCC3	2.993935	0.29167964	57.42219593	0
10030188	c1cc(cc(c1)Nc2c(cn[nH]c2=O)N3CCCC3)Cn4ccnc4	2.585859	0.34193551	100.38403991	0
10030190	CC1CCC(CC1)Nc2c(cn[nH]c2=O)N3CCCC3	2.571551	0.3196778	40.70047515	0
10030237	c1ccnc(c1)CCNc2c(cn[nH]c2=O)N3CCCC3	2.490723	0.3549579	67.32260161	0
10030238	c1cc(sc1)CCNc2c(cn[nH]c2=O)N3CCCC3	2.571343	0.31800089	67.86170991	0
10030239	CN1CCCc2c1cc(cc2)Nc3c(cn[nH]c3=O)N4CCCC4	2.633912	0.35547321	56.24318301	0
10030242	c1cc(nnc1Nc2c(cn[nH]c2=O)N3CCCC3)Cl	2.732073	0.24904897	46.98516531	0
10030268	c1cc2c(cc1Cl)c(c[nH]2)CCNc3c(cn[nH]c3=O)N4CCCC4	2.592484	0.3469752	100.29064543	0
10030311	C[C@@H](Cc1ccccn1)Nc2c(cn[nH]c2=O)N3CCCC3	3.029463	0.28973113	61.80634119	0
10030350	C[C@@H]1CN(CCN1C)c2c(cn[nH]c2=O)N3CCCC3	3.141351	0.38224853	8.25796586	0
10030379	c1ccnc(c1)[C@H]2CCCN2c3c(cn[nH]c3=O)N4CCCC4	3.126285	0.38360349	19.91728944	0
10030414	CCc1nc(on1)CNc2c(cn[nH]c2=O)N3CCCC3	2.774639	0.33487998	63.31105489	0
10030437	CN1Cc2ccccc2C[C@@H]1CNc3c(cn[nH]c3=O)N4CCCC4	3.1852	0.26950734	43.13141968	0
10030451	c1cc2c(cc1CNc3c(cn[nH]c3=O)N4CCCC4)[nH]c(=O)[nH]2	2.68851	0.27079499	72.28344161	0
10030461	Cc1cccc(n1)CCNc2c(cn[nH]c2=O)N3CCCC3	2.572213	0.23840652	67.72795987	0
10030468	COC[C@H]1CCCN(C1)c2c(cn[nH]c2=O)N3CCCC3	3.074758	0.37133949	38.55540002	0
10030470	CC(C)N1C[C@@H](CC1=O)CNc2c(cn[nH]c2=O)N3CCCC3	3.300293	0.22194132	30.38458438	0
10030500	c1c(c(c(=O)[nH]n1)NC[C@@H]2CCS(=O)(=O)C2)N3CCCC3	3.271984	0.35482736	43.34160525	0
10030501	c1c(c(c(=O)[nH]n1)NC[C@H]2CCS(=O)(=O)C2)N3CCCC3	3.271984	0.35482736	43.34160525	0
10030512	c1ccc(c(c1)CNc2c(cn[nH]c2=O)N3CCCC3)n4cccn4	2.595714	0.30892087	87.94186857	0
10030519	CC[C@H](c1[nH]c2ccc(cc2n1)C)Nc3c(cn[nH]c3=O)N4CCCC4	3.20376	0.27268105	79.72372104	0
10030521	Cc1ccc2c(c1)nc([nH]2)[C@H](C(C)C)Nc3c(cn[nH]c3=O)N4CCCC4	3.251996	0.32004746	78.57121859	0
10030537	c1cc(ccc1[C@H](c2ccncc2)Nc3c(cn[nH]c3=O)N4CCCC4)F	3.003934	0.27814975	68.55157984	0
10030544	Cc1ccc(cc1)[C@@H](c2ccncc2)Nc3c(cn[nH]c3=O)N4CCCC4	2.987043	0.26693041	70.06847194	0
10030546	Cc1ccccc1[C@@H](c2ccncc2)Nc3c(cn[nH]c3=O)N4CCCC4	3.030907	0.26944099	79.89761279	0
10030566	c1c(c(c(=O)[nH]n1)NC(C2CC2)C3CC3)N4CCCC4	2.833653	0.26293646	29.90656263	0
10030604	CN1C[C@@H](CC1=O)CNc2c(cn[nH]c2=O)N3CCCC3	3.286368	0.24936268	24.08853346	0
10030640	CN1CCC[C@H](C1)Nc2c(cn[nH]c2=O)N3CCCC3	3.064702	0.33230643	26.13346815	0
10030647	CCCN1CCC(CC1)Nc2c(cn[nH]c2=O)N3CCCC3	2.535662	0.28884337	44.46784877	0
10030653	C[C@@H](c1ccc2cc(ccc2c1)OC)Nc3c(cn[nH]c3=O)N4CCCC4	2.889705	0.26603104	109.88854816	0
10030660	Cc1cc(cc(c1)N2CCN(CC2=O)c3c(cn[nH]c3=O)N4CCCC4)C	2.701295	0.36153279	28.47762844	0
1003072	CN(C)c1ccc(cc1NC(=O)c2ccc3c(c2)CCN3S(=O)(=O)C)Br	2.295491	0.37537069	158.82722169	0
10030753	Cc1ccc2c(c1)[nH]c(n2)C3CCN(CC3)c4c(cn[nH]c4=O)N5CCCC5	2.701147	0.4047128	70.77962088	0
10030766	c1c(c(c(=O)[nH]n1)N2CCC[C@@H]2CC(=O)O)N3CCCC3	3.137155	0.33114841	11.44153395	0
10030793	COc1cccc(c1)c2cccc(c2)Nc3c(cn[nH]c3=O)N4CCCC4	2.324449	0.30899971	80.66997205	0
10030798	C[C@@H](c1nc2c(s1)CCCC2)Nc3c(cn[nH]c3=O)N4CCCC4	3.322553	0.29300649	74.05301044	0
10030879	c1ccc(c(c1)Oc2ccc(cc2)Nc3c(cn[nH]c3=O)N4CCCC4)Cl	2.324391	0.28538374	104.86773314	0
10030929	c1cc(cc(c1)Nc2c(cn[nH]c2=O)N3CCCC3)c4cscn4	2.682943	0.32027398	65.59387087	0
1003094	Cn1cc(c(n1)C(=O)OC)NC(=O)c2ccc3c(c2)CCN3S(=O)(=O)C	2.412945	0.37569366	135.98634507	0
10030944	c1cc(ccc1Nc2c(cn[nH]c2=O)N3CCCC3)OC4CCCC4	2.445618	0.28010092	85.37600028	0
10030949	C[C@@H](c1ccc(cc1)n2cncn2)Nc3c(cn[nH]c3=O)N4CCCC4	3.066673	0.37907864	90.40575933	0
10030959	CCN1CCC[C@@H](C1)CNc2c(cn[nH]c2=O)N3CCCC3	3.059252	0.31908343	41.28644577	0
10030964	c1c(c(c(=O)[nH]n1)N2CCC(CC2)CN3CCCC3)N4CCCC4	2.569042	0.40796167	33.98062954	0
10030983	CC1=NO[C@H](C1)CNc2c(cn[nH]c2=O)N3CCCC3	3.48815	0.21984287	9.60444763	0
10031003	Cc1c2ccccc2[nH]c1CN(C)c3c(cn[nH]c3=O)N4CCCC4	2.776065	0.26420117	59.40343322	0
10031026	c1c(c(c(=O)[nH]n1)NCCN2CCC(CC2)O)N3CCCC3	2.61635	0.30376564	43.11053949	0
10031086	C[C@@H]1C(=O)N(CCN1c2c(cn[nH]c2=O)N3CCCC3)c4ccc(cc4)OC	3.111881	0.31571405	39.99976219	0
10031110	CN1CCC[C@@H](C1)CCNc2c(cn[nH]c2=O)N3CCCC3	3.117932	0.30114367	32.03264556	0
10031111	c1cnn(c1)CC2CCN(CC2)c3c(cn[nH]c3=O)N4CCCC4	2.741214	0.3706703	61.39327499	0
10031112	c1cn(cn1)CC2CCN(CC2)c3c(cn[nH]c3=O)N4CCCC4	2.789428	0.34059938	49.73246454	0
10031165	c1cc(cnc1)c2nc(on2)CNc3c(cn[nH]c3=O)N4CCCC4	2.669881	0.36755223	93.81485221	0
10031169	c1cc(nc(c1)Br)N2CCN(CC2)c3c(cn[nH]c3=O)N4CCCC4	2.665577	0.33806388	45.73728458	0
10031174	c1cc(c(cc1Nc2c(cn[nH]c2=O)N3CCCC3)Cl)n4cncn4	2.685286	0.3448226	69.67194885	0
10031180	c1cc(c(cc1Cl)Nc2c(cn[nH]c2=O)N3CCCC3)n4cncn4	2.707051	0.34015943	69.70814012	0
10031208	CC(C)c1nc(no1)CNc2c(cn[nH]c2=O)N3CCCC3	2.852704	0.23066616	64.03111396	0
10031241	CN1C[C@H](CC1=O)Nc2c(cn[nH]c2=O)N3CCCC3	3.256276	0.28704538	30.04422922	0
10031301	CC1(C(=O)NCCN1c2c(cn[nH]c2=O)N3CCCC3)C	2.994206	0.36224195	-0.46284534	0
10031337	CN(Cc1ccc2c(c1)OCO2)c3c(cn[nH]c3=O)N4CCCC4	2.625428	0.37398433	77.84408512	0
10031340	c1cc(c(c(c1)Cl)CN(c2c(cn[nH]c2=O)N3CCCC3)N)F	2.838295	0.29825662	57.55611095	0
10031378	CC[C@@]1(CCCN(C1)c2c(cn[nH]c2=O)N3CCCC3)O	3.319066	0.32111986	12.35668447	0
100314	CC[C@@H](c1cc(ccc1NCc2c(non2)C)Cl)N	3.046401	0.25701853	55.20187882	0
10031422	CN(C)[C@@H]1CCCCN(C1)c2c(cn[nH]c2=O)N3CCCC3	3.05989	0.28208639	16.89736562	0
10031446	c1c(c(c(=O)[nH]n1)N2CCOC3(C2)CCCC3)N4CCCC4	3.366174	0.43439401	26.79973274	0
10031488	CC(C)([C@H]1CCCN(C1)c2c(cn[nH]c2=O)N3CCCC3)O	3.249252	0.28540066	25.34443116	0
10031490	CNC(=O)[C@@H]1CCCN1c2c(cn[nH]c2=O)N3CCCC3	3.126221	0.32174585	28.72059194	0
10031503	c1c(c(c(=O)[nH]n1)c2nc([nH]n2)N)N3CCCC3	2.92935	0.29347706	21.87975991	0
10031524	c1ccc(cc1)[C@H]2CCN2c3c(cn[nH]c3=O)N4CCCC4	2.954238	0.3867615	18.36214343	0
10031528	c1cc(ccc1[C@H]2CCN2c3c(cn[nH]c3=O)N4CCCC4)F	3.009878	0.38274821	16.21565587	0
10031542	c1ccc(c(c1)CN2CCC[C@@H](C2)Nc3c(cn[nH]c3=O)N4CCCC4)F	2.938806	0.37328888	85.92823516	0
10031574	c1c(c(c(=O)[nH]n1)N[C@@H]2CCNC2=O)N3CCCC3	3.285564	0.28391726	12.52393028	0
10031585	c1c(c(c(=O)[nH]n1)N2CCO[C@@H](C2)CCO)N3CCCC3	3.245502	0.3135624	22.82240472	0
1003162	CC(=O)N1CCC[C@H](C1)NC(=O)c2ccc3c(c2)CCN3S(=O)(=O)C	2.711708	0.40773878	130.15040566	0
10031623	CC[C@@H]1COCCN1c2c(cn[nH]c2=O)N3CCCC3	3.226449	0.31109159	12.4025346	0
10031639	c1cc(cc(c1)F)[C@@H]2CCCCCN2c3c(cn[nH]c3=O)N4CCCC4	2.997415	0.36424932	26.65787586	0
10031642	C[C@@H](CC(=O)C)Nc1c(cn[nH]c1=O)N2CCCC2	3.186077	0.20191649	33.13522507	0
10031659	C[C@@](c1ccccc1)(C(=O)O)Nc2c(cn[nH]c2=O)N3CCCC3	3.060896	0.24202888	39.47786567	0
10031678	Cc1cccc2c1nc([nH]2)[C@@H]3CCCN(C3)c4c(cn[nH]c4=O)N5CCCC5	3.208547	0.37018023	46.20111107	0
10031690	CC[C@H](c1ccnn1C)Nc2c(cn[nH]c2=O)N3CCCC3	3.356117	0.26057115	50.17320991	0
10031707	c1ccc(c(c1)N2C[C@@H](CC2=O)Nc3c(cn[nH]c3=O)N4CCCC4)Cl	3.058397	0.33143959	58.59506301	0
10031709	c1cc(ccc1N2C[C@@H](CC2=O)Nc3c(cn[nH]c3=O)N4CCCC4)Cl	3.018251	0.35474342	67.77835864	0
10031771	c1cc(cc(c1)O)CN2CCC(CC2)Nc3c(cn[nH]c3=O)N4CCCC4	2.527034	0.32376667	82.73131613	0
10031788	C[C@@H]1Cc2cc(ccc2O1)[C@H](C)Nc3c(cn[nH]c3=O)N4CCCC4	3.373663	0.25838561	67.47900413	0
10031813	CNC(=O)c1ccc(c(c1)Nc2c(cn[nH]c2=O)N3CCCC3)Cl	2.465812	0.29719477	82.20783741	0
10031821	CN(CC(F)(F)F)c1c(cn[nH]c1=O)N2CCCC2	2.900831	0.2840149	32.38282467	0
10031824	Cc1ccc2c(c1)c(n[nH]2)CNc3c(cn[nH]c3=O)N4CCCC4	2.785114	0.26655418	56.66997667	0
1003183	Cc1ccc2c(c1NC(=O)c3ccc4c(c3)CCN4S(=O)(=O)C)nsn2	2.507975	0.33867272	152.38236369	0
10031862	C[C@@H](c1ccc2c(c1)CCCC2)Nc3c(cn[nH]c3=O)N4CCCC4	2.994764	0.30973796	80.57243707	0
10031884	Cc1cc(nc(n1)Nc2c(cn[nH]c2=O)N3CCCC3)C(F)(F)F	2.801542	0.26455168	54.17996396	0
10031925	c1cc(cc(c1)F)C2(CCCC2)CNc3c(cn[nH]c3=O)N4CCCC4	2.754286	0.30980883	69.59169892	0
1003193	CS(=O)(=O)N1CCc2c1ccc(c2)C(=O)N(C3CC3)C4CCOCC4	2.542349	0.35974037	111.05928023	0
10031930	C[C@@H]1C(=O)NCCN1c2c(cn[nH]c2=O)N3CCCC3	3.322247	0.34603748	-2.54629003	0
10031934	Cc1ccc(cc1Nc2c(cn[nH]c2=O)N3CCCC3)n4cnnc4	2.795537	0.26014063	67.54153187	0
10031952	CC(C)(CNc1c(cn[nH]c1=O)N2CCCC2)N3CCc4ccccc4C3	2.808321	0.29994422	64.25502668	0
10032048	c1cc2c(c(c1c3c(cn[nH]c3=O)N4CCCC4)Cl)nc(s2)N	2.851208	0.25499228	16.46144905	0
10032053	CCc1nc(on1)c2cccc(c2)Nc3c(cn[nH]c3=O)N4CCCC4	2.63559	0.33620731	85.41249603	0
10032055	Cn1c(c(cn1)c2c(cn[nH]c2=O)N3CCCC3)C(=O)O	2.82712	0.25749355	9.45057175	0
1003207	CN(C)c1ccc(cc1NC(=O)c2ccc3c(c2)CCN3S(=O)(=O)C)Cl	2.235365	0.40961213	167.13895718	0
10032093	Cn1c(=O)ccc(n1)c2c(cn[nH]c2=O)N3CCCC3	2.633372	0.2592531	26.08150453	0
10032116	C[C@@H](c1[nH]c2ccc(cc2n1)Nc3c(cn[nH]c3=O)N4CCCC4)O	3.215354	0.2690206	68.91196772	0
10032121	CC[C@@H]1CNCCN1c2c(cn[nH]c2=O)N3CCCC3	3.275841	0.34287435	-8.92860663	0
10032124	CNC(=O)[C@H]1CCN(C1)c2c(cn[nH]c2=O)N3CCCC3	3.053524	0.36075156	33.04005676	0
10032128	c1ccc(cc1)C(=O)N2CCC[C@H](C2)Nc3c(cn[nH]c3=O)N4CCCC4	2.84627	0.37115458	88.80500395	0
10032146	c1ccc(c(c1)Nc2c(cn[nH]c2=O)N3CCCC3)n4ccnc4	2.632362	0.31664418	65.76663614	0
10032153	CC1(CCCN(C1)c2c(cn[nH]c2=O)N3CCCC3)C	2.769652	0.31827492	17.7016925	0
10032172	c1cc(c(c(c1)N)N)c2c(cn[nH]c2=O)N3CCCC3	2.622083	0.28523469	16.31361547	0
10032180	c1cc2c(ccnc2c(c1)F)Nc3c(cn[nH]c3=O)N4CCCC4	2.575547	0.2829458	73.81977734	0
10032197	COc1ccc2c(c1)cc(cn2)Nc3c(cn[nH]c3=O)N4CCCC4	2.526774	0.26608094	71.420683	0
10032204	c1cc(ccc1CNc2c(cn[nH]c2=O)N3CCCC3)C(=O)N	2.362636	0.23597102	70.34379401	0
10032226	CC(=O)N1CCC(CC1)Nc2c(cn[nH]c2=O)N3CCCC3	2.562134	0.31409628	52.14897716	0
10032243	CC(C)c1ccc(c(c1)Nc2c(cn[nH]c2=O)N3CCCC3)O	2.587507	0.25676464	55.1823055	0
10032296	c1cc2c(cc1Nc3c(cn[nH]c3=O)N4CCCC4)COC2=O	2.681193	0.29167876	18.84004405	0
10032331	c1c(c(c(=O)[nH]n1)c2c3c([nH]cn3)ncn2)N4CCCC4	3.026625	0.31574241	29.33564416	0
1003236	CC(C)c1ccc(c(c1)NC(=O)c2ccc3c(c2)CCN3S(=O)(=O)C)O	2.235416	0.38911688	146.3960387	0
10032440	CCn1c(c(cn1)c2c(cn[nH]c2=O)N3CCCC3)C	2.723775	0.3178103	27.66108618	0
10032451	c1cc(oc1)c2nc(no2)Cc3c(cn[nH]c3=O)N4CCCC4	2.821526	0.36272773	67.82031917	0
10032467	CC[C@H](c1ccc(c(c1)C)C)Nc2c(cn[nH]c2=O)N3CCCC3	2.967306	0.20484058	63.93260859	0
10032471	CN(C)C(=O)c1ccc(cc1N)c2c(cn[nH]c2=O)N3CCCC3	2.569303	0.22295314	34.16963255	0
1003249	CN(C)C[C@]1(CCN(C1)C(=O)c2ccc3c(c2)CCN3S(=O)(=O)C)O	3.066474	0.33949341	97.76676897	0
10032509	c1c(cc(cc1F)F)C2(CC2)Nc3c(cn[nH]c3=O)N4CCCC4	2.922126	0.26442476	28.09616179	0
10032522	CN(C)C1(CCOCC1)CNc2c(cn[nH]c2=O)N3CCCC3	3.014475	0.24582689	34.21138178	0
10032523	Cc1ccc(cc1Nc2c(cn[nH]c2=O)N3CCCC3)c4nnn(n4)C	2.75357	0.25573581	64.55735222	0
10032584	c1cc(ccc1CC2(CC2)N)c3c(cn[nH]c3=O)N4CCCC4	2.601343	0.25649143	16.95857487	0
10032596	CS(=O)(=O)Nc1ccc(cc1Nc2c(cn[nH]c2=O)N3CCCC3)F	2.618259	0.27939515	60.19182872	0
10032599	C[C@@H](C(=O)NC)Nc1c(cn[nH]c1=O)N2CCCC2	3.078443	0.26139999	39.1233395	0
10032610	Cc1c(nc([nH]1)C)c2c(cn[nH]c2=O)N3CCCC3	2.830795	0.31075091	16.43504483	0
10032659	Cc1ccccc1[C@H](c2ccccc2)Nc3c(cn[nH]c3=O)N4CCCC4	2.842801	0.25420696	79.2813314	0
10032699	CCc1c2c([nH]n1)CCN(C2)c3c(cn[nH]c3=O)N4CCCC4	3.00771	0.25655365	24.21442851	0
10032701	c1c(c(c(=O)[nH]n1)N2CCc3c(c(n[nH]3)C4CC4)C2)N5CCCC5	3.058117	0.29825198	22.01071561	0
10032744	Cc1nc2nc(cc(n2n1)O)Cc3c(cn[nH]c3=O)N4CCCC4	3.124722	0.25023406	39.84407656	0
10032802	c1cc2c(cc1CNc3c(cn[nH]c3=O)N4CCCC4)nc[nH]2	2.727067	0.28027316	60.65769343	0
10032815	CC(C)C(C(C)C)Nc1c(cn[nH]c1=O)N2CCCC2	2.85337	0.28207816	22.11529203	0
10032867	CC(C)Cc1[nH]nc(n1)c2c(cn[nH]c2=O)N3CCCC3	2.865556	0.28068231	36.82546691	0
10032876	c1c(c(c(=O)[nH]n1)c2cncc(n2)C(=O)N)N3CCCC3	2.765141	0.30521724	26.30805457	0
10032936	Cc1ccc2c(c1)c(c(cn2)C(=O)O)Nc3c(cn[nH]c3=O)N4CCCC4	2.637534	0.25123416	57.18578226	0
1003297	CCc1ccc2c(c1)sc(n2)NC(=O)c3ccc4c(c3)CCN4S(=O)(=O)C	2.276556	0.38303763	197.5246806	0
10032972	CN1CCN(C[C@H]1CO)c2c(cn[nH]c2=O)N3CCCC3	3.237944	0.25863934	9.25792644	0
10033004	CCc1cc(ncn1)N2CCN(CC2)c3c(cn[nH]c3=O)N4CCCC4	2.709465	0.37004253	57.57444658	0
1003301	C[C@]1(CCN(C1)C(=O)c2ccc3c(c2)CCN3S(=O)(=O)C)C(=O)O	2.876793	0.41577977	86.38273844	0
10033010	CN1CC2(CCN(CC2)c3c(cn[nH]c3=O)N4CCCC4)OC1=O	3.450016	0.30120282	14.78264031	0
10033031	c1c(c(c(=O)[nH]n1)C[C@@H]2CCCS(=O)(=O)C2)N3CCCC3	3.312157	0.36250123	35.6071758	0
10033036	c1c(c(c(=O)[nH]n1)C[C@H]2CCOC2)N3CCCC3	3.228106	0.40510352	23.07683699	0
10033051	CC(C)N1CC2(C1)CN(C2)c3c(cn[nH]c3=O)N4CCCC4	3.454923	0.29537874	17.48862789	0
10033053	C[C@H]1COCCN1c2c(cn[nH]c2=O)N3CCCC3	3.193734	0.40162055	6.49031454	0
10033163	Cc1c(c(nn1C)C(=O)O)c2c(cn[nH]c2=O)N3CCCC3	2.798031	0.25743837	13.24831875	0
10033193	CCn1c2c(c(n1)CO)CN(CC2)c3c(cn[nH]c3=O)N4CCCC4	3.040444	0.26414597	20.34270665	0
10033208	Cn1c(nc(n1)c2c(cn[nH]c2=O)N3CCCC3)N	2.947446	0.22799374	12.48089691	0
10033210	c1c(c(c(=O)[nH]n1)c2nc([nH]n2)Cl)N3CCCC3	2.995724	0.30826203	13.14114788	0
10033230	c1c(c(c(=O)[nH]n1)Nc2c3c(nc4c2CCC4)CCCC3)N5CCCC5	2.935222	0.33153276	50.5424245	0
10033235	Cc1cc(n2c(n1)nc(n2)C(F)(F)F)Nc3c(cn[nH]c3=O)N4CCCC4	3.037774	0.27742055	67.53024913	0
10033238	Cc1cc(cc2c1nccc2c3c(cn[nH]c3=O)N4CCCC4)Cl	2.614441	0.27074027	34.1255942	0
10033239	Cc1cc(cc2c1nccc2Cl)c3c(cn[nH]c3=O)N4CCCC4	2.64054	0.33067523	31.82142149	0
10033242	c1c(c(c(=O)[nH]n1)c2nc([nH]n2)C3CCCCC3)N4CCCC4	2.770852	0.4140382	35.67324239	0
10033266	CCc1cc(ccc1Nc2c(cn[nH]c2=O)N3CCCC3)Cl	2.501429	0.23797725	59.50898902	0
10033317	c1cc(ncc1CN2CCN(CC2)c3c(cn[nH]c3=O)N4CCCC4)Cl	2.563475	0.37171077	85.3008325	0
1003335	Cc1cc2c(cc1NC(=O)c3ccc4c(c3)CCN4S(=O)(=O)C)[nH]c(=O)[nH]2	2.427784	0.4160713	145.66831034	0
10033352	c1cc2c(cc1C(F)(F)F)c(ccn2)Nc3c(cn[nH]c3=O)N4CCCC4	2.643112	0.31895126	79.03151858	0
10033436	CCc1ccc2c(c1)[C@H](C(=O)N2)Nc3c(cn[nH]c3=O)N4CCCC4	3.238691	0.23490804	14.99527432	0
1003346	CCc1c(c(nc(n1)NC(=O)c2ccc3c(c2)CCN3S(=O)(=O)C)O)C	2.595958	0.26467339	121.41422725	0
10033484	Cc1c(nc(s1)C)Cc2c(cn[nH]c2=O)N3CCCC3	2.900627	0.29665535	43.13663625	0
10033510	CC(C)[C@@H](c1ccccc1)Nc2c(cn[nH]c2=O)N3CCCC3	2.917092	0.28046716	58.77967498	0
10033515	c1cc(c(cc1F)CS(=O)(=O)Cl)c2c(cn[nH]c2=O)N3CCCC3	2.811987	0.27154944	26.90984787	0
10033562	CCCN1CC[C@H](C1)Nc2c(cn[nH]c2=O)N3CCCC3	3.038994	0.29176832	44.17214136	0
10033563	Cc1nnc(s1)c2c(cn[nH]c2=O)N3CCCC3	2.735767	0.30016672	22.02563354	0
10033595	CC[C@H](C1CC1)Nc2c(cn[nH]c2=O)N3CCCC3	3.209675	0.2579421	30.0233242	0
10033614	CC(C)c1ccc(nn1)c2c(cn[nH]c2=O)N3CCCC3	2.738312	0.27399974	28.71307514	0
10033628	CC(C)c1cccc(c1)c2c(cn[nH]c2=O)N3CCCC3	2.357815	0.2807419	39.82867843	0
10033636	CSc1ccc2cc(c(nc2c1)c3c(cn[nH]c3=O)N4CCCC4)C=O	2.886497	0.29860386	45.86862658	0
10033667	c1c(c(c(=O)[nH]n1)N2CCC3(CC2)C[C@@H](CO3)O)N4CCCC4	3.971663	0.35168628	-4.85582422	0
10033701	CC(C)C(C)(C)Nc1c(cn[nH]c1=O)N2CCCC2	2.93444	0.20294617	26.02456789	0
10033703	c1cnc(nc1C2CCNCC2)Nc3c(cn[nH]c3=O)N4CCCC4	2.901323	0.28778663	26.26481767	0
10033716	c1c(c(c(=O)[nH]n1)N2CCC(CC2)c3[nH]c(nn3)N)N4CCCC4	3.182948	0.35473873	10.17262267	0
10033723	c1cc(n2c(c1)nnn2)c3c(cn[nH]c3=O)N4CCCC4	2.823124	0.28331501	26.04031756	0
10033745	c1c2c(nc(nc2[nH]n1)Nc3c(cn[nH]c3=O)N4CCCC4)N	3.006224	0.26803382	39.02337898	0
10033758	c1cc2c(cc1c3c(cn[nH]c3=O)N4CCCC4)C(=O)NC2	2.700277	0.38022226	-12.82680151	0
10033759	Cc1ccc2c(c1)[nH]nc2c3c(cn[nH]c3=O)N4CCCC4	2.645239	0.33055025	27.4102157	0
10033795	COc1ccc(nc1c2c(cn[nH]c2=O)N3CCCC3)C(=O)O	2.62587	0.23928288	17.45495524	0
10033857	Cc1cnc(cn1)Cc2c(cn[nH]c2=O)N3CCCC3	2.783705	0.32213319	40.51094434	0
10033865	c1c(c(c(=O)[nH]n1)N2CCN3CCOC[C@@H]3C2)N4CCCC4	3.223335	0.44203892	-5.12020911	0
10033879	CC1(OCC(CO1)Nc2c(cn[nH]c2=O)N3CCCC3)C	3.029561	0.24657969	18.33645048	0
10033888	Cc1c(cc([nH]1)C(=O)OC)c2c(cn[nH]c2=O)N3CCCC3	2.827852	0.27107229	25.7601095	0
10033926	c1c(c(c(=O)[nH]n1)N2CCN(CC2)C34CC5CC(C3)CC(C5)C4)N6CCCC6	4.016871	0.35845823	4.29891962	0
10033951	c1csc2n1cc(n2)CNc3c(cn[nH]c3=O)N4CCCC4	2.899208	0.30553031	75.53131363	0
10034008	c1c(c(c(=O)[nH]n1)N2CCC(CC2)(C(=O)O)O)N3CCCC3	2.895622	0.31791996	4.09528886	0
10034025	B(c1ccc(cc1)c2c(cn[nH]c2=O)N3CCCC3)(O)O	2.723552	0.28863225	17.6071645	0
10034029	C[C@]1(CCS(=O)(=O)C1)Nc2c(cn[nH]c2=O)N3CCCC3	3.497841	0.28710645	23.11036347	0
10034041	CC1=NN(C(=O)C1)c2cccc(c2)Nc3c(cn[nH]c3=O)N4CCCC4	2.81948	0.31109801	44.54542821	0
10034047	CN(C)CC1CCN(CC1)c2c(cn[nH]c2=O)N3CCCC3	2.640585	0.37481406	26.60222404	0
10034063	Cc1c(c(n(n1)C)C)CN(C)c2c(cn[nH]c2=O)N3CCCC3	2.82253	0.33943989	56.18351879	0
10034083	c1ccnc(c1)N2CCC[C@H](C2)CNc3c(cn[nH]c3=O)N4CCCC4	3.046646	0.3655271	68.66679103	0
10034126	Cn1cnnc1C2CCN(CC2)c3c(cn[nH]c3=O)N4CCCC4	2.842752	0.45160418	37.65055038	0
10034135	c1ccc(cc1)[C@@H]2CCCN(CC2)c3c(cn[nH]c3=O)N4CCCC4	2.815561	0.45286473	45.62031555	0
10034152	CN(C)C(=O)c1ccccc1Nc2c(cn[nH]c2=O)N3CCCC3	2.446035	0.24783763	77.18388576	0
10034156	CN1CCN([C@H](C1)C(=O)O)c2c(cn[nH]c2=O)N3CCCC3	3.242253	0.29664281	3.31190448	0
10034159	Cc1c[nH]c(n1)CN(C)c2c(cn[nH]c2=O)N3CCCC3	3.312634	0.28632042	42.96037056	0
10034163	c1ccnc(c1)CN2CCN(CC2)c3c(cn[nH]c3=O)N4CCCC4	2.471682	0.46655091	81.53996794	0
10034173	c1cc2c(cc1Cl)CN(CCO2)c3c(cn[nH]c3=O)N4CCCC4	2.62947	0.4219969	31.80668498	0
10034180	c1ccc2c(c1)nc(o2)CCNc3c(cn[nH]c3=O)N4CCCC4	2.607002	0.32101451	82.03220468	0
10034217	Cc1nc2ccc(cc2s1)Nc3c(cn[nH]c3=O)N4CCCC4	2.588781	0.33358633	79.64030148	0
10034218	CC(C)(CNc1c(cn[nH]c1=O)N2CCCC2)OC	2.893731	0.22196863	39.96289573	0
10034220	c1c(c(cc2c1OCCO2)N)c3c(cn[nH]c3=O)N4CCCC4	2.709761	0.31370931	13.61797087	0
10034270	C[C@@H]([C@@H]1COc2ccccc2O1)Nc3c(cn[nH]c3=O)N4CCCC4	3.455459	0.28101229	52.84812561	0
10034346	c1c(c(c(=O)[nH]n1)N[C@H]2CS(=O)(=O)[C@H]([C@H]2O)Br)N3CCCC3	4.275969	0.20638183	-1.04523588	0
10034366	c1cc(c2cc([nH]c2c1)C(=O)O)c3c(cn[nH]c3=O)N4CCCC4	2.590803	0.31917601	21.75892401	0
10034373	Cc1cc(nc2c1ccc(c2)F)c3c(cn[nH]c3=O)N4CCCC4	2.544874	0.2692098	41.25126535	0
10034400	c1ccc(cc1)c2c(nc(nc2O)Nc3c(cn[nH]c3=O)N4CCCC4)O	2.829237	0.27846047	39.88342132	0
10034412	c1c(c(c(=O)[nH]n1)C2([C@@H]3[C@@H]2CC[C@H]4[C@H](C4C(=O)O)CC3)Cl)N5CCCC5	4.471017	0.27290776	-27.02242793	0
10034416	c1c(c(c(=O)[nH]n1)C2([C@@H]3[C@@H]2CC[C@H]4[C@@H](C4C(=O)O)CC3)Cl)N5CCCC5	4.268686	0.27290776	-25.40760245	0
1003443	CS(=O)(=O)N1CCc2c1ccc(c2)C(=O)NC3(CC3)c4ccccc4Cl	2.443985	0.36543887	105.42136957	0
10034440	Cc1cnc(nc1)Nc2c(cn[nH]c2=O)N3CCCC3	2.689217	0.27747495	37.37246534	0
10034512	c1c(c(c(=O)[nH]n1)N2CCN(CC2)C[C@@H]3CC4CC3C=C4)N5CCCC5	4.431082	0.37665551	18.12325164	0
10034525	Cn1c2c(c(=O)n(c1=O)C)nc([nH]2)c3c(cn[nH]c3=O)N4CCCC4	2.975023	0.37018356	30.8019371	0
10034539	Cc1cc(c(n1c2ccccc2c3c(cn[nH]c3=O)N4CCCC4)C)C=O	2.664735	0.27549402	31.68378781	0
10034623	Cc1ccc(cc1c2c(cn[nH]c2=O)N3CCCC3)n4c(cc(n4)C)N	2.732014	0.29533593	25.65003826	0
10034644	c1cc(c(cc1N)c2c(cn[nH]c2=O)N3CCCC3)N4CCCCCC4	2.548774	0.32380646	23.85367787	0
10034658	c1ccc(cc1)c2nc(on2)c3cccc(c3)Nc4c(cn[nH]c4=O)N5CCCC5	2.47521	0.38167065	98.51190117	0
10034672	CC1CCN(CC1)C(=O)c2cccc(c2)Nc3c(cn[nH]c3=O)N4CCCC4	2.459681	0.37343703	115.57773531	0
10034681	C[C@@H]1CCCCN1c2ccc(cc2N)c3c(cn[nH]c3=O)N4CCCC4	3.084437	0.27995461	20.02619852	0
10034706	Cc1cc2c(=O)[nH]c(nc2s1)Cc3c(cn[nH]c3=O)N4CCCC4	2.917813	0.38589408	59.30505167	0
10034751	CN(Cc1cccn1c2ccccc2)Cc3ncon3	2.603989	0.27407376	62.55870371	0
10034769	c1ccc(cc1)n2cccc2CNCc3cscn3	2.326006	0.48425235	77.40618556	0
10034791	CC[C@H](c1cc(ccc1Cl)[C@@H](c2cccn2c3ccccc3)O)N	3.148917	0.21015103	57.6884103	0
10034817	c1ccc(cc1)n2cccc2CNC[C@@H]3CN(CCO3)c4nc5c(o4)cccn5	3.157799	0.23283642	99.42783649	0
10034818	c1ccc(cc1)n2cccc2[C@@H](c3ccc4c(c3)[nH]c(n4)NN)O	3.045715	0.22786826	67.5728486	0
10034824	c1ccc(cc1)n2cccc2[C@@H](c3cn[nH]c3C(=O)O)O	3.130659	0.28277211	34.92470859	0
10034858	C[C@H](c1cccc(c1)[C@@H](c2cccn2c3ccccc3)O)N	2.984691	0.27842184	44.23217618	0
10034894	c1ccc(cc1)c2nc(cs2)C[C@@H](c3cccn3c4ccccc4)O	2.716015	0.39429671	92.13492629	0
10034898	c1ccc(cc1)n2cccc2[C@H](CCN3C(=O)CCC3=O)O	2.870279	0.30754744	51.06075237	0
10034921	C[C@H](c1ccncc1)NCc2cccn2c3ccccc3	2.55244	0.38358428	91.86064498	0
10034967	c1ccc(cc1)n2cccc2[C@H](c3ccc(c(c3)C(=O)NN)O)O	2.872963	0.23741272	72.22083995	0
1003497	Cc1ccccc1CC2(CC2)NC(=O)c3ccc4c(c3)CCN4S(=O)(=O)C	2.466271	0.27902757	115.1674821	0
10034989	c1ccc(cc1)n2cccc2[C@@H](c3ccc(cc3)C4(CC4)C(=O)O)O	2.845454	0.26904732	43.08618167	0
10035003	c1ccc(cc1)n2cccc2[C@@H](c3cccc(c3CN4CCNCC4)Cl)O	3.002708	0.28738819	56.93899828	0
10035070	c1ccc(cc1)n2cccc2/C=C\c3cc(=O)n4ccsc4n3	2.625557	0.31056171	73.73600776	0
10035072	Cn1c(nnc1S)c2ccccc2[C@H](c3cccn3c4ccccc4)O	3.103152	0.28382002	40.70485043	0
10035085	c1ccc(cc1)n2cccc2[C@H](c3ccc(cc3)/C=C/4\C(=O)N=C(S4)S)O	3.282889	0.22410316	54.28097863	0
10035086	CCC1CCC(CC1)NCc2cccn2c3ccccc3	2.150248	0.31353586	65.99339745	0
10035117	C[C@@H]1CCCC[C@@H]1N(C)C2CCN(CC2)Cc3cccn3c4ccccc4	3.144144	0.27219995	78.37654301	0
10035128	c1ccc(cc1)n2cccc2[C@@H](C[C@H]3CCCN4[C@@H]3CCCC4)O	3.414315	0.2764118	38.03364488	0
1003515	CS(=O)(=O)Nc1ccc(cc1NC(=O)c2ccc3c(c2)CCN3S(=O)(=O)C)F	2.298852	0.44124707	145.14134441	0
10035161	c1ccc(cc1)n2cccc2[C@H](c3ccc(cc3)N=C=O)O	2.978726	0.18603058	45.95056549	0
10035200	CN1CCN(CC1)c2c(nsn2)[C@@H](c3cccn3c4ccccc4)O	3.28259	0.23321271	47.78275258	0
10035211	c1ccc(cc1)n2cccc2[C@H](c3cccc4c3C(=O)C(=O)N4)O	3.044384	0.25462805	22.02264212	0
10035237	C[C@@H]1c2c(c3ccccc3[nH]2)C[C@H](N1Cc4cccn4c5ccccc5)C(=O)O	3.33794	0.24670762	55.7306897	0
10035239	CC1(C(=O)N[C@H]2CCCC[C@H]2N1Cc3cccn3c4ccccc4)C	3.514513	0.25761762	20.53041745	0
10035273	c1ccc(cc1)n2cccc2[C@@H](c3ccccc3C(=O)c4cccc(c4)Cl)O	2.714716	0.26715904	96.26898587	0
10035283	c1ccc(cc1)n2cccc2[C@@H](c3ccc(cc3)c4ccc(nn4)NN)O	2.891952	0.23582441	79.09999726	0
1003530	CS(=O)(=O)N1CCc2c1ccc(c2)C(=O)Nc3ccccc3c4nnco4	2.423249	0.33378268	136.3544257	0
10035301	C[C@@H](Cn1ccc2c1cccc2)NCc3cccn3c4ccccc4	2.725585	0.36863571	102.00219035	0
10035310	CCn1cc(cn1)CNCc2cccn2c3ccccc3	2.258473	0.49019428	92.25993087	0
10035316	CO[C@H]1CS(=O)(=O)C[C@H]1[C@H](c2cccn2c3ccccc3)O	3.77279	0.25921441	32.79827904	0
10035329	C[C@H](Cc1cccnc1)NCc2cccn2c3ccccc3	2.583954	0.41274586	98.75496713	0
10035355	Cc1cccnc1/C=C/c2cccn2c3ccccc3	2.376971	0.31071363	50.69444378	0
10035392	CC1=NNC(=O)[C@H]1CNCc2cccn2c3ccccc3	3.143229	0.23023696	25.99912881	0
10035403	C[C@H](c1cnn(c1)c2ccccc2F)NCc3cccn3c4ccccc4	2.786297	0.32766879	109.11221205	0
10035406	C[C@@H](c1cnn(c1)c2ccc(cc2)F)NCc3cccn3c4ccccc4	2.738936	0.40095195	109.71270201	0
10035442	CN(C)c1nc(c(s1)C=O)[C@H](c2cccn2c3ccccc3)O	3.432433	0.17383765	50.21071128	0
10035460	c1ccc(cc1)n2cccc2CNCc3ccc4c(c3)[nH]c(=O)[nH]4	2.310713	0.3255708	96.93127493	0
1003550	Cc1cc(cc2c1nc(s2)NC(=O)c3ccc4c(c3)CCN4S(=O)(=O)C)C(=O)O	2.413123	0.33655944	144.43742131	0
1003552	Cc1c(c2c(cc1NC(=O)c3ccc4c(c3)CCN4S(=O)(=O)C)[nH]cn2)C	2.613741	0.34850327	123.40796248	0
10035558	Cc1nc2cc(ccc2o1)[C@H](c3cccn3c4ccccc4)O	2.886337	0.3736522	80.0904491	0
10035586	Cc1ccccc1[C@H](c2ccncc2)NCc3cccn3c4ccccc4	2.688338	0.29143401	105.4669355	0
10035646	c1ccc(cc1)n2cccc2[C@@H](c3cccc4c3nc(cc4)C(=O)O)O	2.894442	0.28611319	54.8343426	0
10035652	c1ccc(cc1)n2cccc2CNC[C@@H]3CCN(C3)c4ccccc4	2.542205	0.38154256	79.67547349	0
10035657	CN1C[C@H](CC1=O)CN(C)Cc2cccn2c3ccccc3	2.893262	0.25827477	60.18052475	0
10035659	c1ccc(cc1)n2cccc2CNC[C@H]3CC(=O)N(C3)c4ccccc4	2.6594	0.26615898	74.35662223	0
10035723	Cc1ccc(cc1C)CN2CCN(CC2=O)Cc3cccn3c4ccccc4	2.260249	0.35333266	119.17909081	0
10035725	c1ccc(cc1)n2cccc2CN3CCN(C(=O)C3)C4CCCCC4	2.294521	0.36275394	83.86056064	0
10035744	c1ccc(cc1)n2cccc2[C@@H](c3ccc(cc3)[C@H]4CCCNC4)O	3.099184	0.32277175	23.92207318	0
10035855	c1ccc(cc1)n2cccc2CN3CCC(CC3)c4[nH]c5cc(ccc5n4)F	2.347898	0.36341656	110.64946064	0
10035906	CN(Cc1cccn1c2ccccc2)Cc3nc4c(s3)CCCC4	2.488321	0.32417493	118.22605432	0
1003591	CS(=O)(=O)N1CCc2c1ccc(c2)C(=O)N(c3ccc(nn3)Cl)C4CCCC4	2.70238	0.23592212	126.30675382	0
1003592	CS(=O)(=O)N1CCc2c1ccc(c2)C(=O)NCc3cc(no3)c4ccccc4F	2.380414	0.32568096	172.16919745	0
10035955	Cc1c(nc(o1)c2ccccc2F)/C=C\c3cccn3c4ccccc4	2.482178	0.26995134	63.80236925	0
10036060	Cc1cc(nc(n1)/C=C\c2cccn2c3ccccc3)C	2.44148	0.30089692	57.40180611	0
10036078	CN1CCC(CC1)(CNCc2cccn2c3ccccc3)c4ccccc4	2.392595	0.34629467	69.26047659	0
10036127	Cc1ccccc1c2nc(on2)/C=C/c3cccn3c4ccccc4	2.411945	0.40667782	72.94164399	0
10036135	Cc1cnccc1/C=C\c2cccn2c3ccccc3	2.366765	0.29597317	59.37730605	0
10036195	c1ccc(cc1)n2cccc2CNCCc3nc(cc(n3)O)O	2.700435	0.27750442	70.83313997	0
10036219	c1ccc(cc1)n2cccc2[C@@H](CCn3cc(cn3)Cl)O	2.937096	0.33788208	68.3257897	0
1003622	CS(=O)(=O)N1CCc2c1ccc(c2)C(=O)N(c3ccc(cc3)Cl)c4ccccc4N	2.427471	0.24535182	121.00213416	0
10036244	Cc1nnc(o1)/C=C/c2cccn2c3ccccc3	2.552357	0.30141228	47.28727104	0
1003626	CS(=O)(=O)N1CCc2c1ccc(c2)C(=O)Nc3ccon3	2.374447	0.35964852	116.9790954	0
10036269	C[C@H]1CN(C[C@@H](O1)C)CCNCc2cccn2c3ccccc3	3.008305	0.34612366	73.34134434	0
10036290	c1ccc(cc1)n2cccc2CN3CCC(CC3)CN4CCCC4=O	2.286726	0.32436225	97.9679805	0
10036291	CN1CCCC[C@@H]1CCNCc2cccn2c3ccccc3	2.694471	0.23569955	58.5090852	0
10036292	CN1CCCC[C@H]1CCNCc2cccn2c3ccccc3	2.694471	0.23569955	58.5090852	0
10036307	c1ccc(cc1)n2cccc2[C@H](c3ccc4c(c3)[C@H](C(=O)N4)N)O	3.363484	0.2573994	37.45862694	0
10036333	C[C@@H]1C(=O)N(CCN1Cc2cccn2c3ccccc3)c4ccccc4	2.677707	0.41157525	64.48495703	0
10036341	Cc1cccc(c1)CN2CCN([C@H](C2=O)C)Cc3cccn3c4ccccc4	2.776162	0.37426524	88.79719848	0
10036348	c1ccc(cc1)n2cccc2[C@H](c3ccccc3CS(=O)(=O)Cl)O	2.997648	0.22406795	60.75137371	0
10036354	c1ccc(cc1)n2cccc2[C@@H](CC(=O)c3[nH]c4ccccc4n3)O	2.951955	0.30007134	74.62285969	0
1003636	CS(=O)(=O)N1CCc2c1ccc(c2)C(=O)Nc3cccn4c3nnn4	2.591043	0.31822928	132.04254412	0
10036395	CCc1nc(on1)[C@@H](C)NCc2cccn2c3ccccc3	2.861044	0.29790803	90.44867797	0
10036408	C[C@@H](c1nc(no1)c2ccncc2)NCc3cccn3c4ccccc4	2.839362	0.35094739	114.67971218	0
10036428	CC(C)c1nc(on1)[C@@H]2CCCCN2Cc3cccn3c4ccccc4	2.921815	0.36047584	88.99008772	0
10036430	CC(C)c1nc(on1)[C@H]2CCCN(C2)Cc3cccn3c4ccccc4	2.885647	0.4294149	110.06025189	0
10036445	c1ccc(cc1)n2cccc2[C@@H](c3ccc(cc3)c4nc(on4)C=O)O	3.020651	0.29862279	57.16948927	0
10036456	c1ccc(cc1)n2cccc2[C@H](c3cc(ccc3n4cncn4)N)O	3.062993	0.36614092	64.23063719	0
10036458	c1ccc(cc1)n2cccc2[C@H](c3cccc(c3N4CCCC4)N)O	2.92821	0.23685398	48.84532502	0
10036461	c1ccc(cc1)n2cccc2[C@@H](c3cccc(c3N4CCOCC4)N)O	2.987136	0.28274427	52.25460366	0
10036482	N=C(\c1ccc(cc1)[C@@H](c2cccn2c3ccccc3)O)/N	2.689512	0.25692599	42.20615156	0
10036507	CCc1nnc(o1)CNCc2cccn2c3ccccc3	2.372354	0.32498357	76.13771521	0
10036511	c1ccc(cc1)n2cccc2[C@H](c3ccccc3c4ccc(o4)C(=O)O)O	2.876645	0.20878078	53.36668715	0
10036514	C[C@H](c1ccc2c(c1)OCCCO2)NCc3cccn3c4ccccc4	2.706308	0.38265021	143.74603441	0
10036537	c1ccc(cc1)n2cccc2[C@H](c3c(cc4c(n3)CCC4)C(=O)O)O	3.122637	0.2807587	50.87046458	0
10036544	c1ccc(cc1)c2cccc(n2)[C@H](c3cccn3c4ccccc4)O	2.669565	0.35926997	58.09156209	0
10036546	Cc1c(c([nH]n1)C(=O)O)[C@H](c2cccn2c3ccccc3)O	3.158341	0.24782333	40.21648466	0
10036547	Cc1c(c([nH]n1)C(=O)O)[C@@H](c2cccn2c3ccccc3)O	3.158341	0.24782333	40.21648466	0
10036564	Cc1cccc(c1)c2nc(c(o2)C)/C=C/c3cccn3c4ccccc4	2.460946	0.37767301	71.22067068	0
1003658	C[C@@H](CN(C)C(=O)c1ccc2c(c1)CCN2S(=O)(=O)C)O	2.775427	0.27263274	115.85185009	0
10036610	Cc1cc(ccn1)N2CCCN(CC2)Cc3cccn3c4ccccc4	2.239782	0.38503855	102.0627772	0
10036627	c1ccc(cc1)n2cccc2[C@@H](Cc3nnc(o3)c4cccnc4)O	2.930943	0.43458518	86.18473491	0
10036636	c1ccc(cc1)n2cccc2[C@@H](c3ccc(cc3)Cn4c(ccn4)N)O	2.911627	0.23552145	75.92386698	0
10036660	CC(C)(CN1CCOCC1)NCc2cccn2c3ccccc3	2.404298	0.35342235	77.73912787	0
10036662	CC(C)(CN1CCCC1)NCc2cccn2c3ccccc3	2.337359	0.28368407	66.09176413	0
10036677	Cc1[nH]c2cc(cnc2n1)[C@H](c3cccn3c4ccccc4)O	3.113953	0.20074692	60.07741548	0
10036689	c1ccc(cc1)n2cccc2/C=C/c3nc(on3)C4CC4	2.649301	0.35001944	39.95006657	0
10036722	c1ccc(cc1)n2cccc2[C@@H](c3cccc(c3)CNN)O	2.838473	0.25835222	55.85611136	0
10036735	CCn1cc(cn1)/C=C\c2cccn2c3ccccc3	2.3923	0.35882741	74.1312837	0
10036755	c1ccc(cc1)n2cccc2CN3CCN(CC3)CC4CCCC4	2.110944	0.40444822	96.00529424	0
10036756	c1ccc(cc1)n2cccc2CN3CCN(CC3)CC4CCC4	2.096098	0.39676362	89.24700819	0
10036793	Cc1nc2c(s1)CCC[C@H]2NCc3cccn3c4ccccc4	2.986119	0.28355961	68.68061163	0
10036822	CC[C@@]1(CCCN(C1)Cc2cccn2c3ccccc3)O	2.811046	0.31472767	62.63080095	0
10036875	c1ccc(cc1)n2cccc2[C@@H](Cc3cncn3C4CCCCC4)O	3.033148	0.31690947	72.08246637	0
10036878	Cn1cncc1C[C@H](c2cccn2c3ccccc3)O	2.968294	0.30212376	60.00376424	0
10036902	Cc1ccn(n1)CCNCc2cccn2c3ccccc3	2.314568	0.31873654	78.15203567	0
10036910	CN(C)[C@H]1CCCCN(C1)Cc2cccn2c3ccccc3	2.587814	0.32484284	73.09173619	0
10036920	Cc1csc(n1)C[C@@H](c2cccn2c3ccccc3)O	2.887896	0.33920768	77.03441978	0
10036944	c1ccc(cc1)c2nc(on2)C[C@H](c3cccn3c4ccccc4)O	2.714095	0.46573739	83.96205096	0
10036975	COc1cccc2c1OC[C@@H](C2)NCc3cccn3c4ccccc4	2.804806	0.29585409	107.1250439	0
1003702	CNC(=O)c1c(ccs1)NC(=O)c2ccc3c(c2)CCN3S(=O)(=O)C	2.368721	0.40862664	143.78864343	0
10037048	c1ccc(cc1)n2cccc2CN3CC[C@H]3c4cccs4	2.74212	0.37359137	59.52762008	0
10037069	c1ccc(cc1)n2cccc2CN[C@H]3CCCN(C3)Cc4ccc(cc4)F	2.561795	0.33887263	104.6655327	0
10037113	c1ccc(cc1)n2cccc2CNC3CCN(CC3)c4ccc(nn4)Cl	2.383778	0.3250152	93.87388917	0
1003713	Cc1ccc2c(c1)oc(n2)NC(=O)c3ccc4c(c3)CCN4S(=O)(=O)C	2.373267	0.36245446	143.96212851	0
10037132	c1ccc(cc1)n2cccc2CNCC3(CCOCC3)CO	2.528723	0.3257369	66.41117558	0
10037135	c1ccc(cc1)n2cccc2CNCC3(CCCC3)C(=O)O	2.445863	0.30447135	54.73758683	0
10037216	c1ccc(cc1)n2cccc2[C@@H](Cc3cc(=O)oc4c3ccc5c4cccc5)O	2.894037	0.26175749	83.45277197	0
1003726	CS(=O)(=O)N1CCc2c1ccc(c2)C(=O)NC[C@@H]3CCCN(C3)C4CCCC4	2.818995	0.38901046	132.19902303	0
10037265	c1ccc(cc1)n2cccc2[C@@H](c3cc4c(cc3CC(=O)O)OCCO4)O	3.042605	0.28772866	51.23749938	0
10037269	Cc1cc2c(c(c1[C@H](c3cccn3c4ccccc4)O)C)c(co2)CC(=O)O	3.284222	0.21207186	61.88237428	0
1003729	C[C@@H](c1c[nH]c2c1cccc2)NC(=O)c3ccc4c(c3)CCN4S(=O)(=O)C	2.724433	0.33867392	153.13950575	0
10037333	c1ccc(cc1)n2cccc2CN[C@@H]3CC(=O)N(C3)c4ccccc4Cl	2.69985	0.30586501	82.77474688	0
10037342	c1ccc(cc1)n2cccc2[C@@H](c3ccc(cc3)N4C[C@H](CC4=O)N)O	3.173729	0.23502794	32.69047531	0
10037347	c1ccc(cc1)n2cccc2[C@@H](c3cccc(c3)N4CC[C@H](C4)CN)O	3.131696	0.27693657	50.73905134	0
10037351	Cc1cccc(c1)N2CC[C@H](C2)CNCc3cccn3c4ccccc4	2.636045	0.34908904	87.49921884	0
10037370	CC(C)[C@H](c1ncnn1C)NCc2cccn2c3ccccc3	3.047002	0.29252788	79.29541003	0
10037405	CCOc1c(cccc1N)[C@H](c2cccn2c3ccccc3)O	2.883397	0.24236446	51.5481192	0
10037508	CNC(=O)c1ccc(c(c1)N)[C@@H](c2cccn2c3ccccc3)O	2.825501	0.2563615	66.80661688	0
10037524	c1ccc(cc1)n2cccc2/C=C\c3cc(=O)c4cc(ccc4[nH]3)Cl	2.510653	0.31164322	69.6454572	0
10037559	CN(Cc1cccn1c2ccccc2)C3CCCCCC3	2.123788	0.35633898	77.53818551	0
10037578	CN(C)C(=O)c1cncc(n1)[C@@H](c2cccn2c3ccccc3)O	3.10892	0.24186143	69.63714439	0
10037629	c1ccc(cc1)n2cccc2[C@@H](c3cncc(n3)C(=O)N4CCOCC4)O	3.087233	0.29035574	80.27264333	0
10037634	c1ccc(cc1)n2cccc2[C@@H](c3cc(nc(n3)N4CCOCC4)N)O	3.14327	0.31388294	61.50595629	0
1003764	CC(C)(C)C1(CC1)NC(=O)c2ccc3c(c2)CCN3S(=O)(=O)C	2.699043	0.34387992	83.9376119	0
10037644	c1ccc(cc1)n2cccc2CNCc3nnc(s3)N	2.413696	0.33242386	73.67488793	0
10037674	Cn1cccc1[C@H](c2ccccc2)NCc3cccn3c4ccccc4	2.768536	0.29504236	88.01217189	0
10037710	c1ccc(cc1)n2cccc2[C@H](Cc3cc(=O)n4c(n3)sc(n4)C5CC5)O	3.222217	0.27191479	88.41925637	0
10037713	C[C@H]1C(=O)NCCN1Cc2cccn2c3ccccc3	2.774763	0.38956478	47.53939121	0
10037740	c1ccc(cc1)n2cccc2/C=C/c3cc(=O)c4cc(ccc4[nH]3)C(=O)N	2.574874	0.32147654	80.19502339	0
100378	CC[C@@H](c1cc(ccc1c2ccc3c(c2)sc(n3)N)Cl)N	2.836438	0.32412094	41.40355088	0
10037828	Cc1c(snn1)C[C@H](c2cccn2c3ccccc3)O	3.15787	0.26562613	57.83100861	0
1003783	Cc1cc(nc(n1)N)N2CCN(CC2)C(=O)c3ccc4c(c3)CCN4S(=O)(=O)C	2.44032	0.41570713	159.18870426	0
10037830	Cc1c(snn1)/C=C\c2cccn2c3ccccc3	2.750204	0.2470344	48.59743086	0
10037835	c1ccc(cc1)n2cccc2[C@@H](c3ccc4c(c3)nn[nH]4)O	3.163745	0.29668262	68.29232695	0
10037861	c1ccc(cc1)n2cccc2[C@@H](c3c(cn[nH]c3=O)N4CCCC4)O	3.212484	0.28503571	48.42836969	0
10037874	c1ccc(cc1)n2cccc2[C@H](c3cc(cnn3)N4CCCC4)O	3.135543	0.27195933	55.00421753	0
10037899	c1ccc(cc1)n2cccc2[C@@H](c3ccc(nc3N)N)O	2.992682	0.22996358	48.58476826	0
10037904	Cc1cc(ncn1)[C@@H](c2cccn2c3ccccc3)O	2.987657	0.26233496	50.09975913	0
10037934	c1ccc(cc1)n2cccc2CN3CCC[C@H]3c4cccc(c4)Br	2.610175	0.32972405	92.42578763	0
10037935	c1ccc(cc1)n2cccc2CN3CCC[C@@H]3c4cccc(c4)Br	2.610175	0.32972405	92.42578763	0
10037954	CC[C@H]1CNCCN1Cc2cccn2c3ccccc3	2.75336	0.39764403	35.51313421	0
10037975	CC(C)(C)c1c(c[nH]n1)[C@@H](c2cccn2c3ccccc3)O	3.367053	0.2384882	52.69142266	0
10038001	c1ccc(cc1)n2cccc2[C@@H](c3cccc(c3N)N)O	2.904597	0.23256073	44.39993016	0
10038002	c1ccc(cc1)n2cccc2[C@H](c3cccc(c3N)N)O	2.904597	0.23256073	44.39993016	0
10038005	C[C@H](c1[nH]c2ccc(cc2n1)[C@H](c3cccn3c4ccccc4)O)O	3.293448	0.27025128	75.25092374	0
10038011	CCC[C@@H]1CCCN1Cc2cccn2c3ccccc3	2.604611	0.40820793	64.41544582	0
10038037	Cc1cc(on1)[C@H]2CCCN2Cc3cccn3c4ccccc4	2.85791	0.29104252	79.0123425	0
1003804	C[C@@H](CNC(=O)c1ccc2c(c1)CCN2S(=O)(=O)C)CO	2.685265	0.35969323	117.54394174	0
10038050	c1ccc(cc1)n2cccc2CNC3CCN(CC3)CC(=O)N	2.205009	0.3076455	79.52876515	0
10038081	CC(C)c1c(snn1)/C=C/c2cccn2c3ccccc3	2.810759	0.21717915	55.15317615	0
10038095	Cc1ccc(cc1)[C@H](c2cccs2)NCc3cccn3c4ccccc4	2.628008	0.3347564	121.48262213	0
10038117	c1ccc(cc1)n2cccc2[C@H](c3ccc(c4c3cccn4)N)O	2.887214	0.24290379	62.28021483	0
10038148	c1ccc(cc1)n2cccc2CN3CCCC4(C3)CCCCC4	2.773807	0.40251971	76.86488889	0
10038164	CC(=O)c1cccnc1[C@@H](c2cccn2c3ccccc3)O	2.936431	0.2992477	60.62527739	0
[truncated: 997,795 more rows]
