# Supplementary material for: Profiling and analysis of chemical compounds using pointwise mutual information
Source: J Cheminform. 2021 Jan 10;13:3. doi: 10.1186/s13321-020-00483-y (PMC7798221; doi:10.1186/s13321-020-00483-y)
Supplement: Supplementary file 1 — Additional file 1. Compound sets used for synthetic accessibility analysis (nonpher - 693 353 HS compounds, zinc_random – 693 353 ES compounds, savi - 610 245 ES compounds, scubidoo – 999 749 ES compounds) including excessively complex (i.e., HS) compounds (nonpher_complex – 161 compounds, savi_complex – 2 930 compounds, scubidoo_complex – 104 compounds, gdb_complex – 3 581 compounds). [file 13321_2020_483_MOESM1_ESM.zip › zinc_random.csv]

id	smi	sascore	syba	zrft
ZINC000000000353	COc1ccccc1OC[C@H](O)CO	2.10074105	67.67436581	0.55307311
ZINC000000000550	CN1C(=O)N[C@H](c2ccccc2)C1=O	2.49431265	5.50687966	0.38638947
ZINC000000000567	CC(=O)N1C[C@H](O)C[C@@H]1C(=O)O	2.97229109	-1.24368703	0.54315936
ZINC000000000859	CN[C@@H](C)Cc1ccc2c(c1)OCO2	2.48168789	51.51868828	0.58141749
ZINC000000000882	Nc1ncnc2[nH]cnc21	2.74504443	30.04905879	0.58864028
ZINC000000001221	CC(=O)Oc1c(C)cccc1C(=O)O	1.86022695	26.96193909	0.30455161
ZINC000000001544	CCOC(=O)C1(c2cccc(O)c2)CCN(C)CC1	2.30350294	38.59784617	0.27715787
ZINC000000001669	CC(O)(CC(=O)O)CC(=O)O	2.39693367	10.16506454	0.35731042
ZINC000000002055	NC(=O)c1ccccc1O	1.57670526	36.19392602	0.56267598
ZINC000000002101	Nc1ccc(S(N)(=O)=O)cc1	1.69444225	39.46984516	0.9875385
ZINC000000003837	Cn1c2ncn(CC3OCCO3)c2c(=O)n(C)c1=O	2.8012382	38.37391538	0.49522882
ZINC000000004060	Nc1nc(=O)n([C@@H]2CC[C@H](CO)O2)cc1F	3.51656951	2.88299296	0.21697584
ZINC000000004623	NC(=O)Cc1cccc(C(=O)c2ccc(Cl)cc2)c1N	1.9772909	69.36997695	0.31896474
ZINC000000005171	CC(=O)NC1CCC(O[N+](=O)[O-])CC1	2.53983646	27.45808924	0.40029412
ZINC000000005467	C#Cc1c[nH]c(=O)[nH]c1=O	3.05431552	16.16206133	0.3699113
ZINC000000007570	O=[N+]([O-])/C(Br)=C\c1ccc(Br)o1	3.3736632	30.26783753	0.23971788
ZINC000000007573	NOCc1c(F)cccc1Cl	2.2008588	38.34322436	0.38958593
ZINC000000008699	C[C@H]1O[C@]2(CS1)CN1CCC2CC1	5.42442273	-45.39763214	0.29496538
ZINC000000011301	O=C(O)CCCN(Cc1cccs1)Cc1cccs1	2.20260698	58.16618755	0.54188851
ZINC000000015124	COc1ccc(C(=O)N[C@H]2CCCCNC2=O)cc1	2.30121612	86.25479211	0.35340574
ZINC000000020222	CC(C)(S)C(=O)N[C@@H](CS)C(=O)O	3.31302263	1.6830739	0.39562188
ZINC000000022325	O=C1NC2(CCCCC2)C(=O)N1c1nccs1	3.12349618	20.61053286	0.34577912
ZINC000000028147	Oc1cc(Cl)c(Cl)cc1O	1.99063031	15.67796387	0.7459619
ZINC000000029471	N#CCN(CC#N)S(=O)(=O)c1ccc(F)cc1	2.3766124	69.64276627	0.50745378
ZINC000000029670	O=S(=O)(Nc1cccc(F)c1)c1ccc(F)cc1	1.56918281	110.6966046	0.8074
ZINC000000029942	Cc1ccc(C(=O)NC[C@@H]2CCCO2)cc1C	2.18639273	103.7196007	0.47214566
ZINC000000030565	CCN(Cc1ccccc1)C(=O)[C@H](C)Oc1ccccc1	2.12104592	115.8921551	0.50235095
ZINC000000030939	COC(=O)C1CCN(C(=O)c2ccccc2)CC1	1.5927204	108.2206357	0.56611714
ZINC000000031759	CC[C@H](C)C(=O)N1CCC(C(=O)OC)CC1	2.4357324	74.93001234	0.40332864
ZINC000000032429	COC(=O)c1ccc(N2C(=O)[C@@H](C)S[C@@H]2c2ccccc2)cc1	2.82407595	51.79161581	0.26632055
ZINC000000033204	COc1ccc(-c2cc(C)nc(SCc3cccnc3)c2C#N)cc1	2.20282239	110.535369	0.38664523
ZINC000000033352	CS[C@@H]1CCCC[C@]1(O)CSc1nc2ccccc2s1	3.54587202	54.54021434	0.27542369
ZINC000000033651	COc1nsc(I)c1C#N	3.51240783	21.40767815	0.49021359
ZINC000000033691	O=C(O)Cc1ccc(-n2cccc2)cc1	1.84564618	55.00412646	0.44385543
ZINC000000034968	c1cc(Nc2nc3nonc3nc2N2CCOCC2)cc2c1OCO2	2.69373862	104.6541033	0.4151402
ZINC000000035597	COC(=O)c1c(NC(=O)c2cccc(F)c2)sc2c1CCCC2	2.00485906	157.1235813	0.42480459
ZINC000000035659	Cc1sc(NC(=O)c2ccc(Br)o2)c(C(N)=O)c1C	2.31654306	110.5936902	0.28942543
ZINC000000035808	COCc1c(N)c(C)nc(Cl)c1C#N	2.90033506	30.11190686	0.36727797
ZINC000000036037	COc1cc(C(=O)NCc2ccccc2F)cc(OC)c1OC	1.7537566	132.3551391	0.56966552
ZINC000000036357	Nc1cc([N+](=O)[O-])cc2snc(O)c21	3.04022552	19.38129282	0.45911503
ZINC000000037174	O=C(c1ccccc1I)n1cccn1	2.34852251	60.28709989	0.38062168
ZINC000000038371	COc1ccc(NC(=O)c2ccc(OC)c(Br)c2)cc1	1.50688832	149.1568429	0.62167307
ZINC000000038778	N#Cc1cccc(NC(=O)c2cccc([N+](=O)[O-])c2)c1	1.77059327	125.3366029	0.77219833
ZINC000000039041	O=C(O)/C=C/C(=O)c1ccccc1	1.7198436	32.39457766	0.38167311
ZINC000000039083	Nc1ccc(N2CCCC2=O)cc1	1.81250919	41.59416341	0.80381134
ZINC000000039090	CNC[C@@H](O)c1ccc(O)c(O)c1	2.65157183	25.16041072	0.33754429
ZINC000000039112	NCCc1cc(O)c(O)cc1O	2.35342666	0.66847507	0.33473059
ZINC000000039522	CCn1cc([N+](=O)[O-])nc1C	2.58146983	34.2823194	0.51071046
ZINC000000039799	O=C(O)CNC(=O)c1ccccc1Cl	1.51139516	58.82449913	0.46183818
ZINC000000039810	O=C(O)c1ccc2c(c1)CCO2	1.81205197	23.14756153	0.54239454
ZINC000000040137	Cc1ccc(S(=O)(=O)N2CCC2)cc1	1.47220326	79.78540798	0.88649896
ZINC000000040190	Cc1nonc1NC(=O)CN1CCCCC1	2.2119749	59.77114589	0.40853107
ZINC000000040303	Cn1cc(/C=C/[N+](=O)[O-])c2ccccc21	2.39152543	57.893733	0.39576312
ZINC000000040732	CCOC(=O)c1cc(N)cc(C(=O)OCC)c1	1.85684585	44.90086128	0.45164012
ZINC000000042074	CC(C)(C)c1ccc(C2=CSC3=NCCN23)cc1	2.65469325	13.22868943	0.16667967
ZINC000000043475	COC(=O)N=c1[nH]c2ccccc2[nH]1	2.80409212	46.10806666	0.17374141
ZINC000000043518	O=C(Nc1ccc(Cl)cc1Cl)N1CCNC1=O	2.14090783	63.15780481	0.44930251
ZINC000000044008	COc1ccc2sc(C)[n+](C)c2c1	2.64483975	45.70081807	0.41821229
ZINC000000044692	Cc1cc(C)n(CNc2ccc3c(c2)Cc2cc([N+](=O)[O-])ccc2-3)n1	2.54774116	72.53657518	0.3810017
ZINC000000046593	COc1ccccc1N1C(=O)C=C(Nc2ccccc2)C1=O	2.11920028	53.77620157	0.33151075
ZINC000000046847	CCOC(=O)C1=C(C)NC(=O)N[C@H]1c1ccc(Br)o1	2.98024077	63.68695946	0.21718521
ZINC000000047719	O=C(Nc1ccc(Br)cc1)c1cccs1	1.60721219	112.3873735	0.65831379
ZINC000000048085	CCOC(=O)c1ccc(NC(=O)c2cc3ccccc3o2)cc1	1.73849921	156.9108579	0.40722132
ZINC000000049637	O=C(Cn1cnc([N+](=O)[O-])c1)c1ccccc1	2.23846754	71.91016672	0.36946054
ZINC000000049639	CC(=O)Cn1cnc([N+](=O)[O-])c1	2.82763579	42.64395237	0.36559933
ZINC000000049801	c1ncn(CCn2cncn2)n1	2.61903387	30.47088839	1.32013116
ZINC000000049829	Cc1cc(C)c2nncn2n1	2.5849249	22.95876519	0.34350926
ZINC000000049959	O=C(NC[C@@H](O)c1ccccc1)c1cccc(Cl)c1	2.03672894	132.2215816	0.49311426
ZINC000000050080	Cc1cccc(/N=C/c2ccc(OCc3ccccc3Cl)cc2)c1	1.94934247	153.9547255	0.37625964
ZINC000000050411	COc1ccc(NC(=O)c2ccc(C(C)(C)C)cc2)cc1	1.47724521	137.9105385	0.64692573
ZINC000000050501	COc1ccc([C@@H](N)CC(=O)O)cc1	2.15483467	29.93131414	0.45684396
ZINC000000050561	CC1(C)Cc2ccccc2-c2nnnn21	2.72991308	10.68222153	0.26145967
ZINC000000051154	CC[C@@]1(C)OC(=O)N(CCO)[C@@]1(C)O	3.77671386	2.4727603	0.17965345
ZINC000000051521	C=CCn1c2ccccc2c2nnc(SCC(N)=O)nc21	2.50201362	96.27402904	0.45892135
ZINC000000052544	CCOC(=O)c1ccc(-c2ccc(/C=C(\C)[N+](=O)[O-])o2)cc1	2.2817284	94.9184151	0.2823273
ZINC000000052809	Cc1c(Cl)cccc1-c1ccc(/C=N/n2cnnc2)o1	2.6750532	93.10267263	0.35935187
ZINC000000053325	O=C(Cn1cnc([N+](=O)[O-])n1)NC1CCCC1	2.43575793	81.45876748	0.39579233
ZINC000000053528	COC(=O)c1ccc(NC(=O)C[C@@H]2SCCNC2=O)cc1	2.68462596	84.83625576	0.2628186
ZINC000000053536	O=C(O)[C@@H]1CC(=O)CC[C@H]1Cc1ccccc1	2.89437774	18.62087876	0.27351829
ZINC000000054220	Nc1cccn2cc(-c3cccs3)nc12	2.4558041	46.5999232	0.46494621
ZINC000000054336	Cn1ccnc1S(=O)(=O)c1ccc([N+](=O)[O-])cc1	2.36486849	61.51208113	0.52816077
ZINC000000054465	Oc1ccc(Cl)c2c1N[C@H](c1ccc(Cl)cc1)[C@@H]1CC=C[C@H]21	3.41482181	29.75451927	0.32876453
ZINC000000054479	Cc1oc(C)c(C(=O)O)c1CN	2.57014702	-8.53145847	0.25487103
ZINC000000054931	O=[N+]([O-])c1cnn2cccnc12	2.60350627	36.93583923	0.55071522
ZINC000000056855	COc1cc(C=O)cc(OC)c1OC(C)=O	1.99053703	47.03822211	0.42530192
ZINC000000056876	CCN(CC)c1ccc(N)c(C)c1	1.99316546	53.555111	0.34938006
ZINC000000056959	C/C=C/C(=O)c1cc(OC)c(C)cc1OC	2.16382003	34.01707613	0.34763336
ZINC000000057559	CC(C)(C)OC(=O)Nc1ccc(N)cc1	1.68966966	77.35460915	0.61358782
ZINC000000057570	COc1cc(Br)c(C=O)cc1O	2.27916368	28.80978188	0.32708978
ZINC000000057908	O=c1ccc2cc(O)c(O)cc2o1	2.17966667	31.96443612	0.38326139
ZINC000000057951	O=c1c(Br)coc2c(Br)cc(Cl)cc12	2.76813038	28.39187425	0.29362437
ZINC000000057990	Cc1c2cc(Cl)cc(Cl)c2oc(=O)c1-c1ccccc1	2.08708915	55.06849523	0.31283915
ZINC000000058199	Cc1cc(C#N)c(N)s1	2.91401262	13.87340898	0.50091577
ZINC000000058474	Cc1cc(C)n(C(=O)CSc2nc3ccccc3o2)n1	2.38678867	110.1342946	0.33486588
ZINC000000059332	O=C(Nc1ccc(-c2ccc([N+](=O)[O-])cc2)cc1)c1ccccc1F	1.66892383	134.9104905	0.68615661
ZINC000000059427	CCOC(=O)c1sc2nc(C)c(C)c(C)c2c1N	2.35439716	58.89687159	0.40712611
ZINC000000060160	O=[N+]([O-])/C=C/c1ccc(Cl)cc1Cl	2.32814349	39.85056198	0.52902858
ZINC000000060950	CCC1=C[C@@H](c2ccccc2)NC(=S)N1	3.29433673	-6.83947326	0.1560731
ZINC000000061511	COC(=O)c1cccc(C(=O)OC)c1	1.45497937	55.29527668	0.62483988
ZINC000000062673	O=C(O)c1ccc(F)c2ccccc12	1.61871136	34.13278831	0.32313651
ZINC000000063707	Cc1cccc(N2C(=O)OC(C)(C)[C@@]2(C)O)n1	3.37180042	5.70728481	0.19498283
ZINC000000064983	N#CCC(=O)Nc1nccs1	2.43665046	50.86458246	0.46704157
ZINC000000066377	NS(=O)(=O)Cc1ccccc1Cl	1.88893579	58.57479784	0.36448377
ZINC000000066391	CC(=O)c1cc(C#N)c(C)nc1C	2.36429405	34.16217221	0.36832342
ZINC000000066961	COc1cccc2cc(C#N)c(=N)oc21	2.48631224	42.66048451	0.27594782
ZINC000000067189	COC(=O)C1=C(C)N(C)C(=O)N[C@H]1c1ccc(Br)cc1	2.65190605	76.90922145	0.270184
ZINC000000067600	O=C1N=C(N2CCCC2)S/C1=C/c1cccc(Cl)c1	2.21885734	92.23471844	0.30449649
ZINC000000068011	COC(=O)C1=C(C)NC(=O)/C1=C\c1ccc(C(=O)OC)cc1	2.27082259	72.2186731	0.35902354
ZINC000000069450	O=C(NCc1csc2ccccc12)C1CC1	1.90871403	121.0128464	0.45052004
ZINC000000070516	O=c1oc2ccc(Br)cc2cc1-c1ccc([N+](=O)[O-])cc1	2.0562624	90.38215169	0.57507093
ZINC000000073901	C[C@H](CC(=O)NC1CCCC1)c1ccccc1	2.16736557	102.3258937	0.40574162
ZINC000000074128	c1ccn(Cc2cccnc2)c1	2.0848031	58.2470913	0.78776441
ZINC000000074801	COc1cccc(/C=C/C(=O)O)c1	1.68332052	55.72819868	0.59126238
ZINC000000075514	S=C(Nc1ccccc1)N1CCCCC1	1.63055759	81.97875066	0.44945672
ZINC000000075594	CNC(=O)Nc1cc(C(F)(F)F)cc(C(F)(F)F)c1	2.14532681	67.8384588	0.54530814
ZINC000000076079	O=C(O)[C@H]1CCCN1C(=O)Cc1ccccc1	2.10729658	58.69950134	0.45786676
ZINC000000076412	O=c1oc(-c2c(Cl)cccc2Cl)ns1	2.78026165	27.30008815	0.24071328
ZINC000000076639	COc1nc(N)nc(C2CC2)n1	2.55616674	21.35432233	0.3576618
ZINC000000076829	O=C1CNC(=S)N1CCc1c[nH]cn1	3.26589597	23.50942656	0.30887538
ZINC000000077581	CCOC(=O)c1cc(C(F)(F)F)[nH]n1	2.46418869	44.81450146	0.31384774
ZINC000000078765	CCC(=O)Nc1ccc(F)c(Cl)c1	1.57473865	78.91401712	0.53318339
ZINC000000079111	O=C1C[C@@H](N2CCOCC2)C(=O)N1	2.87688211	-1.77673529	0.51186522
ZINC000000081241	O=S1(=O)CCN2C=CC=CC2=N1	3.41201984	-24.15718412	0.3251643
ZINC000000081697	COc1ccc(OC)c(S(=O)(=O)NCCC(=O)O)c1	1.85111953	98.23153509	0.47927613
ZINC000000082150	Cc1csc2c1ncnc2N1C[C@H](C)O[C@@H](C)C1	3.39803581	51.09338676	0.4905065
ZINC000000082207	COc1ccc(-c2nc(C=O)c3ccccn32)cc1	2.24986768	66.87477638	0.36302728
ZINC000000082702	O=[N+]([O-])c1ccc(Oc2ccc(F)cc2)cc1	1.52955312	78.23403547	1.01053154
ZINC000000083000	COc1ccc2c(c1)CCc1sc(NC(=O)c3cc(C)on3)nc1-2	2.40356257	121.5408208	0.34054131
ZINC000000083146	Nc1nc(-c2ccc(Cl)s2)cs1	2.40663025	44.93929391	0.68417865
ZINC000000084328	O=C(C[C@H]1Nc2ccccc2NC1=O)Nc1ccccc1C(F)(F)F	2.67691738	88.65564264	0.34687527
ZINC000000084765	CCN(CC)CCNc1nc2c(c(=O)n(C)c(=O)n2C)n1C	2.55122922	64.90605904	0.46378093
ZINC000000084929	CC(=O)c1ccccc1OC(=O)c1ccccc1	1.51180185	88.05953081	0.29947961
ZINC000000085314	O=C(O)c1ccc(C(=O)O)c([N+](=O)[O-])c1	1.81469998	16.83394578	0.72452161
ZINC000000085322	Cc1cc(-c2csc(N)n2)ccc1Cl	2.02162023	46.50540823	0.52416146
ZINC000000085329	CCN1C(=O)N[C@H]2NC(=O)N[C@@H]21	4.04758218	-1.98723911	0.26577709
ZINC000000085663	Cc1ccc2cc(Cl)ccc2n1	1.65539088	57.94986306	0.5027009
ZINC000000085749	CN1C(=O)N(C)[C@@H]2[C@@H]1NNC(=S)N2C	4.49787758	-10.04788179	0.15236965
ZINC000000085903	CCc1c(O)[nH]c2ccccc2c1=O	2.23323917	39.13826585	0.37166532
ZINC000000087106	CC1(C)Cc2sc(=O)nc(N)c2C1	3.32637997	4.56361293	0.20854938
ZINC000000088612	CCc1ccc(NN)cc1	1.64312266	39.91715643	0.36932582
ZINC000000089092	CCOc1ccc(NC(=O)c2ccc(C(F)(F)F)cc2)cc1	1.577883	150.5950991	0.60906392
ZINC000000090404	CCc1cccc(C)c1NC(=S)NCCC(=O)O	2.00428638	81.4984532	0.3020322
ZINC000000090500	CCc1nc2cc(Cl)c(Cl)cc2nc1CC	2.28209882	41.32866367	0.32611309
ZINC000000090681	COc1c(C(C)C)cc(N)cc1C(C)C	2.25192957	25.6432578	0.31558499
ZINC000000091672	O=C1O[C@@H](Nc2cccc(Cl)c2)c2ccccc21	2.52791169	62.29407876	0.34777328
ZINC000000091814	CCCC(=O)c1cc2cc(Br)ccc2oc1=O	2.15399097	90.10788789	0.34482538
ZINC000000091836	Cc1ccc(C(=O)COC(=O)/C=C/c2ccc([N+](=O)[O-])o2)c(C)c1	2.36314959	116.7709124	0.32109132
ZINC000000092678	Cc1cc(C)n(C(N)=S)n1	2.77456227	23.13647943	0.33108777
ZINC000000092975	Oc1ccccc1C[C@@H]1CC2CCN1CC2	3.61891404	6.01049297	0.22543867
ZINC000000093332	CCOC(=O)c1[nH]c(C)c(CNc2cccc(OC)c2)c1C	2.13976674	118.6334753	0.36606025
ZINC000000093589	CC(=O)c1cccc(NS(C)(=O)=O)c1	1.68456042	75.25637387	0.69028815
ZINC000000094122	O=C(COc1cccc(Cl)c1)NCc1ccco1	1.77638614	136.185626	0.56187533
ZINC000000095305	Cc1ccc(-c2coc3c2cc2c4c(c(=O)oc2c3C)CCC4)cc1	2.46384354	77.49760465	0.21093593
ZINC000000096977	Nc1ccccc1S[C@@H]1CC(=O)N(c2ccccc2)C1=O	2.54931669	63.69270553	0.41302419
ZINC000000097004	Cc1ccccc1N1C(=O)c2cccc3c(C(=O)O)ccc(c32)C1=O	2.03045431	50.06012775	0.47483519
ZINC000000097653	Cc1cc(NC(=O)/C=C/C(=O)O)no1	2.31660002	35.31407355	0.36626117
ZINC000000097995	O=C1C=CC(=O)N1c1cccc(Br)c1	2.24007704	32.84165333	0.51638482
ZINC000000098503	Cc1ccc(C)c(NC(=S)Nc2c(Cl)cccc2Cl)c1	1.87773202	105.3118132	0.43735173
ZINC000000098801	CNNC(=S)Nc1cc(C(F)(F)F)cc(C(F)(F)F)c1	2.49964272	61.95008518	0.47910399
ZINC000000100774	O=C(O)/C=C/C(=O)NCC1CC1	2.19079493	24.71955959	0.3601427
ZINC000000101335	COc1ccc(CC(=O)Nc2cc(C)ccc2C)cc1	1.49819244	143.893647	0.52878675
ZINC000000101337	O=[N+]([O-])/C=C/c1ccc(F)cc1	2.10346044	34.82886714	0.50887086
ZINC000000101956	COc1ccc(Br)cc1[C@H]1Nc2ccccc2C(=O)N1	2.65825368	57.86556396	0.42290506
ZINC000000102123	O=C1C=CC(=O)N1c1ccc(F)c(Cl)c1	2.25976351	21.53598127	0.46413281
ZINC000000102312	N#C[C@@H](Nc1cc(C(F)(F)F)cc(C(F)(F)F)c1)c1ccccc1	2.76957919	82.32248119	0.47759591
ZINC000000102575	Cc1ccc(F)cc1N1C(=O)C=CC1=O	2.25409334	17.52407295	0.39933934
ZINC000000103009	CC[C@H](C)c1ccc(NC(=O)c2ccc([N+](=O)[O-])cc2Cl)cc1	2.29434174	147.9888794	0.4868399
ZINC000000103083	COC(=O)c1ccc(C(=O)OC)c(NC(=O)COCC(=O)O)c1	1.98175739	107.263782	0.43112738
ZINC000000104383	CC1(C)CC(=O)C2=C(C1)N1CCCC[C@H]1CC2=O	3.36450004	12.06969617	0.40157361
ZINC000000104682	Cc1nc2ccccc2c(=O)n1CC(=O)NCc1ccccc1	1.74562788	136.3378774	0.49728368
ZINC000000105007	CCNS(=O)(=O)c1cccc2nonc21	2.33544521	76.04371925	0.27310926
ZINC000000105134	Cc1ccc2oc(-c3cccc(C)c3)nc2c1	1.78139217	83.66497964	0.73667722
ZINC000000105234	COC(=O)c1ccc([N+](=O)[O-])o1	2.19082521	46.5471073	0.3993367
ZINC000000105565	COc1cccc(C(=O)N2CCN(C(=O)c3cccnc3)CC2)c1	1.79365354	137.0158	0.62912251
ZINC000000106524	O=C(Nc1nc2ccc(Br)cc2s1)c1cccs1	2.03053762	140.9710625	0.55286521
ZINC000000106552	CC1=NN(c2ccc(-c3csnn3)cc2)C(=O)C1	2.66489383	33.75337214	0.30596154
ZINC000000106802	Cc1cc(Cl)ccc1OCC(=O)n1cnc2ccccc21	2.10614285	118.6568372	0.35778001
ZINC000000106837	Cc1ccc2c(c1)[C@@](O)(CC(=O)c1cccs1)C(=O)N2	2.86995266	76.50414075	0.33178928
ZINC000000107283	NC1=NN2C(=CS[C@@H]2c2ccc(F)cc2)S1	3.57414084	-6.05308128	0.17376484
ZINC000000107578	CCn1cc(C#N)c2ccccc21	2.04866844	53.20546466	0.51026505
ZINC000000107714	O=C(CCSc1cccs1)Nc1cccc(C(F)(F)F)c1	2.16407934	134.6191787	0.48082742
ZINC000000107967	NC(=O)c1ncoc1-c1ccc(Cl)cc1Cl	2.3912789	48.06410966	0.40025891
ZINC000000109585	NC(=O)c1sccc1Br	2.39378955	35.81477569	0.35538792
ZINC000000109749	Cc1ccc(C)n1N(C)c1cccc(C(F)(F)F)n1	2.91001908	40.43959388	0.24340798
ZINC000000109876	Cc1ncc2c(N)ncnc2n1	2.58253342	29.155164	0.40189246
ZINC000000110445	O=C(Nc1c[nH]c(=O)[nH]c1=O)c1cccc(Br)c1	2.14258804	106.9213205	0.48255694
ZINC000000110774	O=C(CN1C(=O)[C@@H]2CC(Cl)=CC[C@@H]2C1=O)N1CCCCC1	3.13217083	46.24924758	0.33184408
ZINC000000111008	O=C1CCSc2ccc(F)cc21	2.34861079	16.34171947	0.3815322
ZINC000000111379	OC1(c2ccccc2)CCOCC1	2.0618276	29.84795225	0.62554767
ZINC000000111401	CCCn1c2ccccc2nc1NCc1ccccc1O	1.99739293	109.4681738	0.39774314
ZINC000000112098	CCc1ccc(NC(=O)CSC(=O)c2ccccc2C)cc1	1.91713651	99.45235459	0.31383018
ZINC000000112374	COc1ccccc1N1CCN(C(=O)Nc2ccc(C)cc2)CC1	1.69634317	152.7035296	0.48134677
ZINC000000112495	C[C@H](N)C(=O)N1CCCCC1	2.29804956	23.55115167	0.52694736
ZINC000000112522	COc1ccc(OC)c(NC(=O)c2c(C)nc3ccccn32)c1	2.03508202	141.1548023	0.45770005
ZINC000000112896	CC(C)Cc1ccc([C@H](C)c2nc(-c3cccs3)no2)cc1	2.7488572	113.3616988	0.4658714
ZINC000000113653	O=C(Nc1cccc([N+](=O)[O-])c1)/C(Br)=C\c1ccccc1	2.14142094	92.27019862	0.43470544
ZINC000000113800	Oc1cc(Cl)c(Cl)c(Cl)c1O	2.40619594	9.57069346	0.55511909
ZINC000000114258	CC(C)[C@H]1OCC[N+]1(C)C	4.24820202	5.94905156	0.13090681
ZINC000000114502	O=[N+]([O-])c1cccc([C@H]2NNC(=S)S2)c1	3.43475597	19.5646137	0.4044458
ZINC000000114506	O=[N+]([O-])c1cccc([C@@H]2NNC(=S)S2)c1	3.43475597	19.5646137	0.4044458
ZINC000000114636	NC(=O)COc1ccc(C=C2C(=O)NC(=S)NC2=O)cc1	2.3490659	90.13953193	0.38858254
ZINC000000115468	CCCc1ccc(OCc2ccc(C(=O)n3cc(Cl)cn3)o2)cc1	2.41248632	132.1627007	0.28700865
ZINC000000116120	COc1ccc(N)c(CS(=O)(=O)c2ccc(C)cc2)n1	2.25794237	76.4615182	0.3373531
ZINC000000116301	Cc1cc(NC(=O)CC(C)(C)C)no1	2.20379493	62.53752634	0.34802014
ZINC000000116454	CCCC(=O)Nc1ccc(Br)c(Cl)c1	1.74048342	91.74862586	0.47058052
ZINC000000116686	CCOC(=O)Cc1cnc(N)s1	2.44876254	50.80221156	0.26996151
ZINC000000117083	CCNC(=S)Nc1ccc(C(C)(C)C)cc1	1.81460715	89.49357819	0.43366108
ZINC000000117231	Fc1cc(Br)c(F)cc1Br	2.16941611	21.11569278	0.98183135
ZINC000000118002	CSc1nc2sc3c(c2c2nnc(C)n21)CC[C@@H](C(C)(C)C)C3	3.26805462	83.11748391	0.25521393
ZINC000000118107	Cc1cc(OC(=O)c2cc3ccccc3o2)cc(C)c1Cl	2.09467256	109.8268529	0.34733407
ZINC000000118627	CN(C)c1nc(N)nc(Cn2nnc(-c3ccc4c(c3)OCO4)n2)n1	2.69667239	120.1283913	0.34174272
ZINC000000119324	O=C(O)c1nccnc1C(=O)N1CCCCCC1	2.1073195	51.80497142	0.53767296
ZINC000000119373	COC(=O)c1c(C)oc(C)c1S(=O)(=O)NCC1CC1	2.3991554	77.67761007	0.31959338
ZINC000000119680	COc1ccc(O[C@@H](C)C(=O)N[C@@H](C)c2ccccc2)cc1	2.30962624	149.9202334	0.60363859
ZINC000000119814	O=C(c1ccco1)[C@@H](O)c1ccco1	2.98249981	44.40499473	0.61000261
ZINC000000120210	N=C(N)COc1ccc(Cl)cc1	1.84332478	40.98720659	0.47177588
ZINC000000120364	CSc1ncc(C)cc1C#N	2.61106495	25.72739252	0.44302608
ZINC000000121188	CCn1nc(C)cc1C(=O)Sc1cccc(Cl)c1	2.53654712	67.89663529	0.34248681
ZINC000000122635	CC(=O)c1csc(Nc2c(C)cc(C)cc2C)n1	2.22191684	73.29867957	0.39631897
ZINC000000122808	Cn1c(CSc2nc3ccccc3s2)nc2ccccc21	2.07907861	117.5674467	0.6999912
ZINC000000123368	O=C(c1cccc([N+](=O)[O-])c1)N1CCCCCC1	1.69512221	104.9039343	0.86333242
ZINC000000123396	C[N+]1(C/C=C2\COCO2)CCCCC1	3.89078302	-8.94126947	0.14718108
ZINC000000123865	CCOC(=O)c1cnc(C(F)(F)F)nc1Nc1ccccc1Cl	2.26824307	99.08531094	0.24668586
ZINC000000123927	C[C@@H](O)c1cc(-c2ccc(Cl)cc2Cl)no1	2.77951623	40.07005513	0.43550523
ZINC000000123956	COC(=O)[C@@H](NC(=O)Nc1ccccc1)C(C)C	2.10975366	99.86650099	0.41018298
ZINC000000124146	Cc1nn(C(=O)c2ccccc2)c(C)c1Oc1ccc(Cl)cc1	2.07009362	81.99771597	0.25362295
ZINC000000124207	CC(=O)c1ccc(C#N)c(S)n1	2.93705935	11.97961755	0.36934482
ZINC000000124284	Cc1c(C(=O)N2CCCCC2)sc2nc(C(F)(F)F)nn12	2.62837147	63.66161876	0.34812221
ZINC000000124322	N#Cc1cnn2cc(-n3cc([N+](=O)[O-])cn3)cnc12	2.96381048	38.27257412	0.45589224
ZINC000000124387	N#Cc1ccccc1CSc1nnc(N)s1	2.31293142	85.55658558	0.42716074
ZINC000000124449	NC(=S)c1ccc(C(F)(F)F)cn1	2.33947685	44.46966308	0.63202417
ZINC000000124698	O=C1C2CC3CC1CC(C2)C3=O	3.95529758	-4.02719303	0.30726742
ZINC000000125101	CSc1scc(Cl)c1S(=O)(=O)C(C)C	3.18728443	27.0042496	0.23471227
ZINC000000125714	C=Cc1c(C)c(C(N)=O)sc1SC	3.1388031	6.6574144	0.26572043
ZINC000000125905	Cc1ccc(C)c(NC(=O)CSc2nnnn2-c2ccccc2)c1	1.90174585	183.78484	0.46793271
ZINC000000126128	CSc1sc(C(=O)NCC2CC2)cc1S(=O)(=O)C(C)C	2.62652247	76.70913533	0.17419273
ZINC000000126687	CN(C)CCNc1cn[nH]c(=O)c1Cl	2.52041905	52.84681032	0.25048575
ZINC000000127526	NC(=O)c1ccccc1NC(=O)c1cccnc1	1.62882086	107.4229769	0.68165817
ZINC000000127708	N/C(S)=N/N=C/c1ccc(-c2ccc(Br)cc2)o1	2.66333488	71.57458947	0.36238809
ZINC000000129220	C[C@H](CC#N)C(=O)c1ccccc1	2.44687744	47.18855749	0.31047954
ZINC000000129359	CC(C)c1ccc(OCC(=O)Nc2cccc(Br)c2)cc1	1.64553854	173.4282173	0.53615282
ZINC000000129425	COc1ccc(OC)c(/C=C/C(=O)Oc2ccc(C)c(C)c2)c1	1.96767751	124.1331617	0.56971236
ZINC000000129793	O=C(Nc1ccc2c(c1)CCC2)c1ccco1	1.83954658	118.6545954	0.64531729
ZINC000000129903	N[C@@H](CC(=O)O)c1ccc(Br)cc1	2.31670854	28.56698453	0.48446181
ZINC000000130216	O=C(Nc1ccccc1C(=O)N1CCOCC1)c1ccccc1F	1.75876324	139.8993026	0.58770581
ZINC000000131265	Cc1nc(COc2ccccc2Cl)sc1-c1ccnc(S)n1	2.69299588	77.13259198	0.3347343
ZINC000000131519	Ic1ccc2ncnc(Nc3ccccc3)c2c1	1.9290758	100.1700585	0.55174953
ZINC000000132258	Cc1onc2c1c(-c1ccccc1)nn(-c1ccccc1)c2=O	2.12675125	58.40637983	0.44667645
ZINC000000132347	N#Cc1ccc(-n2cccc2)cc1	1.96648955	52.91867224	0.86748299
ZINC000000132465	O=c1c2cc(-c3ccccc3)sc2ncn1Cc1ccccc1F	2.06160709	117.609626	0.39426128
ZINC000000132579	O=C(O)[C@@H]1C[C@H]1C(=O)Nc1ccc(Oc2ccc(F)cc2)nc1	2.80130648	99.79105146	0.41888999
ZINC000000133092	CCOC(=O)c1sc2ccc(OC)cc2c1Cl	1.97344007	83.04617201	0.40337302
ZINC000000133117	N#Cc1ccc(C(=S)N2CCOCC2)cc1	2.15505817	62.86411553	0.587867
ZINC000000133120	S=C(c1ccc(Cl)cc1)N1CCCCC1	1.83224439	66.0328665	0.43978453
ZINC000000133719	Cc1ccc(NC(=O)COc2ccc(Cl)c(C)c2)cc1Cl	1.70797227	160.5668253	0.52523844
ZINC000000134089	C=CC[C@@H]1C=C(C)C[C@H](CC=C)N1C(C)=O	4.09333354	-18.13666925	0.24775785
ZINC000000134130	O=C(O)CCC(=O)Nc1ccc(S(=O)(=O)N2CCCCC2)cc1	1.79079074	133.3470841	0.58223615
ZINC000000134413	CNC(=O)Nc1ccc(C(=O)OC)cc1	1.54855076	83.88644025	0.53240661
ZINC000000134523	O=[N+]([O-])C(CO)(CO)c1ccccc1	2.89429435	31.09844574	0.29249635
ZINC000000134528	O=C(O)[C@@H]1C[C@@H]1C(=O)O	2.87977583	-6.52194578	0.39918499
ZINC000000134734	Cc1ccccc1NC(=O)/C=C/C(N)=O	1.91113087	54.00918769	0.47360198
ZINC000000134760	O=C(O)[C@@H]1C[C@@H]2C=C[C@H]1CC2	4.50627611	-22.08289458	0.4149031
ZINC000000135749	Clc1ccc2c(c1)Cc1cc(Cl)ccc1-2	1.87979144	20.05435364	0.56161822
ZINC000000135914	CN1[C@@H]2CC[C@H]1CC(NS(=O)(=O)c1ccc(F)cc1)C2	3.70792609	53.71175665	0.35909673
ZINC000000136125	O=C(c1ccccc1O)c1ccc(O)cc1O	1.88647149	55.61137113	0.45208268
ZINC000000136314	Clc1cc(Cl)c(Cl)cc1Cl	1.47608241	20.50970058	0.88443573
ZINC000000136888	CCC(CC)c1nc2ccccc2c(Nc2ccc(C(=O)O)cc2)n1	2.20134549	74.35610512	0.25279406
ZINC000000137045	O=Cc1ccc(-c2nc3ccccc3s2)o1	2.18868857	73.36239797	0.44275615
ZINC000000137112	NS(=O)(=O)/C=C/c1ccccc1	2.07535275	32.3253846	0.3880931
ZINC000000138037	N#CCC(=O)Nc1cc(C(F)(F)F)cc(C(F)(F)F)c1	2.31226698	76.93357496	0.46499242
ZINC000000138995	CCOC(=O)Nc1ccccc1N1C(=O)c2ccccc2C1=O	1.90799989	75.49660325	0.34136895
ZINC000000139145	COC(=O)c1ccccc1CS(C)(=O)=O	1.85327927	73.54525379	0.4537368
ZINC000000139255	N#Cc1c(F)cccc1NC(=O)c1ccc(Cl)cc1Cl	1.90984251	117.8226792	0.55923367
ZINC000000139433	O=C(O)c1nc(Cl)ccc1Cl	2.0341075	31.44339873	0.35297026
ZINC000000139454	COC(=O)c1ncc(Cl)c(Cl)c1Cl	2.26943568	39.27632441	0.28215563
ZINC000000139549	Cc1cccc(OCc2nc(-c3nonc3N)no2)c1C	2.46094362	96.4396313	0.41982074
ZINC000000139796	O=C(CN1C(=O)c2cccc3cccc1c23)Nc1ccc(F)c(F)c1	1.9806612	136.7168672	0.44176705
ZINC000000139966	CC(=O)N[C@H](C#N)C(N)=O	3.44682413	13.34160358	0.33020062
ZINC000000139992	Cn1cnc2c1c(=O)n(Cc1ccc(Cl)cc1F)c(=O)n2C	2.32305951	90.51308099	0.44407859
ZINC000000139993	O=[N+]([O-])c1ccc(C2OCCO2)s1	2.93781605	26.50495401	0.47908872
ZINC000000140095	Nc1ncnc2ccc(Br)cc12	2.01005604	46.84354455	0.72425738
ZINC000000141169	Cc1nn(C)c(C)c1[N+](=O)[O-]	2.2505355	26.30744405	0.85824339
ZINC000000141253	CN(C)c1cccc(N(C)C)c1CNC(=O)c1ccccc1F	2.16590241	83.34681693	0.43057992
ZINC000000141303	CCNC(=O)C[C@H]1Sc2ccccc2NC1=O	2.64031292	69.61052779	0.32798065
ZINC000000141313	NS(=O)(=O)c1ccc(CNC(=O)NC2(c3ccccc3)CC2)cc1	2.10755864	120.3548282	0.4704429
ZINC000000141408	COc1cc(S(=O)(=O)NCc2cccnc2)ccc1Cl	1.89442486	134.4513504	0.52104874
ZINC000000141655	C[C@@H]1CCCC[C@@H]1NC(=O)c1cc2ccccc2o1	2.66036509	88.01847503	0.39202499
ZINC000000141928	CSc1nc(-c2ccco2)cc(C(F)(F)F)c1C#N	2.58808415	61.42988085	0.37507254
ZINC000000141942	N#CCc1cccc(CC#N)c1F	2.7486436	27.91242359	0.46237151
ZINC000000142127	O=C(c1ccc(Br)o1)N1CCOCC1	2.08706905	74.97072448	0.54112114
ZINC000000142208	O=C(NCC[C@@H]1CC1(Cl)Cl)Nc1ccc(Cl)cc1Cl	2.83943437	90.15941161	0.40871488
ZINC000000142529	O=C(Nc1ccc(S(=O)(=O)N2CCOCC2)cc1)C1CC1	1.79611663	139.885115	0.74375826
ZINC000000142579	O=C1C=C(O)C[C@@H](c2ccccc2)C1	2.66987789	10.31319431	0.34560141
ZINC000000142668	Cc1cc(Br)cc(Br)c1OCC(N)=O	2.13784607	75.48725328	0.36030815
ZINC000000143032	Nc1ccc([C@H]2CC(=O)NC(=O)N2)cc1	2.83985597	-15.5463184	0.32332933
ZINC000000143111	COc1ccc(NS(=O)(=O)C[C@@]23CC[C@@H](CC2=O)C3(C)C)cc1	3.82614588	75.24666086	0.28796557
ZINC000000143162	N#Cc1csc([N+](=O)[O-])c1	2.8952386	31.46013219	0.82766377
ZINC000000143536	O=S(=O)(Nc1ccc(-c2cnco2)cc1)c1ccccc1	1.94073492	124.324619	0.4650026
ZINC000000144757	COC(=O)[C@H](C)n1cnc2scc(-c3ccccc3)c2c1=O	2.66139318	100.4806296	0.38756808
ZINC000000145667	CCOC(=O)c1sc(NC(=O)C=C(C)C)c(C#N)c1C	2.49184381	94.79104006	0.40670872
ZINC000000145801	O=C(O)c1ccc(C(=O)O)s1	2.04527991	11.68061633	0.36412087
ZINC000000145978	COc1ccc(/C=C2/Oc3cc(OCC(N)=O)ccc3C2=O)cc1	2.15201968	139.9767217	0.37121479
ZINC000000146202	CCOC(=O)c1ccccc1NC(=S)NC(=O)C(C)(C)C	2.01148593	116.4378651	0.4105046
ZINC000000146262	Cc1cc(C)n(-c2nc(C)nc3c2cnn3-c2ccccc2)n1	2.33244677	71.88737508	0.48041563
ZINC000000146917	O=C(Nc1ccc(N2CCCCC2)cc1)c1ccc(F)cc1	1.55221903	147.5443869	0.59025389
ZINC000000148556	N#Cc1ccc(NC(=O)c2nccnc2C(=O)O)cc1	2.089532	69.57397674	0.53232483
ZINC000000148718	CSc1nccc(-c2ccsc2)n1	2.40674258	62.6378174	0.44115318
ZINC000000148882	CCOc1ccc(-c2csc3ncn([C@H](C)C(C)=O)c(=O)c23)cc1	2.74860683	112.2465104	0.39348202
ZINC000000148999	CC(C)=CC(=O)Oc1ccc(-c2ccccc2)cc1	1.77845151	79.83934703	0.42247705
ZINC000000149137	CSc1nc(-c2cnccn2)nc(-c2ccccc2Cl)c1C#N	2.55862369	58.08649809	0.33528417
ZINC000000149493	COCC(=O)Nc1nc(-c2ccccc2)c(C)s1	1.86560366	119.2731958	0.52066275
ZINC000000150318	CC(=O)c1sc(NC(=O)C(C)C)nc1C	2.11861241	68.40168767	0.38088913
ZINC000000150630	CC(C)c1ccc(NC(=S)NC(C)(C)C)cc1	1.9110635	86.24463759	0.42385367
ZINC000000151009	Cc1onc(-c2ccccc2Cl)c1NC(=O)NCc1cccs1	2.27223278	113.9601463	0.38160628
ZINC000000151036	COc1ccc(-c2nnc(SCC(=O)N3CCOCC3)n2N)cc1	2.13991173	163.7078277	0.41048989
ZINC000000151526	Cc1ccc(-c2cn3ccccc3n2)cc1C	1.9699344	79.61130565	0.48464626
ZINC000000151624	COc1cc(OC)c2[nH]cc(C(=O)O)c(=O)c2c1	2.17009266	34.23081798	0.54884473
ZINC000000151791	O=Cc1ccc(Cl)c(Cl)c1	1.77799757	36.01277764	0.48382804
ZINC000000152324	COc1cc(N)ncn1	2.37418432	32.49153116	0.38889313
ZINC000000152331	Cc1cc2cc(N)ccc2[nH]1	2.1368053	44.0889881	0.46085354
ZINC000000152388	COc1ccc(OC[C@@H](O)CNS(=O)(=O)c2cccs2)cc1	2.48062941	125.0432011	0.47605848
ZINC000000152532	COc1ccc2c(c1)CCCN2c1nc(Cl)nc(Cl)n1	2.35257167	48.58286001	0.30137436
ZINC000000152540	CC(=O)Nc1cccnc1	1.61413475	53.36808035	0.64096967
ZINC000000152602	Nc1cc(CCC(=O)O)ccc1O	1.93949777	30.92363834	0.39213221
ZINC000000152665	Nc1c(Cl)cc(Br)cc1Cl	2.12576345	27.64676598	0.55181822
ZINC000000152686	Cc1ccc2nc(-c3ccc(C[n+]4ccccc4)cc3)oc2c1	2.27318412	117.8996972	0.36403046
ZINC000000152712	O=C(O)c1ccc(F)c(Cl)c1	1.51660034	22.98068828	0.48679913
ZINC000000152787	CC(=O)Oc1ccc(F)cc1Cl	1.69488627	52.77176876	0.45441667
ZINC000000152857	Cc1cc(N)cc(Cl)c1O	2.16613564	20.92746353	0.29737667
ZINC000000152876	CC(=O)Nc1cc(C)on1	2.0326027	41.39923075	0.4148174
ZINC000000152966	Sc1cc(Cl)ccc1Cl	2.41883378	0.5748146	0.64911415
ZINC000000152967	Cc1ccc(N)c(N)c1C	2.21582736	19.24597	0.33292965
ZINC000000152989	Cc1nc2ccc(Cl)nn2c1C(=O)c1ccc(C)cc1	2.3367353	68.91813042	0.26784685
ZINC000000152995	NC(=O)c1ccc(Cl)cc1	1.29432065	42.22404579	0.63409766
ZINC000000152996	NC(=O)c1ccccc1	1.15921755	37.15313115	0.54335608
ZINC000000153548	N#CCS(=O)(=O)c1ccc(Cl)cc1Cl	2.34110013	55.79636772	0.51914996
ZINC000000153844	O=C(O)c1ccc2nc3ccsc3c(=O)n2c1	2.40060312	36.70759811	0.37875676
ZINC000000153931	CC(=O)N1CCc2ccc(N)cc21	2.07058206	49.35277835	0.65201737
ZINC000000153934	Clc1ccc2cc[nH]c2c1	1.94142799	50.38000655	0.75554935
ZINC000000154092	CN(C)c1ccc(CN)cc1	1.67331111	19.90326318	0.65693461
ZINC000000154095	CC(=O)c1oc(C)nc1C	2.64078712	30.75657363	0.44907122
ZINC000000154109	CS(=O)(=O)c1ccc(C(=O)O)c(N)c1	1.92092674	32.43737422	0.51050922
ZINC000000154523	CC(=O)c1cc(Cl)sc1Cl	2.41093564	33.22098098	0.36915921
ZINC000000154610	COc1ccc(-c2nc3ccccc3o2)cc1N	1.88298821	69.61674606	0.44565172
ZINC000000154653	Nc1cccc2c(N)cccc12	1.80173251	21.03181714	0.48197011
ZINC000000154704	O=Cc1ccc(O)cc1O	2.19312578	24.51959958	0.41210935
ZINC000000154799	C[C@H](N)[C@H](O)c1ccc(O)cc1	2.7273109	16.49179914	0.31217281
ZINC000000155007	CCOC(=O)N1CCNCC1	2.00992986	25.79241267	0.35243086
ZINC000000155749	O=C(O)Cc1ccc(F)cc1Cl	1.71521416	38.79623785	0.51508659
ZINC000000155905	C[C@H](S)C(=O)NCC(=O)O	2.92338967	-7.16171397	0.25873206
ZINC000000156161	O=C(O)c1ccccc1C(=O)Nc1ccc(Oc2ccccc2)cc1	1.59032431	115.4922194	0.56759882
ZINC000000156176	CCOc1cccc2cc(C(=O)O)oc21	1.97563971	67.24692879	0.23859781
ZINC000000156182	CCOC(=O)/C=C(\C)N1CCCC1	2.27436283	27.08070455	0.26386797
ZINC000000156264	CCOC(=O)c1cc(Cl)ccc1Cl	1.51828986	70.4936138	0.52151879
ZINC000000156374	Nc1nc(N)c2ccccc2n1	1.84437052	43.06314723	0.45597539
ZINC000000156414	O=C(O)c1cccc([N+](=O)[O-])c1Cl	1.97320943	23.6876405	0.70280355
ZINC000000156842	O=C(Cc1ccc([N+](=O)[O-])cc1)ON1C(=O)CCC1=O	2.28390013	55.13451353	0.61191689
ZINC000000157168	N#Cc1ccc(N)c(Cl)c1	2.05120783	33.52751552	0.89914341
ZINC000000157195	N#Cc1ccc(F)c(Br)c1	2.01063347	42.05962506	0.91561316
ZINC000000157233	O=Cc1cccc(Cl)c1F	2.14299244	26.23455899	0.30195768
ZINC000000157235	O=Cc1cc(C(F)(F)F)cc(Cl)c1F	2.49631136	20.58547781	0.34808759
ZINC000000157237	O=C(O)c1ccccc1C(=O)N1CCN(c2ncccn2)CC1	1.93762579	80.30247112	0.5705781
ZINC000000157274	N#Cc1ccccc1Cl	1.66091908	34.97406419	0.70041508
ZINC000000157334	CCC(=O)c1ccc(Cl)c(Cl)c1	1.66469733	57.71529975	0.43636909
ZINC000000157402	CC(=O)c1cccs1	2.04128386	36.76139226	0.67635894
ZINC000000157441	CCNC(=O)NCC	1.82366218	27.77143307	0.57138091
ZINC000000157462	O=[N+]([O-])c1ccc(CO)cc1	1.60730188	38.42532922	1.08540308
ZINC000000157560	C[C@H](O)CNC[C@H](C)O	3.10271095	8.18389367	0.49872037
ZINC000000157609	Nc1cc(Cl)cc(Cl)c1	2.02122993	20.42592891	0.57915058
ZINC000000157687	Cc1cc(Br)c(O)c2c1CCC2	2.41909401	20.32528994	0.2821854
ZINC000000157733	Cc1nc([N+](=O)[O-])cn1C	2.67535457	28.30126777	0.66311537
ZINC000000157946	Clc1nc2ccccc2c(Cl)c1Cl	2.00142052	38.28870087	0.42976312
ZINC000000157995	CC(=O)c1cc(C(=O)O)c(N)cc1O	2.18530366	7.72787853	0.25686064
ZINC000000158094	CCOC(=O)c1cn2nc(Oc3ccc(C)cc3)ccc2n1	2.26394973	98.7552612	0.27224279
ZINC000000158097	Cc1ccc(C)c(C(O)(C(F)(F)F)C(F)(F)F)c1	2.41958773	42.0062501	0.31657335
ZINC000000158119	Nc1cccc2nonc21	2.43148634	31.33840848	0.31443628
ZINC000000158455	ON=C1CCSCC1	3.44133442	9.66191336	0.31955339
ZINC000000158486	Cc1noc(C)c1C(N)=O	2.27058889	28.25861294	0.56928174
ZINC000000158487	Cc1noc(C)c1C#N	2.67637801	18.99342867	0.73830395
ZINC000000158586	Brc1ccccn1	1.99418359	32.51248439	0.39850279
ZINC000000158669	OCc1cccc2nonc21	2.36251812	42.93596178	0.26924495
ZINC000000158674	OCc1ccc2nonc2c1	2.3014912	44.14733654	0.18749425
ZINC000000159030	Cc1cc(C(=O)O)c(C)n1C1CC1	2.05114292	26.74210657	0.34482877
ZINC000000159075	Cc1nc(-c2ccccc2)sc1CO	1.9503002	58.34938459	0.39873817
ZINC000000159346	ClC(Cl)=C(Cl)c1nc2ccccc2[nH]1	2.74681076	40.69475459	0.39244837
ZINC000000159364	Clc1c2ccccc2nn1-c1ccc(Br)cc1	1.96494978	58.71569312	0.38545527
ZINC000000159640	N#Cc1cnc(N2CCCC2)nc1N	2.33330559	38.98386702	0.44229103
ZINC000000159757	N=C(NN)N1CCOCC1	3.08089244	9.32862836	0.4790613
ZINC000000159923	NC(=O)c1sccc1N	2.45755108	24.1963227	0.3789751
ZINC000000160004	Cc1csc(C(=O)O)c1	2.25374724	15.18694192	0.30699795
ZINC000000160666	CCOC(=O)[C@@H](C#N)c1ccccc1	2.43393277	54.45811984	0.24174566
ZINC000000160858	COC(=O)[C@H]1CSCC1=O	3.64286987	0.74020215	0.25097549
ZINC000000161014	O=C(Nc1ccc(Cl)cc1)c1cccnc1Cl	1.60415504	106.9853865	0.54947192
ZINC000000161046	CSc1ccc(Cl)cc1	1.55078124	38.48652264	0.91471943
ZINC000000161384	COc1ccc(C2=NC(C)(C)CO2)cc1OC	2.2340453	36.0534734	0.37863029
ZINC000000161412	Cc1c(Cl)cc([N+](=O)[O-])cc1Cl	2.0917892	32.30506722	1.03635733
ZINC000000161630	COc1cccc([N+](=O)[O-])c1C	1.72863195	49.0566486	0.91491198
ZINC000000161710	CCOc1c(Br)cc(Br)cc1C=O	2.28726964	50.53394912	0.28335994
ZINC000000161955	Nc1c2cccnc2sc1C(=O)O	2.19196283	32.18544991	0.34277955
ZINC000000161985	CNCc1ccc(Cl)cc1	1.42851222	24.41269029	0.612419
ZINC000000161987	O=[N+]([O-])c1ccccc1[C@@H](O)CO	2.62473403	40.18576493	0.64336692
ZINC000000162260	CCOC(=O)[C@@H]1O[C@]1(C)C(C)C	3.73637099	2.24773203	0.25796419
ZINC000000162372	Fc1ccc2nc(Cl)c(-c3ccccc3)c(Cl)c2c1	2.01132587	44.35454372	0.42035104
ZINC000000162442	CSc1nc2ccccc2[n+]([O-])n1	2.9133832	39.19155992	0.25419421
ZINC000000162706	CSc1nc(=O)[nH]nc1C	2.97912578	28.71222477	0.36144356
ZINC000000162983	NC(=S)c1cc(Cl)nc(Cl)c1	2.46581148	34.52915184	0.34855563
ZINC000000163340	CCN(CC)CCc1ccncc1	1.88068466	53.65358967	0.61943809
ZINC000000163431	CC(C)[C@](C)(C#N)Nc1ccccc1	2.65587961	44.95331637	0.23336064
ZINC000000163479	N#Cc1ccccc1SCC(=O)c1ccccc1	1.83652371	88.43761784	0.47108481
ZINC000000163507	C/C(=N/c1ccc(Cl)cc1)c1ccccc1	1.7893662	57.60570118	0.38455397
ZINC000000163700	C=CC(=O)O[C@@H]1C(=O)OCC1(C)C	3.40601839	-0.38148013	0.33121673
ZINC000000163734	C[C@@]1(C(=O)/C=C/c2ccccc2)CO1	2.78004401	32.12391673	0.34697803
ZINC000000163970	Cc1ccc2ncoc2c1	2.22104868	22.76910647	0.46955749
ZINC000000164380	FC(F)(F)c1cccc(C(F)(F)F)c1	1.74748828	43.35569491	1.57294079
ZINC000000164486	Oc1cncc(Cl)c1	2.335137	11.16321155	0.33110156
ZINC000000164526	Nc1ccc(F)c(F)c1F	2.14945102	24.21180085	0.43945954
ZINC000000164868	Fc1cc(F)cc(F)c1	1.59599168	19.0351438	0.97210421
ZINC000000164880	Cc1cccnc1N[C@@H]1OC(=O)c2ccccc21	2.73455755	53.13242127	0.35907574
ZINC000000165117	Cc1cc(=O)oc(C(Cl)(Cl)Cl)c1	3.12384578	19.11084282	0.17270862
ZINC000000165197	O=Cc1cc(Cl)sc1Cl	2.97408762	15.20386502	0.3716206
ZINC000000165554	COC(=O)c1cccc(Oc2ccccc2)c1	1.41551179	102.2613904	0.59361896
ZINC000000166657	O=C(O)c1ccnc(Cl)c1	1.87133603	20.31806553	0.27499311
ZINC000000166669	Nc1cc(Cl)cnc1Cl	2.41568955	16.40750685	0.35570599
ZINC000000166728	C[C@H](CO)Oc1ccc(Cl)cc1Cl	2.35179864	54.04006255	0.5623663
ZINC000000166970	NCc1ccsc1Br	2.89061952	9.40619615	0.44292206
ZINC000000166974	S=c1[nH]cc2ccccn21	3.11241632	24.79367995	0.35882906
ZINC000000167109	FC(F)(F)Oc1ccc(I)cc1	1.938068	63.31990876	0.81532357
ZINC000000167112	N#Cc1ccc(OC(F)(F)F)cc1	1.86837601	51.7751162	1.05719438
ZINC000000167563	NOCc1cccc(C(F)(F)F)c1	2.07334656	47.70726095	0.67765679
ZINC000000167619	Cc1c(C)c(Br)cc(C(=O)N2CCCCC2)c1C	2.11608136	57.00463762	0.36427056
ZINC000000167854	NOCc1cc(Cl)ccc1Cl	2.18336649	35.26544548	0.54434795
ZINC000000167858	NOCc1ccccc1C(F)(F)F	2.2138692	36.31640137	0.45521171
ZINC000000167860	COc1ccccc1CON	1.9019656	39.95739058	0.42394551
ZINC000000167968	COC(=O)c1ccccc1OCc1cnc(Cl)s1	2.13604348	106.0271324	0.33119545
ZINC000000168198	C[C@@H](O)c1c(Cl)n(C)nc1C(F)(F)F	3.34781574	19.88961179	0.15250733
ZINC000000168355	COc1ccc(CCC(=O)Nc2ccc(N(C)C)cc2)cc1	1.60627026	165.9853478	0.62652002
ZINC000000168923	O=c1c(Br)c(N2CCCC2)cnn1-c1ccccc1	2.07919999	51.30808901	0.42468004
ZINC000000169388	NOCc1ccc(Cl)cc1	1.80195783	26.29365146	0.46291668
ZINC000000169636	Nc1nc2nccc(-c3cccs3)n2n1	2.58914256	54.77780818	0.42566657
ZINC000000170057	N[C@@H](CC(=O)O)c1cccc(F)c1	2.31545051	30.2030754	0.49709198
ZINC000000170329	Nc1nccc(-c2cccs2)n1	2.15975123	52.77704081	0.65665836
ZINC000000170342	CSc1ccc([C@@H](N)CC(=O)O)cc1	2.48492333	26.69887569	0.46161471
ZINC000000170373	CC[C@H](C)[C@@H](N)CC(=O)O	3.07137634	-1.00305779	0.47422243
ZINC000000171168	CCOC(=O)Nc1cncc(Br)c1	2.05815129	68.58590482	0.34919379
ZINC000000171174	CC[C@H](C)[C@@H]1NC(=S)N(Cc2ccccc2)C1=O	2.93552301	40.35444399	0.25866015
ZINC000000171261	O=C(CNC(=O)OCc1ccccc1)ON1C(=O)CCC1=O	2.22501244	85.62054156	0.31115615
ZINC000000171424	CC(C)(C)c1ccc(SCCc2ccccn2)cc1	1.98744894	107.4462864	0.60907611
ZINC000000172729	COc1ccc(OC)c(S(=O)(=O)Nc2ccccc2Cl)c1	1.72468076	136.8075684	0.57542479
ZINC000000172944	Cc1cc(F)c(F)cc1C(=O)N1CCCCCC1	1.86273789	75.48865705	0.49833184
ZINC000000173082	CCc1cccc(C)c1NC(=O)/C=C/c1ccco1	2.11928484	113.261015	0.38096249
ZINC000000173976	O=C(Nc1ccc(S(=O)(=O)N2CCCCC2)cc1)c1ccco1	1.84564117	157.7653626	0.56015388
ZINC000000174148	O=C(NC(=S)/N=c1\[nH]c2ccccc2s1)c1ccc(F)cc1	2.5846816	111.0303584	0.24926689
ZINC000000174186	COC(=O)CCc1c(C)[nH]c(C(=O)OC(C)(C)C)c1C	2.31381402	78.80857688	0.38562988
ZINC000000177413	COc1ccc(Cc2nnc(N)s2)cc1OC	2.0752185	94.23958705	0.47477301
ZINC000000178482	COc1ccc2c(=O)/c(=C\c3ccc(Cl)cc3)oc3cccc1c32	2.42444618	23.73973739	0.38283111
ZINC000000178534	Cc1cc(C)c(C#N)c(Nc2ccc(Cl)cc2Cl)n1	2.19496788	95.03247945	0.50806446
ZINC000000181043	CCOc1ccc(C(=O)Nc2nccs2)cc1OCC	1.87155871	149.6847813	0.52616262
ZINC000000181075	CCOc1ccc2nc(NC(=O)C(C)(C)C)sc2c1	2.04029569	135.3819824	0.50481594
ZINC000000182883	COc1ccc(CN[C@@H]2CCCC[C@@H]2C)c(OC)c1	2.60881427	78.44946673	0.49032488
ZINC000000182934	Cc1[nH]c(=O)[nH]c(=O)c1/C=C/C(=O)O	2.61867809	10.01671387	0.34423297
ZINC000000183324	O=C(Nn1cnc2ccccc2c1=O)c1ccccc1F	1.99550285	100.5760253	0.35619026
ZINC000000183373	Cc1cc(Nc2ccc(Br)cc2)c2cccc(C)c2n1	1.9147077	104.795866	0.42208008
ZINC000000183479	CCc1cccc(C)c1NS(=O)(=O)c1ccc(NC(C)=O)cc1	1.85104527	141.1064223	0.41710515
ZINC000000184166	O=[N+]([O-])c1cccc(-c2nc(-c3ccccc3)nc3ccccc32)c1	1.90131825	77.46350507	0.65223604
ZINC000000184591	CC1=NN(c2ccc(Br)cc2)C(=O)CC1	2.28758367	33.85575781	0.3424974
ZINC000000185362	O=C(Cc1ccccc1[N+](=O)[O-])c1ccccc1	1.66919461	81.39589379	0.75556417
ZINC000000185799	O[C@H](COc1ccccc1)Cn1cc(Br)cn1	2.49768394	94.55017617	0.40550997
ZINC000000186268	Cc1cc(=O)oc2c1cc(O)c(O)c2CN(CCO)CCO	2.72821182	49.49297673	0.22821725
ZINC000000186796	CC[C@@H](C)NCc1ccc(C(=O)NC)o1	2.6568148	60.7926884	0.23364536
ZINC000000187880	CCN(CC)Cc1ccccn1	1.84299812	54.28919297	0.80541548
ZINC000000189362	Nc1ccc(S(=O)(=O)c2ccc(Cl)cc2)cc1	1.66663581	69.05231087	0.58719756
ZINC000000189443	Cc1cc(C)n(CC(=O)O)c(=O)n1	2.16958455	34.32955566	0.33485698
ZINC000000189801	CCc1cc2c(cc1OC)occ(Oc1ccccc1)c2=O	2.09584643	96.87480529	0.30042063
ZINC000000190709	O=C(O)c1cc2ccc3cccnc3c2[nH]1	2.22526419	46.81309344	0.49084864
ZINC000000191679	CCOc1ccc(N2C(=O)CC(=O)NC2=S)cc1	2.25017266	40.7856248	0.37382477
ZINC000000192531	Cc1ccc(NC(=O)c2c([N+](=O)[O-])cnn2C)c(C)c1	2.13902605	101.3983807	0.54002744
ZINC000000192539	C[C@H](Cc1c[nH]c2ccccc12)NC(=O)c1ccncc1	2.38603698	115.7245195	0.49956146
ZINC000000194037	O=S(=O)(C[C@H]1CC1(Cl)Cl)C[C@H]1CC1(Cl)Cl	4.48141161	4.85940146	0.12908485
ZINC000000194145	COc1ccc(NCN2C(=O)CCC2=O)cc1	2.02914254	58.75585112	0.37408885
ZINC000000196217	O=S(=O)(Cc1ccc(Cl)cc1)c1nc2ccccc2[nH]1	2.08854009	95.87160156	0.41337244
ZINC000000197362	COc1ccc(CN[C@@H]2CC(C)(C)OC[C@H]2Cc2ccccc2)cc1	2.98420374	56.50496599	0.3159009
ZINC000000197755	Cc1cc(N2C(=O)c3cc(Cl)c(Cl)cc3C2=O)no1	2.36963711	26.56328035	0.37074767
ZINC000000198794	O=C(c1cccs1)N1CCCc2ccccc21	1.90740104	91.9995756	0.64254535
ZINC000000199154	CC[C@H](CCC(=O)Nc1nncs1)C(=O)O	2.88571308	49.31595185	0.32487014
ZINC000000199419	CCN(CC)c1ccc(/C=C2\N=C(SC)SC2=O)cc1	2.68399684	82.87007153	0.23313704
ZINC000000199541	CCSC1=N/C(=C/c2cccc(F)c2)C(=O)S1	2.65009639	78.27894736	0.26500228
ZINC000000199785	CCN(CC)C(=O)[C@@H]1CCCN(Cc2ccc(SC)cc2)C1	2.52335372	105.7925375	0.4201794
ZINC000000203741	COc1ccc(C(=O)N2CCC[C@@H](C(=O)N3CCCCCC3)C2)cc1	2.28229085	141.3455274	0.59492196
ZINC000000203767	O=C([C@H]1CCCN(S(=O)(=O)c2ccccc2)C1)N1CCCC1	2.2917517	129.4013984	0.71124635
ZINC000000203938	Cc1ccc(C)c(NC2=NCCOC2)c1	2.66038929	35.62360977	0.31116183
ZINC000000203964	CCn1c(N)c(C(=O)N2CCCCC2)sc1=S	2.51572321	53.90372564	0.32639506
ZINC000000204272	COC(=O)c1cc(-c2ccc(OC)cc2)on1	1.84432812	84.90247596	0.44159851
ZINC000000204347	NC(=O)c1cccc2c3c([nH]c21)CCCC3	2.2314769	58.664238	0.35359699
ZINC000000205770	CSCn1c(C)nc2ccccc21	2.29694495	44.44565521	0.61045716
ZINC000000205883	COc1ccc([C@@H]2C[C@H](c3ccccc3Cl)n3ncnc3N2)cc1	3.34281124	81.35879979	0.22108637
ZINC000000206912	CC(C)[C@H]1Cc2c(C#N)c(N)sc2CO1	3.48828309	25.44704769	0.22923317
ZINC000000207613	O=C1CCCN1CCSC(=S)N1CCCCCC1	2.4884672	68.80450441	0.36445029
ZINC000000208026	CC(=O)Oc1ccc(/C=C2\CCc3ccccc3C2=O)cc1	2.07110797	95.56605037	0.26882291
ZINC000000210500	Cc1ccc(C(=O)c2nc3c(n2O)CCCCC3)cc1	2.54904616	53.06110664	0.25738378
ZINC000000210646	Cc1ccc(C(=O)O[C@H](C)CN2CCCC2)cc1	2.25563162	77.39466213	0.26199943
ZINC000000211300	COc1ccc(S(=O)(=O)Nc2ccccc2C(F)(F)F)cc1	1.7773549	113.4521469	0.4870688
ZINC000000211399	O=C(Nc1cccc(Cl)c1)c1cnc2n(c1=O)CCS2	2.30012632	106.0690584	0.32917359
ZINC000000212311	CCC(CC)C(=O)Nc1c2c(nn1-c1ccccc1C)C[S@@](=O)C2	3.22512738	92.19384092	0.23269032
ZINC000000213160	O=C(COc1ccccc1Cl)N1CCCc2ccccc21	1.8151208	129.2981043	0.51371784
ZINC000000213420	O=C1Nc2ccc(Br)cc2/C1=C/[C@@H]1CC=CCC1	3.258054	28.671642	0.36847835
ZINC000000213530	O=C(O)CN1C(=O)c2ccc(F)cc2C1=O	1.87270948	17.53922545	0.54410825
ZINC000000213819	c1nc2c(ncnc2NC2CCCC2)[nH]1	2.55216081	50.91681949	0.43226265
ZINC000000213933	NC(=O)CSc1nc2c(c(=O)n1-c1ccccc1)SCC2	2.45146131	110.5550323	0.31685452
ZINC000000214091	CSC1=NSC2=NC(=O)/C(=C\c3ccc(C)o3)C(=N)N12	3.2517831	42.16485092	0.20567881
ZINC000000214894	CCOC(=O)c1cc(C)sc1NC(=O)[C@@H]1CC=CC[C@@H]1C(=O)O	3.18573843	66.42166357	0.29624089
ZINC000000216369	Cc1ccsc1CN1CC(=O)N(c2cccc(C)c2)C1=S	2.55672576	52.51670865	0.34932449
ZINC000000217112	Cc1ccc(CNC(=O)CSc2nc3nc(C)cc(C)n3n2)cc1	2.19679977	175.6703672	0.38815285
ZINC000000217463	Cc1nc2ccc(C(=O)N[C@H](C)CCc3ccccc3)cc2nc1C	2.39775084	166.7574437	0.33393252
ZINC000000217505	CCc1ccc(N2C(=O)[C@@H]3CCCN3C2=S)cc1	2.62700447	44.43443205	0.33943503
ZINC000000217951	O=C(O)c1cccnc1SCc1ccccc1	1.72385716	71.59165026	0.44916808
ZINC000000218467	Cn1cc(CCC(=O)N2CCC3(CC2)OCCO3)c2ccccc21	2.8835484	133.6500594	0.38018061
ZINC000000219030	CN(Cc1ccccc1)C(=O)CCN1c2ccccc2OCC1=O	2.00545956	136.3689103	0.43669759
ZINC000000219261	CS(=O)(=O)N1CCC[C@H](C(=O)NCCc2ccccc2)C1	2.27013783	137.2950088	0.46342077
ZINC000000219765	O=C(NC1CC1)[C@@H]1CC(=O)N(C2CCCCC2)C1	2.55781714	71.21521913	0.86462039
ZINC000000220825	COc1ccc(C[C@H](C)NC[C@H]2CCCO2)cc1	2.60985284	81.70095333	0.38694643
ZINC000000221979	Cc1ccsc1[C@H]1C[C@@H](c2ccc(Cl)cc2)Nc2ncnn21	3.7561862	52.01902765	0.22208909
ZINC000000223168	CCOC(=O)C1=CN(C)C=C(C(=O)OCC)C1c1ccccc1OC	2.54366863	36.56213146	0.2884581
ZINC000000223670	Cc1ccc(NC(=O)Cc2nn(C)c(=O)c3ccccc23)cc1F	2.01573384	133.1667321	0.34924356
ZINC000000223787	CCSc1ccc(C(=O)O)s1	2.56882034	23.5854304	0.2750101
ZINC000000224876	O=C(CCC1CCCCC1)NCCc1ccccc1	1.6590407	141.2233985	0.44206321
ZINC000000225130	COC(=O)C(NC(=O)c1ccccc1)=C1C=C(C)OC(C)=C1	2.76624391	24.52996183	0.18372033
ZINC000000225738	O=C(Nc1cccc(O)c1)C1CCCCC1	1.651606	87.31564584	0.5364083
ZINC000000225739	Cc1ccccc1/N=C/c1ccc(O)cc1	1.94774212	59.78149508	0.46556033
ZINC000000226631	CCCc1oc2c(c(=O)c1CC)C(=O)CC(C)(C)C2	3.02626433	30.23734999	0.2339402
ZINC000000226957	CN1CCC[C@H](C(O)(c2ccccc2)c2ccccc2)C1	2.56997065	36.7729331	0.31393673
ZINC000000227556	CC(C)(C)C(=O)N1CCC[C@H]1C(=O)O	2.5015375	20.63524118	0.45173345
ZINC000000227873	S=C(Nc1ccccc1-c1ccccc1)NC1CCCCC1	1.78406868	104.980125	0.39760631
ZINC000000231473	COC(=O)[C@H](C)NC(=O)c1ccc([N+](=O)[O-])cc1	2.20884061	95.32861302	0.65424652
ZINC000000234784	CC(C)[C@H](NS(=O)(=O)/C=C/c1ccccc1)C(=O)O	2.58231944	67.66414387	0.33116406
ZINC000000235761	Cc1ccc(S(=O)(=O)Nc2ccc(Cl)cc2)cc1	1.46136004	115.0781746	0.78871283
ZINC000000236099	CC(C)CNC(=O)C1CCN(Cc2ccc(F)cc2)CC1	1.74370073	117.6090612	0.40876184
ZINC000000236139	O=C1c2ccccc2C(=O)N1c1ccc(Oc2ccc(Cl)cc2)cc1	1.7406897	100.0478356	0.72012929
ZINC000000237698	CC(C)CCn1c2ccccc2nc1CO	1.97697924	84.36163169	0.50277987
ZINC000000238385	COc1ccc(-c2ccnc(=S)[nH]2)cc1	2.10691988	48.08411338	0.32702077
ZINC000000238769	C[C@H](NC(=O)Nc1cccc(Cl)c1)c1ccccc1	1.97323407	139.7555456	0.64796424
ZINC000000240077	C=C(C)C(=O)Oc1ccc(N2C(=O)CCC2=O)cc1	2.18746166	43.32347087	0.3866142
ZINC000000241236	Cc1ccc(CN2CCC[C@@H](O)C2)c(C)c1	2.31847001	64.25611954	0.48408391
ZINC000000241777	Cc1ccc(NC(=O)/C=N/OC(=O)NC2CCCCC2)cc1	2.30165083	89.73975916	0.2997271
ZINC000000242203	COc1cc(C=O)ccc1OC(=O)c1ccc(F)cc1	1.75259574	112.7157701	0.41446851
ZINC000000242385	C[n+]1ccc(/C=C/c2ccc(O)cc2)cc1	2.37126888	55.8917009	0.54557636
ZINC000000242847	Cc1cccc(C)c1OC[C@@H](O)Cn1cnc2cc(C)c(C)cc21	2.72717009	149.1451828	0.36708146
ZINC000000245325	O=C(Nc1ccc(C(=O)N2CCOCC2)cc1)c1cccc(Cl)c1	1.70257193	166.5620034	0.59978468
ZINC000000245699	COc1ccc(-c2cn3c(n2)CCCCC3)cc1	2.04282326	54.64410578	0.33711889
ZINC000000246462	Cc1ccc(/N=C/c2cccc(C(=O)O)c2O)cc1	2.13923269	53.48148696	0.38017643
ZINC000000247188	Cn1c2ccccc2n(CCC(=O)O)c1=S	2.22091771	42.39901282	0.30737724
ZINC000000248714	Cc1c2ccccc2oc1C(=O)N1CCOCC1	1.95633554	90.10212154	0.65519946
ZINC000000248889	COc1oc(-c2ccccc2)cc1C=O	2.44498178	22.40804251	0.18689915
ZINC000000249424	O=S(=O)(Nc1cccnc1)c1cccs1	2.00479967	81.46213488	0.6299042
ZINC000000251273	CCSc1sc(CC)cc1CN(C)C	2.90909152	31.11650556	0.20121795
ZINC000000251439	O=C1NCCN2CCCCC[C@@H]12	2.66322705	-5.48369418	0.61431079
ZINC000000251719	CCC(O)(C#CCN1CCCCC1)CC	2.8166551	31.81470371	0.28750678
ZINC000000251723	C[C@H]1CS(=O)(=O)[C@H](C)CC1=O	4.22016548	-12.99589605	0.39046744
ZINC000000253035	CCc1cc(=O)oc2c(C)c(O[C@H]3CCCCC3=O)ccc12	2.93611874	63.28838706	0.1840048
ZINC000000253742	C[C@H](NC(=O)/C=C/c1ccc(F)cc1)c1ccccc1	2.1348715	131.4274499	0.52282072
ZINC000000253767	COc1ccc(/C=C/C(=O)Nc2nc(C)c(C)s2)cc1OC	2.07751806	149.188896	0.49287896
ZINC000000254161	Cc1ccc(NC(=O)[C@H]2CSCN2C(=O)CC(C)(C)C)cc1	2.69113643	114.9110434	0.46769781
ZINC000000254626	CN(C)Cc1c(N)cccc1O	2.2123906	23.50489487	0.31102728
ZINC000000254868	O=S(=O)(c1ccccc1Cl)C(F)(F)F	2.01646905	47.54657973	0.32328414
ZINC000000255572	CS(=O)(=O)Nc1cccc(F)c1	1.64631656	60.23212014	0.75748303
ZINC000000256644	COC(=O)c1cc2nc(-c3ccccc3)cc(-c3ccccc3)n2n1	2.05731509	82.80943149	0.34978871
ZINC000000256910	O=C(c1ccccc1F)N(Cc1ccco1)C[C@@H]1CCCO1	2.54930912	129.5335435	0.50504234
ZINC000000258369	O=C(Nc1ccc(Cl)cc1F)c1ccc(F)c([N+](=O)[O-])c1	1.8431999	116.553157	0.72613834
ZINC000000258500	CCOC(=O)N1CCC(NC(=O)/C=C/C(=O)O)CC1	2.19536995	68.36960896	0.33927664
ZINC000000258602	O=C(Nc1ccc(Cl)c([N+](=O)[O-])c1)c1cccnc1	1.81642398	119.4136748	0.62656329
ZINC000000258669	COc1cc2ccccc2cc1C(=O)Nc1cccc(C(F)(F)F)c1	1.82613651	169.8273702	0.52599214
ZINC000000258972	CCOc1ccccc1C(=O)Nc1ccc(C)cn1	1.70747971	123.738883	0.37331835
ZINC000000259033	COc1ccc(OC)c(NC(=O)c2cccc([N+](=O)[O-])c2C)c1	1.8079178	141.858336	0.72526841
ZINC000000259265	Cc1nsc2c1ccc1ccccc21	2.27651398	44.86676574	0.37169567
ZINC000000259645	O=C(O)[C@@H]1CCCN(c2nc3ccccc3o2)C1	2.57674069	52.05804176	0.39332617
ZINC000000259922	CCN(CC)c1ccc(/C=N/c2cccc(Cl)c2)c(O)c1	2.40373045	117.0356213	0.3514047
ZINC000000260366	O=C(CSCc1ccccc1F)NC1CCCC1	1.89472548	117.8470151	0.41885108
ZINC000000260909	c1ccc(CCNc2ccncn2)nc1	2.11134543	76.30887827	0.58898398
ZINC000000262414	COc1ccc2noc3c2c1C(=O)c1ccccc1-3	2.27327524	37.86126225	0.32700004
ZINC000000262529	CCS(=O)(=O)N1CCC(C(=O)NCc2cccnc2)CC1	2.04400738	143.2286253	0.4969488
ZINC000000263196	COC[C@@H](C)NCc1ccc(OC)c(OC)c1	2.22841581	87.05080869	0.5361282
ZINC000000263640	CSc1cccc(NC(=S)N2CC[C@H](c3ccccc3)C2)c1	2.50346753	111.5981896	0.32312369
ZINC000000264309	CC(=O)c1cc2c(C)cc(=O)oc2cc1O	2.19976529	53.23243744	0.28018221
ZINC000000264354	C[C@@H]1SC2(OC1=O)C1CC3CC(C1)CC2C3	5.51841777	-20.86590031	0.42015127
ZINC000000264647	COc1cc(S(=O)(=O)N2CCCCC2)c(OC)cc1Cl	1.94642656	102.7940451	0.44741001
ZINC000000266360	O=C(c1ccc(F)c([N+](=O)[O-])c1)N1CCCC[C@@H]1c1cccnc1	2.58093565	101.5538724	0.43334706
ZINC000000266727	O=C(O)CSCc1ccc(F)cc1	1.73663975	56.16984936	0.47593689
ZINC000000267863	Cc1ncc([N+](=O)[O-])n1CC(=O)Nc1cc(C)ccc1C	2.22608734	113.1841107	0.41632704
ZINC000000268622	COc1cc(-c2ccc(C=O)o2)c(OC)cc1Cl	2.19223481	51.35400587	0.28153606
ZINC000000269145	Cn1c(=O)[nH]c2cc(I)cnc21	2.82775275	33.04771698	0.4058926
ZINC000000270673	c1cc2c3cc(-c4ccccc4)cn3ccn2c1	2.42976671	42.23027444	0.41986034
ZINC000000270883	CC[C@@H](C)NC(=O)C1(c2ccccc2)CCCC1	2.4759728	71.43328882	0.41313228
ZINC000000271638	Oc1ccccc1-c1nc(-c2ccccc2)no1	1.79375969	61.14912745	0.91322672
ZINC000000275404	O[C@@H](C#CCN1CCCCC1)c1ccccc1	2.69796658	56.1793405	0.24803214
ZINC000000275606	Cc1ccsc1C1Nc2cccc3cccc(c32)N1	2.68466735	31.97759363	0.24430099
ZINC000000278664	CC[C@@H]1CCCCN1Cc1ccc(OC)c(C)c1C	2.53101065	69.55825558	0.45568338
ZINC000000279394	C=C(C)CN(CC)Cc1cccc(O)c1	2.15829147	56.92076348	0.48242503
ZINC000000279668	C[C@H](C(=O)O)n1cnc2sc3c(c2c1=O)CC[C@@H](C)C3	3.19996341	73.76039248	0.31675113
ZINC000000279858	C[C@@H](CCc1ccccc1)N1CCN(c2ccccc2F)CC1	2.26124514	98.46312953	0.31663286
ZINC000000281105	CC(=O)Nc1cccs1	2.16556155	40.84971757	0.33640345
ZINC000000281466	c1nc2ccccc2n1CCn1cnc2ccccc21	2.05655887	61.75663142	1.02178048
ZINC000000281667	COc1ccc(N(C)C(C)=O)cc1	1.65584151	62.54177588	0.58304618
ZINC000000281675	CC1(C)O[C@H](CO)[C@@H](CO)O1	3.34659953	-1.6935137	0.3800058
ZINC000000281861	Cc1cc([N+](C)(C)C)ccc1N	2.77409193	35.09165084	0.1106258
ZINC000000283588	C[n+]1c2ccccc2sc1CO	2.99103568	38.27468984	0.21066003
ZINC000000283858	Cc1ccc(S(=O)(=O)CC(N)=O)cc1	1.87221697	65.8188895	0.46453531
ZINC000000284227	C[C@H](O)c1nc2ccccc2s1	2.47670481	45.42408643	0.5342089
ZINC000000285217	O=C(O)c1ccc2c(c1)C(=O)N(c1ccccc1)C2=O	1.71470426	42.6440133	0.63090337
ZINC000000285723	O=C(Nc1ccccc1)Oc1ccc(Cl)cc1Cl	1.61232764	98.01998583	0.4256694
ZINC000000288415	Cc1ccc(C(=O)Nc2nccs2)cc1C	1.76313309	104.2503108	0.57325396
ZINC000000288830	COc1ccc(C(=O)Nc2cccc(Cl)c2Cl)c(OC)c1	1.70992983	143.1340021	0.57168946
ZINC000000289307	CC(C)(C)C(=O)/C=C/c1ccccc1O	2.21928158	47.51610408	0.29620459
ZINC000000290093	COc1ccc(C2(C(N)=O)CCOCC2)cc1OC	2.2396173	48.67735712	0.4151206
ZINC000000290511	CCN(CC)C(=O)c1cc2cc(Br)ccc2oc1=O	2.14728652	100.8204901	0.33152466
ZINC000000290534	CC1(C)Cc2c(C#N)c(N)sc2C(C)(C)N1	3.2184276	-3.81866128	0.25547964
ZINC000000292217	O=C(Nc1cccc(F)c1)[C@H]1C[C@@H]1c1ccccc1	2.3994104	97.90421305	0.58946906
ZINC000000293241	Cc1ccc(/N=C/c2cc([N+](=O)[O-])ccc2Cl)c(C)c1	2.24461985	85.73253354	0.72207834
ZINC000000293854	COc1cc(NC(=O)c2ccc(NC(C)=O)cc2)c(OC)cc1Cl	1.74109854	172.2677943	0.56532654
ZINC000000294618	C/C(CC(C)(C)O)=N/Cc1ccccc1	2.43772374	30.82091604	0.32128642
ZINC000000295036	C[C@@H]1C[C@H](O)[C@@H]2CCCC[C@@H]2S1	4.21694482	-12.89020156	0.34229076
ZINC000000295638	CCOc1ccc([C@@H](C)N)cc1	2.00311736	41.76779533	0.56460754
ZINC000000295696	CC(=O)OC[C@@H]1C[C@H]1c1ccccc1	2.65073386	26.39731771	0.31574081
ZINC000000295732	Cc1cccc(C)c1NC(=O)C[C@@H](C)c1ccccc1	2.1323903	114.7623653	0.48467574
ZINC000000296144	COc1cc(C#N)c(Br)c(Br)c1OC	2.47817331	29.52655804	0.57057595
ZINC000000296769	COc1cc(N)c(C)cc1NC(C)=O	1.86441822	47.87715465	0.3620039
ZINC000000297141	O=C(Sc1nc2ccccc2o1)c1ccccc1	2.05279772	65.7896508	0.40335567
ZINC000000297356	CN(C)c1ccc(/C=N/c2ccc(Cl)c(Cl)c2)cc1	2.09732064	99.59954129	0.43339409
ZINC000000297940	CC(C)NC(=O)c1sc2cc(Cl)ccc2c1Cl	2.05511073	94.71903142	0.31097091
ZINC000000298087	CCOC(=O)Nc1nnc(C(C)C)s1	2.24520123	67.54313316	0.50721363
ZINC000000298811	Cc1ccccc1NC(=S)c1ccccn1	1.94426553	64.26280279	0.4618827
ZINC000000298971	COc1cccc(NC(=O)c2cccc(Cl)c2)c1	1.40164076	135.957104	0.63554117
ZINC000000299958	Clc1cc(N2CCOCC2)ncn1	2.19573084	45.57684056	0.6495823
ZINC000000300506	COc1ccccc1C(=O)N1CCN(C(C)C)CC1	1.71308987	108.1061816	0.46587136
ZINC000000300807	Cc1c(Br)c(=O)oc2cc(O)ccc12	2.29961662	32.39656377	0.32740242
ZINC000000300832	O=C(O)c1cc([N+](=O)[O-])c(Cl)cc1Cl	2.02284212	18.49349417	0.65694582
ZINC000000301406	CP(C)(=O)CCC(=O)O	2.99916018	13.60514903	0.26761159
ZINC000000303192	C[C@H](CC(=O)Nc1ccccc1Br)c1ccccc1	2.10945201	127.7413888	0.40769207
ZINC000000304002	COc1cc(C(=O)Nc2ccc(C#N)cc2)c([N+](=O)[O-])cc1OC	1.95020483	140.4063444	0.62017108
ZINC000000304320	COc1ccc(-c2nc(N)sc2C)c(OC)c1	2.1145147	51.01114404	0.5273091
ZINC000000304657	Ic1ccc(O[C@@H]2CCCCO2)cc1	2.59046471	51.78404467	0.33243126
ZINC000000306068	CC(=O)N[C@H]1C(=O)NN[C@@H]1c1ccccc1	3.1914456	6.60425733	0.19192879
ZINC000000306078	CC1=NN(C(=O)CCc2ccccc2)[C@](O)(C(F)(F)F)C1	2.88326977	67.89292973	0.19967652
ZINC000000306456	Cc1ccc(NC[C@H](O)Cn2c3ccccc3c3ccccc32)cc1C	2.45482302	110.6101923	0.26301949
ZINC000000306527	CC/N=C(/S)Nc1ccc(Oc2ccccc2)cc1	2.14677678	70.52717133	0.35262661
ZINC000000306621	S=C(NCCc1ccccc1)NCc1ccc(Cl)cc1	1.64207282	133.9648014	0.53332295
ZINC000000306704	C[C@@H](NC(=O)C1CCCC1)c1ccc(Br)cc1	2.13806965	111.4164978	0.50841798
ZINC000000306706	O[C@@H](COc1ccc2c(c1)CCC2)CN1CCCC1	2.43640284	104.6426984	0.52832982
ZINC000000306894	C[C@@H](O)c1ncc(Cl)n1C	3.37001504	17.03165714	0.24798298
ZINC000000307109	O=C(Nc1ccc2oc(-c3ccccc3)nc2c1)c1ccc(F)cc1	1.75324217	167.6425117	0.53029816
ZINC000000307164	O[C@@H](COc1ccc(Cl)cc1)Cn1cnc2ccccc21	2.36302286	145.7901062	0.46940857
ZINC000000308954	O=C(c1cc2cc(Br)ccc2o1)c1ccccc1	1.86284472	99.22906866	0.38702377
ZINC000000309428	Cc1cc(C)nc(NS(=O)(=O)c2ccc(NC(=O)C3CC3)cc2)n1	2.01144679	150.5672848	0.41611851
ZINC000000309771	O=C(O)c1ccc(CSC2CCCCC2)cc1	1.94327349	50.40762898	0.26774527
ZINC000000310982	Cc1cc(OCC(=O)N(C)C)cc(C)c1Br	2.15048694	69.04562601	0.43926945
ZINC000000311065	COc1ccccc1Cc1nc(-c2ccc(OC)c(OC)c2)no1	1.94253381	137.1450164	0.63373704
ZINC000000311321	c1cn(CCOc2ccc(OCc3ccccc3)cc2)cn1	1.78636392	138.8947301	0.67574848
ZINC000000311375	Cc1cc(OCC(N)=O)cc(C)c1Br	2.11337955	52.10821025	0.39230435
ZINC000000311610	Cc1sc(NC(=O)c2ccccc2C)c(C#N)c1C	1.9955806	103.6706665	0.45111396
ZINC000000312066	Brc1ccc2c(c1)sc1cc(Br)ccc12	2.09734994	35.83609712	0.68639419
ZINC000000313837	Cc1nc2scc(-c3cccs3)c2c(=O)o1	2.62173376	57.09068162	0.4761487
ZINC000000313918	Fc1ccc(-n2c(S)nnc2-c2cccs2)cc1	2.25167401	53.46347069	0.53910396
ZINC000000314272	CSc1nc(NC(C)=O)nn1C(C)=O	2.84377539	34.36598602	0.18623035
ZINC000000315710	COC(=O)/C=C/S(=O)(=O)c1ccc(Br)cc1	2.30788121	53.44916884	0.26938056
ZINC000000316175	CCC(=O)Nc1cc(Cl)ccc1OC	1.51486399	85.99544454	0.58745328
ZINC000000317517	N#Cc1cn(CC(=O)N2CCCC2)c2ccccc12	2.0879281	104.3825207	0.38489584
ZINC000000317669	CCc1ccc(OCC(=O)Nc2ccc(Nc3ccccc3)cc2)cc1	1.62183091	188.8474035	0.53893106
ZINC000000317837	O=C(O)[C@@H]1CC(=O)N(c2cccc(C(F)(F)F)c2)C1	2.45188867	55.08351262	0.62466497
ZINC000000318137	Cc1nnc(NC(=O)C[C@H](C)c2ccccc2)s1	2.40203976	106.2326284	0.44298118
ZINC000000319618	S=C(Nc1ccccn1)c1ccccc1	1.87082927	55.96722362	0.43507719
ZINC000000319665	Cc1ccc(-c2nc3cc(C)ccn3c2NCc2ccccc2)cc1	2.05236272	128.6349644	0.47994774
ZINC000000321012	COc1ccc(S(=O)(=O)N2CCCCC2)cc1OC	1.68360802	112.559194	0.72820911
ZINC000000321810	C=C(C)[C@@H]1CCC(C)=C1CC/C(C)=N/NC(N)=S	3.73958773	10.99421188	0.15279563
ZINC000000321940	O=c1c2cccc3cccc(c4nc5ccc6c7c(ccc(c75)n14)CC6)c32	2.57168077	-1.21998033	0.32799597
ZINC000000324084	O=C(O)c1cc(-c2ccco2)nn1-c1ccccc1	2.04067999	56.56357708	0.46914829
ZINC000000324105	Cn1nc(-c2ccccc2Cl)cc1C(=O)O	2.00231526	43.10865231	0.28485793
ZINC000000324374	Cc1nc(C)c(C(F)(F)F)c2c1C(F)(F)c1ccccc1-2	2.97329664	-12.97785484	0.22772437
ZINC000000325008	CCNC(=O)N1CCC[C@@H](c2nc(-c3ccc(Cl)cc3)no2)C1	2.60522816	118.9123255	0.46875888
ZINC000000326033	Cn1nnc2c3ccccc3[nH]c2c1=O	2.40898178	39.55942422	0.50669652
ZINC000000326350	N[C@H](Cc1cccc2nsnc21)C(=O)O	2.89364168	33.48656587	0.33655111
ZINC000000327896	Cc1occc1C(=O)N1CCC[C@H](C(=O)N2CCOCC2)C1	2.66784841	109.7201553	0.52136124
ZINC000000330043	O=C(O)c1cccc([N+](=O)[O-])c1Br	2.19672301	19.05795715	0.68019402
ZINC000000330895	CC(=O)Nc1ccc(Cl)n[n+]1[O-]	3.4089882	29.66176845	0.2007279
ZINC000000330987	CCOc1ccc(Br)c(Br)n1	2.57594187	34.75472241	0.32491717
ZINC000000331012	Cc1ccc([N+](=O)[O-])c(C)n1	2.13585763	38.59408508	0.90782213
ZINC000000331114	COc1cc[n+](C)c(C)c1	2.78697193	31.21720338	0.36876959
ZINC000000331133	Brc1cc2ccccc2c(Br)n1	2.35953296	30.21082499	0.27560696
ZINC000000331841	N#Cc1ncccc1Br	2.48832647	31.86071437	0.61402526
ZINC000000331937	CC1(C)C[C@@](C)(O)[P@@](C)(=O)O1	4.8591631	-7.69214878	0.32049453
ZINC000000332228	CC[C@@H](C)n1cccc(C=O)c1=S	3.38306414	21.88697745	0.13723493
ZINC000000332484	Nc1ccc2ncsc2c1	2.25607467	44.32952383	0.49412833
ZINC000000332747	O=Cc1sc2ccccc2c1Cl	2.29184563	39.41753029	0.29664947
ZINC000000332777	O[C@H](c1ncc[nH]1)c1ccccc1	2.62978736	50.70941281	0.33425294
ZINC000000332882	Cc1cc(NN)nc2ccccc12	1.92483518	65.87992172	0.30103465
ZINC000000332913	NC(=O)c1cncnc1N	2.37284885	27.59052056	0.45449295
ZINC000000333065	Nc1ccncc1C(=O)O	2.13375655	8.94604508	0.28422961
ZINC000000334119	CC(=O)c1sccc1I	2.75867032	32.77282467	0.39911947
ZINC000000334209	C[C@@H](Sc1cscc1Br)C(=O)O	3.46616675	19.84960791	0.18857565
ZINC000000334277	COC(=O)c1csc(/C=C/[N+](=O)[O-])c1	2.90582674	38.23631168	0.32112385
ZINC000000334462	c1cc2c(cnc3cccnc23)s1	2.33831904	38.91299368	0.53043139
ZINC000000334562	O=[N+]([O-])c1scc2cnc3cscc3c21	3.47581505	8.54860231	0.31662409
ZINC000000334595	Brc1cc2c3ccsc3ncc2s1	2.82058226	28.43142267	0.36835603
ZINC000000335025	C[n+]1ccc(C(=O)O)cc1S	3.18413562	0.72588679	0.18762642
ZINC000000335481	CC(C)C(=O)Nc1ccccc1C(N)=O	1.58541504	77.85790654	0.52240171
ZINC000000335494	NC(=O)N1CCCCC1	1.80680216	27.44932266	0.50853643
ZINC000000335543	O=Cc1c(Cl)ncnc1Cl	2.77179244	14.61529715	0.20919353
ZINC000000335545	Cc1nc(C#N)c(N)o1	3.11066839	16.60526823	0.33723142
ZINC000000335673	Cc1ccc(Cl)cc1NC(=O)c1ccccc1Cl	1.45375573	118.0225857	0.62672923
ZINC000000336079	COc1cc(C=O)ccc1OCC(=O)NCc1ccccc1	1.71535852	162.2078376	0.49208721
ZINC000000336123	NC(=S)N/N=C/c1ccc(N2CCCC2)cc1O	2.38663172	69.17428777	0.2919829
ZINC000000336234	O=C(O)/C(=C/c1ccccc1)c1cccs1	1.99171871	48.92767884	0.48205532
ZINC000000336413	CNc1nc2ccccc2o1	2.13754841	39.43561559	0.52239571
ZINC000000336824	COC(=O)[C@@H](C)Cc1c[nH]c2ccccc12	2.38410693	82.95149129	0.59568099
ZINC000000337689	O=C(Nc1nccs1)[C@@H](Sc1ccccc1)c1ccccc1	2.39890927	132.9332438	0.47826379
ZINC000000337734	Oc1cccc(-c2cn3cc(Cl)ccc3n2)c1	2.1635771	71.06797211	0.38042073
ZINC000000337826	CNc1nccnc1C#N	2.69786827	24.23679562	0.50006189
ZINC000000337849	Cc1cc(-c2ccccc2)n(-c2cc(N3CCOCC3)ncn2)n1	2.28375046	80.29515162	0.41882075
ZINC000000338603	COc1ccc(C(=O)NC2=NCCS2)cc1	2.04159496	69.03321664	0.31222753
ZINC000000338995	Cc1cccc(C)c1NC(=O)c1nc2ncccn2n1	2.30490932	96.07295719	0.32753823
ZINC000000339017	O=C1C[C@@H](S(=O)(=O)c2ccccc2)[C@@H](c2ccoc2)O1	3.41322134	24.59597066	0.16457698
ZINC000000339038	NC(=O)Cc1nsc2ccccc21	2.40716407	38.99052361	0.30800775
ZINC000000339109	Cc1csc2ccc(CC#N)cc12	2.45953996	38.05807995	0.45979185
ZINC000000339420	O=C(O)CSCC(=O)N1CCCCC1	1.97912674	45.97108722	0.49466172
ZINC000000340189	CC(=O)C1=C(C)NC(=S)N[C@@H]1C	3.25314339	11.46677523	0.1743658
ZINC000000340918	C[S@@](=O)c1ccc(OCC(=O)O)cc1	2.52150269	31.81958848	0.22259023
ZINC000000340940	CCNc1c(C(=O)CC#N)c(=O)n(C)c(=O)n1C	2.91283114	32.01414353	0.35518541
ZINC000000341078	CCOC(=O)C[C@H]1CC(=O)OC1(C)C	3.18698823	8.33957291	0.24858806
ZINC000000342910	C[C@@H](NC(=O)[C@H]1CC(=O)N(c2ccc(F)cc2)C1)c1ccccc1	2.52118961	143.1680414	0.46195601
ZINC000000343686	COc1cnc(-c2cnc(OC)nn2)nn1	2.99867122	23.36164505	0.21684548
ZINC000000344831	CC(C)=C1C(=O)NN(c2cccc(Cl)c2)C1=O	2.52529902	23.97913011	0.36757146
ZINC000000345657	Nc1c(Br)cc2ccccc2c1Br	2.18737821	34.34067282	0.45158081
ZINC000000345664	CC[C@H](C)N(C)c1ccc(NC(C)=O)cc1	2.3469367	68.97275861	0.38817702
ZINC000000346308	NCCc1ccccc1Sc1ccccc1	1.84179528	47.65404606	0.43733721
ZINC000000347091	CCN(CC)C(=O)Oc1ccc2c(c1)occ(-c1ccccc1)c2=O	2.19351949	115.890866	0.32965111
ZINC000000347230	Oc1cccc(CN2CCCCC2)c1	1.61705544	60.54021648	0.6050505
ZINC000000347395	NC(=O)Cc1cccs1	2.06630678	43.36958669	0.56235509
ZINC000000347875	COc1ccc2c(c1)C(=O)Cc1ccccc1S2	2.18382519	24.16160559	0.35794898
ZINC000000347968	O=[N+]([O-])c1ccc(-c2nc3ccccc3s2)cc1	1.77618643	88.74690256	0.77948756
ZINC000000347972	Nc1cnn([C@@H]2CCCO2)c(=O)n1	3.37129085	-0.35253697	0.28889947
ZINC000000348073	CN1C(=S)S[C@@H]2c3ccccc3CCN21	3.5851446	0.65703574	0.35370929
ZINC000000348433	Cc1cccc(C(=O)Nc2scc(-c3ccccc3)c2C(=O)O)c1	1.87733235	100.4100309	0.39547324
ZINC000000348902	Cc1ccc(-c2nc3n(C)c4ccccc4n3c2CCC(N)=O)cc1	2.44652578	75.23970683	0.30877728
ZINC000000349373	CN(C)CC(=O)Nc1ccccn1	1.84215129	59.71147092	0.38429131
ZINC000000349517	c1ccc2c(c1)nnn2CN1CCCC1	1.95823466	65.10715493	0.43304744
ZINC000000349877	O=C(O)c1cc2ccc3ccccc3c2oc1=O	1.97697561	28.39064744	0.3540974
ZINC000000350030	Cc1sc(N)nc1-c1cccs1	2.4128488	41.80365431	0.6583944
ZINC000000351670	O=C(NCN1CCCCC1)c1cnccn1	2.23559168	45.69582246	0.36876941
ZINC000000352196	c1coc(-c2nc(-c3ccccn3)no2)c1	2.16799655	70.08501982	0.59353773
ZINC000000353303	N#C/C(=N/Nc1ccccc1C(=O)O)C(=O)c1ccc(Cl)cc1	2.24120828	61.09595528	0.26241546
ZINC000000353432	CC(=O)/C(C#N)=N/Nc1ccc(C)cc1	2.33631924	54.61008576	0.23269527
ZINC000000355118	CN(C)C(=O)/C(=C/c1ccc([N+](=O)[O-])cc1)NC(=O)c1ccccc1	2.11879438	112.0519112	0.46285876
ZINC000000355166	O=C1C[C@@H](c2ccccc2C(F)(F)F)c2ccccc2N1	2.59484891	26.58857582	0.45174268
ZINC000000355703	Nc1ccccc1-n1ccnc1	2.14128837	35.31964963	0.58851719
ZINC000000356079	O=C(Nc1ccc(Cl)cc1Cl)c1csc2ccccc12	1.86250527	128.5217718	0.47617032
ZINC000000358124	Cc1ccc(NC(=O)Nc2ccccc2)cc1F	1.46086158	115.8799276	0.54099682
ZINC000000360237	CCOC(=O)c1ccc(NCc2cccc(OC)c2OCC)cc1	1.82072602	140.9778207	0.37706606
ZINC000000360514	Cn1nnnc1NCc1ccc(Cl)c(Cl)c1	2.20607155	91.72565389	0.33060261
ZINC000000360547	CCn1nnnc1NCc1ccc(SC)cc1	2.28043581	93.82241373	0.34818182
ZINC000000361811	COCC(=O)N[C@@H](C)c1ccccc1	1.96056472	88.97051437	0.53597423
ZINC000000362097	Cc1ccc(NC(=O)c2cccc(F)c2)c(C)c1	1.45818096	119.2231839	0.74789525
ZINC000000362599	O=C(NC[C@H]1CCCO1)c1ccncc1	2.33284143	84.52669607	0.5121971
ZINC000000363401	Cc1ccc(OC(=O)COc2ccccc2)cc1	1.4718027	114.454406	0.44824338
ZINC000000363438	O=C(Nc1cccc2nsnc21)c1ccccc1F	1.99381202	110.222879	0.47446683
ZINC000000363462	CCOC(=O)c1ccccc1NC(=O)COC	1.59503352	112.5115119	0.5086855
ZINC000000363473	COCC(=O)Nc1c(C)cc(C)cc1C	1.76671312	81.04322627	0.56774538
ZINC000000363486	CCC(=O)Nc1c(C)cccc1C	1.56622524	64.86016923	0.4363685
ZINC000000363862	CCS(=O)(=O)Nc1cccc(O)c1	1.94037997	60.30252455	0.39751283
ZINC000000364086	COc1ccccc1C(=O)N[C@@H](C)CC(C)C	2.11516029	94.51927252	0.4375435
ZINC000000364528	Cc1ccc(O[C@H](C)C(=O)Nc2nccs2)cc1	2.28825424	121.6950885	0.45769119
ZINC000000364639	COC(=O)c1ccc(NC(=O)[C@@H](C)Oc2ccc(C)cc2)cc1	2.03437962	167.8766212	0.57204653
ZINC000000364704	CC(=O)Nc1ccc(NC(=O)[C@@H](C)Oc2ccccc2C)cc1	2.09123756	149.5411585	0.5042475
ZINC000000365495	COC(=O)c1cc(NC(=O)C2CCCC2)ccc1O	1.77707739	105.4733412	0.56666151
ZINC000000366436	O=C(Nc1ccc(Cl)cn1)c1cccc([N+](=O)[O-])c1	1.83061759	111.7751402	0.58968229
ZINC000000367567	CCC(=O)Nc1ccc(N)cc1C	1.68144898	68.20013646	0.39358827
ZINC000000368337	O=C(Nc1nccs1)c1ccc(Br)o1	2.22410443	84.84167943	0.43933099
ZINC000000368976	CCOC(=O)c1scnc1C	2.20809572	44.47348446	0.55584605
ZINC000000369588	C[C@@H](NC(=O)NC1CCCCC1)c1ccccc1	2.11225814	114.6776408	0.59457426
ZINC000000369796	Cc1cccc(NC(=O)CCCC(=O)Nc2cccc(C)c2)c1	1.64293977	104.1887721	0.60946179
ZINC000000371419	CCc1ccc([C@@H](C)NC(=O)c2ccc(C)c(C)c2)cc1	2.04331035	146.3603271	0.49926981
ZINC000000372381	CCC(=O)c1ccc(OCC(N)=O)cc1	1.68404719	89.75784505	0.49572097
ZINC000000373185	CCC[C@H](C)C(=O)Nc1ccccc1F	2.1029315	75.70946917	0.38753873
ZINC000000374949	CCn1cc([C@@H](C)NC(=O)Cn2cc([N+](=O)[O-])cn2)c(C)n1	2.9994072	108.6294873	0.36720797
ZINC000000375438	CCOc1cc(C=O)ccc1OCC(=O)Nc1ccccc1	1.72706841	155.7097925	0.49504079
ZINC000000376432	O=C(NCc1cccs1)c1ccc([N+](=O)[O-])cc1	1.77112674	122.3067901	0.66740884
ZINC000000376853	CN(C)c1nc(SCC(N)=O)nc(N2CCOCC2)n1	2.55101937	69.95040312	0.28387227
ZINC000000377151	Cc1cc(C)n(C[C@@H](C)C(=O)O)n1	2.66474011	36.13463336	0.42681846
ZINC000000377354	N#Cc1cc2c(nc1SCc1ccncc1)CCCCCC2	2.39799862	130.9608478	0.3749996
ZINC000000378290	N#CCC(=O)Nc1cccc(Br)c1	1.94135898	79.96369638	0.50500793
ZINC000000379146	COc1ccc(NC(=O)CSc2ccc(C)cc2)c(OC)c1	1.69836951	176.8717601	0.50667154
ZINC000000380114	CCOC(=O)c1nn(C)cc1Br	2.33496368	43.14503227	0.38737054
ZINC000000382526	CC(C)NS(=O)(=O)c1ccc(Br)s1	2.26727323	63.43355726	0.42730407
ZINC000000382536	CCc1ccc(OCC(=O)NCc2cccnc2)c(Br)c1	1.88604439	173.7831593	0.42007502
ZINC000000382740	COc1ccc(CSCC(=O)Nc2ccc(F)c(F)c2)cc1	1.76921715	175.2606704	0.47287065
ZINC000000382783	CSc1ccccc1C(=O)Nc1ccccc1Br	1.73945434	122.6905214	0.54176202
ZINC000000382904	COC(=O)c1ccc(CC#N)cc1	1.71700898	70.13455997	0.52014406
ZINC000000383350	CC(=O)Oc1cc(=O)oc2c3cccc4c3n(c(=O)c12)CC4	2.66931765	35.77653616	0.27501958
ZINC000000383488	CC[C@@H](C)NC(=O)c1cccc(C)c1	1.93310309	85.64644838	0.51654568
ZINC000000383574	O=C(Nc1ccc(Cl)cc1)C1CCC1	1.37993266	84.29432171	0.64426759
ZINC000000383617	Cc1ccnc(NC(=O)c2ccc(Cl)cc2Cl)n1	1.9238022	94.90045488	0.41722686
ZINC000000383633	Cc1ccc(C)c(OC(=O)C2CC2)c1	1.81119354	71.39220247	0.35646149
ZINC000000385509	Cc1nnsc1C(=O)Nc1ccc(C(F)(F)F)cc1	2.10796877	97.13056818	0.43980125
ZINC000000385571	COC(=O)c1ccccc1NC(=O)c1cnoc1C	2.00596476	93.7916413	0.40014887
ZINC000000386128	CC(C)(C)C(=O)CS(=O)(=O)c1ccc2ccccc2c1	2.09739272	91.02258196	0.30271392
ZINC000000386414	CC(=O)c1nn(-c2cccc(C)c2)c2nc3ccccc3n12	2.47242226	69.76186484	0.34890753
ZINC000000386799	COC(=O)/C=C/C(=O)Nc1ccc2c(c1)OCO2	2.10186248	89.12859463	0.50287233
ZINC000000386976	Cc1csc2cc(C)c(C)c[n+]12	3.56577792	23.98222072	0.19024083
ZINC000000386982	Cc1cccc2[n+]1CC(C)=NN2C	3.71159744	8.62650038	0.1939242
ZINC000000387754	Cc1cc(C)n(C(=O)CCC(=O)c2ccccc2)n1	2.03219408	87.34877173	0.35484992
ZINC000000388043	N#CCc1ccc(F)cc1	1.72547266	42.7681124	0.7131557
ZINC000000388071	CCC[C@H](C)C(=O)O	2.34813602	10.45195626	0.40509132
ZINC000000388108	Cc1cc(Br)c(C)cc1Br	2.02932499	27.47800242	0.76131628
ZINC000000388196	CCN1CCCC(=O)C1	2.29845693	3.0263756	0.35313469
ZINC000000388300	Cc1ccc(C#N)cc1Cl	1.76615142	41.93412625	0.85507312
ZINC000000388355	C[C@H](O)C[C@H](C)O	3.22058967	11.01605892	0.57305842
ZINC000000388362	N#Cc1cccc(C(=O)O)c1	1.65694957	24.48671501	0.68915886
ZINC000000388403	CC1(C)CC(N)CC(C)(C)N1O	3.13545079	-19.91280044	0.3880888
ZINC000000388533	Fc1cccc(F)n1	2.33892581	17.01812223	0.35769705
ZINC000000388596	CC(C)(CC(=O)O)C(=O)O	2.2019386	5.5481269	0.36087722
ZINC000000388619	CC1(C)[C@@H]2CC[C@@H](C2)[C@]12COC(=O)N2	5.49696361	-28.07195517	0.27866246
ZINC000000388676	COc1ccccc1F	1.20415108	41.5055693	0.70955988
ZINC000000389276	C=C[C@@H](C)NC(=S)NN1CCOCC1	3.58297892	22.07896113	0.25145442
ZINC000000389319	CCCC(=O)c1ccc(N)cc1	1.65054436	48.28098168	0.44461202
ZINC000000389488	CC(C)OC(=O)c1cccnc1	1.75971918	62.56829157	0.48075791
ZINC000000389535	C[C@H]1CCCC[C@H]1C(=O)O	2.71859623	-0.23410337	0.4295647
ZINC000000389537	C[C@H]1CCCC[C@@H]1C(=O)O	2.71859623	-0.23410337	0.4295647
ZINC000000389548	N#Cc1cc(F)c(F)c(F)c1	2.15879927	26.2685796	0.9854005
ZINC000000389558	CO[C@H]1CCC[C@H](C(=O)O)C1	2.83102207	14.50547691	0.53915027
ZINC000000389581	CO[C@H](CO)c1ccccc1	2.3211972	37.61883124	0.36460207
ZINC000000389602	COc1cccc(F)c1O	1.71252578	31.85650092	0.57667849
ZINC000000389622	NCCc1cccc(Cl)c1	1.58151222	29.3572199	0.60622165
ZINC000000389638	CC(C)c1cccc(C(=O)O)c1O	1.87361894	23.96144076	0.3005515
ZINC000000389662	N#Cc1ccc(O)cc1Cl	2.04201296	25.56306098	0.57818784
ZINC000000389749	Nc1cc(F)c(F)c(C(=O)O)c1F	2.44749709	1.52201007	0.24152819
ZINC000000389755	C1CCC2(C1)OCCO2	2.95600287	18.74658716	1.17525765
ZINC000000389789	Fc1ccc(I)c(F)c1	2.02067608	41.41878582	0.93268613
ZINC000000389865	COC(OC)c1ccccc1	1.91399388	27.24273549	0.43117255
ZINC000000390125	Cc1ccc(-c2csc3ncn(N)c(=O)c23)cc1	2.33065524	72.19205817	0.49747437
ZINC000000390432	CCc1cc(Br)ccc1-[n+]1cc(=O)o[nH]1	3.25070894	41.03851126	0.32229896
ZINC000000390469	CC1(C)CC(=O)C2=C(C1)NC(=O)N[C@@H]2c1ccc(O)cc1	2.923613	25.07485372	0.26214175
ZINC000000390998	Cc1cc(C(=O)O)cc(C)c1C(=O)O	1.83254212	6.85981988	0.23701464
ZINC000000391040	Cc1c[n+]2c(nc(C)cc2C)s1	3.58482268	24.27979097	0.18037247
ZINC000000391064	CC[C@H](C(=O)Nc1ccc(C)cc1)N1C(=O)c2ccccc2C1=O	2.34114965	84.32244719	0.35571828
ZINC000000391310	CC12CC(O)CC1(C)CC(O)C2	3.49190502	-6.53432836	0.46091015
ZINC000000391377	NC(=O)COc1ccccc1Cl	1.55048282	65.53916534	0.58367487
ZINC000000391780	Cc1cc(C)[n+](C)c(=O)n1C	3.11241407	20.5602752	0.24003615
ZINC000000391786	CC[C@H](C)CC(=O)OC	2.44182205	31.33344223	0.43883686
ZINC000000391963	Cc1ccc(S)c(S)c1	2.75576262	-5.10825297	0.29139678
ZINC000000392143	COC(=O)c1c(Cl)cnn1C	2.35213455	32.93621736	0.36090318
ZINC000000392252	CC(C)Oc1ccc(COc2ccc(CC(=O)O)cc2Cl)cc1	1.83014626	116.0652516	0.44311365
ZINC000000392287	Cc1ccc([C@@H](C)CC(=O)O)cc1Br	2.45587388	43.89724525	0.29101116
ZINC000000392567	O=C(O)[C@@H]1CCCC[C@H]1O	2.89396034	-1.80291464	0.42838804
ZINC000000392601	C[C@@H](O)c1cccc[n+]1C	3.51055192	26.87191833	0.18240566
ZINC000000392642	Cc1cc(C)c(CS)cc1CS	2.99665839	5.1451231	0.24610792
ZINC000000392989	COC(=O)c1cccnc1C(=O)OC	1.93426399	45.89746362	0.50789191
ZINC000000393068	Cc1nc(C)c(CO)c(C)c1CO	2.59455152	18.2768508	0.34931317
ZINC000000393149	CCC(=O)Oc1c(C(C)(C)C)cc(OC)cc1C(C)(C)C	2.30832311	40.63832693	0.28373504
ZINC000000393232	CCCC(O)(CCC)C(=O)CC	2.90238325	18.01758471	0.24615145
ZINC000000393268	CC(C)(C)C(=O)Nc1cccc(Br)c1	1.75516458	85.06168546	0.58752762
ZINC000000393303	CCOC(=O)[C@@](C)(CC)c1ccccc1	2.478527	52.60831072	0.36447599
ZINC000000393403	Cc1ccc([C@H](O)C(=O)c2ccccc2)cc1	2.05702638	66.3336062	0.31717727
ZINC000000393600	C[N+](C)(C)C[C@H](O)CC#N	3.7805109	24.5796269	0.41229093
ZINC000000394135	CCC[C@@H](C)[C@@H](C(=O)O)c1ccccc1	2.74410101	38.90842974	0.28769241
ZINC000000394194	Cc1c(Cl)ccc(Cl)c1Cl	1.81982203	26.45990014	0.55803212
ZINC000000394259	C[C@@H]1CCC[C@H](C)N1C=O	3.67460136	-11.05846676	0.36464394
ZINC000000394373	C=C[C@@H](C)OC(C)=O	3.21180371	0.8593515	0.32102506
ZINC000000394377	Cc1c(O)cc(O)cc1O	2.23189422	14.73802301	0.40053624
ZINC000000394398	N[C@@](C(=O)O)(c1ccccc1)C1CC1	2.73371686	20.08574397	0.16869606
ZINC000000394519	C/C=C/[C@H]1OC[C@H](C)O1	4.32760144	-26.33761983	0.39710719
ZINC000000394541	CC(=O)OC1(C#N)CCCCC1	2.79906184	12.986058	0.38323024
ZINC000000394607	Fc1ccc(-c2ccc(Br)cc2)cc1	1.32167097	63.32525522	0.94745585
ZINC000000394609	C[C@H](O)c1cccc(Cl)c1	2.05612628	44.94670099	0.50293838
ZINC000000394653	O[C@H]1CCC[C@H](O)C1	2.99850419	4.02572374	0.69684949
ZINC000000394768	CCOc1ccc(N)cc1N	1.82347264	39.24373823	0.46159955
ZINC000000394804	CC1=C[C@@H](C)S(=O)(=O)C1	4.34459663	-13.98138371	0.20339435
ZINC000000394911	NC(=O)Cc1ccccn1	1.84081112	47.69935435	0.61878232
ZINC000000395037	O=C(Nc1ccccc1)OC1CCCCC1	1.65786533	79.98038319	0.30954813
ZINC000000395057	CNC(=O)Nc1cccc2ccccc21	1.57679251	84.99994218	0.43453294
ZINC000000395464	O=C(NCc1ccco1)Nc1cc(Cl)ccc1Cl	1.83712674	132.4564329	0.62329239
ZINC000000395583	COC1(OC)CCCC[C@H]1O	3.4023311	-3.31438376	0.26574285
ZINC000000395608	CCC1(CO)COCOC1	3.11750068	5.40843171	0.29652074
ZINC000000395894	O=C(O)[C@H]1CCC(=O)N1Cc1cccc(Cl)c1	2.45074085	44.52702107	0.38735683
ZINC000000395903	COc1ccc(CN[C@H](CCC(=O)O)C(=O)O)cc1	2.19115645	54.3184251	0.34309254
ZINC000000396114	CC(C)(C)[C@H]1COC(=O)N1	3.49263338	-11.86821855	0.25017791
ZINC000000396143	Cc1ccc(S(=O)(=O)CCO)cc1	1.7882147	62.87262198	0.61531837
ZINC000000396236	COC(=O)[C@@H](C)CSc1ccccc1	2.32603928	75.27732897	0.40901841
ZINC000000396390	COC(=O)Nc1ccc(C)c(Cl)c1	1.6132903	72.88868379	0.41176346
ZINC000000396392	CC(C)NC(=O)Nc1cccc2ccccc21	1.59624831	106.9297961	0.4425438
ZINC000000396450	O=C(Nc1ccc(Cl)c(Cl)c1)Oc1ccccn1	1.91731769	87.38589961	0.45672358
ZINC000000396471	O=C(NCc1ccco1)Nc1cc(Cl)c(Cl)cc1Cl	1.99301208	123.1471788	0.54967428
ZINC000000396668	CC(C)CNC(=O)Nc1ccccc1Cl	1.60028471	102.91762	0.44337344
ZINC000000396801	Cc1cc(Cl)sc1Cl	2.67296547	18.02367302	0.50691711
ZINC000000397178	CCc1cccc(CC)c1NC(=O)NC	1.92455826	66.58726392	0.32281953
ZINC000000397208	OCC1(CO)CCCO1	3.33613755	-0.59835481	0.38037098
ZINC000000397308	Cc1cccc(C)c1NC(=O)OC1CCCCC1	1.90585796	72.37406094	0.26737613
ZINC000000397417	NC(=O)Cc1ccccc1O	1.77766034	44.14689181	0.45952199
ZINC000000397488	CC(CO)(CO)Cc1ccccc1	2.14781283	41.55462891	0.28866878
ZINC000000397552	CSc1cccc(NC(=O)Nc2cccc(Cl)c2)c1	1.72377202	117.8183343	0.58770771
ZINC000000397578	CCNc1ccc(Cl)cc1	1.44037047	36.42599123	0.43255445
ZINC000000397695	Cc1c2c(c(Cl)cc1Cl)SCC2=O	3.03794876	-14.23127943	0.18103516
ZINC000000397796	C[C@@H](C(=O)O)[C@H](C)c1ccccc1	2.55327182	29.64586012	0.29526047
ZINC000000397808	C[C@@H]1CCO[C@@](C)(CO)O1	3.92850905	-9.14601029	0.32888884
ZINC000000397939	COc1cc(N)c(C)c2c(C)ccnc12	2.39567533	23.25221958	0.35418991
ZINC000000397980	COc1ccc(C)cc1NC(=O)NC(C)C	1.64816028	100.6499561	0.57800687
ZINC000000398384	CNC(=O)Oc1ccc(Cl)cc1Cl	1.89452942	56.87373126	0.48986902
ZINC000000398397	Cc1ccc(NC(=O)N(C)Cc2ccco2)cc1Cl	1.96011832	136.89177	0.52768766
ZINC000000398727	COc1ccc(Cl)cc1NC(=O)Nc1cc(F)ccc1F	1.74053938	132.9467593	0.61996846
ZINC000000399152	O=CNc1cc(F)cc(F)c1	2.23794803	16.43087536	0.35724399
ZINC000000399488	CSc1cc(N)nc(N)n1	2.82335142	19.4087254	0.32024274
ZINC000000399604	C[C@H](OC(=O)Cc1ccccc1)c1ccccc1	2.0092401	93.62033782	0.3419989
ZINC000000399835	C=CC[C@H](NC(C)=O)C(=O)O	2.69502868	5.50943259	0.54640349
ZINC000000399952	Brc1ccc(Sc2ccccc2)cc1	1.61696089	70.64816612	0.83470711
ZINC000000399965	COc1cc(Br)c(Br)cc1OC	1.82641175	31.68988809	0.78729389
ZINC000000400084	CCOc1cccc2cccnc21	1.61780331	73.26434172	0.64641226
ZINC000000401292	Nc1ccccc1C#Cc1ccccc1N	2.20270098	19.98033594	0.41876748
ZINC000000401410	CCN(CC)C(=O)C=C(C)C	2.34465968	26.69663831	0.4107867
ZINC000000401521	O=C(Nc1cc(Cl)ccc1Cl)C1CC1	1.55037573	85.97425688	0.6808292
ZINC000000401526	COc1ccc(NC(=O)N2[C@@H](C)CCC[C@@H]2C)cc1	2.59431466	73.47146425	0.35507444
ZINC000000401632	C[N+](C)(C)Cc1c[nH]c2ccccc12	2.33638946	61.88129329	0.75117525
ZINC000000401957	COC(=O)[C@@H]1CCCC[C@@H]1C(=O)O	2.7087127	9.86328206	0.47626064
ZINC000000402091	CC(=O)Nc1ccc(C)c(Br)c1C	2.00155333	42.36268818	0.46866272
ZINC000000402138	CC(C)(C)NC(=O)c1cccs1	1.96933868	59.90904765	0.5287855
ZINC000000402140	COc1ccc(NC(=O)CSCc2ccccc2)cc1	1.5246097	167.7853791	0.50985306
ZINC000000402385	COC1=C(C)C(=O)c2ccccc2C1=O	2.03656689	12.21748465	0.28949002
ZINC000000402521	CCN1C(=O)CN(C)C1=S	2.85362913	4.72793382	0.37109388
ZINC000000402568	COc1ccc2oc(C)nc2c1	1.91156102	67.28520671	0.78984666
ZINC000000402702	Cc1cccnc1N	1.93291253	27.25032637	0.47363241
ZINC000000402912	NCCc1c[nH]c2cc(F)ccc12	2.03421605	44.40153795	0.85372328
ZINC000000403030	COc1cccc([C@@H](O)C(=O)O)c1	2.22312436	49.36774897	0.51848166
ZINC000000403209	Cc1cscc1Br	3.11311023	24.12524364	0.33783879
ZINC000000403346	O=C(O)C[C@H]1CCCC1=O	2.767875	4.35087303	0.42492612
ZINC000000403454	CCOc1cccc(CO)c1	1.4914316	61.93043195	0.61711544
ZINC000000403627	C[N+]12CCC(CC1)C1=C[C@@H](O)CC[C@@H]12	5.37341906	-22.90653615	0.18569963
ZINC000000403683	C[C@H](N)Cc1c[nH]c2ccc(Cl)cc12	2.45658366	52.01938362	0.61968356
ZINC000000404025	CC1(C)OCC(=O)O1	3.20641822	-9.62120113	0.37979214
ZINC000000404274	CCOC(CN)OCC	2.84130878	6.04599158	0.4543589
ZINC000000404382	C[C@@H](O)CO[C@H](C)CO	3.37307817	2.05563215	0.3136692
ZINC000000404395	CCC[C@H](O)[C@H](CC)CO	3.30740767	6.57976831	0.26556404
ZINC000000404428	COc1cc(CN)ccc1O	1.71692188	18.91473935	0.4959898
ZINC000000405023	O=c1c2ccccc2ncn1O	2.12119993	29.36623181	0.57527331
ZINC000000405106	CNC(C)(C)CO	2.77775209	13.37527318	0.19301633
ZINC000000405208	Clc1ccc(Br)c2ccccc12	1.63449948	53.78792675	0.56086639
ZINC000000405549	Nc1c(N)c(Br)cnc1Cl	2.94784688	17.7265714	0.32068674
ZINC000000405570	CC(=O)n1nc(C)c(=O)[nH]c1=O	2.79378474	15.69338627	0.3880299
ZINC000000405695	CN(c1cccc2ccccc21)S(=O)(=O)c1ccc(Cl)cc1	1.82439184	117.080905	0.40697966
ZINC000000406213	COc1cc(Br)ccc1N	1.77148475	40.95629563	0.68800714
ZINC000000406236	O=C(COc1cccc(Cl)c1)Nc1ccc(Br)cc1	1.55253356	156.8110622	0.60248238
ZINC000000406425	COC(=O)C1CCCC1	1.68028708	34.44448843	0.60634587
ZINC000000406430	O=C(O)[C@@H](O)c1cc(F)cc(F)c1	2.57517178	23.19588013	0.3571269
ZINC000000406471	COc1ccc(NC(=O)N[C@@H]2CCC[C@@H](C)C2)cc1	2.46089889	112.5808406	0.49930234
ZINC000000406607	COc1cc(C)nc(C)c1C#N	2.36639877	26.90492578	0.45002514
ZINC000000406922	OCc1cccc(I)c1	1.91360585	53.30805296	0.43766131
ZINC000000406962	CO[C@H]1c2ccccc2C[C@@H]1O	2.98499724	-1.43769073	0.38143532
ZINC000000407031	CC(C)C[C@H](O)C(=O)O	2.61365555	9.08938387	0.51329876
ZINC000000408140	N#CCc1cc(Cl)ccc1Cl	2.07380649	45.57801393	0.71719791
ZINC000000408889	CCOC(=O)c1ccc(-c2c(C)oc3cc(OC)ccc3c2=O)o1	2.29747827	94.41973927	0.36679496
ZINC000000409165	CCOC(=O)Cc1ccsc1	1.99014773	67.28928793	0.58349756
ZINC000000409174	COc1cccc2c1ccn2C	1.84960762	50.33313179	0.54726405
ZINC000000409198	Fc1cc(Br)c(Br)cc1F	2.14548357	18.83439472	0.75236413
ZINC000000409318	CC1(C)C(C(=O)O)C1(C)C	2.51251084	0.83464122	0.20969049
ZINC000000409369	Fc1cc(F)c(Cl)c(F)c1	2.0268167	17.24584744	0.75777074
ZINC000000409378	Oc1ccc(Br)cc1F	1.80325108	37.92681021	0.85477115
ZINC000000409578	O=C1OC[C@H]2[C@@H]3CC[C@@H](O3)[C@@H]12	4.69472621	-30.76009959	0.35978745
ZINC000000409664	COC(=O)[C@H](OC)c1ccccc1	2.19615051	56.12405324	0.31622226
ZINC000000409741	Cc1ccc(NC(=O)[C@H](C)C(C)C)cc1	2.09100042	68.6494585	0.4315012
ZINC000000410083	CC(=O)OC[C@H](C)c1ccccc1	2.16091205	56.05683383	0.30810104
ZINC000000410222	COC(=O)C(NC(C)=O)C(=O)OC	2.33321597	26.72518073	0.36336001
ZINC000000410847	COc1ccc(Oc2nc3cc(C)ccc3cc2C#N)cc1	2.0463761	87.89894297	0.44289533
ZINC000000414456	CCC(=O)N1CCN(c2nc(C)nc3sc(C)c(C)c32)CC1	2.32021617	92.62935581	0.34849029
ZINC000000414463	CSc1nc(C2CC2)nc2sc3c(c21)CC[C@H](C)C3	3.09158278	63.23464546	0.33583301
ZINC000000414924	S=C(NCc1ccco1)N1CCN(c2ccccc2)CC1	1.98043593	117.2676377	0.53903195
ZINC000000416118	COc1cccc(-c2nnn(CC(=O)N3CCCc4ccccc43)n2)c1	2.2022635	161.9335141	0.39667448
ZINC000000416309	COC(=O)c1ccccc1NC1=NC(=O)CS1	2.28256177	62.75412956	0.25293431
ZINC000000416358	Cc1cc2ccccc2nc1SCc1ccc(C(=O)O)cc1	1.92719149	88.37856289	0.24260379
ZINC000000416921	COC(=O)CCn1nnc(-c2ccc(F)cc2)n1	2.08656927	93.45773268	0.29130797
ZINC000000419607	CCc1ccc2[nH]c(=O)c(CN(CCO)C(=S)NC)cc2c1	2.47508654	149.6389607	0.28997431
ZINC000000421841	c1ccc(-c2nnc(CSc3nnc(-c4ccccc4)o3)o2)cc1	2.0814828	141.0997443	0.82684718
ZINC000000424774	COc1cccc2c1O[C@]1(C)C[C@H]2NC(=S)N1c1ccccc1C	4.01626361	52.10062736	0.27286366
ZINC000000424811	C[C@]12C[C@H](NC(=S)N1c1ccc(F)cc1)c1cc(Cl)ccc1O2	3.96606798	65.02471645	0.23844225
ZINC000000425035	O=C(CCCn1c(=O)c2ccccc2[nH]c1=S)N1CCCCC1	2.09945166	138.7892639	0.41095145
ZINC000000425579	COC(CNC(=O)c1ccc2nc3ccccc3c(=O)n2c1)OC	2.32926878	118.7985426	0.3906116
ZINC000000425938	CCNC(=S)N1CCn2cccc2[C@@H]1c1cccs1	3.09039593	59.54975166	0.29489822
ZINC000000426548	O=C(NCc1cccs1)c1noc2c1CCCCC2	2.37773768	117.99403	0.34201967
ZINC000000427618	Cc1ccc(N2COc3cc4c(cc3C2)OCO4)cc1Cl	2.41420302	42.01200027	0.32252522
ZINC000000427853	CC(C)(C)c1ccc(C(=O)NCCn2ccc3ccccc32)cc1	1.91982783	162.7456665	0.44925494
ZINC000000429021	COc1ccc(CNC(=O)c2cc3cc4ccc(C)cc4nc3o2)cc1	2.17605287	169.7362206	0.33994838
ZINC000000429149	COc1ccc2cc3cc(C(=O)N(C)c4cccc(C)c4)oc3nc2c1	2.40809997	137.6395533	0.32139559
ZINC000000429399	COc1ccccc1C(=O)N1CCN=C1SCc1ccccc1	2.11869362	110.9882924	0.27096319
ZINC000000429811	CCC(=O)NCc1ccc2[nH]c(C)cc2c1	2.03476694	97.88617003	0.3445737
ZINC000000429891	CCOC(=O)c1c(C=O)c2ccccc2n1Cc1ccccc1	2.05278802	75.63366599	0.28286406
ZINC000000429956	CC(=O)C[C@@]1(O)C(=O)Nc2ccc(I)cc21	3.1355943	45.09747001	0.32613012
ZINC000000430253	O=C1OC(c2ccco2)=N/C1=C/c1cc(Br)cs1	2.82379975	64.7137306	0.36981662
ZINC000000432200	Cc1ccc(-c2csc(Nc3ccc(C)c(Cl)c3)n2)cc1C	1.9561648	135.8896715	0.46120838
ZINC000000432487	Cc1[nH]ncc1C(=S)Nc1ccccc1	2.21540289	50.93198348	0.29352642
ZINC000000432672	CC(C)(C)c1csc(NC(=O)/C=C/c2ccccc2)n1	2.11234354	124.8137909	0.45848082
ZINC000000432690	COc1cc(C)nc(-c2ccc([N+](=O)[O-])cc2)n1	2.01929081	71.14198155	0.61753388
ZINC000000435853	NC(=O)N[C@@H](c1ccccc1)c1ccccc1Br	2.31491488	81.69853231	0.34381207
ZINC000000436283	Cc1cc2c(c(C)c1)NC(=O)/C2=N/NC(N)=S	2.88594016	35.46263626	0.24156413
ZINC000000438318	COc1ccc2c(c1)C(=O)C[C@](O)(C(F)F)O2	3.20997266	19.8423867	0.35715711
ZINC000000438673	CC1(C)N(O)CC(c2cccs2)=[N+]1[O-]	3.68638544	10.37852133	0.36052525
ZINC000000438831	CCOc1ccc(/C=N\c2ccc(OC)cc2)cc1OC	1.87860439	127.7940135	0.70065598
ZINC000000440902	Cc1ccccc1N1C(=O)NC(=O)/C(=C\c2ccoc2)C1=O	2.4168174	68.20573169	0.46098717
ZINC000000442005	Cc1ccc(/C=N/NS(=O)(=O)c2ccc(Cl)cc2)cc1	1.86285069	115.2636104	0.49710616
ZINC000000442289	COc1ccc(/C=C/C(=O)NC2CC2)cc1	1.74887771	99.17957556	0.52188525
ZINC000000443181	COc1cccc2cc(C(=O)NCCC3=CCCCC3)c(=O)oc21	2.31922745	146.2047332	0.25117151
ZINC000000443413	CCN(C(=O)c1cc2cc([N+](=O)[O-])ccc2oc1=O)c1ccccc1	2.20361234	126.4921243	0.35639516
ZINC000000443449	Cc1ccc(C)c(NC(=S)NC(=O)c2ccc(Cl)cc2)c1	1.70482585	145.7941976	0.4911045
ZINC000000443619	CCOc1ccc(C(=O)Nc2ccc(N(CC)CC)cc2)cc1Cl	1.82120158	170.1742467	0.47218595
ZINC000000445589	C/C=C/C(=O)N1c2ccccc2-c2c(=S)ssc2C1(C)C	3.17306245	38.60513319	0.23218462
ZINC000000446328	COC(=O)c1cc(OC)cc([N+](=O)[O-])c1	1.8094562	57.97239377	0.75345225
ZINC000000447525	COc1ccc(Cl)cc1C(=O)Nc1ccc(N2CCCCC2)cc1	1.71149568	167.2854416	0.45815271
ZINC000000447567	S=C(c1ccc(-c2ccc(Cl)c(Cl)c2)o1)N1CCCCC1	2.23213593	104.5292344	0.32921511
ZINC000000448474	O[C@@H](COCc1ccccc1)CN1CCc2ccccc2C1	2.3540882	125.8694988	0.53546437
ZINC000000448883	COc1ccc(C(=S)N2CCCC2)c(OC)c1	1.97235024	74.58517212	0.52220165
ZINC000000450150	COc1ccc([C@@H]2NC(=O)C(O)=C2C(C)=O)cc1	2.63600358	33.31569549	0.29343291
ZINC000000450704	COc1c(Cl)cc(C(=O)Nc2cccc(C(C)=O)c2)cc1Cl	1.81356259	131.5221578	0.59542412
ZINC000000451148	Cc1ccc(C(=O)CCC(=O)Nc2ccccc2F)cc1	1.5808019	141.0945392	0.59732336
ZINC000000451219	N#Cc1c(N)c(C#N)c(-c2cccc([N+](=O)[O-])c2)cc1-c1ccccc1	2.3391768	62.35912297	0.63589078
ZINC000000451302	CC(C)(O)CNC(=O)c1ccc(Cl)cc1	1.74904543	85.9071366	0.4266422
ZINC000000451337	C[C@H](Oc1ccc(/C=N/n2cnnc2)cc1)C(=O)O	2.91106996	75.24146362	0.30524277
ZINC000000451477	COc1ccc([C@@H]2NC(=O)CC[C@@H]2[N+](=O)[O-])c(OC)c1OC	3.3060574	22.71116143	0.3293812
ZINC000000453138	O=C(Nc1ccccc1Br)c1ccncc1	1.63246219	106.2425086	0.53364363
ZINC000000453630	Cc1ccc(C(=O)COC(=O)c2cccc3ccccc32)cc1C	1.7439552	138.3603952	0.3674001
ZINC000000453849	O=C(O)COc1ccc(/C=C/[N+](=O)[O-])cc1Cl	2.28086023	48.97705231	0.37187112
ZINC000000455068	Cc1ccc(-n2cccc2)cc1[N+](=O)[O-]	2.08741114	56.48745959	0.60254507
ZINC000000455219	Cc1cc(OCC(=O)Nc2ccccc2CO)ccc1Cl	1.77886996	139.0521274	0.45312722
ZINC000000455455	O=[N+]([O-])c1ccc(-c2noc(COc3ccccc3Cl)n2)cc1	1.97314537	139.4078352	0.61840543
ZINC000000455849	O=C(Cc1ccc(Br)cc1)Nc1cccc(Cl)c1	1.52116565	141.8706886	0.5661311
ZINC000000455925	COc1ccc(Cl)cc1C(=O)N1C[C@@H](C)O[C@H](C)C1	2.67313695	84.33439083	0.50453447
ZINC000000456986	O=C(Cc1cccs1)Nc1ccc(F)cc1F	1.8070012	115.9671754	0.57429935
ZINC000000458488	CC(C)C(=O)Nc1cccc(I)c1	1.78551667	92.35164633	0.49625698
ZINC000000459687	Clc1ccccc1COc1ccccc1/C=N\n1cnnc1	2.32142513	128.9074655	0.38285353
ZINC000000460035	NC(=O)CCN1CCCC[C@H]1c1cccnc1	2.5770224	48.70635654	0.34987032
ZINC000000460932	C[C@@H](Oc1ccccc1F)C(=O)Oc1ccc(Cl)cc1	2.20249139	116.8939433	0.37325909
ZINC000000462133	CCOc1ccccc1NC(=O)CCCC(=O)O	1.60956927	97.20502135	0.53741218
ZINC000000463144	COc1cc(C=C2C(=O)OC(C)(C)OC2=O)ccc1OCC(C)C	2.45184298	125.9655628	0.47542226
ZINC000000463768	Cc1cccc(C(=O)Nc2nnc(C(C)C)s2)c1[N+](=O)[O-]	2.27830435	111.0308352	0.49321407
ZINC000000464197	COc1ccc(Cl)cc1NC(=O)[C@H](C)Oc1cccc(C)c1C	2.23135054	158.1992947	0.50624477
ZINC000000465086	Cc1ncc([N+](=O)[O-])n1CC(=O)Nc1cc(Cl)ccc1Cl	2.26806305	121.7127446	0.39683851
ZINC000000465100	Ic1ccccc1-c1nc(-c2ccncc2)no1	2.15293676	77.70158367	0.79075896
ZINC000000465815	CCN1C(=O)/C(=C/c2ccc(N(C)C)cc2)C(=O)NC1=S	2.34803309	73.27439132	0.41726818
ZINC000000466073	Cc1cc(O[C@H](C)C(=O)Nc2cc([N+](=O)[O-])ccc2C)ccc1Cl	2.38163339	162.974668	0.50986679
ZINC000000466141	O=C(/C=C/c1ccc([N+](=O)[O-])cc1)NCCc1ccc(F)cc1	1.90003303	157.9783291	0.55399562
ZINC000000466505	CC(C(=O)N1CCCC1)(c1ccccc1)c1ccccc1	2.0279725	61.32112787	0.25962243
ZINC000000467984	CCn1ccc(C(=O)Nc2cccc(C)c2C)n1	1.92327327	108.4547412	0.44321995
ZINC000000469055	Cc1cccc(NC(=O)C(Cl)(Cl)Cl)c1C	2.07619702	66.77908292	0.41456877
ZINC000000469319	Cn1cc(Cl)c(C(=O)Nc2nccs2)n1	2.41686389	69.19688584	0.49659608
ZINC000000469730	COc1cc(CO)c(Br)cc1OCc1ccccc1C#N	2.13359903	97.17657841	0.37852787
ZINC000000470212	CC(=O)Nc1ccc(NC(=O)[C@@H](C)Sc2ccccc2)cc1	2.09833263	145.0910294	0.53800191
ZINC000000470246	COc1cccc(NS(=O)(=O)c2ccc(Cl)s2)c1	1.90013081	113.9158692	0.57409555
ZINC000000470529	CC(C)NS(=O)(=O)c1ccc(OCC(=O)NC2CCCC2)cc1	1.91936742	161.3961763	0.36411808
ZINC000000472082	C[C@@H](Oc1cccc(Cl)c1)c1nc(-c2ccncc2)no1	2.61426699	122.6787946	0.47924259
ZINC000000472145	CNC(=O)[C@@H](C)Oc1cccc(Cl)c1	2.21841402	84.77016854	0.48482095
ZINC000000472663	O=C(/C=C/c1ccc(Cl)cc1Cl)NC1CCCCCC1	2.02441539	112.185349	0.4189994
ZINC000000473053	C[C@@]12C[C@@H](CC(C)(C)C1)N(C(=O)COc1ccc(Cl)cc1)C2	3.70737364	101.2783029	0.27741561
ZINC000000473718	COC(=O)c1ccc(/C=C/[N+](=O)[O-])cc1	2.04370948	59.88545977	0.42394851
ZINC000000474532	COc1cc(CO)cc(Cl)c1OCc1ccccc1	1.705631	107.0096561	0.50182824
ZINC000000475831	C[C@H](Oc1cccc(Cl)c1)C(=O)N1CCc2ccccc21	2.33841669	131.1158555	0.5223882
ZINC000000475883	O=C(NCc1cccs1)c1cccnc1	1.80407193	104.2406112	0.69213409
ZINC000000476114	COc1ccc(CNc2ccc3ccccc3c2)cc1OC	1.63259163	147.2336396	0.57591169
ZINC000000476398	CC[C@H](C)N(C(=O)c1ccccc1)[C@@H](C)CC	2.63757862	55.16414742	0.24655973
ZINC000000476522	O=CNc1ccc(C(=O)N2CCCCC2)cc1	1.82148102	81.62407024	0.53052089
ZINC000000476889	CC(C)c1ccc(/C=C/C(=O)Nc2cc(=O)n(C)c(=O)n2C)cc1	2.32962405	131.9016602	0.39080404
ZINC000000477611	C[C@@H]1Oc2ccccc2O[C@@H]1C(=O)O	2.92728753	15.47842492	0.34986039
ZINC000000477657	CC[C@@H](C)C(=O)Nc1nnc(C)s1	2.593687	60.48415831	0.44839912
ZINC000000477851	Cc1c(Cl)cccc1NC(=S)N1CCC[C@@H](CO)C1	2.58226493	106.7073179	0.42969644
ZINC000000477971	O=C(O)[C@H]1C[C@@H]1C(=O)c1ccccc1	2.57251357	15.45310899	0.18582084
ZINC000000479984	COc1ccc(-c2cc3c4ccccc4oc(=O)c3c(N)c2C#N)cc1	2.30154072	61.80886067	0.34080017
ZINC000000479991	CC(=O)c1c(C)nccc1-c1ccccc1	1.86495463	45.85590265	0.27208423
ZINC000000480085	Clc1ccc(Nc2nc3cccnc3s2)cc1	1.95605089	79.82804304	0.3845804
ZINC000000480664	Cc1cc(Br)sc1[N+](=O)[O-]	3.13560605	19.01891794	0.43611333
ZINC000000480680	Clc1cc(-c2csc(Cl)c2)cs1	3.07199496	9.72250296	0.36813667
ZINC000000480844	Cc1csc(C)c1-c1c(C)csc1C	2.91805872	12.13790305	0.40258593
ZINC000000481000	c1cc2ncc3ccncc3c2s1	2.4746504	34.75435667	0.45204748
ZINC000000481381	COC(=O)c1ccc(SCc2ccccc2)nc1	1.7889169	106.3077053	0.33843559
ZINC000000482078	Cc1ccoc1C(=O)NC(C)(C)C	2.3106402	56.07996459	0.30954782
ZINC000000483435	CCOC(=O)c1c2c(sc1NC(=O)CC(C)C)C[C@H](C)CC2	2.6554295	136.9670818	0.30388556
ZINC000000484542	CCOc1ccccc1NC(=O)c1ccccn1	1.5994456	113.4376576	0.51010026
ZINC000000486835	CCc1ccc(OCC(=O)N2CCCc3ccccc32)cc1	1.80241687	143.3727087	0.46348083
ZINC000000488453	COc1ccccc1COc1cc(C)c2c(c1)oc(=O)c1ccccc12	2.08124364	95.78175123	0.28889746
ZINC000000488688	COc1c2c(cc3c1[C@@H](NC(N)=O)[N+](C)(C)CC3)OCO2	3.78139656	31.48676262	0.28995706
ZINC000000489684	O=C(NC1=NC(=O)C[C@H]2C(=O)NCCN12)c1ccccc1	2.96041823	17.53147328	0.27212414
ZINC000000490526	CC1=CC(C)(C)Nc2cc3c(cc21)OCO3	2.68338232	4.08195706	0.34463233
ZINC000000490605	Cn1cc([C@@H]2CC(=O)N(c3cccc(O)c3)C2=O)c2ccccc21	2.7826456	44.55908048	0.35493024
ZINC000000490654	CN(C)C1=CC(=O)c2ccccc2[C@H](O)N1C	3.38585494	-9.67327887	0.24823804
ZINC000000491305	COc1cccc(/C=C2/Oc3cc(O)ccc3C2=O)c1	2.12730689	100.5291151	0.39579304
ZINC000000491773	S=C(NN=C1CCCC1)Nc1ccccc1	2.10781525	86.02067235	0.28053936
ZINC000000492856	C[C@@]12CCCC[C@@H]1N(O)CN2O	4.24149127	-33.12888688	0.34141402
ZINC000000493112	C[C@H]1CO[C@H](c2ccccc2)O1	2.79925934	17.55354124	0.44442093
ZINC000000493890	COc1ccc(CC(=N)N)cc1	1.7753989	37.9747993	0.41537657
ZINC000000493974	CC1=NNC(=O)C12CCOCC2	3.78218536	-13.57486239	0.28177519
ZINC000000493995	CCOC(=O)/C(C#N)=N/Nc1cccc([N+](=O)[O-])c1	2.46707409	87.40665585	0.38809268
ZINC000000494810	ClC1=CC[C@@H]2COC[C@@H]2C1	4.10520065	-21.86672651	0.2650444
ZINC000000495630	CCS[C@@H]1C[C@H](C)NC(=S)N1	4.58037746	-9.91882449	0.21211006
ZINC000000496333	CCSc1nc(-c2cccnc2)ccc1C#N	2.29696925	73.51600432	0.45436384
ZINC000000496522	CNC(=O)c1cccc(OC)c1OC	1.66014658	68.51754822	0.54699113
ZINC000000497338	Cc1[nH]c(=O)[nH]c(=O)c1C=O	2.76430591	13.40777768	0.32269134
ZINC000000497691	Fc1ccc2[nH]c3c(ncnc3NCc3ccccc3)c2c1	2.1213546	108.6050169	0.41497156
ZINC000000497736	O=C(c1cccnc1)N1[C@H]2C=C[C@H](C2)C1(C(F)(F)F)C(F)(F)F	4.5913763	29.17444709	0.31829321
ZINC000000499691	Ic1nnnn1-c1ccccc1	2.37784794	38.72256501	0.53875188
ZINC000000500601	Cn1nnc(CC[N+](C)(C)C)n1	3.29196656	28.46238133	0.40060012
ZINC000000501239	N#C[C@H]1CSCC1=O	4.40640581	-13.60673066	0.37456513
ZINC000000501337	c1nn(-c2ccccc2)c2ncnc(N3CCCCCC3)c12	2.03974643	109.6692013	0.50785131
ZINC000000502772	CC(=O)Nc1ccc(/N=C\c2c(Cl)cccc2Cl)cc1	2.07051332	102.4140747	0.39215419
ZINC000000504096	COC(=O)c1cc(Br)c(=O)n(N)c1	2.72260808	33.17695237	0.31557859
ZINC000000505825	CC(=O)Nc1ccc(I)c(C)n1	2.35256127	60.28694345	0.33371767
ZINC000000505915	Cc1cc(C)cc(C(=O)Nc2cccc(Cl)c2)c1	1.55625881	111.7610406	0.56969887
ZINC000000509205	Cc1ccc2c(C)nc(SCc3cccc([N+](=O)[O-])c3)nc2c1	2.19406569	134.6084373	0.42166143
ZINC000000513196	CC(C)n1c2ccccc2nc1Nc1ccc(F)cc1	1.96746154	76.1742895	0.42949318
ZINC000000513473	CCCn1c2ccccc2nc1NC[C@H](C)O	2.55042254	84.30421668	0.33718154
ZINC000000513835	O=C(NC1=NCCS1)c1ccc(-c2cccc(Cl)c2Cl)o1	2.50172054	87.0246338	0.23845427
ZINC000000514303	CNC(=O)[C@@H](C)Oc1ccc(OC)cc1	2.05541555	80.51020196	0.57117916
ZINC000000514897	Cc1ccc(C(=O)Nc2ccc(CN3CCCC3)cc2)cc1[N+](=O)[O-]	1.79795828	160.669816	0.51517805
ZINC000000515490	CCOc1ccccc1C(=S)N1CCCCC1	1.91751399	85.3700472	0.39936045
ZINC000000516033	Cc1ccc(NC(=O)CC2CCCCC2)c(C)c1	1.69363714	111.3949991	0.49650179
ZINC000000517158	COC(=O)CCN1CCc2cc(OC)c(OC)cc2C1	2.01117514	99.29898528	0.42031263
ZINC000000517782	CC1=C[C@@H](C)C2(COC(C)OC2)[C@H](C)C1	4.72224461	-10.82823525	0.12551756
ZINC000000519805	Cc1ccc(C(=O)COc2ccc3ccc(=O)oc3c2)cc1	1.90996072	131.9353314	0.42468997
ZINC000000519984	COC(=O)c1ccc(Oc2cc(C)nc(-c3ccccc3O)n2)cc1	2.1174261	109.1805892	0.25435164
ZINC000000520006	O=C(O)c1cc(Cl)cc(I)c1O	2.23068846	23.03043481	0.40323555
ZINC000000520486	C[C@@H]1C(=O)C[C@@H](c2ccccc2)C(C#N)(C#N)C1(C#N)C#N	3.85776663	-2.31470054	0.21301442
ZINC000000520617	Cc1ccc(Nc2ncnc3sc4c(c32)CCC4)cc1Cl	2.22755005	122.0492904	0.40254204
ZINC000000522607	Cc1nn(C(=O)c2ccccc2F)c2c1[C@H]1[C@@H](C2)C1(C)C	3.38142398	33.90441182	0.22754684
ZINC000000522754	CCN[C@H]1C[C@@H](C(C)(C)NCC)CC=C1C	4.0432813	-8.3819328	0.12093912
ZINC000000522918	O=c1c(/C=N/O)coc2ccccc12	2.38507982	50.83424438	0.38496034
ZINC000000523340	Cc1ccc(NC2=C(Cl)C(=O)c3ccccc3C2=O)cc1[N+](=O)[O-]	2.26239364	80.81148584	0.45344963
ZINC000000523959	CO[P@@](=O)(c1ccc(N(C)C)cc1)[C@H](O)c1ccccc1	3.10636774	82.82771901	0.31568668
ZINC000000528399	CC(C)OC(=O)CSc1nnc(-c2ccco2)n1Cc1ccco1	2.4224716	150.4789541	0.4328258
ZINC000000528798	Cc1ccccc1NC(=O)CNC(=O)c1cccs1	1.68456946	128.709466	0.59689396
ZINC000000528853	O=C1CS[C@@H](c2cccc([N+](=O)[O-])c2)N1[C@H]1C[C@@H]2CC[C@H]1C2	4.42353763	-0.63863772	0.52549053
ZINC000000529052	O=C(NCC(F)(F)F)Nc1cccnc1	2.03504719	85.42275486	0.57852786
ZINC000000529728	Cn1c(SCC(=O)C(C)(C)C)nnc1-c1ccncc1	2.31968111	121.4815979	0.37798991
ZINC000000530909	COc1ccc([C@H]2C[C@H](c3cccc(Cl)c3)n3ncnc3N2)cc1	3.34925366	84.18420314	0.26292211
ZINC000000531143	CCOc1cccc(-c2nn3c(nnc3-c3ccccn3)s2)c1	2.27844362	116.2361869	0.34871396
ZINC000000532010	Nc1ccccc1N1CCCC1	1.65775695	31.73818032	0.46942081
ZINC000000532643	CC(C)CO[P@](=O)(c1ccc(N(C)C)cc1)[C@@H](O)c1ccncc1	3.40362937	96.50427819	0.25304459
ZINC000000536456	C/[N+]([O-])=C1\Cc2ccccc2C1=O	2.93733206	11.25155899	0.22841452
ZINC000000537347	O=C(c1ccccc1)[C@H]1CC(=O)N=C(N2CCOCC2)N1	3.04317544	31.54847765	0.2947355
ZINC000000537877	O=C(c1ccc(F)cc1)C1CCN(CCn2c(=O)[nH]c3ccccc3c2=O)CC1	2.1445335	132.2459613	0.30383117
ZINC000000539073	CC(C)[C@H](NC(=O)N[C@H]1CCCC[C@H]1C)C(=O)O	2.95726099	43.50535491	0.44919728
ZINC000000540397	COC(=O)[C@@H](C)Oc1ccc2c(c1)O/C(=C/c1sccc1C)C2=O	2.99410534	127.6941176	0.19590055
ZINC000000540745	O=C(NC(CO)(CO)CO)c1ccc(=O)oc1	2.7342405	47.59908717	0.18821601
ZINC000000540769	Cn1nc(-c2ccccc2)c2nc3ccccc3nc21	2.00048476	45.47025556	0.46995828
ZINC000000543371	CCOc1ccc2[nH]c3c(ncnc3N3CCC[C@H](C)C3)c2c1	2.80317327	97.48049529	0.31422561
ZINC000000545500	COC(=O)[C@H](CC(C)C)NC(=O)N1CCC(Cc2ccccc2)CC1	2.47792837	133.5412321	0.34179087
ZINC000000545701	CCOC(=O)C1=NN[C@]2(CC(=O)N(c3ccccc3)C2=O)C1	3.53263694	56.43108313	0.27107621
ZINC000000546444	CCNC(=S)Nc1c2ccccc2[nH]c1C(=O)OCC	2.19082156	93.62968611	0.33172336
ZINC000000547169	Cc1cc(Cl)ccc1C(=O)NC(=S)Nc1ccc(Cl)cn1	2.06444627	113.7880276	0.38592797
ZINC000000547932	CC(C)Cc1nc2sc3c(c2c(=O)n1N)CC(C)(C)OC3	2.97300961	63.39366451	0.20298431
ZINC000000549278	Cn1c(=O)sc(C=O)c1-[n+]1ccccc1	3.33732652	15.23787633	0.19031945
ZINC000000550217	O=C1Nc2ccc(Br)cc2C(c2ccccc2)=N[C@H]1O	2.75681887	32.00445059	0.27072857
ZINC000000550360	COc1ccc2[nH]c3sc(C)nc3c2c1	2.53632131	49.3577887	0.5244693
ZINC000000551997	COc1ccccc1NC(=O)c1cc(C)nc2ccccc21	1.64225303	139.3975682	0.48805681
ZINC000000552884	CCOC(=O)c1c(CSc2ccccc2)oc2ccc(OC)cc21	2.16608899	103.3002224	0.38276632
ZINC000000553275	Nc1nc(-c2ccc([N+](=O)[O-])cc2)nc2c3ccccc3oc(=O)c12	2.31073596	68.38177604	0.43531848
ZINC000000554118	Cc1ccc2c(=O)c(/C=C/C=C3C(=O)NC(=S)NC3=O)coc2c1	2.88802086	32.58924098	0.26802354
ZINC000000555046	Cc1ccc(S[C@H](C)C(=O)N2CCN(c3ccccc3)CC2)cc1	2.26767902	137.3341695	0.40137372
ZINC000000557535	CCn1nnc(NC(=O)COc2cc(C)c(Cl)c(C)c2)n1	2.46994044	116.9457738	0.29997697
ZINC000000557919	Cc1ccc(C(=O)Nc2cc(Cl)ccc2Cl)c(C)c1	1.59825723	116.5419154	0.68954579
ZINC000000559538	Cc1ccc(-c2ccc(CCC(=O)O)n2Cc2ccco2)cc1	2.25162719	69.31953371	0.38387814
ZINC000000560718	CCC(=O)c1cn(Cc2ccc(Cl)cc2Cl)c2ccccc12	2.0209246	118.0916682	0.38890851
ZINC000000562777	COc1ccc(/C=C/C(=O)Nc2c(F)cccc2F)cc1	1.85165144	124.5748054	0.45655609
ZINC000000563905	CC(=O)CC(=O)Nc1cccnc1	1.88737052	62.35557662	0.48831146
ZINC000000564763	NNc1ccc(Cl)c2cccnc12	2.08055576	53.89044102	0.48397206
ZINC000000565349	CCN1c2ccccc2[C@](O)(CC(=O)c2c(C)coc2C)C1=O	3.03439449	62.44776012	0.26451679
ZINC000000566812	Cc1ccc(C(=O)Nc2cccc(NC(=O)c3ccco3)c2)c(C)c1	1.81781483	155.5711166	0.56100363
ZINC000000568889	CC[C@@H](C)c1ccccc1NC(=O)C(C)C	2.18986335	89.36531438	0.35956191
ZINC000000569367	CCCn1nnc(NC(=O)CC)n1	2.51531283	63.11882599	0.26857876
ZINC000000569449	CCCn1nnnc1/N=C(\O)c1ccc(OC)c([N+](=O)[O-])c1	2.72515261	62.12281397	0.35039928
ZINC000000572347	CCCn1c2ccccc2nc1[C@H]1CC(=O)N(c2ccccc2)C1	2.46884225	121.9740502	0.45181368
ZINC000000572581	Cn1c2ccccc2nc1CC(C)(C)C	2.06246258	58.03311704	0.65413891
ZINC000000572721	c1ccc2[nH]c([C@H]3CCCN3)nc2c1	2.64755838	4.59344462	0.50417247
ZINC000000572829	N[C@H](c1ccccc1)c1ccc(Br)cc1	2.05823905	51.06705063	0.55316733
ZINC000000572950	Cc1ccc(Nc2nc(N)c3ccccc3n2)c(C)c1	1.90561296	96.02690159	0.35258499
ZINC000000576408	CC[C@@H](CO)NCc1ccc(Cl)cc1Cl	2.44354351	62.59508596	0.51449729
ZINC000000577465	Cc1cccc(C(=O)Nn2cnnc2)c1	2.30657498	75.60665661	0.33352382
ZINC000000579953	C[C@H](C(N)=O)c1ccc([N+](=O)[O-])cc1	2.39779862	44.42999663	0.65779107
ZINC000000582589	CS(=O)(=O)N(CC(=O)N1CCCC1)c1ccc2c(c1)OCO2	2.22000549	125.6268788	0.43938098
ZINC000000586618	CC(=O)/C=C/c1ccc(Br)cc1	1.87746604	49.02533486	0.57506588
ZINC000000609112	COc1ccc(Cl)cc1NC(=O)NCc1cccs1	1.82568228	148.2516106	0.5127642
ZINC000000609736	COc1cc(C)c(S(=O)(=O)N2CCc3ccccc32)cc1C	2.0620603	108.2522747	0.41004818
ZINC000000609772	S=C(NCCc1ccccc1)NCCn1cc(Cl)cn1	2.12426513	119.1169188	0.47303768
ZINC000000610442	CNC(=S)Nc1cc(C)ccc1OC	1.83325629	77.09544319	0.62119265
ZINC000000611087	Fc1ccc(NC(=S)Nc2ccc(Br)cn2)c(F)c1	2.06054474	110.405988	0.52524481
ZINC000000612335	O=[N+]([O-])c1cccc(NC(=S)NCc2ccc3c(c2)OCO3)c1	2.06920621	151.1493553	0.57593813
ZINC000000614285	Cc1cc(C(=O)O)ccc1NC(=O)CNC(=O)C1CCCCC1	1.79887992	102.3330939	0.63596331
ZINC000000614963	CC(C)(C)CC(C)(C)NC(=O)c1ccccc1	1.81001735	83.39562163	0.34312023
ZINC000000615422	O=C(CSc1ccccn1)Nc1cccc(F)c1	1.77592815	142.9871616	0.49343569
ZINC000000615686	CCNc1nc(NC(C)(C)C)nc(N2CCCCC2)n1	2.4286886	65.91586574	0.28834465
ZINC000000615971	CC(=O)Cc1nsc(NC(=O)c2csc3c2CCCC3)n1	2.73181593	117.125107	0.34016573
ZINC000000616168	O=C(Nc1cccnc1)c1csc2c1CCCC2	2.15948103	115.1621487	0.40089984
ZINC000000616361	C[C@@H]1CN(C(=S)c2cccc([N+](=O)[O-])c2)C[C@@H](C)O1	3.07001299	61.44850237	0.53321718
ZINC000000617492	CCOc1ccc([C@@H]2C(C(N)=O)=C(C)N=C3N=NNN32)cc1	2.93924975	52.05639834	0.25074387
ZINC000000617988	Cc1ccc(S(=O)(=O)CCC(=O)N(C)C)cc1	1.87558043	97.40013225	0.49261449
ZINC000000618838	COc1cc(C=O)ccc1Oc1ncccc1[N+](=O)[O-]	2.17591717	84.71581123	0.56650823
ZINC000000619217	COC(=O)c1cn(-c2ccccc2)nc1-c1cc2ccccc2oc1=O	2.14597164	100.4614862	0.38113549
ZINC000000619652	COc1ccc(NC(=S)Nc2ccccc2C)cc1OC	1.64063136	132.1100016	0.63058622
ZINC000000619830	Fc1cccc(NC(=S)Nc2ccccc2F)c1	1.64748873	106.8010642	0.63139161
ZINC000000619852	CCn1c(SCC(=O)Nc2nccs2)nnc1-c1ccncc1	2.28297307	171.3548661	0.59998316
ZINC000000620735	CCCC(=O)NCCc1ccc(S(N)(=O)=O)cc1	1.74383458	123.4384627	0.49925277
ZINC000000620802	CCc1cc2c(ncnc2SCC(N)=O)s1	2.51189309	95.82472208	0.31511899
ZINC000000622522	Cc1ccc(S(=O)(=O)N(CC(=O)Nc2ccc(F)cc2F)Cc2ccccc2Cl)cc1	2.07889386	196.7506805	0.39606331
ZINC000000623196	COc1ccccc1NC(=O)C1=C(C)NC(C)=C(C(=O)Nc2ccccc2OC)C1c1ccco1	2.38550008	93.23928278	0.34517774
ZINC000000623282	COC(=O)C1=C(C)NC(C)=C(C(=O)OC)C1c1cc(I)ccc1F	2.46585828	54.52537649	0.28967861
ZINC000000623343	CC(=O)NC(=S)Nc1ccc(NC(=O)c2ccc(C(C)(C)C)cc2)cc1	1.89272765	161.5280676	0.53421941
ZINC000000623481	CCOC(=O)c1ccc(N2N=C(C)/C(=C\c3ccc4c(c3)n(C)c(=O)n4C)C2=O)cc1	2.49162517	150.0090265	0.33545831
ZINC000000624154	O=C(Nc1c(-c2ccccc2)nc2c(Br)cc(Br)cn12)c1ccco1	2.43318585	95.72814748	0.3263816
ZINC000000625060	Cc1ccc(C)c(NC(=O)c2sc3cccc(Cl)c3c2Cl)c1	2.04344063	129.7122048	0.35500948
ZINC000000625450	C[C@H]1CC(O)=NC(=O)N1c1cc(Br)c(O)c(Br)c1	3.64216561	8.1418085	0.16750412
ZINC000000625528	CCOc1ccc(N2C(=O)C(O)=C(C(=O)c3ccc(C)cc3)[C@@H]2c2cc(OC)ccc2OC)cc1	2.68783943	124.5767457	0.50211215
ZINC000000625961	CC[C@H](C)Nc1nc2c(c(=O)[nH]c(=O)n2C)n1C[C@@H](O)COC(C)C	3.48766827	104.1609133	0.33582425
ZINC000000626371	Cc1cc(C)n(-c2nc3c(c(=O)[nH]c(=O)n3C)n2Cc2ccc(Cl)cc2)n1	2.43734504	111.4769494	0.40663221
ZINC000000627346	Cc1cccc(N2CCN(C(=O)c3ccccc3NC(=O)[C@@H]3CCCC[C@@H]3C(=O)O)CC2)c1	2.86179715	148.063974	0.41416796
ZINC000000627464	Cc1ccc(N2CCN(C(=O)c3ccccc3NC(=O)[C@H]3CC=CC[C@H]3C(=O)O)CC2)cc1	2.96283872	136.973395	0.36093646
ZINC000000628024	CCOc1ccc(N(CC(=O)Nc2ccccc2-c2ccccc2)S(C)(=O)=O)cc1	1.95692381	181.8672663	0.37964091
ZINC000000628607	C=CCn1c(SCC(=O)c2cc(C)n(-c3ccc(OC)cc3)c2C)nc2sc3c(c2c1=O)CCC3	2.61966371	250.7865917	0.35895647
ZINC000000628689	CCOc1ccc(N(CC(=O)Nc2ccccc2C(=O)N[C@@H](C)c2ccccc2)S(C)(=O)=O)cc1	2.55129374	246.69094	0.36935874
ZINC000000629800	COC(=O)c1ccccc1N1C(=O)[C@@H]2[C@@H](C1=O)C1c3ccccc3C2c2ccccc21	3.69957898	36.03751763	0.34679159
ZINC000000630210	CC(C)(C)c1cc(NC(=O)CCSc2nnc3ccccn32)cc(C(C)(C)C)c1	2.43901665	144.4457914	0.38128503
ZINC000000630862	COc1ccc([C@H]2C(C(=O)OC(C)C)=C(C)N=c3s/c(=C\c4ccc(OC(C)=O)c(OC)c4)c(=O)n32)cc1	3.05361003	195.2798312	0.33859985
ZINC000000630954	Cc1ccc(NC(=O)c2ccc(CNS(=O)(=O)c3cccc(C(F)(F)F)c3)cc2)cc1	1.94060782	218.7648124	0.56388967
ZINC000000632262	COc1ccccc1[C@@H]1Oc2ccc(Cl)cc2C2=C1[C@@H](c1ccc(C)cc1)N1N=CNC1=N2	3.73387288	40.22797368	0.18398084
ZINC000000632523	COC(=O)c1c2cc(-c3ccc(OC)cc3OC)ncn2c(C(=O)c2ccc(Br)cc2)c1C(=O)OC	2.64145465	121.3983473	0.26520689
ZINC000000633303	COC(=O)C1=C(C)N=c2s/c(=C\c3cccc(Br)c3)c(=O)n2[C@H]1c1ccc(OC(C)=O)c(OC)c1	3.03300112	171.0123408	0.30842988
ZINC000000635822	COc1cccc([C@@H]2C3=C(N=C4N=CNN42)c2ccccc2O[C@H]3c2ccc(OC)c(OC)c2)c1	3.38066204	65.68227246	0.24569811
ZINC000000637517	O=C(CN(Cc1ccc(Cl)c(Cl)c1)S(=O)(=O)c1ccccc1)N1CCN(c2ccc(F)cc2)CC1	2.21575602	202.293744	0.34191852
ZINC000000638104	COc1ccccc1NC(=O)COc1ccc([C@@H]2Nc3ccccc3S(=O)(=O)N2Cc2ccccc2)cc1	2.90236939	187.2536486	0.26187748
ZINC000000638873	COC(=O)c1cc2c(c(OC)c1)OC(c1ccccc1)(c1ccccc1)O2	2.33625555	30.75499009	0.24563099
ZINC000000641709	Cc1c(/N=C(\S)NC(=O)COc2ccccc2)c(=O)n(-c2ccccc2)n1C	2.58507551	87.22178644	0.22226868
ZINC000000641933	Clc1cc(Br)cc(Cl)c1I	2.50222972	27.49790705	0.63253537
ZINC000000642043	CC1(C)O[C@H]2[C@@H](O1)[C@@H](COC(=O)c1ccccc1)OCO[C@@H]2COC(=O)c1ccccc1	3.57281553	36.70612637	0.19353847
ZINC000000642110	CCOC(=O)COc1ccc(S(=O)(=O)c2ccc(OCc3ccccc3)cc2)cc1	1.87493611	163.1410818	0.4501562
ZINC000000643039	CCOC(=O)c1c(C)nc2sc3c(c2c1-c1ccc(OC)cc1)N[C@@H](c1ccc(OC)cc1)NC3=O	3.14776652	93.18978352	0.33418043
ZINC000000643613	Cc1cc(C)c(S(=O)(=O)N2CCN(c3cc(Cl)ccc3C)CC2)c(C)c1	2.07680544	132.4621538	0.39423258
ZINC000000644437	Cc1ccc(N(C)C(=O)N2CCN(S(=O)(=O)c3ccc(C)c(C)c3)CC2)cc1	2.13416519	147.3028094	0.39774599
ZINC000000644482	CCc1nccn1S(=O)(=O)c1ccc(I)cc1	2.3545422	86.30795645	0.35199206
ZINC000000644985	CS(=O)(=O)N1N=C(c2ccc(Cl)cc2)C[C@H]1c1ccc(Cl)cc1	2.60969164	72.56854431	0.32927291
ZINC000000645844	COc1cc(C(=O)Nc2ccccc2C(=O)NCc2ccccc2)cc(OC)c1OC	1.83751559	197.9688574	0.5483834
ZINC000000646387	Cc1ccc(OCC(=O)Nc2nc(-c3ccc(C)c(C)c3)cs2)cc1	1.86311711	194.2189471	0.58463779
ZINC000000646757	CCc1ccc(S(=O)(=O)N(C(=O)C(C)C)c2ccc(OC)cc2)cc1	2.09725101	116.2040054	0.31401191
ZINC000000647235	Cc1nn(Cc2ccc(C(=O)Nc3ccc(C(=O)OC(C)C)cc3)cc2)c(C)c1Cl	2.03622714	196.1937498	0.34464457
ZINC000000647392	COc1cc([C@@H]2C(C(=O)OC3CCCCC3)=C(C)NC3=C2C(=O)C[C@@H](c2ccccc2)C3)ccc1OC(C)=O	3.35884142	161.6255069	0.21940977
ZINC000000648008	COc1ccc([C@@H]2CC(=O)C3=C(C2)NC(C)=C(C(=O)OC(C)C)[C@@H]3c2ccccc2OC)cc1OC	3.21411808	145.573036	0.25924276
ZINC000000648195	COc1ccc(OCc2nnc(SCC(=O)Nc3cc(Cl)ccc3C)n2-c2ccccc2)cc1	2.10489381	265.4018413	0.39389913
ZINC000000648477	COc1ccc([C@H]2CC(=O)C3=C(C2)NC(C)=C(C(=O)OCC(C)C)[C@H]3c2cccc(F)c2)cc1OC	3.26101223	147.3360683	0.28577659
ZINC000000648845	CCOC(=O)c1c(C)c(C)sc1NC(=O)c1nc2nc(C)cc(C(F)F)n2n1	2.7649209	156.305462	0.31782249
ZINC000000649272	COc1ccccc1NS(=O)(=O)c1ccc(NC(=O)c2cnn3c2nc(-c2ccc(C)cc2)cc3C(F)F)cc1	2.51792662	258.6221357	0.3012955
ZINC000000649283	COc1ccccc1N1CCN(C(=O)c2cnn3c2nc(-c2ccc(C)cc2)cc3C(F)F)CC1	2.45726652	188.893113	0.29504947
ZINC000000649520	CCOC(=O)C1=C(N)OC2=C(C(=O)CCC2)[C@@H]1c1ccc(OC)c(COc2cccc(C(F)(F)F)c2)c1	3.15601159	154.440127	0.26881825
ZINC000000649552	COc1ccc(-c2cc(C(F)F)n3ncc(C(=O)N4CCC(Cc5ccccc5)CC4)c3n2)cc1	2.46778413	199.9940899	0.24986824
ZINC000000650044	COc1ccc([C@H]2CC(=O)C3=C(C2)NC(C)=C(C(=O)OCC(C)C)[C@H]3c2ccc(OC(C)=O)c(OC)c2)cc1OC	3.41485776	156.4157349	0.25240144
ZINC000000650153	CCn1cc(/C=c2/sc3n(c2=O)[C@@H](c2ccc(OC)cc2)C(C(=O)Nc2ccccc2)=C(C)N=3)c(C)n1	3.04763496	168.6703199	0.28215427
ZINC000000653039	Cc1cccc(NC(=O)CN(c2cccc(Br)c2)S(C)(=O)=O)c1	1.97463208	155.4485338	0.42474852
ZINC000000654164	Cc1sc2nc(C)n(NC(=O)c3ccc(COc4ccc(Cl)cc4Cl)o3)c(=O)c2c1C	2.62562535	175.9857289	0.31074463
ZINC000000655239	CCOc1ccc(-c2cc(C(=O)N3CCN(c4ccccc4F)CC3)c3cc(C)ccc3n2)cc1	2.15324338	205.7797629	0.31664502
ZINC000000655941	COc1cc(-c2ccc(NC(=O)c3ccc(C)o3)c(OC)c2)ccc1NC(=O)c1ccc(C)o1	2.28525898	85.93207476	0.3974439
ZINC000000657454	O=C(/C=C/c1ccc(Br)cc1)N1CCN(c2ccccc2F)CC1	1.95589033	145.547643	0.42368962
ZINC000000658079	O=C(Cc1ccccc1)OCCN1C(=O)[C@@H]2[C@@H](C1=O)C1c3ccccc3C2c2ccccc21	3.7526624	86.08860408	0.2834453
ZINC000000658116	COc1ccc(C2C3=C(CC(C)(C)CC3=O)N(Cc3ccccc3)C3=C2C(=O)CC(C)(C)C3)cc1OC	2.74475273	76.10767856	0.33134487
ZINC000000658338	CCOc1ccc(C(C)=O)cc1Cc1c(O)nc(SCc2cc(C(C)=O)ccc2OC)[nH]c1=O	2.63092152	137.3314514	0.31773823
ZINC000000659289	COc1ccc([C@@H]2C[C@H](C(F)(F)F)n3ncc(C(=O)Nc4sc5c(c4C#N)CC[C@H](C)C5)c3N2)cc1	4.03288663	185.5791733	0.20516593
ZINC000000659294	Cc1nn(Cc2ccc(Br)cc2)c(C)c1NC(=O)c1cc2n(n1)[C@H](C(F)(F)F)C[C@@H](c1ccccc1)N2	3.71117194	217.9553098	0.20535925
ZINC000000659528	Cc1nn(Cc2ccccc2)c(C)c1NC(=O)c1ccc([N+](=O)[O-])c(C)c1	2.03531735	173.3756744	0.44112536
ZINC000000659747	COc1ccc(/C=N/NS(=O)(=O)c2cc(Cl)ccc2Cl)cc1Cn1nc(C)cc1C	2.47840823	164.4655883	0.30919427
ZINC000000659837	COC(=O)c1ccc(C)c(NC(=O)CN(c2cc(Cl)ccc2OC)S(=O)(=O)c2ccc(OC)c(OC)c2)c1	2.32229514	245.7907199	0.43168471
ZINC000000659876	O=C(c1ccccc1)c1ccc2c(c1)NC1=C(C(=O)C[C@@H](c3ccccc3)C1)[C@@H]1c3ccccc3C(=O)N21	3.24465895	66.81507551	0.31270852
ZINC000000659903	COc1ccc(S(=O)(=O)N(CC(=O)Nc2ccc(CSc3ccccc3)cc2)c2ccc(C)cc2)cc1OC	2.25539827	298.4462087	0.3948191
ZINC000000660551	Cc1cccc(N(CC(=O)Nc2ccc3ccccc3c2)S(=O)(=O)c2ccccc2)c1C	2.05442852	213.0299624	0.38215556
ZINC000000665720	COc1cc(C2C3=C(CCCC3=O)OC3=C2C(=O)CCC3)cc(Cl)c1OCC(=O)Nc1cccc(C)c1	2.81027167	137.1405929	0.25938752
ZINC000000666949	COc1cc([C@@H]2C(C(=O)OCC(C)C)=C(C)NC3=C2C(=O)C[C@@H](c2ccc(Cl)cc2)C3)cc(Br)c1O	3.40305647	151.0640906	0.23404293
ZINC000000666952	COc1cc([C@H]2C(C(=O)OCC(C)C)=C(C)NC3=C2C(=O)C[C@@H](c2ccc(Cl)cc2)C3)cc(Br)c1O	3.40305647	151.0640906	0.23404293
ZINC000000667004	COc1cccc(NC(=O)CSc2nc3c(c(=O)n(C)c(=O)n3C)n2Cc2ccccc2F)c1	2.34772733	219.1547567	0.33363111
ZINC000000669196	CCN1C(=O)C(=Cc2ccc(OCC(=O)Nc3cc(C)c(C)cc3Br)cc2)C(=O)N(CC)C1=S	2.58712104	159.80327	0.31022981
ZINC000000670511	Cc1cc(OCC(=O)Nc2cccc(Cl)c2)ccc1Br	1.70450755	165.1107709	0.49739902
ZINC000000670752	CCN(CC)S(=O)(=O)c1ccc(NC(=O)c2ccc(OC)cc2)cc1	1.71563451	176.3621172	0.58656211
ZINC000000671147	Cc1onc(-c2ccccc2)c1C(=O)Nc1c(C)n(C)n(-c2ccccc2)c1=O	2.22712064	138.4929971	0.39588613
ZINC000000671453	Cc1ccc(OCC(=O)Nc2ccccc2-c2ccccc2NC(=O)COc2ccc(C)cc2)cc1	1.94363651	116.835341	0.57781596
ZINC000000671856	O=C(Nc1cccc(Cl)c1)c1cccc(NC(=S)Nc2ccccc2)c1	1.6948141	165.1670039	0.60186189
ZINC000000672271	Cc1cc(-c2ccc(NC(=O)Nc3ccccc3)c(C)c2)ccc1NC(=O)Nc1ccccc1	1.84841791	109.2584907	0.54367743
ZINC000000673773	Cc1cc(C)c(NS(=O)(=O)c2ccc(NC(=O)COc3ccc(Cl)cc3Cl)cc2)c(C)c1	2.09088604	231.0127562	0.48934515
ZINC000000674127	COC(=O)CCC(=O)Nc1ccc(S(=O)(=O)Nc2cc(C)cc(C)c2)cc1	1.9604374	187.820113	0.4898661
ZINC000000674169	Cc1cc(C)cc(NS(=O)(=O)c2ccc(NC(=O)COc3ccc(Cl)cc3Cl)cc2)c1	2.01913644	232.56502	0.54782478
ZINC000000674268	CCOc1ccc(NS(=O)(=O)c2ccc(NC(=O)[C@@H](C)Oc3ccc(Cl)cc3Cl)cc2)cc1	2.4482891	254.4044692	0.49192186
ZINC000000674782	COc1ccc(OC)c(NC(=S)NC(=O)c2ccc(C(C)(C)C)cc2)c1	1.91404877	173.0802915	0.52889934
ZINC000000675332	COc1ccc([C@@H]2C[C@H](C(F)(F)F)n3nc(C(=O)Nc4cccc(Cl)c4)c(Cl)c3N2)cc1OC	3.5859408	162.3345415	0.21506636
ZINC000000675532	Cc1ccc(C(=O)NC(=S)NC[C@@H]2CCCO2)cc1Br	2.6296403	130.7189803	0.32724811
ZINC000000676090	COc1ccccc1NC(=O)C1=C(C)NC2=C(C(=O)CCC2)[C@@H]1c1ccc(OCc2ccccc2)cc1	2.7700517	196.5444165	0.29014636
ZINC000000677222	CC(=O)NC(=S)Nc1ccc(S(=O)(=O)N(C)Cc2ccccc2)cc1	1.96335425	179.3006975	0.40383764
ZINC000000677980	COc1ccccc1C(=O)Nc1cc2nn(-c3ccc(Cl)cc3)nc2cc1C	2.08536543	181.5474982	0.35736853
ZINC000000678339	O=C(CSc1nc2sc3c(c2c(=O)n1-c1ccccc1)CCCC3)c1cc2ccccc2o1	2.46203534	205.5726505	0.36053078
ZINC000000678428	COc1ccc(N2C(=O)[C@H]3C4c5ccccc5C(c5ccccc54)[C@]3(C)C2=O)cc1	3.74282019	13.08424421	0.26096768
ZINC000000678494	O=C(Nc1ccc(Cl)c(Cl)c1)[C@@H](Cc1ccc([N+](=O)[O-])cc1)N1C(=O)c2ccccc2C1=O	2.64899211	161.9862806	0.42523733
ZINC000000678705	COc1ccc([C@@H]2CC(=O)C3=C(C2)NC(C)=C(C(=O)OC(C)C)[C@@H]3c2ccc(F)cc2)cc1OC	3.19621375	139.9689091	0.25333185
ZINC000000679033	O=C(Cn1nc([N+](=O)[O-])nc1Br)Nc1ccccc1-c1ccccc1	2.2967962	101.2951778	0.32962379
ZINC000000679495	CCOC(=O)C1=C(C)NC(=S)N[C@@H]1c1cc(OCC)c(OCC)cc1Cl	2.89776398	80.56432056	0.21284955
ZINC000000680314	CCOC(=O)C1=C(C)N=c2s/c(=C\c3ccc(O)cc3)c(=O)n2[C@@H]1c1ccc(SC)cc1	2.96621097	157.2339232	0.37096932
ZINC000000681560	COc1ccc(N2C(=O)/C(=C/c3cc(C)n(-c4ccc(C(=O)O)cc4C)c3C)C(=O)NC2=S)c(OC)c1	2.64247189	116.0981359	0.31620652
ZINC000000681711	CCOc1ccc([C@H]2c3[nH]c4ccccc4c3CCN2C(=O)Cn2nc([N+](=O)[O-])c(Br)c2C)cc1	3.12837657	146.5281287	0.21718498
ZINC000000681792	COc1ccccc1N1CCN(C(=O)c2cc(-c3cc(C)ccc3C)nc3ccccc32)CC1	2.12337136	170.3123357	0.36054212
ZINC000000681846	COc1ccc([C@@H]2CC(=O)C3=C(C2)Nc2ccccc2N[C@H]3c2ccc(OC(C)=O)c(OC)c2)cc1	3.22080611	136.7292809	0.30923601
ZINC000000682019	COc1ccc(C=C2C(=O)N(c3ccccc3)C(=S)N(c3ccccc3)C2=O)c2ccccc12	2.30397183	96.17401601	0.49113632
ZINC000000682033	CC(=O)Oc1ccc(C=C2C(=O)N(c3ccccc3)C(=S)N(c3ccccc3)C2=O)cc1	2.25626132	96.48381455	0.42076972
ZINC000000682601	COC(=O)c1c(NC(=O)C2CCC2)sc(C)c1-c1ccc(C)cc1C	2.21262816	94.78310895	0.29918559
ZINC000000683089	COc1ccccc1OC(=O)c1ccc(I)cc1	1.64698647	107.1092804	0.42665429
ZINC000000684016	CCOC(=O)C1=C(C)NC(=S)N[C@H]1c1ccc(OCC(=O)NCc2ccccc2)c(OC)c1	2.74388903	199.4447571	0.28605382
ZINC000000684591	CC(C)Oc1c(I)cc(Br)cc1C=O	2.60790803	44.41370823	0.30992255
ZINC000000685709	CCOc1cc([C@@H]2Nc3ccccc3NC3=C2C(=O)C[C@@H](c2ccc(OC)cc2)C3)ccc1O	3.19722088	126.830622	0.27906806
ZINC000000686608	Cc1ccc(C(C)C)c(OCc2nnc(SCC(=O)Nc3nc(-c4ccccc4)cs3)n2C)c1	2.38255572	277.7962276	0.39187424
ZINC000000687393	CCn1c(CNC(=O)c2ccccc2Cl)nnc1SCC(=O)Nc1ccc2ccccc2c1	2.15726679	256.3709442	0.38947174
ZINC000000687816	Cc1ccc(C)c(NS(=O)(=O)c2cc(C(=O)NC(C)(C)C)ccc2Cl)c1	2.05627297	151.3145039	0.4883787
ZINC000000688542	Nc1nnc(SCC(=O)Nc2cc(C(F)(F)F)ccc2Cl)s1	2.24735797	157.865817	0.4109128
ZINC000000688667	Cc1ccc(/C=C(/NC(=O)c2ccccc2)C(=O)NC[C@H]2CCCO2)o1	2.70374918	138.4623192	0.32027441
ZINC000000688873	COc1ccc([C@@H]2C3=C(CC(C)(C)CC3=O)Nc3ccccc3N2C(C)=C2C(=O)c3ccccc3C2=O)c(OC)c1	3.38350106	84.48466481	0.24162155
ZINC000000692012	CCCC(=O)Nc1cccc(C(=O)Nc2ccc(S(=O)(=O)N(C)Cc3ccccc3)cc2)c1	1.95862616	256.5743825	0.45122669
ZINC000000692446	O=C(Nc1ccncc1)c1ccc2c(c1)C(=O)N(C[C@@H]1CCCO1)C2=O	2.60216825	144.5536744	0.42860226
ZINC000000694875	COc1ccc(/C=N/NS(=O)(=O)c2ccc(Cl)cc2)c(OC)c1	2.01820516	141.0763086	0.44078333
ZINC000000699167	Cc1cc(C(=O)N(CCC(=O)N2CCC(n3c(=O)[nH]c4ccccc43)CC2)C[C@@H]2CCCO2)c(C)o1	3.17069379	178.090131	0.28517333
ZINC000000702233	COC(=O)c1c(NC(=O)[C@H](C)Oc2ccccc2F)sc2c1CCC2	2.57284574	174.6807338	0.34076096
ZINC000000703119	Cc1ccc2nc(N3C(=O)C(O)=C(C(=O)c4cc5ccccc5o4)[C@H]3c3ccccc3F)sc2c1	2.95464667	133.3976959	0.30737896
ZINC000000703413	CCOC(=O)c1c(-c2ccc(OC)c(OC)c2)csc1-n1c(C)ccc1C	2.45416535	72.04578476	0.35319234
ZINC000000703947	C=CCn1c(SCc2ccc(Br)cc2)nnc1-c1ccccn1	2.22530487	144.8305435	0.52468055
ZINC000000706990	Cc1cc(C)n(C[C@H](O)CN2c3ccccc3Sc3ccccc32)n1	2.80338892	88.68506296	0.34826568
ZINC000000707205	CCOC(=O)C1=C(C)N=c2s/c(=C\c3ccccc3O)c(=O)n2[C@@H]1c1cc(OC)c(OC)cc1Br	3.11547851	134.1510183	0.34074733
ZINC000000707418	CCOC(=O)C1=C(c2ccccc2)N(C)C(=O)N[C@H]1c1ccc(OC(F)F)c(OC)c1	2.90987046	93.52433183	0.30353926
ZINC000000707867	CCOc1cc([C@@H]2C(C(=O)OC(C)C)=C(C)NC3=C2C(=O)C[C@H](c2ccc(Cl)cc2)C3)ccc1OC(C)=O	3.35381551	155.4374322	0.21960255
ZINC000000709068	Cc1ccc(-c2cc(C(F)(F)F)n3nc(C(=O)N4CCN(c5ccc(F)cc5)CC4)c(Cl)c3n2)cc1	2.52000159	171.8367786	0.29107723
ZINC000000709403	COC(=O)c1ccc(Oc2nc3c(c(=O)n(C)c(=O)n3C)n2Cc2ccc(C)cc2)cc1	2.32820928	132.9481642	0.33188158
ZINC000000709743	COc1ccc([C@H]2CC(=O)C3=C(C2)Nc2ccccc2N[C@H]3c2ccccc2C(F)(F)F)cc1OC	3.28585622	114.8088338	0.31569078
ZINC000000710130	Cc1ccc(C2=NN(C(=O)CCC(=O)O)[C@@H](c3ccccc3F)C2)cc1	2.60331949	77.56848497	0.27072971
ZINC000000711884	CN(C)c1ccc(-c2nc3ccccn3c2/N=C/c2cc(Cl)ccc2O)cc1	2.57230004	115.7443112	0.35668086
ZINC000000712091	Cc1c(Nc2nc3nonc3nc2Nc2cccc(C)c2C)c(=O)n(-c2ccccc2)n1C	2.78595708	116.0249697	0.25662755
ZINC000000713853	CSc1nc2ccc(/N=C/c3ccc(Sc4ccccc4)o3)cc2s1	2.70284936	161.6085972	0.3368834
ZINC000000713950	CCOC(=O)C1=C(N)N(c2cccc([N+](=O)[O-])c2)C2=C(C(=O)CCC2)[C@H]1c1ccc(OC)c(O)c1	3.11603522	100.9371213	0.37646503
ZINC000000714265	Cc1ccc(C2=NN(S(=O)(=O)c3ccccc3)[C@H](c3ccco3)C2)cc1	2.68619964	93.02163878	0.38924681
ZINC000000715786	Cc1ccc(NC(=S)NC(C)C)cc1	1.65462269	75.1353229	0.4078424
ZINC000000716134	COc1cc2c(cc1OC)[C@@H](c1cccc([N+](=O)[O-])c1)N(C(=O)COc1ccc(C)cc1)CC2	2.70559186	165.9954431	0.38297356
ZINC000000716752	O=C(NCc1ccccc1F)c1cccc(C(=O)NCc2ccccc2F)c1	1.80290908	116.0080456	0.65505494
ZINC000000716805	COc1cc(Br)c(NC(=O)COc2ccc(C)cc2)c(Br)c1	1.94680129	122.124102	0.51011538
ZINC000000717500	CC1=C(C(=O)OC[C@@H]2CCCO2)[C@@H](c2cc(Br)ccc2F)C2=C(C[C@H](c3cccs3)CC2=O)N1	3.70711332	130.0379339	0.23116949
ZINC000000718258	COc1cccc([C@@H]2C3=C(C[C@H](c4ccccc4)CC3=O)Nc3cc(Cl)ccc3N2C(=O)C(F)(F)F)c1	3.35828673	85.89079576	0.27427737
ZINC000000719279	COCc1cc(C)nc2sc3c(c21)N[C@H](c1ccc(NC(C)=O)cc1)NC3=O	3.18968569	90.28153064	0.23777233
ZINC000000719748	CCOc1ccc(CC(=O)Nc2c3ccccc3oc2C(=O)c2ccc(OC)cc2)cc1OCC	2.22683468	238.4068088	0.34484797
ZINC000000720029	CCOc1ccc([C@@H]2Nc3ccccc3NC3=C2C(=O)C[C@H](c2cc(OC)c(OC)c(OC)c2)C3)cc1	3.25298211	132.6299049	0.31673215
ZINC000000720402	COc1ccc(C(=O)C2=C(O)C(=O)N(c3ccc(C)c(Br)c3)[C@@H]2c2ccc(OC)cc2OC)cc1	2.83006218	113.3225211	0.4298142
ZINC000000720651	COc1ccc([C@H]2[C@H](Oc3ccc(Cl)cc3C)C(=O)N2c2cccc(C(F)(F)F)c2)cc1OC	3.12613949	108.1892515	0.3479611
ZINC000000723908	Oc1c([C@H](c2ccccc2Cl)N2CCCCC2)ccc2cccnc21	2.64546537	92.91925886	0.36506453
ZINC000000726181	CN1CCN(C2=C(Cl)C(=O)N(c3ccccc3N3C(=O)C(Cl)=C(N4CCN(C)CC4)C3=O)C2=O)CC1	2.76160116	26.05928458	0.38146708
ZINC000000726540	CCc1ccc([C@H]2C(C(=O)OCc3ccccc3)=C(C)NC3=C2C(=O)CCC3)cc1	2.68802379	137.167188	0.28158827
ZINC000000727230	CCOC(=O)[C@H](N1CCCC1=O)n1cc(I)c(=O)[nH]c1=O	3.54996693	42.65153164	0.23513975
ZINC000000729107	CCOC(=O)N1CCc2c(sc(NCc3cccc(F)c3)c2C(=O)Nc2ccc(OCC)cc2)C1	2.41755437	215.8997719	0.26803601
ZINC000000729513	CCOc1cc([C@H]2Nc3ccccc3NC3=C2C(=O)C[C@H](c2cc(OC)c(OC)c(OC)c2)C3)cc(Cl)c1O	3.48154964	126.9863792	0.28664863
ZINC000000734375	Cc1ccc(NC(=O)CSc2nc(Cl)cc(N3CCN(C(=O)C4CCCCC4)[C@H](C)C3)n2)cc1	2.89868765	151.3037367	0.28743847
ZINC000000737877	O=C(c1ccc(CSc2ccc(-c3ccccc3)nn2)o1)N1CCN(c2ccccc2Cl)CC1	2.38245355	211.9307756	0.29549667
ZINC000000737986	C[C@H]1CN(C(=O)c2ccc(CSc3ccc(-c4ccccc4)nn3)o2)CCN1C(=O)C(C)(C)C	3.08738657	164.4219663	0.24745867
ZINC000000743790	O=C(CN(Cc1ccco1)C(=O)c1ccccc1Br)Nc1cc(-c2ccccc2)nn1-c1ccccc1	2.37703541	208.7768053	0.36615395
ZINC000000748154	CCc1ccccc1NC(=O)Nc1ccc(N2CCN(c3ccccc3OC)CC2)c(C(=O)N2CCCCC2)c1	2.32088858	213.9581246	0.34654198
ZINC000000752768	O=c1c2cnn(-c3ccccc3)c2nc(-c2cccs2)n1-c1ccc(Br)cc1	2.27948897	100.7827217	0.46238287
ZINC000000754008	O=C(Nc1cccc(NC(=O)c2cc(Br)ccc2Cl)c1)c1ccco1	1.88079533	175.5972245	0.56287045
ZINC000000754391	O=c1c2c3ccc(Br)c(O)c3sc2nc2n1CCOC2	2.97723725	9.98185871	0.2499975
ZINC000000754825	O=S(=O)(NCc1ccccc1)c1cccc(S(=O)(=O)c2ccc(Cl)cc2)c1	1.89183689	150.2865698	0.48056064
ZINC000000754943	O=C(NC1CCCCC1)[C@H](Cc1ccc([N+](=O)[O-])cc1)N1C(=O)c2ccccc2C1=O	2.67534698	124.3991378	0.36681889
ZINC000000755793	COc1cc2c(cc1OC)[C@@H](c1cccc(Br)c1)N(C(C)=O)CC2	2.5703593	101.5546611	0.39853165
ZINC000000756402	Cc1cc(O)c(C2=Nc3cc(C(F)(F)F)ccc3S[C@@H](c3cccs3)C2)c(=O)o1	3.52510987	36.75185342	0.22896534
ZINC000000757359	NC(=O)[C@H]1CCCN(Cc2ccc(Br)cc2)C1	2.22890619	81.90434712	0.49476143
ZINC000000758972	Nc1nc2[nH]c(SCc3ccccc3)nc2c(N)n1	2.41166629	79.49670823	0.2839822
ZINC000000766481	Fc1cccc(NC2CCN(CCc3ccccc3)CC2)c1	1.76548288	112.4358612	0.44320416
ZINC000000771833	O=S(=O)(Nc1ccc(Br)cc1)c1ccc(Br)cc1	1.62945512	113.277391	0.99206486
ZINC000000778546	CCN(CC)c1ccc2cc(C(=O)Nc3ccccc3F)c(=O)oc2c1	2.13692433	160.0145624	0.33710486
ZINC000000778586	CCN(CC)C(=O)CSc1nc2c(c(=O)n(C)c(=O)n2C)n1CC	2.46916189	116.5462715	0.41063308
ZINC000000779201	COc1ccc(-c2nnc(SCC(=O)N3CCOCC3)n2C)cc1OC	2.15107232	165.6266347	0.39983933
ZINC000000780711	N#Cc1cnc2cc(-c3ccc(Cl)cc3)nn2c1N	2.37992074	55.4061523	0.37163929
ZINC000000780997	COc1ccc(-n2nnnc2SCC(=O)c2ccc(NC(C)=O)cc2)cc1	2.00892396	187.9202115	0.40676841
ZINC000000783425	O=C1C(Cl)=C(N2CCCCC2)C(=O)N1c1cc(Cl)c(Cl)cc1Cl	2.40807824	48.60638367	0.39429186
ZINC000000783451	Cc1ccc(Br)cc1S(=O)(=O)n1cnc2ccccc21	2.16765151	107.2653514	0.3650066
ZINC000000783943	COc1ccc(S(=O)(=O)N2CCC(C(=O)N[C@@H](C)c3ccccc3)CC2)cc1	2.27819338	188.9493881	0.41827252
ZINC000000783990	COc1ccc(NC(=O)C2CCN(C(=O)c3cccs3)CC2)cc1Cl	1.94134398	182.9811018	0.44381187
ZINC000000784393	CCOC(=O)C1CCN(C(=O)CN(c2ccccc2Cl)S(C)(=O)=O)CC1	2.19979439	147.0104305	0.31908413
ZINC000000784480	COc1ccc(-c2csc(Nc3ccc(S(N)(=O)=O)cc3)n2)cc1C	2.04829409	151.1416966	0.42193728
ZINC000000786814	COc1ccc(NC(=O)CSc2nnc(CNc3ccc(F)cc3)n2-c2ccccc2)cc1	2.06412422	243.3754633	0.39100668
ZINC000000787186	CC1CCN(C[C@H](O)CN2C(=O)NC(C)(C)C2=O)CC1	2.87180861	43.98371162	0.42958779
ZINC000000787635	O=C(N[C@H](Sc1ccc(Cl)cc1)C(Cl)(Cl)Cl)c1ccco1	2.97952998	83.55425169	0.41171145
ZINC000000789556	Cc1ccc(S(=O)(=O)N2CCC(C(=O)NC3CCCC3)CC2)cc1	1.89452805	155.2005724	0.58753231
ZINC000000793878	Cc1cc(OCc2nnc(SCC(=O)OC(C)C)n2-c2ccccc2)ccc1Cl	2.23075948	193.1457098	0.29480574
ZINC000000794176	Cc1ccc(NC(=O)[C@H]2CC(=O)OC23CCCCC3)cc1C	3.23990915	76.17320437	0.28087803
ZINC000000794305	O=C(NCc1ccc2c(c1)OCO2)[C@H]1CC(=O)N(c2ccc(OCc3ccccc3)cc2)C1	2.5559752	225.1495855	0.49653371
ZINC000000794308	NC(=O)[C@@H]1CC(=O)N(c2ccc(OCc3ccccc3)cc2)C1	2.25140648	121.2904272	0.51036359
ZINC000000795130	Cn1c(=O)cc(N[C@H]2CC(=O)N(c3ccc(Cl)cc3Cl)C2=O)n(C)c1=O	3.08369476	79.15002244	0.36036715
ZINC000000795996	COc1cc([C@@H]2C(C(=O)c3ccco3)=C(O)C(=O)N2Cc2ccccc2)cc(OC)c1OC	2.77242997	123.9210252	0.37469237
ZINC000000797073	CCc1ccc(NC(=O)Cn2nnc(-c3ccccc3NC(=O)c3cc(OC)c(OC)c(OC)c3)n2)cc1	2.35850648	213.9905002	0.35606827
ZINC000000797857	COC(=O)C1=C(C)NC2=C(C(=O)c3ccccc32)[C@H]1c1ccccc1OCc1ccc(F)cc1	2.80185165	129.1918929	0.27052548
ZINC000000799528	Cc1cc(C)cc(C[C@@H](C(=O)Nc2cccc(C(F)(F)F)c2)[C@@H](C)C(=O)O)c1	2.98479082	109.2355233	0.35711433
ZINC000000802086	COc1cc(C=O)ccc1OC(=O)c1ccccc1I	2.00244959	121.2385183	0.41340768
ZINC000000803001	c1ccc(CNc2nnnn2-c2ccccc2)cc1	1.8299785	109.4970057	0.47884107
ZINC000000803086	COc1ccc([C@H]2C[C@H](c3ccc(Cl)cc3)Nc3ncnn32)cc1OC	3.34140784	89.47651827	0.252458
ZINC000000803507	Cc1cc(N)cc(C(=O)O)c1O	2.05327903	11.64106641	0.21594654
ZINC000000804134	Cc1coc(NC(=O)c2sc3nc4c(c(C(F)(F)F)c3c2N)CCC4)n1	3.03542564	71.46648803	0.22296406
ZINC000000805594	COc1ccc(NC(=O)c2cc(I)ccc2Br)cc1OC	1.8709606	135.4116219	0.53099533
ZINC000000805866	Cc1c(NC(=O)c2c(Cl)c(Cl)c(Cl)c(Cl)c2C(=O)O)c(=O)n(-c2ccccc2)n1C	2.54355826	79.16815973	0.33971654
ZINC000000806945	CCCC(=O)Nc1ccc(N2CCN(C(=O)C(C)C)CC2)c(Cl)c1	1.98904959	151.8406339	0.29875126
ZINC000000809970	Cc1cccc2nc(CNc3nc4ccccc4s3)cn21	2.29619077	117.9995551	0.45034291
ZINC000000810117	O=C([C@H]1CCCN(S(=O)(=O)c2ccc(Cl)cc2)C1)N1CCCC1	2.34943977	140.7449432	0.66316211
ZINC000000810268	c1cc(CNC[C@@H]2CCCO2)co1	2.81963158	39.19262657	0.44310565
ZINC000000811629	O=C(O)[C@H](Cc1c[nH]c2ccccc12)NS(=O)(=O)c1cc(Cl)ccc1Cl	2.55810564	122.9127785	0.44713014
ZINC000000811636	O=C(O)[C@H](Cc1c[nH]c2ccccc12)NS(=O)(=O)c1ccc(F)cc1	2.4109842	115.8919892	0.53202676
ZINC000000811647	O=C(O)CCN1CCCC1	1.66536058	11.29628747	0.60053576
ZINC000000812129	Cc1cc(C)n(CCN)n1	2.23296167	16.53059445	0.53930659
ZINC000000812256	O=C(NC[C@H]1CCCO1)c1cc(S(=O)(=O)N2CCCC2)c(Cl)cc1Cl	2.65610068	138.7686338	0.35412695
ZINC000000812723	NS(=O)(=O)c1ccc(NC2=C(Cl)C(=O)N(c3ccccc3F)C2=O)cc1	2.17903101	85.82344255	0.38201319
ZINC000000812774	Cn1cccc1-c1cc(C(=O)O)[nH]n1	2.51228177	35.35853337	0.23193499
ZINC000000814286	COc1cc(Cn2c3ccccc3sc2=O)ccc1OC(C)C	2.04835942	132.2992598	0.37345949
ZINC000000815022	COc1cc(NC(=O)c2cc(-c3ccccc3)on2)cc(OC)c1OC	1.98968604	143.0772845	0.44231188
ZINC000000816634	COc1ccc(NC(=O)C(C(=O)Nc2ccc(OC)c(OC)c2)=C2NC(C)(C)Cc3ccccc32)cc1OC	2.64513896	90.31224695	0.27612544
ZINC000000818920	Cc1cc(C)n([C@@H](C)CC(=O)O)n1	2.76580074	30.73573055	0.37347549
ZINC000000819400	O=C(c1csc(Nc2ccccc2Cl)n1)N1CCCC1	1.97774179	133.0597178	0.35234184
ZINC000000819444	COc1ccc(CCNC(=O)[C@H](C(=O)c2ccccc2)n2ccccc2=O)cc1OC	2.6725337	180.6665896	0.34251064
ZINC000000819571	CC[C@H](CO)NCc1c(OC)ccc2ccccc21	2.42213919	84.20681135	0.36502319
ZINC000000819775	Cc1cccc2oc(-c3ccc(C)c(NC(=O)c4cccc(Br)c4)c3)nc21	2.08774095	161.0205513	0.41325802
ZINC000000820286	O=C(c1ccc(Cl)cc1)N1N=C(C(F)(F)F)C[C@]1(O)c1ccc(Cl)cc1	2.92372064	77.91909346	0.26506285
ZINC000000820587	O=C(c1ccccc1)N(CN1C(=O)c2ccccc2C1=O)c1ccc(Oc2ccccc2)cc1	2.11960207	144.8964242	0.44323131
ZINC000000820971	Cc1cc(C)n2ncc(C(=O)Nc3ccc(Cl)c(Cl)c3)c2n1	2.09953798	145.8719427	0.48184773
ZINC000000822174	Cc1ccc(NC(=S)N[C@@H](NC(=O)c2ccccc2)C(Br)(Br)Br)cc1	2.72297571	116.4718939	0.27672151
ZINC000000822209	COc1ccc(C(=O)N[C@H](Nc2sc3c(c2C#N)CCC3)C(Cl)(Cl)Cl)cc1	2.99344072	124.4623602	0.26154734
ZINC000000822908	Nc1c(Cl)cc(N2C(=O)c3ccc(C(=O)OCC(=O)c4ccc(Br)cc4)cc3C2=O)cc1Br	2.46767689	147.175864	0.37593633
ZINC000000823288	O=C(Nc1ccccc1)n1cncn1	2.09781417	49.97111752	0.40333546
ZINC000000823826	O=C(N[C@H](Nc1cc(Cl)ccc1Cl)C(Cl)(Cl)Cl)c1ccco1	2.87302643	107.6446506	0.31670841
ZINC000000825567	O=C(c1nn2c(nc(-c3ccccc3)cc2C(F)(F)F)c1Cl)N1CCN(C(=O)c2ccccc2)CC1	2.44077295	163.6345774	0.30393568
ZINC000000825584	O=C(c1nn2c(nc(-c3ccccc3)cc2C(F)(F)F)c1Br)N1CCN(c2ccc(F)cc2)CC1	2.51092665	154.8276537	0.27134911
ZINC000000825919	NNc1ncc(-c2nc3ccccc3o2)cn1	2.29977889	59.78934566	0.49931281
ZINC000000827183	Cc1ccccc1N1C[C@H](C(=O)Nc2ccc(Cl)c(Cl)c2)CC1=O	2.32493312	147.4953408	0.474025
ZINC000000827445	Cc1ccc(NC(=O)CC[C@H](C(=O)O)N2C(=O)c3ccccc3C2=O)cc1	2.43958719	90.18402537	0.3487718
ZINC000000827570	Cc1ccc(S(=O)(=O)N(CC(=O)N(C)C)c2ccc(F)cc2)cc1	1.96495257	142.7876669	0.50513509
ZINC000000828976	CC(=O)N(C)c1nc2ccccc2s1	2.03108887	68.86741193	0.52272904
ZINC000000830152	Cc1cc(C(=O)Nc2ccc3nn(-c4cccc(Cl)c4)nc3c2)ccc1[N+](=O)[O-]	2.2364955	187.3258848	0.50465269
ZINC000000830767	Cc1nn(-c2ccc(Cl)cc2)c(O)c1C=C1C(=O)N(c2ccccc2)C(=S)N(c2ccccc2)C1=O	2.56511412	82.46941984	0.36908783
ZINC000000831478	O=C1[C@@H]2[C@@H](C(=O)N1c1cccc(Cl)c1)C1c3ccccc3C2c2ccccc21	3.60891256	40.38156248	0.45305389
ZINC000000831541	COc1cc(/C=N/c2c(C)n(C)n(-c3ccccc3)c2=O)c([N+](=O)[O-])cc1OC	2.51506665	119.3386919	0.31749084
ZINC000000832130	COc1ccccc1N(CC(=O)N1CCN(c2ccccc2OC)CC1)S(=O)(=O)c1ccccc1	2.17473437	203.5457361	0.37395497
ZINC000000833879	O=C1CCCC2=C1c1c(ccc3ccccc31)N[C@@H]2c1ccc(Cl)cc1	2.85607851	19.14637977	0.30547753
ZINC000000834403	O=C1CCCc2c1c1cc(NS(=O)(=O)c3ccc(Cl)cc3)ccc1n2S(=O)(=O)c1ccc(Cl)cc1	2.53746822	116.7940595	0.3260564
ZINC000000835559	Cc1ccc(CNC(=O)[C@@H]2CN(S(=O)(=O)c3ccccc3)CCN2S(=O)(=O)c2ccccc2)cc1	2.60643112	162.6599793	0.37654707
ZINC000000835615	O=C(Nc1ccc(Cl)c(C(F)(F)F)c1)[C@H]1CN(S(=O)(=O)c2ccccc2)CCN1S(=O)(=O)c1ccccc1	2.82707113	169.875248	0.40649913
ZINC000000836937	COc1ccc(C(=O)N[C@@H](NC(=S)Nc2ccccc2C)C(Cl)(Cl)Cl)cc1OC	2.67275456	168.5691572	0.3659372
ZINC000000840020	COc1ccc(NC(=O)c2ccc(N(C)S(=O)(=O)c3ccccc3)cc2)c(OC)c1	1.90933997	216.8236616	0.48346918
ZINC000000840205	Cc1ccc(N(Cc2ccc(C(=O)NC(C)(C)C)cc2)S(C)(=O)=O)cc1C	2.11921058	164.7500867	0.31249978
ZINC000000842133	CC(=O)c1c(Cl)nc2ccc(Br)cc2c1-c1ccccc1	2.07503449	74.60368737	0.31455998
ZINC000000843547	COc1ccc([C@@H]2Oc3ccccc3C3=C2[C@H](c2ccc(F)cc2)N2N=CNC2=N3)cc1OC	3.69431961	52.67323647	0.19701826
ZINC000000844089	COC(=O)c1c(C)oc2ccc(N(C(=O)c3ccc(C)cc3)S(=O)(=O)c3ccc(C)cc3)cc21	2.38199124	167.5328737	0.27893056
ZINC000000844949	COc1ccc(-c2cc(C(F)(F)F)n3nc(C(=O)Nc4ccccc4C(F)(F)F)nc3n2)cc1	2.53230155	172.9278823	0.31098076
ZINC000000844975	CC(=O)c1cccc(NC(=O)c2cc3nc(-c4ccc(F)cc4)cc(C(F)(F)F)n3n2)c1	2.35493547	191.2506073	0.32635567
ZINC000000845732	O=C(Nc1ccccn1)Nc1ccccc1Cl	1.64672843	106.4150591	0.50647736
ZINC000000845835	COC(=O)c1ccc(Nc2nc(-c3ccc(C)c(C)c3)c(C)s2)cc1	2.01322376	127.2797316	0.40281418
ZINC000000847753	FC(F)(F)C(Oc1nc(N2CCCCC2)nc(N2CCCCC2)n1)C(F)(F)F	2.74317973	56.66764585	0.33154277
ZINC000000848726	O=C(NCc1ccc(F)cc1)c1cc2nc(-c3ccc(Cl)cc3)cc(C(F)(F)F)n2n1	2.30247718	185.3302421	0.33372894
ZINC000000849048	COc1ccc(C(=O)Nc2cc(-c3nc4ccccc4o3)ccc2Cl)cc1OC	1.95892831	192.4427515	0.4396623
ZINC000000849609	C=Cn1cc(C=O)c(C)n1	3.43097193	0.8279959	0.19989622
ZINC000000850099	O=C(CSc1nnc(-c2ccccc2Cl)o1)Nc1cc(Cl)cc(Cl)c1	2.13682242	170.553609	0.41878099
ZINC000000850549	CCOC(=O)c1c(NC(=O)c2ccccc2)sc(C)c1-c1ccccc1	1.85880246	156.1728402	0.42741005
ZINC000000852168	CCOC(=O)C1=C(C)N=c2s/c(=C3\c4ccccc4N(CC)C3=O)c(=O)n2[C@H]1c1ccccc1Cl	3.10103268	91.982989	0.27695698
ZINC000000853206	COc1ccc(N(CC(=O)NCc2ccc(Cl)cc2Cl)S(=O)(=O)c2ccccc2[N+](=O)[O-])c(OC)c1	2.42565781	222.798457	0.40174261
ZINC000000853554	CCOc1ccc(NC(=O)c2cc(-c3ccc(OC)cc3)nc3ccccc32)cc1	1.79998332	194.2725426	0.42487404
ZINC000000854231	CCOC(=O)CSc1nc2sc3c(c2c(=O)n1-c1ccc(C)cc1)CCCC3	2.29978351	175.4945334	0.34164015
ZINC000000854529	O=C(NCc1ccc(Cl)cc1)[C@@H]1CN(S(=O)(=O)c2ccccc2)CCN1S(=O)(=O)c1ccccc1	2.61629825	162.1272599	0.38080178
ZINC000000854801	Cc1cc(I)ccc1NC(=O)[C@H]1Cc2ccccc2CN1C(=O)OCc1ccccc1	2.64876304	162.1752975	0.34994625
ZINC000000856858	COC(=O)COc1ccc(C2C3=C(CC(C)(C)CC3=O)NC3=C2C(=O)CC(C)(C)C3)cc1	2.75241751	79.7391926	0.28318457
ZINC000000857405	COc1ccc(-c2cc(-c3ccc(C)cc3)nc(SCC(=O)Nc3ccc(C(C)=O)cc3)c2C#N)cc1	2.26993936	221.6529493	0.37719821
ZINC000000857469	Cc1nc2ccccc2n1C[C@H](O)COc1ccc(Br)cc1	2.41842643	148.8618525	0.44734624
ZINC000000857611	CC1(C)CC(=O)C2=C(C1)Nc1ccccc1N(C(=O)Cc1ccc(F)cc1)[C@@H]2c1cccs1	3.04096818	110.7322277	0.26115004
ZINC000000857663	CCc1nn(-c2ccccc2)c2nc(-c3ccc(N(C)C)cc3)c3cc(OC)c(OC)cc3c12	2.452937	87.67867391	0.3707224
ZINC000000859146	Cc1cccc(-c2noc(Cc3ccccc3)n2)c1	1.74418713	119.2673543	0.62078568
ZINC000000860282	COc1ccc(C(=O)N2CCN(C3CCC(c4ccccc4)CC3)CC2)cc1OC	2.02450427	145.9948674	0.49786397
ZINC000000860694	O=S(=O)(NCc1ccccn1)c1cc(Br)ccc1Br	2.09467681	113.7759841	0.48187252
ZINC000000861281	COc1ccc([C@@H]2CC(=O)C3=C(C2)NC(C)=C(C(=O)OCC(C)C)[C@@H]3c2ccc(OC)c(OC)c2)cc1	3.21656633	156.9019197	0.28408877
ZINC000000861309	COc1cc([C@@H]2C(C(=O)OCCc3ccccc3)=C(C)NC3=C2C(=O)C[C@@H](c2ccccc2)C3)cc(Cl)c1O	3.29266553	164.3802589	0.24867402
ZINC000000862115	CCOC(=O)c1cccc(NC(=O)CSc2nc3ccc(OC)cc3cc2C#N)c1	2.20951349	221.9512115	0.33443393
ZINC000000862696	N#Cc1c2c(sc1N1C(=O)[C@H]3[C@H](C1=O)C1c4ccccc4C3c3ccccc31)CCCCC2	4.10288789	55.69306001	0.26394762
ZINC000000863160	COc1ccc([C@H]2NC(=O)NC(C)=C2C(=O)OCC(F)(F)C(F)(F)F)cc1	2.97983096	93.73174185	0.22608083
ZINC000000863238	Cc1ccccc1OC[C@@H](O)Cn1c(SCC(=O)c2ccc(Cl)cc2)nc2c1c(=O)[nH]c(=O)n2C	2.95563393	211.6184637	0.29711833
ZINC000000863403	CCOC(=O)c1c(C)c(C(=O)Nc2ccc(C)c(Cl)c2)sc1NC(=O)COc1ccccc1	2.1446586	237.4864201	0.34499598
ZINC000000863623	CCOC(=O)c1c(C)c(C)sc1NC(=S)NC(=O)/C=C/c1ccco1	2.49959772	155.0065394	0.37624186
ZINC000000863754	CCN(CC)C(=O)c1cnn(-c2ccccc2)c1NC(=O)Cc1ccccc1	2.12051562	118.9636731	0.42437214
ZINC000000864279	CC1(C)C(=O)N(C[C@H](O)CNc2ccccc2)C(=O)N1CN1C(=O)N(C[C@@H](O)CNc2ccccc2)C(=O)C1(C)C	3.75177227	46.44766242	0.19050886
ZINC000000865663	CC(C)(C)NC(=O)c1nn2c(c1Br)N[C@H](c1ccccc1)C[C@H]2C(F)(F)F	3.76989175	77.726348	0.13893088
ZINC000000865991	O=C(Nc1ccccc1C(F)(F)F)c1cnn2c1N[C@@H](c1ccccc1)C[C@@H]2C(F)(F)F	3.53841434	148.1492899	0.26868757
ZINC000000866087	COc1ccc([C@@H]2C[C@H](C(F)(F)F)n3ncc(C(=O)Nc4cccc([C@H](C)O)c4)c3N2)cc1OC	3.79700918	176.4771885	0.20234423
ZINC000000866805	Cc1ccc(O)c(NC(=O)c2nn3c(c2Br)N[C@H](c2ccco2)C[C@@H]3C(F)(F)F)c1	3.87502913	112.3083854	0.20229864
ZINC000000866840	O=C(c1cc2n(n1)[C@@H](C(F)(F)F)C[C@H](c1ccc(Cl)c(Cl)c1)N2)N1CCCC1	3.70824171	124.1326199	0.27371907
ZINC000000867078	Cc1ccc([C@@H]2C[C@@H](C(F)(F)F)n3nc(C(=O)N4CCN(C(=O)c5ccccc5)CC4)c(Cl)c3N2)cc1	3.56719457	155.0124929	0.23198339
ZINC000000867196	Cc1c(Cl)cccc1NC(=O)C1=C(C)NC(=S)N[C@H]1c1ccc([N+](=O)[O-])cc1	2.7919296	139.6376825	0.30821568
ZINC000000869082	Cc1ccccc1NC(=O)CSc1nnc(-c2ccccc2C)n1-c1ccccc1	1.94191117	176.0682676	0.54314581
ZINC000000869369	CCOc1ccccc1N(CC(=O)N1CCc2ccccc2C1)S(=O)(=O)c1ccccc1	2.1949992	190.5380802	0.4085961
ZINC000000869757	CN(Cc1ccccc1)C(=O)Cn1nc(C(F)(F)F)c2c1CCCC2	2.3487319	124.0888793	0.30622177
ZINC000000870668	O=C(C[C@H]1C(=O)N(c2ccccc2)C(=S)N1CCc1ccccc1)Nc1ccccc1	2.51989139	152.4073998	0.34115337
ZINC000000871691	CC(C)c1ccccc1NC(=O)[C@@H](Cc1c[nH]c2ccccc12)NC(=O)Oc1ccccc1	2.59792355	177.6183641	0.44674026
ZINC000000872089	COC(=O)c1c(C)c(C(=O)N2CCCCC2)sc1NC(=O)c1cc(OC)c(OC)c(OC)c1	2.30119438	168.5364567	0.35469787
ZINC000000872301	CNC(=O)C[C@H]1C(=O)N(Cc2ccccc2)C(=S)N1NC(=O)c1ccccc1	2.76162746	115.106811	0.21578352
ZINC000000873847	CC(C)CCOc1ccc(C(=O)N[C@@H](CO)C(=O)O)cc1	2.24441552	109.2004205	0.42817909
ZINC000000873972	O=[N+]([O-])c1ccc(CNc2ccc(Cl)cc2)cc1	1.5910833	106.7221985	0.759691
ZINC000000874351	CCn1ncc(C=O)c1C	2.5158386	22.10658923	0.35796075
ZINC000000874630	CC(C)Cc1cc(C(=O)O)no1	2.33678964	36.17139399	0.26370084
ZINC000000875277	Cc1ccc2[nH]c(=O)c(CN(Cc3ccc(F)cc3)C(=S)NCc3ccco3)cc2c1	2.40817803	230.5097277	0.38414729
ZINC000000875524	Cc1cc(C)c2[nH]c(=O)c(CN(CCN3CCOCC3)C(=S)NCCc3ccccc3)cc2c1	2.54645754	236.8657031	0.3090508
ZINC000000876056	Cc1cc(C)cc(OCc2nnc(SCC(=O)NCc3ccccc3)o2)c1	2.13632064	207.4712464	0.35614498
ZINC000000876418	C[C@H](Sc1nnc(C2CCCCC2)n1-c1cccc(Cl)c1)C(=O)O	2.70713927	73.94983615	0.26405793
ZINC000000876609	Cc1cccc(OCc2nnc(SCC(=O)Nc3ccc(F)cc3)n2-c2ccccc2)c1	2.04980393	245.6225743	0.41858368
ZINC000000876928	Cc1ccccc1CNC(=O)CN(c1cc(Cl)ccc1C)S(C)(=O)=O	2.0661725	154.3570131	0.43781655
ZINC000000877157	CCc1ccc2c(c1)cc(C)c1nnc(SCC(=O)Nc3ccc(S(=O)(=O)N4CCCC[C@@H]4C)cc3)n12	3.02085782	210.796088	0.21999015
ZINC000000877754	COc1ccccc1NC(=O)CSc1nnc(CNc2cccc(Cl)c2)n1-c1ccccc1	2.12212518	249.3711578	0.38669268
ZINC000000878185	O=C(Nc1ccc(N2C(=O)[C@@H]3[C@@H](C2=O)C2c4ccccc4C3c3ccccc32)cc1Cl)c1ccco1	3.88485147	93.83014498	0.37502645
ZINC000000878808	Cc1cc2cc(CN(Cc3cccnc3)C(=S)N[C@H](C)c3ccccc3)c(=O)[nH]c2cc1C	2.89339911	225.2626895	0.30326054
ZINC000000879314	CCOc1ccc2[nH]c(=O)c(CN(Cc3ccccc3)C(=S)N[C@H](C)c3ccccc3)cc2c1	2.72771132	237.42167	0.28519025
ZINC000000881045	COc1ccc(OC)c(-c2csc(N(CCc3ccccc3)C(=O)COc3ccccc3)n2)c1	2.2259727	190.388822	0.42535219
ZINC000000881950	COc1ccc(-c2nc3cccc(C)n3c2NC2CCCCC2)cc1O	2.42011072	84.46987466	0.23132677
ZINC000000882121	Cc1ccc(C(=O)NC(=S)Nc2cccc(NC(=O)c3ccccc3C)c2)cc1	1.8251668	201.6442905	0.4622827
ZINC000000883214	COc1ccc([C@@H]2CC(=O)C3=C(C2)Nc2ccccc2N[C@@H]3c2ccc(C(C)C)cc2)cc1OC	3.17692626	125.8036267	0.30530481
ZINC000000883995	COc1cccc([C@@H]2C[C@H](C(F)(F)F)n3ncc(C(=O)Nc4ccc(Cl)c(Cl)c4)c3N2)c1	3.52899273	170.3209568	0.25193975
ZINC000000884092	COc1ccc(CN(Cc2cc3cccc(C)c3[nH]c2=O)C(=S)Nc2ccc(OC)cc2)cc1	2.27346801	247.6456939	0.30370098
ZINC000000884120	COc1cccc([C@@H]2C[C@H](C(F)(F)F)n3ncc(C(=O)N4CCN(c5ccc(F)cc5)CC4)c3N2)c1	3.55698835	166.1772015	0.27484096
ZINC000000884377	COc1ccc(CN(Cc2cc3ccc(OC)cc3[nH]c2=O)C(=S)NCCc2ccccc2)cc1	2.28862724	263.4360264	0.37174375
ZINC000000884940	Cc1cccc(NC(=S)N(Cc2ccc3c(c2)OCO3)Cc2cc3ccc(C)c(C)c3[nH]c2=O)c1	2.55247129	262.2352395	0.29135476
ZINC000000885088	Cc1ccc(NC(=S)N(Cc2ccc3c(c2)OCO3)Cc2cc3c(C)ccc(C)c3[nH]c2=O)c(C)c1	2.59154127	248.4518307	0.33846768
ZINC000000885254	COC(=O)c1ccccc1NC(=S)N(Cc1cc2cc(OC)ccc2[nH]c1=O)C[C@H]1CCCO1	2.92324816	253.9336673	0.29486279
ZINC000000885768	O=C(NC[C@@H]1CCCO1)[C@H](c1ccc(F)cc1)N(Cc1cccs1)C(=O)c1ccc(CN2CCOCC2)o1	3.38445272	215.1253272	0.2742283
ZINC000000886059	Cc1ccc(-c2nnn(CC(=O)N(Cc3ccco3)[C@H](C(=O)NC3CCCC3)c3ccc(F)cc3)n2)o1	3.15673726	225.2006602	0.24586097
ZINC000000886215	CS(=O)(=O)N(CC(=O)NC[C@H]1CCCO1)c1ccccc1	2.49770992	120.5731595	0.4345008
ZINC000000886241	Cc1ccc(-c2nnn(CC(=O)N([C@H](C(=O)NC3CCCC3)c3cccs3)C3CCCC3)n2)o1	3.29073032	177.995139	0.20853146
ZINC000000886507	COc1cc(-c2nnc(SCC(=O)Nc3ccc(Cl)cc3)n2-c2ccccc2)cc(OC)c1OC	2.17348406	213.9066671	0.44937425
ZINC000000887879	COc1ccc(NC(=O)CSc2nnc(COc3ccc(C#N)cc3)n2-c2ccccc2)c(OC)c1	2.26838462	275.6589883	0.44029627
ZINC000000887987	CC[C@H](C(=O)NCc1ccc(F)cc1)N(C(=O)Cn1nnc(-c2ccc(C)o2)n1)c1ccccc1C(F)(F)F	3.29179333	179.0510807	0.20825744
ZINC000000888200	Cc1ccc([C@H](C(=O)NC2CCCC2)N(CCc2ccccc2)C(=O)[C@H]2COc3ccccc3O2)cc1	3.10738407	173.4938556	0.27258519
ZINC000000888514	Cc1sc2ncnc(SCC(=O)Nc3cccc(C)c3C)c2c1C	2.20911914	172.9682464	0.50647359
ZINC000000888787	CN(C)c1ccc(-c2nc3ccc(Cl)cn3c2NC[C@@H]2CCCO2)cc1	2.89182794	127.8949363	0.31600414
ZINC000000890830	COc1ccccc1N1CCN(C(=O)CSc2nc(-c3ccc(F)cc3)cc(C(F)(F)F)n2)CC1	2.38256861	217.4542685	0.30459663
ZINC000000891073	COC(=O)c1ccccc1NC(=S)N(Cc1ccccc1)Cc1cc2cc3c(cc2[nH]c1=O)OCCO3	2.52482973	260.5817509	0.29021183
ZINC000000891230	COC(=O)c1ccccc1NC(=S)N(CCN1CCOCC1)Cc1cc2cc3c(cc2[nH]c1=O)OCCO3	2.73031205	255.5333093	0.2783933
ZINC000000891467	CCOc1ccc(NC(=S)N(CCc2ccccc2C)Cc2cc3cc4c(cc3[nH]c2=O)OCCO4)cc1	2.59588604	261.6725084	0.2665484
ZINC000000891513	Cc1cccc(CCN(Cc2cc3cc4c(cc3[nH]c2=O)OCCO4)C(=S)NC[C@@H]2CCCO2)c1	3.14950175	227.7599626	0.29908303
ZINC000000891894	CC(=O)c1ccc(S(=O)(=O)N(Cc2ccccc2)Cc2cc3ccc(C)cc3[nH]c2=O)cc1	2.21427827	213.5632546	0.33458328
ZINC000000892264	COc1ccc(C(=O)CSc2nnc(-c3ccccc3OC)n2-c2ccc(OC)cc2)cc1	2.0683774	194.9197734	0.44470922
ZINC000000892437	Cc1ccc(NCc2nnc(SCC(=O)Nc3ccc(Cl)cc3)n2-c2ccccc2)cc1	2.0417002	237.0249261	0.43028091
ZINC000000893091	COc1ccc2[nH]c(=O)c([C@H](c3nnnn3Cc3ccccc3)N3CCc4ccccc43)cc2c1	2.9476125	216.808208	0.2319495
ZINC000000895081	O=C(O)CC(O)(CC(=O)O)C(=O)O	2.45182821	2.18188866	0.41627613
ZINC000000895966	COc1cc2cc(CN(Cc3cccs3)C(=S)NCCc3ccccc3)c(=O)[nH]c2cc1OC	2.45924514	245.2501292	0.33417129
ZINC000000896319	COc1ccc(C(=O)CSc2ncnc3c(-c4ccc(F)cc4)nsc32)cc1	2.3822725	151.1052616	0.38990461
ZINC000000896325	O=Cc1ccc(Cl)cc1	1.56105508	28.69582479	0.58055599
ZINC000000896626	C[C@@H](O)c1ccccc1	1.80645046	32.21787229	0.4827468
ZINC000000896628	CC(=O)c1ccccc1	1.09710924	38.8458012	0.59403768
ZINC000000897442	N[C@@H](CC1=CCC=CC1)C(=O)O	3.54892715	-47.35320153	0.28911373
ZINC000000898343	C[C@@H](C(=O)NC1CCCC1)N(C(=O)c1snc(C(=O)NC2CCCC2)c1N)c1ccc(Cl)cc1	3.10741445	122.3337388	0.20825826
ZINC000000899837	O=C(c1ccc(-c2ccccc2)cc1)N1CCN(S(=O)(=O)Cc2ccccc2)CC1	1.87137058	178.4260931	0.44498451
ZINC000000900622	COc1ccc(NC(=O)CSc2nnc(-c3ccccc3)n2Cc2ccccc2)cc1	1.86778756	229.8600952	0.43410568
ZINC000000900671	COc1ccc(CCNC(=O)c2cnn3c2N[C@@H](c2ccc(C)cc2)C[C@H]3C(F)F)cc1OC	3.54595187	182.7538737	0.26207722
ZINC000000901202	CC[C@@H](C(=O)O)[C@H](O)C(=O)O	3.10328105	0.0529276	0.17920234
ZINC000000901304	C[C@H](O)C[N+](C)(C)C	3.58084379	23.03136067	0.27853197
ZINC000000901367	CCN1C(=O)C=CC1=O	2.6339107	0.34489587	0.34973401
ZINC000000901370	C[C@@H](N)C1CCCCC1	2.44857969	7.28549001	0.42963634
ZINC000000901553	CC(=O)c1ccc(N(C(=O)Cn2nnc3ccccc32)[C@@H](C(=O)NC2CCCC2)c2cccs2)cc1	2.97563844	226.9008751	0.2479947
ZINC000000901606	O=C(O)c1c[nH]c(=O)[nH]c1=O	2.38338389	14.34874535	0.49609664
ZINC000000901616	C[C@@H](O)[C@@H](C)O	2.87197773	7.63088312	0.48052024
ZINC000000901673	CC(=O)[C@@H](N)C(=O)O	3.19382193	-3.17210946	0.34165706
ZINC000000901765	O=CNc1ccccc1C=O	2.34016063	12.13652066	0.24359848
ZINC000000901786	COc1ccc(NC(=O)CSc2nc(-c3ccco3)cc(C(F)(F)F)n2)c(OC)c1	2.39413832	211.5430322	0.31348461
ZINC000000901869	Cc1cc(O)c(O)c(C(C)(C)C)c1	2.1406915	25.69432778	0.38353137
ZINC000000903410	CCn1c(CSc2nc(C)cc(C)n2)nnc1SCC(=O)Nc1ccc(C)cc1	2.31204316	190.6444481	0.44089909
ZINC000000903440	CC[C@@H](C(=O)NC1CCCC1)N(Cc1ccc2c(c1)OCO2)C(=O)Cn1nnc(-c2ccc(C)cc2)n1	3.10351756	197.7965005	0.27237781
ZINC000000903453	COc1ccc(CCn2c(=O)c3ccccc3nc2SCC(=O)NCc2ccco2)cc1OC	2.24562866	263.5256936	0.47950427
ZINC000000903826	Cc1ccc(-c2nnn(CC(=O)N(c3ccccc3)[C@@H](C(=O)NC[C@@H]3CCCO3)c3ccc(O)cc3)n2)o1	3.43834316	212.845496	0.23777181
ZINC000000903918	COc1ccc(C(=O)N(c2ccccc2)[C@@H](C(=O)NC[C@@H]2CCCO2)c2cccs2)cc1OC	3.06153988	181.066585	0.28922576
ZINC000000905002	CCn1c(COc2ccc(Cl)cc2)nnc1SCC(=O)NC(C)(C)C	2.15175625	188.1568726	0.3746161
ZINC000000905672	C[C@H]1CCc2cc(F)ccc2N1C(=O)CSc1nc2ccccc2c(=O)n1C[C@@H]1CCCO1	3.19175987	185.4537297	0.32551847
ZINC000000905811	O=C(Cn1nnc(-c2ccccc2)n1)N(c1ccc(F)c(Cl)c1)[C@H](C(=O)NC1CCCCC1)c1ccccn1	3.11397421	206.0434538	0.21180162
ZINC000000905898	CC(=O)c1cccc(N(C(=O)Cn2nnc3ccccc32)[C@H](C(=O)NC2CCCCC2)c2ccccc2)c1	2.88712477	243.8920509	0.2345487
ZINC000000906662	Nc1c(C(=O)NC2CCCCC2)nsc1C(=O)N(CC(=O)NC1CCCCC1)c1ccc(F)cc1	2.63417606	152.6383901	0.21235686
ZINC000000907333	O=C(CSc1nnc(C2CCCCC2)n1-c1ccccc1)c1ccccc1	2.03943288	132.6410077	0.44747098
ZINC000000907365	CCOc1ccc2nc(SCC(=O)N[C@@H]3CCCC[C@H]3C)c(C#N)cc2c1	3.06718256	161.3890398	0.25996885
ZINC000000907514	O=C(CSc1nnc(COc2cccc3ccccc32)n1-c1ccccc1)NCc1ccccc1	2.11618122	255.6010624	0.45341931
ZINC000000912959	Cc1c(NCc2cc(Cl)cc(Cl)c2O)c(=O)n(-c2ccccc2)n1C	2.33234221	100.0742689	0.29911369
ZINC000000913178	COc1ccc(N[C@H](NC(=O)c2ccccc2)C(=O)c2cccs2)cc1	2.53989194	133.4386407	0.32657405
ZINC000000913805	COC(=O)c1ccc(S(=O)(=O)N(Cc2ccc(OC)cc2)Cc2cc3ccc(C)cc3[nH]c2=O)cc1	2.29463281	238.5194817	0.33722151
ZINC000000914165	CCc1ccc2[nH]c(=O)c(CN(Cc3ccc(OC)cc3)S(=O)(=O)c3ccc4c(c3)OCCO4)cc2c1	2.48843599	243.2787044	0.33587959
ZINC000000914427	COC(=O)c1ccc(S(=O)(=O)N(CCc2ccccc2C)Cc2cc3ccc(C)c(C)c3[nH]c2=O)cc1	2.47864444	221.3350629	0.29924996
ZINC000000915587	Cc1ccc(NCc2nnc(SCC(=O)c3ccccc3)n2C[C@H]2CCCO2)cc1Cl	2.78355754	198.9484785	0.29441922
ZINC000000916114	C[C@H](C(=O)N1CCc2ccccc2C1)N(c1ccccc1)S(C)(=O)=O	2.61021453	111.119431	0.36283577
ZINC000000916232	Cc1sc(NC(=O)CSc2nnc(COc3ccccc3)n2Cc2ccccc2)c(C#N)c1C	2.35967999	227.0688535	0.34716741
ZINC000000916331	Cc1ccccc1OCc1nnc(SCC(=O)Nc2ccc(F)cc2)n1Cc1ccccc1	2.05082037	239.2763086	0.35274213
ZINC000000916521	COc1ccc(OC)c(C(=O)CSc2nnc(COc3ccc(C)cc3)n2Cc2ccccc2)c1	2.19003029	239.263467	0.4072959
ZINC000000916993	Cc1ccc(C)c(NC(=O)CSc2nnc(CNc3ccc(F)cc3)n2Cc2ccccc2)c1	2.15753886	248.4686449	0.32624305
ZINC000000917274	Cc1ccc(NCc2nnc(SCC(=O)NCc3ccccc3)n2C)cc1Cl	2.10906831	205.4381778	0.3467453
ZINC000000917603	CCOC(=O)C1CCN(C(=O)C(C)(C)C)CC1	1.9836512	86.00909382	0.45634915
ZINC000000917683	Cc1ccc(NCc2nnc(SCC(=O)Nc3nc(-c4ccccc4)cs3)n2C)cc1	2.21636063	245.7135569	0.45769956
ZINC000000918004	COc1ccc2cc(CN(CCc3ccccc3)S(=O)(=O)c3ccc4c(c3)OCCO4)c(=O)[nH]c2c1	2.44797723	239.4906113	0.35404932
ZINC000000918174	COC(=O)c1cccc(S(=O)(=O)N(Cc2ccc(F)cc2)Cc2cc3cc(OC)ccc3[nH]c2=O)c1	2.33989192	245.8027665	0.34974604
ZINC000000918202	COc1ccc2[nH]c(=O)c(CN(Cc3ccc4c(c3)OCO4)S(=O)(=O)c3ccc(C(C)=O)cc3)cc2c1	2.47730464	244.3533398	0.34513164
ZINC000000918248	CCOC(=O)c1ccc(S(=O)(=O)N(Cc2cccs2)Cc2cc3cc(OC)ccc3[nH]c2=O)cc1	2.41079658	249.4662199	0.32425563
ZINC000000918455	COc1ccc2[nH]c(=O)c(CN(CCc3ccccc3)S(=O)(=O)c3ccc(C)c(Cl)c3)cc2c1	2.31006234	229.0662366	0.29054222
ZINC000000918814	COc1cc2cc(CN(Cc3cccnc3)S(=O)(=O)c3ccc(C)c(Cl)c3)c(=O)[nH]c2cc1OC	2.48339475	219.482339	0.30555696
ZINC000000919766	Cc1ccccc1Cn1cc(NC(=O)c2cc3n(n2)[C@H](C(F)(F)F)C[C@H](c2ccco2)N3)cn1	3.85321084	197.2483232	0.21510855
ZINC000000919768	Cc1nn(Cc2ccc(C)cc2)c(C)c1NC(=O)c1cc2n(n1)[C@@H](C(F)(F)F)C[C@@H](c1ccco1)N2	3.8462033	200.3641979	0.2180182
ZINC000000920155	COc1ccc2[nH]c(=O)c(CN(CCCN3CCOCC3)C(=S)Nc3cc(C)ccc3C)cc2c1	2.51201145	266.2967089	0.27016609
ZINC000000920505	COc1ccc(-c2cc(C(F)(F)F)nc(SCCC(=O)Nc3ccc(NC(C)=O)cc3)n2)cc1	2.30277105	237.952812	0.33209939
ZINC000000920548	Cc1ccc(C)c(NC(=O)Cn2c(-c3ccc(F)cc3)cnc2SCC(=O)Nc2c(C)cccc2C)c1	2.3810144	196.0259717	0.36457151
ZINC000000921428	COc1ccc([C@@H](C(=O)NC2CCCCC2)N(C(=O)c2cnccn2)c2ccc(C)cc2)cc1	2.77137051	198.9364208	0.25583451
ZINC000000921966	COc1ccc([C@H](C(=O)NC2CCCCC2)N(C(=O)Cc2cccs2)c2ccc(C(C)=O)cc2)cc1OC	2.90526083	219.1701778	0.2598484
ZINC000000922052	COc1cccc(N(C(=O)Cc2cccs2)[C@H](C(=O)NC2CCCCC2)c2ccc(F)cc2)c1	2.78992576	217.4708782	0.2420731
ZINC000000922413	COc1ccc(N(C(=O)Cc2cccs2)[C@H](C(=O)NC2CCCCC2)c2cccs2)cc1	2.8490663	194.8171183	0.27624671
ZINC000000922498	COc1ccc(N(C(=O)Cc2cccs2)[C@H](C(=O)NC2CCCCC2)c2ccc(O)cc2)cc1OC	2.8896209	215.2780141	0.25639749
ZINC000000923020	Cc1ccccc1CCNS(=O)(=O)c1ccc(S(=O)(=O)N2CCOCC2)cc1	2.04986032	172.6111444	0.52815704
ZINC000000924601	COC(=O)c1ccccc1NC(=O)CSc1nnc(Cn2cnc3ccccc32)n1C	2.30112548	224.2512496	0.46865459
ZINC000000925197	Cc1ccc(NC(=O)CSc2nnc(Cc3ccccc3)n2Cc2ccccc2)cc1C	2.02141038	217.5324927	0.35986407
ZINC000000925217	C[C@@H]1CCCC[C@H]1NC(=O)CSc1nnc(Cc2ccccc2)n1Cc1ccccc1	2.8382011	180.0921588	0.35413578
ZINC000000925817	COc1ccc(CN(Cc2nnnn2Cc2ccc(OC)cc2)Cc2cc3cc(C)ccc3[nH]c2=O)cc1	2.490508	240.9883037	0.29686138
ZINC000000926135	Cc1ccc2cc(CN(CCc3ccccc3)Cc3nnnn3C3CCCCC3)c(=O)[nH]c2c1	2.55171863	195.8300845	0.29155281
ZINC000000926194	Cc1ccc2cc(CN(Cc3nnnn3Cc3ccccc3)C3CCCC3)c(=O)[nH]c2c1	2.48963114	167.4829735	0.28265883
ZINC000000926216	COc1ccc(Cn2nnnc2CN(Cc2cc3ccc(C)cc3[nH]c2=O)C2CCCCC2)cc1	2.56036474	184.3459743	0.26630055
ZINC000000926654	CCOC(=O)Cn1nnnc1CN(Cc1ccc(OC)cc1)Cc1cc2ccc(C)c(C)c2[nH]c1=O	2.64641005	226.8746531	0.21644826
ZINC000000926835	Cc1cc(C)c2[nH]c(=O)c(CN(CCc3ccccc3)Cc3nnnn3Cc3ccccc3)cc2c1	2.52043623	209.124072	0.28308624
ZINC000000927413	Cc1cc(C)c2cc(CN(Cc3nnnn3Cc3ccccc3)Cc3ccccc3)c(=O)[nH]c2c1	2.4400756	206.988263	0.26728136
ZINC000000927842	COc1ccc2[nH]c(=O)c(CN(Cc3nnnn3Cc3ccccc3)C3CCCCC3)cc2c1	2.50837048	190.5746811	0.27849768
ZINC000000928405	COc1ccc2cc(C)c3nnc(SCC(=O)N(c4ccccc4)c4ccccc4)n3c2c1	2.44478528	149.4433221	0.27081898
ZINC000000928436	COc1ccc2cc(C)c3nnc(SCC(=O)N4CCc5ccccc54)n3c2c1	2.42434624	159.2299546	0.3815873
ZINC000000929985	O=C(CSc1nnc(CNc2cccc(C(F)(F)F)c2)n1Cc1ccco1)NCc1ccccc1	2.40344201	236.9513794	0.41023841
ZINC000000930401	COc1ccc(C2=NCC(=O)N(CC(=O)c3ccc(F)cc3)c3sc4c(c32)CCCC4)cc1	2.61446534	110.7373697	0.22965776
ZINC000000931353	Cc1nn(C)cc1[C@H](C(=O)NC1CCCCC1)N(C(=O)[C@@H]1COc2ccccc2O1)c1cc(C)cc(C)c1	3.51473078	158.5206009	0.22573224
ZINC000000932993	CCC(=O)Nc1ccc(NC(=O)CSc2nc3cc(OC)ccc3cc2C)cc1C	2.20559162	193.3620878	0.36471314
ZINC000000933314	COc1cc(CN([C@H]2CCCC[C@H]2C)S(=O)(=O)c2ccc(S(=O)(=O)NC3CCCC3)cc2)cc(OC)c1OC	3.31466803	154.6486661	0.32356044
ZINC000000933332	COc1ccccc1CN(Cc1ccc(C)cc1)S(=O)(=O)c1ccc(S(=O)(=O)NC2CCCCC2)cc1	2.27841848	223.1547949	0.32781259
ZINC000000933566	Cc1sc(NC(=O)CSc2nnc(COc3ccccc3)n2C)c(C#N)c1C	2.35523987	205.8436814	0.36965611
ZINC000000933605	Cc1ccc(NC(=O)CSc2nnc(COc3ccc(Cl)cc3)n2C)cc1C	2.0318498	233.5313369	0.41346783
ZINC000000933708	CC(C)c1ccc(CN(Cc2ccco2)S(=O)(=O)c2ccc(S(=O)(=O)N3CCC[C@@H](C)C3)cc2)cc1	2.83926003	217.0069366	0.38812602
ZINC000000934026	COc1cccc(CN(Cc2ccccn2)S(=O)(=O)c2ccc(S(=O)(=O)NCc3ccccc3)cc2)c1	2.25409636	227.248244	0.44003649
ZINC000000934509	Cc1cc(=O)oc2cc(OCC(=O)c3ccc(-c4ccccc4)cc3)ccc12	1.94154259	172.4483066	0.37037932
ZINC000000935486	COC(=O)c1ccc([C@H]2[C@@H]3C(=O)N(c4cccc(C(F)(F)F)c4)C(=O)[C@H]3ON2c2ccc(Cl)cc2)cc1	3.3968122	121.6791435	0.30157039
ZINC000000937501	COc1cc2c(cc1OC)CN(C(=O)CSc1ncnc3scc(-c4ccc(C)cc4)c31)CC2	2.51190715	223.3762306	0.40641264
ZINC000000938464	CCOC(=O)c1c(NC(=O)C[C@@H]2Sc3ccc(C(F)(F)F)cc3NC2=O)sc2c1CC[C@@H](C)C2	3.42938352	193.1203159	0.24537172
ZINC000000938495	CCOC(=O)c1c(C)n(-c2ccc(C)cc2)c2ccc(OC[C@@H](O)Cn3cnc4ccccc43)cc21	2.91181507	209.5034271	0.36087985
ZINC000000938531	COC(=O)c1cccc(N2C(=O)C(Cl)=C(Nc3ccc(Oc4ccccc4)cc3)C2=O)c1	2.14179167	150.1285953	0.37215575
ZINC000000938807	CCOc1ccc(N(C(=O)c2cccs2)S(=O)(=O)c2ccc3c4c(cccc42)C(=O)N3C)cc1	2.59495128	130.2759607	0.25258862
ZINC000000939996	COc1ccc(-c2c(=O)c3ccc(O)c(CN4CCCCC4)c3oc2C(F)(F)F)cc1OC	2.54250526	125.0974336	0.26875039
ZINC000000940426	CC1=C(C(=O)OC(C)C)[C@H](c2ccc(OCc3ccccc3Cl)cc2)n2ncnc2N1	3.09755398	176.5710113	0.21114846
ZINC000000941226	Cc1c(NC2=NC(=O)/C(=C/c3ccccc3)S2)c(=O)n(-c2ccccc2)n1C	2.40283004	109.4534096	0.32554158
ZINC000000941395	Cc1ccc(Oc2coc3cc(OCC(=O)Nc4ccccc4C(F)(F)F)ccc3c2=O)cc1	2.29562917	220.1056188	0.35326028
ZINC000000942586	COC(=O)[C@@H](C)Oc1ccc2c(c1)occ(Oc1cc(C)cc(C)c1)c2=O	2.78280011	155.7996268	0.29356413
ZINC000000944905	CC(C)(C)c1cc(Br)ccc1OCC(=O)Nc1cccc([N+](=O)[O-])c1	2.03675961	171.2092478	0.47698436
ZINC000000945331	COC(=O)c1ccc(C(=O)OC)c(NC(=O)COc2cc(C)ccc2C(C)C)c1	2.04782033	195.0439784	0.46823521
ZINC000000945346	CCOC(=O)c1c(C)c(C)sc1NC(=O)C[C@@H]1Sc2ccc(C(F)(F)F)cc2NC1=O	3.05882326	161.8646138	0.31998911
ZINC000000946303	COc1ccccc1NC1=C(Cl)C(=O)N(c2ccc(Br)cc2)C1=O	2.04582959	101.6346917	0.41148292
ZINC000000946429	CC(C)c1cccc(C(C)C)c1NC(=O)[C@H](C)N1C(=O)c2ccccc2C1=O	2.58751122	96.73238242	0.32477261
ZINC000000947109	CCOC(=O)C1=C(C)N(c2ccc(OC)cc2)C(C)=C(C(=O)OCC)C1c1cccc([N+](=O)[O-])c1	2.48104724	79.31050256	0.41776343
ZINC000000948412	CCOC(=O)c1c(NC(=O)/C=C/c2cccs2)sc2c1CCCCC2	2.38170508	200.6221261	0.33904358
ZINC000000948625	CCOC(=O)c1cnc2ccc(OC)cc2c1Nc1ccccc1Cl	2.00587876	150.4131795	0.3048616
ZINC000000949091	O=[N+]([O-])c1ccc(-c2nc3ccccc3c(Nc3ccc4c(c3)OCCO4)n2)cc1	2.20819938	153.8400684	0.51020335
ZINC000000950229	COc1ccc(Oc2coc3cc(OCC(=O)Nc4ccccc4C(F)(F)F)ccc3c2=O)cc1	2.30934763	222.5705004	0.36158064
ZINC000000950458	CCOC(=O)c1c(NC(=S)NC(=O)C(C)C)sc(C)c1-c1ccccc1	2.2611855	135.8694068	0.33370096
ZINC000000950573	CC1=C(C(=O)OCc2ccccc2)[C@@H](c2cccc(O)c2)n2ncnc2N1	3.01321069	131.4239986	0.21893907
ZINC000000950723	CCc1ccc(Oc2coc3cc(OC(=O)c4ccc(F)cc4)ccc3c2=O)cc1	2.14027028	183.4129663	0.33968511
ZINC000000950889	COc1ccc([C@H]2[C@@H]3C(=O)N(c4sc5c(c4C#N)CCCC5)C(=O)[C@H]3ON2c2ccc(Cl)cc2)c(OC)c1	3.76150108	81.04997299	0.23070486
ZINC000000951526	COc1cc(Cl)c(C)cc1NC(=O)[C@@H](C(C)C)N1C(=O)c2ccccc2C1=O	2.64660333	125.1104415	0.33570562
ZINC000000951774	O=C(c1cccnc1)[C@@H]1[C@H](c2cccc(O)c2)NC(=O)N[C@@]1(O)C(F)(F)F	3.60617888	53.92497372	0.20539831
ZINC000000952515	Cc1cccc(N2C(=O)c3ccc(C(=O)OCC(=O)Nc4cccc(Cl)c4C)cc3C2=O)c1C	2.2254752	196.5188192	0.45334505
ZINC000000953223	COC(=O)Nc1ccc(S(=O)(=O)N2CCC(C(=O)N3CCC[C@@H](C)C3)CC2)cc1	2.58380047	176.8600976	0.47369998
ZINC000000953669	CCOC(=O)c1cnc2c(OC)cccc2c1Nc1ccc(N(C)C)cc1	2.15188042	143.0930389	0.3105029
ZINC000000954006	O=C1CS[C@H](c2cn(-c3ccccc3)nc2-c2cccs2)N1C[C@@H]1COc2ccccc2O1	3.4209576	96.03280381	0.36633417
ZINC000000954963	CCOC(=O)c1c(NC(=O)COC(=O)c2ccccc2OC)sc2c1CC[C@H](C)C2	2.63645128	213.0266577	0.30067072
ZINC000000956665	CC1=C(C(N)=O)[C@@H](c2ccc(C#N)cc2)N2NC(c3ccccc3)=NC2=N1	2.90417149	36.77922121	0.28143364
ZINC000000957061	COC(=O)c1ccc(NC(=O)/C=C/c2c(Cl)cccc2Cl)cc1	1.91100348	143.3853083	0.38273799
ZINC000000957207	O=C(/C=C/c1cccc2ccccc12)OCC(=O)Nc1ccc(Cl)cc1	1.8677101	170.0883322	0.40220994
ZINC000000958429	Cc1c(C(=O)Nc2ccc(C)cc2C)sc2ncn([C@H](C)C(=O)OCc3ccccc3Cl)c(=O)c12	2.91421967	208.2169727	0.31693181
ZINC000000958587	CC1=C(C(N)=O)[C@H](c2ccc(O)cc2)N2NC(SCc3ccccc3F)=NC2=N1	3.01954717	55.21571592	0.23062117
ZINC000000958747	Cc1c(C(=O)OC(C)C)sc2ncn(CC(=O)Nc3ccc(C)cc3C)c(=O)c12	2.3075286	187.0729314	0.46077813
ZINC000000958764	CCOC(=O)c1c2c(sc1NC(=O)CSCC(=O)Nc1ccc(Cl)cc1)C[C@@H](C)CC2	2.72903914	217.4395029	0.27704505
ZINC000000958973	COc1ccccc1NC(=O)C1=C(C)Nc2ncnn2[C@@H]1c1ccccc1OCc1ccccc1	2.97485831	183.8358584	0.27670244
ZINC000000959323	COCc1nnc(NC(=O)COc2ccc(-c3ccccc3)cc2)s1	1.94366093	175.331612	0.52606899
ZINC000000959791	CC1(C)CC(=O)C2=C(C1)Nc1nc(SCc3ccccc3)nc(O)c1[C@@H]2c1ccccc1[N+](=O)[O-]	3.31659196	96.51296486	0.25193607
ZINC000000960082	Cc1cccc(C(=O)Oc2ccc(CCN3C(=O)c4ccccc4C3=O)cc2)c1	1.9167943	149.1315366	0.44575622
ZINC000000967180	CCc1cnccc1C	2.00812524	30.00170019	0.48556514
ZINC000000967289	NC(=O)c1ccncc1C(=O)O	2.04589493	17.75357002	0.39309782
ZINC000000967332	Cc1cc(C)c(O)c(C)c1	1.67985872	28.91686013	0.71224531
ZINC000000967346	Brc1cc[nH]n1	3.95244638	17.14741557	0.43913624
ZINC000000967473	O=C(O)[C@@H]1CSCN1	3.5328142	-16.63085596	0.30291263
ZINC000000967513	C=C(C)[C@H]1CC=C(C)CC1	3.16489552	3.9036618	0.31086103
ZINC000000967630	C/C=C/c1ccc(OC)cc1	1.65306088	33.48387169	0.72706237
ZINC000000968028	CC1(C)[C@@H]2C[C@H]1C(CO)=CC2	4.43456535	-9.08011024	0.20309025
ZINC000000968044	Nc1ccc(C[C@H](N)C(=O)O)cc1	2.193007	26.22606014	0.43642997
ZINC000000968100	CC1(C)[C@@H]2CC[C@@]1(C)[C@@H](O)C2	4.27963644	-6.22874587	0.42898668
ZINC000000968226	C=C(C)[C@@H]1CC=C(C)CC1	3.16489552	3.9036618	0.31086103
ZINC000000968230	C=C1[C@@H]2CC[C@@H](C2)C1(C)C	4.45080515	-19.57240979	0.4522659
ZINC000000969295	COC(=O)c1nonc1NC(C)=O	2.51878524	33.11806949	0.2348836
ZINC000000970381	Cc1ccc2cc(-c3ccccc3)[nH]c2c1	1.71412196	59.2141701	0.40759397
ZINC000000970541	Cc1ccc(NC(=O)c2cnn(-c3ccccc3)c2NC(=O)c2ccccc2)cc1	1.91838703	151.7518528	0.48560931
ZINC000000973209	O=C(c1cccnc1)N1C(=O)/C(=C/c2ccc3c(c2)OCO3)SC1=S	2.52681085	95.07550392	0.40989085
ZINC000000973957	Nc1c(-c2nc(N)nc(N3CCOCC3)n2)sc2nc(-c3ccccc3)cc(C(F)(F)F)c12	2.82883008	78.3481361	0.27414761
ZINC000000974285	CCc1c(-c2ccccc2)n(C[C@H](O)c2ccccc2)c2nc3c(c(=O)n(C)c(=O)n3C)n12	3.13421211	81.71174768	0.33580617
ZINC000000975481	Cc1c(NC(=O)/C(=C\c2cccc([N+](=O)[O-])c2)NC(=O)c2ccc(C)cc2)c(=O)n(-c2ccccc2)n1C	2.49400694	205.6116119	0.32806314
ZINC000000976203	COc1ccc(NC(=O)CSc2nc3sc4c(c3c(=O)n2C)CCCC4)cc1	2.20104831	214.7681457	0.37324428
ZINC000000976434	COc1ccc(-n2c(SCC(=O)Nc3cccc(C(F)(F)F)c3)nnc2-c2ccncc2)cc1	2.24909449	255.3117986	0.48346585
ZINC000000977739	O=C(c1ccccc1)N1CCN(c2ncnc3c2cnn3Cc2ccc(Cl)cc2Cl)CC1	2.2875141	186.6662567	0.31523323
ZINC000000978585	CCN1C(C(=O)c2ccccc2)=C(Nc2ccc(OC)cc2)c2ccccc2S1(=O)=O	2.45904584	86.00610847	0.22941363
ZINC000000979578	COc1cc(/C=N/NC(N)=S)ccc1OC(=O)c1cccc(F)c1	2.13792924	163.7456688	0.40743318
ZINC000000980198	Cc1ccc(S(=O)(=O)N(CC(=O)N(C)Cc2ccccc2)Cc2ccc(Cl)c(Cl)c2)cc1	2.11788465	187.2228962	0.39209197
ZINC000000980686	COc1cc(/C=N/n2cnc3sc4c(c3c2=O)CCCC4)cc([N+](=O)[O-])c1O	2.75945642	128.4186999	0.34307929
ZINC000000980795	Cc1ccc(COc2ccc(/C=C3/NC(=O)N(Cc4ccccc4)C3=O)cc2)cc1	2.0409812	173.8941728	0.39737403
ZINC000000982264	CCn1c(C)cc(/C=C2/SC(=O)N([C@@H](C)C(=O)OC)C2=O)c1C	2.96281939	99.89922503	0.27577966
ZINC000000984050	C[C@@H]1CCCCN1c1nc2ccccc2nc1Cl	2.59684956	45.79107657	0.27388255
ZINC000000984212	Cc1ccc2c(c1)Oc1nc3ccccc3nc1N2S(=O)(=O)c1ccc(Cl)cc1	2.54515612	54.85085458	0.26339662
ZINC000000985140	Cc1ccc([C@H]2OC3(C(=O)c4ccccc4C3=O)[C@H](c3cccs3)C23C(=O)c2ccccc2C3=O)cc1	4.23006538	23.5489659	0.27611741
ZINC000000985957	C=CCn1c(SCc2ccc(OC)cc2)nc2sc3c(c2c1=O)CC[C@@H](C)C3	2.84374004	170.3247854	0.33167941
ZINC000000989380	CC1=C(C(=O)c2ccccc2)[C@@]2(c3cc(Br)ccc3NC2=O)C(C(=O)OCc2ccccc2)=C(N)O1	3.5652818	89.0620346	0.16931462
ZINC000000990106	CCc1ccc(C(=O)C[C@]2(O)c3ccccc3N(Cc3cc(C(C)C)ccc3C)C2=O)cc1	2.77481903	168.7979609	0.21964952
ZINC000000990515	CC(=O)c1cccc(N2C(=O)[C@H]3[C@H](C2=O)C2c4ccccc4C3c3ccccc32)c1	3.6703388	49.42725115	0.36963995
ZINC000000993340	CC[C@H](OC(=O)[C@H]1CC(=O)N(c2ccc(C(=O)OC)cc2)C1)C(=O)c1ccccc1	2.90967984	128.5014468	0.29691494
ZINC000000993488	COc1cc(N)ccc1-c1ccc(N)cc1OC	1.94369912	24.91490435	0.46255108
ZINC000000994966	Ic1ccc(SNc2nncs2)cc1	3.08611886	37.94286191	0.40926897
ZINC000000995337	Cc1ccccc1-c1cc(C(=O)N2[C@H](C)CCC[C@H]2C)c2ccccc2n1	2.81688007	97.93292015	0.3247613
ZINC000000995664	Cn1cc(I)c(C(=O)Nc2cccc(Br)c2)n1	2.22394645	99.3739656	0.39269156
ZINC000000997085	Cc1ccc(OCC(=O)Nc2ccc(NC(=O)c3ccc(Br)cc3)cc2)cc1	1.6540612	217.7313437	0.64339356
ZINC000000997519	Cc1ccccc1NC(=O)CSc1nnc(CNc2ccccc2)n1-c1ccccc1	1.9946731	221.7529916	0.4324912
ZINC000000997755	CCOC(=O)c1c(C)c(C(=O)N(CC)CC)sc1NC(=O)c1ccc([N+](=O)[O-])c(C)c1	2.37913429	180.1241381	0.41685299
ZINC000000998031	CCOc1cc(/C=C2\C(C)=NN(c3ccc(Cl)cc3)C2=O)ccc1OCC(N)=O	2.31931108	175.4753098	0.38345348
ZINC000000998202	CC[C@H](CO)NS(=O)(=O)c1ccccc1	2.27153713	67.64418862	0.47614073
ZINC000000999537	COc1ccc(-c2cc(C(F)(F)F)n3nc(C(=O)NCc4c(C)nn(C)c4C)cc3n2)cc1OC	2.65576406	188.106848	0.33629559
ZINC000000999627	O=C(c1nn2c(c1Cl)N[C@H](c1ccccc1)C[C@@H]2C(F)(F)F)N1CCc2ccccc2C1	3.63000419	117.0526274	0.25871981
ZINC000001001937	CC[C@@H](C)c1ccccc1NC(=O)c1ccc(C)s1	2.37384897	111.7214798	0.30984889
ZINC000001002466	O=C(COc1ccc(Cl)c(Cl)c1)N1CCN(c2ccc(Cl)cc2)CC1	1.8504313	163.8774351	0.47781619
ZINC000001002600	Nc1cc(=O)[nH]c(SCC(=O)Nc2ncc(Br)cc2Br)n1	2.76260993	109.2509638	0.29691588
ZINC000001003038	CCC(C)(C)[C@@H]1CCc2c(sc(NC(=O)c3nc4nc(C)cc(C(F)F)n4n3)c2C(=O)OC)C1	3.47092833	182.0231518	0.21876327
ZINC000001005409	CCOc1ccc(C(=O)NC(=S)Nc2nc(-c3ccccc3)cs2)cc1	1.92312057	192.2796794	0.447468
ZINC000001007460	CCOC(=O)c1nnn(-c2ccccc2)c1C	1.8646012	90.72202538	0.54255569
ZINC000001008446	CCOc1cc(Br)c(/C=C2\SC(=O)N([C@H](C)CC)C2=O)cc1OC	2.89776049	95.4395843	0.3465278
ZINC000001008498	CCOC(=O)[C@@H](C)N1C(=O)S/C(=C/c2ccc(OCC)cc2)C1=O	2.62614846	130.9743951	0.36326298
ZINC000001010428	CCSc1ccccc1C(=O)NC	1.84132436	73.5318117	0.43513818
ZINC000001012918	O=C(CN1C(=O)S/C(=C/c2cccs2)C1=O)N1CCOCC1	2.37551237	122.3226677	0.48974963
ZINC000001012982	CCOc1cc(/C=C2/SC(=O)NC2=O)c(Br)cc1O	2.58929835	62.96753733	0.31499045
ZINC000001015721	CCOc1c(Br)cc(/C=C2/NC(=O)N(c3ccccc3)C2=O)cc1Br	2.32374552	101.7270771	0.37516496
ZINC000001016074	Cc1ccc(CN(CC(=O)N2CCCC2)S(=O)(=O)c2ccc(Br)cc2)cc1	2.01415855	162.5681609	0.38173814
ZINC000001016527	c1ccc(-c2nn3c(nnc3[C@@H]3COc4ccccc4O3)s2)cc1	2.83052626	71.18024606	0.32917646
ZINC000001016908	Cn1c(SCC(=O)N2N=C(c3ccc(F)cc3)C[C@@H]2c2ccc(F)cc2)nnc1-c1ccncc1	2.93579139	186.3506861	0.3033039
ZINC000001016953	CC[C@@H](C)NS(=O)(=O)c1ccccc1	2.05659256	76.19448986	0.50719301
ZINC000001017084	Cc1ccc(O)c(NC(=O)C(C)C)c1	1.71910844	71.12159556	0.47338803
ZINC000001017546	O=C(CSc1nc2scc(-c3ccco3)c2c(=O)n1-c1ccccc1)c1ccc2c(c1)OCO2	2.53786971	196.2788451	0.36971269
ZINC000001017651	CCOC(=O)c1c2cc(OC[C@@H](O)Cn3nc(C)cc3C)c(Br)cc2n(C)c1CSc1ccccc1	3.23285409	155.3397376	0.28934872
ZINC000001018163	O=C(Nc1ccc(C(=O)c2ccc(F)cc2)cc1)c1cnn(-c2ccccc2)c1-c1ccccc1	2.0721385	149.5324359	0.39988089
ZINC000001020646	COC(=O)n1cnc(C(N)=O)c1N	2.84692618	21.88884262	0.1813626
ZINC000001020848	O=[N+]([O-])Nc1ccc(Br)cn1	2.70386649	40.190382	0.46073712
ZINC000001020866	Cc1cccc2cc(-c3ccccc3)cn21	2.05084569	36.64256384	0.26989109
ZINC000001021100	Cc1c(/N=C/c2ccc(OC(=O)c3ccc(C)cc3)cc2)c(=O)n(-c2ccccc2)n1C	2.31454906	166.3720604	0.30137888
ZINC000001025919	COc1ccc(CC(=O)Nc2ccc(C(=O)O)cc2)cc1OC	1.59955372	129.0573923	0.48858308
ZINC000001031039	CC(C)(CC(=O)O)CC(=O)N1CCN(c2nc3cc(Cl)ccc3s2)CC1	2.41733141	85.81635519	0.31279384
ZINC000001031108	O=S(=O)(c1ccc(-c2csc(Nc3ccc(F)cc3)n2)cc1)N1CCOCC1	2.09014088	192.3850464	0.44538915
ZINC000001031492	Cc1cc(-c2nc(C(=O)N3CCCCC3)cs2)no1	2.30485957	90.88371154	0.44792132
ZINC000001032561	Cn1c(SCC(=O)c2ccc3c(c2)OCCCO3)nnc1-c1ccc2ccccc2c1	2.31157961	197.9351202	0.36495068
ZINC000001033527	Cc1nc(C(F)(F)F)ccc1C(=O)Nc1ccccc1N1CCOCC1	2.17140884	148.3872549	0.39587814
ZINC000001034150	Cc1noc(C)c1S(=O)(=O)N1CCN(C(=O)[C@@H]2COc3ccccc3O2)CC1	2.85128569	134.996533	0.37364293
ZINC000001035849	O=C(CCn1cccc(C(F)(F)F)c1=O)Nc1cccc(C(F)(F)F)c1	2.21782355	142.3126389	0.51108934
ZINC000001036066	COc1ccc([C@H]2[C@@H]3CCc4ccccc4C3=NN2C(=O)CSc2nnc(-c3ccncc3)o2)cc1	3.36995171	150.542496	0.25044672
ZINC000001036067	COc1ccc([C@@H]2[C@@H]3CCc4ccccc4C3=NN2C(=O)CSc2nnc(-c3ccncc3)o2)cc1	3.36995171	150.542496	0.25044672
ZINC000001037242	CCOC(=O)c1ccc(N2CCOCC2)c(NC(=O)c2ccc(Cl)c(Cl)c2)c1	1.9967016	178.9797026	0.44282267
ZINC000001037846	CCOC(=O)c1sc(SC)c2c1C[C@H](c1ccc(C)cc1)CC2=O	2.9753717	69.21763866	0.24008661
ZINC000001038173	CSc1sc(C(=O)N(C)C)c2c1S(=O)(=O)N(C)c1ccccc1-2	3.04564449	20.53038762	0.16023011
ZINC000001038668	CCOC(=O)C1=C(Nc2ccc(OC(C)=O)cc2)C(=O)N(C(C)(C)C)C1	2.59394246	60.39326637	0.23122601
ZINC000001040023	CSc1scc(NC(=O)Nc2ccc(OC(F)(F)F)cc2)c1S(=O)(=O)C(C)C	2.78460693	118.9662496	0.2673661
ZINC000001042163	N#Cc1ccc(S(=O)(=O)N2CCN(c3cccc4[nH]ccc43)CC2)cc1	2.18820795	124.601733	0.49757915
ZINC000001042489	CN(C(=O)c1ccc(C(C)(C)C)cc1)C(=O)N(C)C(=O)c1ccc(C(C)(C)C)cc1	2.31250497	53.57786497	0.34110936
ZINC000001043364	Cc1ccc(OCc2nnc(SCC(=O)c3ccc([N+](=O)[O-])cc3)n2-c2ccccc2)c2c1CCC2	2.48128655	217.4236726	0.34694195
ZINC000001043492	O=[N+]([O-])c1ccc(-c2nnc(S)o2)o1	3.0346297	8.63394698	0.44812192
ZINC000001044026	Cc1ccc2nc3c(cc2c1)c(=O)n(-c1ccccc1)c1c3c(=O)n(C)c(=O)n1C	2.49448337	65.02378794	0.39292457
ZINC000001044380	Cc1ccc(C(=O)c2c(C)ccc3ccccc32)cc1	1.65615871	76.52871536	0.29773706
ZINC000001044861	O=C(Nc1ccc(S(=O)(=O)Nc2ccccc2Oc2ccc(Cl)cc2Cl)cc1)C1CC1	2.00834667	198.7794593	0.48669586
ZINC000001049745	Cn1ncc([N+](=O)[O-])c1C(=O)O	2.4978969	23.04105883	0.51596576
ZINC000001049829	COc1ccc(-n2c(=O)c3c4c(sc3nc2SCc2nc3ccccc3[nH]2)CCCC4)cc1	2.45299679	209.7986297	0.43383295
ZINC000001050581	CC(C)CNS(=O)(=O)c1ccc2nc(N)sc2c1	2.23416927	104.9437717	0.46820837
ZINC000001050685	Cc1cc(S(=O)(=O)NC2CCCCC2)ccc1OCC(=O)N[C@@H](C)c1ccccc1	2.49412118	205.5633278	0.34003913
ZINC000001050855	c1ccc(CSc2ncnc3sc4c(c32)CCC4)cc1	2.14888503	127.166997	0.44918429
ZINC000001051456	CN(C(=O)COc1ccccc1F)c1ccccc1	1.71909766	111.7944538	0.42091777
ZINC000001052690	C1CNc2nonc2N1	3.82063826	-7.83990835	0.24366474
ZINC000001052721	CCOC(=O)c1nonc1N	2.39442803	36.11196545	0.30245204
ZINC000001052967	CNc1oc(-c2ccccc2F)nc1S(=O)(=O)c1ccc(Cl)cc1	2.29379147	103.4158561	0.26579876
ZINC000001053344	Cc1cccc(NC(=O)CN2C(=O)S/C(=C\c3cccc(Br)c3)C2=O)c1	2.08012854	182.022244	0.5579143
ZINC000001053818	O=C(Cc1cccs1)NCCc1ccc(Cl)cc1	1.73984294	142.6500665	0.54434574
ZINC000001053984	CC[C@@H](C(=O)N1CCN(c2ncccn2)CC1)c1ccccc1	2.46181804	128.4463425	0.45049607
ZINC000001054283	C[C@H](NC(=O)c1ccc(C(C)(C)C)cc1)[C@H]1CCCO1	2.72773404	107.5208389	0.3668364
ZINC000001054406	Cc1scc(C(=O)NCc2ccco2)c1-c1ccccc1	2.10950818	96.66338855	0.59947846
ZINC000001055289	C[C@H]1CN(C)[C@@H](C)CC1=O	3.47737986	-11.33281242	0.37309086
ZINC000001056410	COC(=O)N1CCCc2cc(C)ccc21	2.0005562	60.17484832	0.4279238
ZINC000001057292	COc1ccc(NC(=O)COc2ccc(CO)cc2OC)cc1	1.65621504	162.592603	0.64796254
ZINC000001057564	O=C(CSc1nnc(-c2ccccc2O)n1-c1ccccc1)Nc1ccc(N2CCOCC2)cc1	2.26207209	214.0034042	0.43492268
ZINC000001057971	COc1cc(NC(=O)c2ccccc2)c(C)cc1NC(=O)CSc1nnc(-c2ccco2)n1Cc1ccco1	2.48507345	254.1485409	0.37298633
ZINC000001058809	COc1ccc(N2C(=O)c3ccccc3N[C@H]2c2cccc([N+](=O)[O-])c2)cc1	2.60463254	104.8342363	0.39277403
ZINC000001058963	CCOC(=O)Cc1ccc(NC(=O)c2cc(OC)c(OC)c(OC)c2)cc1	1.84746935	168.9689535	0.47235058
ZINC000001062496	Cc1c(NC(=O)c2cc3c(nc4ccccn4c3=O)s2)c(=O)n(-c2ccccc2)n1C	2.53467731	135.0902179	0.3245575
ZINC000001062748	CN1C(=O)C(=Cc2cccn2-c2cccc([N+](=O)[O-])c2)C(=O)N(C)C1=O	2.61259309	85.67164545	0.47416092
ZINC000001063227	O=C(Nc1ccc(N2CCCCC2)cc1)c1cc(-n2cnnc2)ccc1Cl	2.20077484	163.0611441	0.39365372
ZINC000001063952	O=C(NCc1cccs1)c1cnn2cccnc12	2.26568103	117.1421671	0.45568244
ZINC000001064010	C[C@H]1SC(NC(=O)CSc2nc(-c3ccccc3)cc(-c3ccccc3)n2)=NC1=O	2.86278718	84.12477847	0.23483812
ZINC000001065262	COc1ccc(-c2cc3ccccc3oc2=O)cc1NC(=O)c1ccc(-c2ccccc2[N+](=O)[O-])o1	2.39985704	172.9542545	0.36193167
ZINC000001065668	Cc1c(NC(=O)c2c(C(=O)O)cccc2[N+](=O)[O-])c(=O)n(-c2ccccc2)n1C	2.30578469	99.30300426	0.39368433
ZINC000001066527	Cn1cc([N+](=O)[O-])c(C(N)=O)n1	2.5031763	36.11854561	0.63943926
ZINC000001067748	CCc1ccc(C(=O)Nc2ccc(NC(=O)c3ccccc3Cl)c(OC)c2)cc1	1.74787318	204.6483905	0.47161896
ZINC000001067877	CS(=O)(=O)CC[C@@H](C(=O)NC1CCCC1)N1C(=O)c2ccc(Br)cc2C1=O	2.89739764	98.60439028	0.24263253
ZINC000001069331	CC(C)NC(=O)c1ccc(Cl)cc1	1.35790393	78.19695507	0.50256671
ZINC000001069414	O=C(Nc1ccc(OC(F)(F)F)cc1)c1nn2cccnc2c1Cl	2.33709067	128.7151816	0.32442372
ZINC000001069574	CN(Cc1ccc(-n2cccn2)cc1)C(=O)c1cc2n(n1)[C@H](C(F)(F)F)C[C@@H](c1ccc(Cl)cc1)N2	3.76013858	190.7454047	0.25505941
ZINC000001071542	COc1ccc(-c2cc(C(F)F)n3ncc(C(=O)Nc4ccc(C(=O)N5CCOCC5)cc4)c3n2)cc1	2.48432002	227.4724973	0.32461714
ZINC000001071560	CCOC(=O)c1cnn2c1nc(-c1cn(C)nc1C)cc2C(F)(F)F	2.64840327	104.7254158	0.30872637
ZINC000001072046	O=c1oc2c(Br)cc([N+](=O)[O-])cc2cc1-c1nc2ccccc2[nH]1	2.48755882	77.65384498	0.41306092
ZINC000001072331	COC(=O)[C@@H]1C(=O)Oc2ccc(Br)cc2[C@@H]1C(C)(C)C(=O)OC	3.54015785	27.33629204	0.20629501
ZINC000001072755	COc1nc(N)nc(Cl)n1	2.51632065	28.01510489	0.3611724
ZINC000001074669	CC1=C(C(=O)OCCc2ccccc2)[C@@H](c2ccc([N+](=O)[O-])cc2)C2=C(C[C@@H](c3cccs3)CC2=O)N1	3.31947369	173.5743471	0.26301438
ZINC000001075063	COc1ccc(C(=O)NCCc2c(C)[nH]c3c2cccc3Cl)cc1OC	2.09152981	157.6205521	0.3738368
ZINC000001076000	C[C@H]1CC(C)(C)Nc2ccc(O)cc21	3.06428649	-16.0204654	0.3206457
ZINC000001076068	Cc1ccc2c(c1)[C@@H](C)CC(C)(C)N2	2.92323426	-2.61089904	0.30266329
ZINC000001076871	CCOc1ccc([C@@H]2CC(=O)C3=C(C2)Nc2ccccc2N[C@H]3c2cc(Br)c(OC)c(OC)c2)cc1OC	3.37596924	140.0846005	0.28832486
ZINC000001076954	COc1cc([C@@H]2CC(=O)C3=C(C2)Nc2ccccc2N[C@@H]3c2ccc([N+](=O)[O-])cc2)cc(OC)c1OC	3.32538066	118.8961112	0.37299984
ZINC000001076988	CCOc1cccc([C@@H]2Nc3ccccc3NC3=C2C(=O)C[C@H](c2ccc(C)cc2)C3)c1	3.0895336	116.9730087	0.30644943
ZINC000001077519	C[C@H](NS(=O)(=O)c1ccc(OCC(=O)NC2CCCCC2)c(Cl)c1)c1ccccc1	2.51539701	200.8711017	0.3210782
ZINC000001077862	Cn1c2nc(Oc3ccccc3)n(Cc3ccc(F)cc3)c2c(=O)n(C)c1=O	2.23150959	107.1076015	0.35631374
ZINC000001078014	COCc1cc(C)nc(SCC(=O)NCCc2c(C)[nH]c3ccc(OC(F)(F)F)cc32)c1C#N	2.82674443	204.0532651	0.25257385
ZINC000001078098	COc1ccc(CNC(=O)[C@@H]2CCCC[C@H]2C(=O)O)cc1	2.5269578	82.0998846	0.35474554
ZINC000001078624	O=c1[nH]c(=O)n([C@@H]2O[C@H](CO)[C@@H](O)[C@H]2O)cc1F	3.54118159	14.58419764	0.49119397
ZINC000001079050	COc1cc(Br)c(/C=C2\C(=O)NC(=O)N(c3ccccc3)C2=O)cc1OC	2.22065273	106.175803	0.50976049
ZINC000001079604	COc1ccc(NS(=O)(=O)c2ccc(NC(=O)c3ccc(Cl)c(S(=O)(=O)Nc4ccccc4)c3)cc2)cc1	2.10081605	253.3086649	0.51920322
ZINC000001079919	CC1(C)CC(=O)C2=C(C1)N(c1ccc(C(F)(F)F)cc1)C(=O)C[C@@H]2c1ccccc1	2.86068869	76.95848228	0.41226021
ZINC000001079967	CCOC(=O)[C@@H]1C(=O)C=C(Nc2cc([N+](=O)[O-])ccc2C)C[C@@H]1c1cccc(OC)c1	3.29966623	104.2790377	0.29944536
ZINC000001080114	Cc1ccccc1[C@H]1CC(=O)N(c2ccc(F)cc2F)C2=C1C(=O)CCC2	2.82566304	53.6234345	0.37374419
ZINC000001080273	Cc1cc(C)c(NC(=O)CSc2nnnn2-c2ccc(OC(F)(F)Cl)cc2)c(C)c1	2.4546479	187.6560984	0.31422956
ZINC000001080774	CCOc1ccc(CCNC(=O)CSc2nnnn2-c2ccc(C)cc2C)cc1OCC	2.27999758	247.9781782	0.41297222
ZINC000001081031	O=C(Cc1ccccc1)Nc1sc2c(c1C(=O)Nc1ccccc1)CCC2	1.90186968	183.0572956	0.38454064
ZINC000001081100	O=[N+]([O-])c1cc(C(F)(F)F)cc(C(F)(F)F)c1	2.22965263	36.81166423	1.18813216
ZINC000001081150	O=C(n1ccnc1)C(F)(F)F	2.80183376	22.77403885	0.32316909
ZINC000001081491	COC(=O)c1occc1C	2.19496167	40.16267281	0.41925011
ZINC000001081539	Cc1ccc(Cl)c(C=O)c1F	2.34278124	18.48042677	0.25690618
ZINC000001082025	CCc1ccc([C@@H]2C(C(=O)O[C@H](C)CC)=C(C)NC3=C2C(=O)C[C@H](c2ccc(OC)cc2)C3)cc1	3.39961848	139.576414	0.22290776
ZINC000001083153	O=S1(=O)C[C@@H]2SC(=S)S[C@H]2C1	4.65093746	3.2077929	0.30533931
ZINC000001083443	CN(C(=O)c1ccc(COc2ccccc2Br)o1)c1ccccc1	2.06153247	146.09865	0.26230138
ZINC000001083941	COc1ccccc1NC(=S)C(=O)Nc1cccc(C(F)(F)F)c1	2.07128945	117.1276314	0.47782322
ZINC000001084218	CO/N=C(\C(=O)O)c1csc(Nc2cc(-c3ccc(N(C)C)cc3)on2)c1	2.99584357	65.11537133	0.20390549
ZINC000001086128	CC(CO)(CO)N1C(=O)[C@H]2[C@H](C1=O)C1c3ccccc3C2c2ccccc21	4.14259717	12.19993825	0.22728723
ZINC000001087919	NNc1ncc(C(F)(F)F)cc1Cl	2.32998817	46.84791589	0.52830397
ZINC000001088644	COc1cc(C(=O)Nc2cc(Cl)cc(Cl)c2)cc(OC)c1OC	1.85151999	113.8729448	0.61087018
ZINC000001088699	Cc1nn(C)cc1C(=O)O	2.16600783	15.8970064	0.41444386
ZINC000001088849	COc1ccccc1N1C(=O)c2ccccc2N[C@@]12c1ccccc1N(Cc1cccc([N+](=O)[O-])c1)C2=O	3.48585629	98.2227261	0.38622007
ZINC000001090453	O=C1c2ccc(Oc3ccc4c(c3)C(=O)N(Cc3cccnc3)C4=O)cc2C(=O)N1Cc1cccnc1	2.46167962	104.7704723	0.64275781
ZINC000001091569	CCOc1ccc(N2C(=O)[C@@H]3[C@H](C2=O)[C@]2(C)C(=O)[C@@]3(C)C(c3ccccc3)=C2c2ccccc2)cc1	4.33342555	47.77338208	0.34788829
ZINC000001091784	Cc1cc(C(O)(C(F)(F)F)C(F)(F)F)cc(C)c1N	2.67498151	28.80337752	0.18298245
ZINC000001092266	COc1ccc2c(c1OC)C[N+]1(C)CCc3cc(OC)c(OC)cc3[C@H]1C2	3.54812503	19.57204477	0.34287448
ZINC000001093278	COc1ccc([C@H]2Nc3c(sc(=S)n3-c3ccccc3)C(=O)N2)cc1Br	3.18765377	52.05630717	0.2515303
ZINC000001093815	C[C@H]1CCCC[C@@H]1NC(=O)CSc1nnc(COc2ccc(Cl)cc2)o1	2.92864476	182.8799833	0.33840831
ZINC000001094473	Cc1ccc(S(=O)(=O)N(CC(=O)N2CCN(c3ccc(F)cc3)CC2)Cc2ccc(Cl)cc2)cc1	2.15994483	208.3609375	0.36403479
ZINC000001094502	COc1cc([C@@H]2Oc3nc(SC)nnc3-c3ccccc3N2C(C)=O)ccc1OCc1ccccc1	3.04006832	165.7727079	0.27081622
ZINC000001095855	O[C@H]1C[C@H]2C[C@@H]1[C@@H]1CCC[C@H]21	4.55121948	-24.91823406	0.47553598
ZINC000001096529	O[C@H]([C@@H](c1nc2ccccc2[nH]1)c1ccccc1)C(Cl)(Cl)Cl	3.17746519	71.87084358	0.46403385
ZINC000001096543	Cc1cc(N[C@H](c2ccncc2)c2oc(CO)cc(=O)c2O)no1	3.42629017	86.93642847	0.23135754
ZINC000001096664	COC(=O)c1c2ccc3c4ccccc4ccc3n2c(C(=O)c2ccc(OC)cc2)c1C(=O)OC	2.45029868	95.56597514	0.2999555
ZINC000001098250	Cc1ccc(-c2csc3nc(SCc4c(C)noc4C)n(-c4ccccc4)c(=O)c23)o1	2.58297872	150.2546507	0.38853152
ZINC000001098794	Cc1ccc(NC(=O)COc2ccc([C@@H]3Nc4ccccc4S(=O)(=O)N3Cc3ccccc3)cc2)cc1	2.86531713	186.840751	0.2634924
ZINC000001100438	CCOC(=O)c1c(-c2ccc(C)c(C)c2)csc1NC(=O)CSc1nnc2ccccn21	2.448592	213.6067179	0.38833073
ZINC000001101168	COc1cc(C=O)ccc1Oc1nc2c(c(=O)n(C)c(=O)n2C)n1Cc1ccc(Cl)cc1Cl	2.61753031	132.2264799	0.33202765
ZINC000001101570	COc1cc(C2C3=C(CC(C)(C)CC3=O)OC3=C2C(=O)CC(C)(C)C3)ccc1OC1=N[C@@H]2[C@@H](C(=O)N(C)C(=O)N2C)N1C	4.37109497	33.08050538	0.1934417
ZINC000001101613	Cc1cccc(NS(=O)(=O)c2ccc3c(c2)[C@@H]2C=CC[C@@H]2[C@@H](c2ccc(Cl)c(Cl)c2)N3)c1	3.40337042	145.4916181	0.28562839
ZINC000001101789	CC(=O)[C@H](CC(=O)c1c(O)c2ccccc2n(-c2ccccc2)c1=O)Nc1ccc(O)c(C)c1	2.96817566	79.3408026	0.29934983
ZINC000001101917	NC(=S)c1cncc(Cl)n1	2.72179757	32.28185948	0.3107036
ZINC000001102045	O=C1c2cc(Br)cc(Br)c2OC[C@@]1(CN1CCCC1)Sc1ccc(Cl)cc1	3.32918008	38.38429059	0.21556266
ZINC000001103038	Cc1cc(/C=C2\C(=O)N(C3CCCCC3)C(=S)N2C)c(C)n1-c1ccc(Br)cc1	2.69728714	114.2020789	0.31789067
ZINC000001103599	CCNC(=O)c1c(NC(=O)COc2ccc(Cl)cc2Cl)sc2c1CCCC2	2.20260653	203.3173673	0.39584838
ZINC000001104827	Nc1ccc2nsnc2c1Br	2.88518991	25.37940745	0.40303224
ZINC000001107168	CCOC(=O)c1c(C)c(C(=O)Nc2ccc(OC)cc2OC)sc1NC(=O)Cc1ccc(Cl)cc1	2.2225599	250.105392	0.35827321
ZINC000001107918	CCOc1ccc(NC(=O)CSc2nnnn2-c2ccccc2)cc1	1.85869676	193.7801594	0.45663848
ZINC000001108384	Cc1cc(OCc2cccc(Br)c2)c2c(C)cc(=O)oc2c1	2.14651591	120.2584991	0.3137201
ZINC000001109693	CC(=O)N(C)c1ccc(OC[C@H](O)CN(Cc2ccco2)S(=O)(=O)c2ccc(C)cc2)cc1	2.87619696	170.522618	0.34944319
ZINC000001110194	CS(=O)(=O)N(CC(=O)NC[C@H]1CCCO1)c1ccc(Cl)cc1	2.56376615	125.9184024	0.41835316
ZINC000001110749	COc1ccc(S(=O)(=O)N(C)c2ccc(C(=O)Nc3ccc(I)cc3)cc2)cc1OC	2.07333769	233.2800709	0.49257167
ZINC000001111493	CC1CCN(C(=O)c2cc(I)ccc2NC(=O)c2ccccc2Cl)CC1	2.02665394	148.8650504	0.44143107
ZINC000001111551	Cc1cc(I)ccc1NC(=O)c1ccc(N(C)S(C)(=O)=O)cc1	2.03439064	162.5018842	0.46388461
ZINC000001112531	O=C(/C=C/c1cn(-c2ccccc2)nc1-c1cccc([N+](=O)[O-])c1)N1CCOCC1	2.34462576	147.0992542	0.47378237
ZINC000001113799	O=C(CSc1nnc(-c2ccccc2)n1-c1ccc(Cl)cc1)NCc1ccco1	2.07868465	219.8290046	0.53548372
ZINC000001113865	O=C(NCc1ccc(F)cc1)[C@H](Sc1ccccc1)c1ccccc1	2.22441521	157.6497389	0.38309619
ZINC000001114475	Cc1ccc(SCC(=O)NCCc2ccc(S(N)(=O)=O)cc2)cc1	1.87481099	184.3246588	0.47028457
ZINC000001114514	CCN(CC)C(=O)COc1ccc(-c2nnc(NCc3ccccc3)c3ccccc32)cc1	2.20657662	166.4103044	0.34342487
ZINC000001115050	CCOC(=O)C1=C(C)NC(C)=C(C(=O)OCC)C1c1ccc(OCC(=O)OC)c(OC)c1	2.3677453	109.2458852	0.40850124
ZINC000001117812	CCc1ccc(N2C(=O)N=C(O)/C(=C\c3cccc(OC(=O)c4ccccc4F)c3)C2=O)cc1	2.55441523	150.832713	0.26865717
ZINC000001118093	COc1c(Cl)c(Cl)ccc1S(=O)(=O)N1CCN(c2c(C)cc(C)cc2C)CC1	2.37936018	88.89288571	0.31828633
ZINC000001119336	Cc1ccc(S(=O)(=O)N(CC(=O)Nc2cccc([N+](=O)[O-])c2C)c2ccccc2Cl)cc1	2.18954304	205.8652481	0.48761026
ZINC000001119833	O=C(Oc1ccc(/C=C2/C(=O)NC(=O)N(c3ccc(F)cc3)C2=O)cc1)c1ccco1	2.33598342	145.4730564	0.45448517
ZINC000001120508	COC(=O)C1=CN(c2ccc(OC)cc2)C=C(C(=O)OC)C1c1ccc(C)c([N+](=O)[O-])c1	2.70886821	70.5192318	0.35200674
ZINC000001120537	C=CCn1c(CNC(=O)c2cccc(C)c2)nnc1SCC(=O)Nc1cccc(C(F)(F)F)c1	2.36664555	244.6006838	0.44093113
ZINC000001120973	O=C(Oc1ccc(C=C2C(=O)NC(=O)NC2=O)cc1)c1ccccc1Cl	2.20479703	126.8284908	0.3254271
ZINC000001122541	COC(=O)c1cc(NC(=O)CSc2nnc([C@H](C)NC(=O)c3ccc(Cl)cc3)n2C)ccc1Cl	2.69784292	248.8583974	0.39071594
ZINC000001123493	COc1cc2c(cc1OC)CN(C(=S)NS(=O)(=O)c1ccc(C)cc1)CC2	2.32868412	124.6332589	0.41626586
ZINC000001123730	COc1ccc2c3ccc(OCC(=O)c4ccc(Cl)cc4)cc3oc(=O)c2c1	2.06379658	141.2117232	0.36097296
ZINC000001124153	O=S1(=O)N=C(NCc2ccc(Cl)cc2)c2ccccc21	2.1048081	87.07491543	0.40170462
ZINC000001126401	Cc1cccc(C(=O)Nc2ccc(S(=O)(=O)NCCc3ccccc3)cc2)c1[N+](=O)[O-]	2.03222095	204.1019923	0.39676647
ZINC000001127050	COc1cc([C@H]2NC(=O)NC(c3ccccc3)=C2C(=O)c2ccccc2)cc(I)c1OCC(=O)O	2.98783532	72.71244263	0.19011805
ZINC000001127165	CCOc1ccc(-c2c(=O)n(OCc3ccc(Cl)cc3)c3ccccc3[n+]2[O-])c(OCC)c1	2.70707967	103.0617329	0.24659681
ZINC000001129543	COc1nnc(-c2ccc(N3CCOCC3)c(NC(=O)c3ccc([N+](=O)[O-])cc3)c2)c2ccccc21	2.4444864	155.3393601	0.37107837
ZINC000001129901	COc1cccc(Oc2coc3cc(OC(=O)c4ccco4)ccc3c2=O)c1	2.30551353	168.3476886	0.43736909
ZINC000001130615	O=c1/c(=C/c2ccccc2[N+](=O)[O-])sc2nc(-c3ccc(Br)cc3)nn12	2.3861482	109.2191289	0.41018652
ZINC000001130933	O=C1C[C@H](c2nc3ccccc3n2CCc2ccccc2)CN1c1ccccc1	2.46884098	142.8347055	0.48669715
ZINC000001131965	Cc1cccc(NC(=O)CN(c2cccc(C(F)(F)F)c2)S(=O)(=O)c2ccccc2)c1C	2.1348822	213.2242769	0.49120903
ZINC000001132969	O=C(NCCc1ccccc1)c1cc2c(n(-c3ccc(Cl)cc3)c1=O)CCCC2=O	2.20786044	161.3578341	0.31007874
ZINC000001133371	O=C(O)CCN1C(=O)/C(=C/c2cccc(Cl)c2Cl)SC1=S	2.2986339	91.10026347	0.44787679
ZINC000001134096	CCOc1ccccc1Oc1coc2cc(OC(=O)c3ccco3)ccc2c1=O	2.33030448	168.4544858	0.33183581
ZINC000001134570	CCOc1ccc(NC(=O)CSc2nnc(Cc3ccccc3)n2-c2ccc(C)c(C)c2)cc1	2.12833478	231.707834	0.36905032
ZINC000001135200	COc1cccc(C(=O)C[C@@]2(O)C(=O)Nc3ccc(Br)cc32)c1	2.71326304	111.3370139	0.34504496
ZINC000001135246	Cc1cccc(NC(=O)c2ccccc2N(Cc2ccccc2)S(=O)(=O)c2ccccc2)c1C	2.04897903	195.8214309	0.4183447
ZINC000001135467	CCOC(=O)COc1c(Cl)cc([C@@H]2Nc3ccc4ccccc4c3C3=C2C(=O)CCC3)cc1OC	3.09384898	97.02805709	0.24738832
ZINC000001135783	COC(=O)[C@@H](C)N1C(=O)S/C(=C\c2ccccc2Sc2ccccc2)C1=O	2.83846709	124.7232176	0.27960893
ZINC000001135814	CC(=O)c1cccc(N2CN=c3s/c(=C\c4ccc([N+](=O)[O-])cc4)c(=O)n3C2)c1	2.66289457	119.0242241	0.35111522
ZINC000001136295	CCOC(=O)c1ccc(COC(=O)c2ccccc2S(=O)(=O)c2ccc([N+](=O)[O-])cc2)cc1	2.12350108	171.1634287	0.37722242
ZINC000001138496	CN(C)c1ncc(/C=C2\C(=O)NC(=O)N(c3ccc(I)cc3)C2=O)cn1	2.66578718	88.56979731	0.43975194
ZINC000001140034	CS(=O)(=O)N(Cc1ccccc1)c1ccc(C(=O)N2CCN(c3cccc(Cl)c3)CC2)cc1	2.09553335	212.1798413	0.3912795
ZINC000001141205	COc1ccc(NC(=O)c2ccccc2Sc2ccc([N+](=O)[O-])cc2Cl)cc1	2.03940034	161.2075781	0.43907002
ZINC000001141875	C[C@@H](NC(=O)c1ccccc1NC(=O)c1ccccc1N(Cc1ccccc1)S(C)(=O)=O)c1ccccc1	2.61298263	221.0536834	0.33905039
ZINC000001141921	CCOC(=O)c1ccccc1NC(=O)CN(c1ccc(F)cc1)S(=O)(=O)c1ccc(OC)c(OC)c1	2.17721803	260.1468611	0.37010121
ZINC000001142172	CN(CC(=O)Nc1c(F)cccc1F)S(=O)(=O)c1ccc(Cl)cc1	1.95398002	149.5528166	0.43783161
ZINC000001143018	CCc1cccc(C)c1NC(=O)C1CCN(C(=O)c2cccc(Cl)c2)CC1	1.94296928	174.5959877	0.39923999
ZINC000001143187	CCn1cc(C(=O)O)c(=O)c2cnc(N3CCN(C(=S)Nc4cccc5ccccc54)CC3)nc21	2.57651376	135.1746198	0.25035669
ZINC000001143705	CC[C@H](C)NC(=O)c1ccccc1NC(=O)CN(c1cccc(Cl)c1C)S(C)(=O)=O	2.63561642	188.0959692	0.31643776
ZINC000001145227	Cc1c(Cl)cccc1N(CC(=O)Nc1ccccc1C(=O)N[C@H](C)c1ccccc1)S(C)(=O)=O	2.62268187	217.6213023	0.32978348
ZINC000001146541	Cc1ccc(OCC(=O)Nc2ccccc2C(=O)Nc2ccccc2)c(Br)c1	1.75550678	220.5021313	0.48785639
ZINC000001147119	Cc1ccc(CN(c2ccc(C(=O)N3CCCCCC3)cc2)S(C)(=O)=O)cc1	1.98092225	182.1956892	0.4364608
ZINC000001147833	CCc1ccc(OCC(=O)NCc2ccccc2Cl)c(Br)c1	1.82073155	182.8327571	0.35771899
ZINC000001149203	CCOc1ccc(N2C[C@@H](C(=O)OCC(=O)c3ccc(Cl)cc3)CC2=O)cc1	2.44483973	167.6850341	0.44640375
ZINC000001150523	O=C1/C(=C/c2ccc(-c3ccc(Cl)c([N+](=O)[O-])c3)o2)C(O)=NC(=S)N1c1ccc(F)cc1	2.69091784	115.5574764	0.32306641
ZINC000001150901	COc1ccc(CCNC(=O)COc2ccc(C(C)C)cc2)cc1OC	1.78552791	218.6816164	0.55998063
ZINC000001152090	Cc1c(/C=C2/SC(=S)N(c3ccccc3)C2=O)c2ccccc2n1C	2.24716456	102.1186803	0.54324826
ZINC000001152321	O=C(O)C[C@H]1S/C(=N/N=C/c2cccc(Cl)c2)NC1=O	3.44677601	63.34180063	0.30510557
ZINC000001152785	COc1ccc(S(=O)(=O)Nc2ccc(S(=O)(=O)Nc3cc(Cl)ccc3C)cc2)cc1OC	2.03712363	201.5319199	0.64468849
ZINC000001154679	C=CCN1C(=O)/C(=C/c2ccc(O[C@@H](C)CC)c(OC)c2)C(=O)NC1=S	2.99593516	111.6003198	0.40631989
ZINC000001155183	CC(C)c1ccc(O)c(NC(=S)NC(=O)c2cncc(Br)c2)c1	2.31446285	126.1777296	0.30514502
ZINC000001155551	CC(C)Oc1ccc(C(=O)C2=C(O)C(=O)N(CCCn3ccnc3)[C@H]2c2ccc([N+](=O)[O-])cc2)cc1	3.02069262	193.9123894	0.34306032
ZINC000001156017	CCOC(=O)CSc1nc2sc(C)c(C)c2c(=O)n1C/C=C/c1ccccc1	2.40732244	154.9867938	0.37377823
ZINC000001156093	Cc1cc(=O)oc2cc3occ(-c4ccc(Br)cc4)c3cc12	2.27027061	92.7138772	0.33263463
ZINC000001156350	Cc1cc(C)cc(NC(=O)C2CCN(S(=O)(=O)c3ccccc3)CC2)c1	1.87531737	168.3333003	0.51165577
ZINC000001157201	O=C(O)CSC(=S)N1C[C@H]2C[C@H](C1)c1cccc(=O)n1C2	4.19180417	57.01699871	0.19818532
ZINC000001158080	O=C(Nc1nnc(SCc2ccc(Br)cc2)s1)c1ccc(Cl)cc1	1.93832578	203.1605615	0.54912786
ZINC000001158384	Cc1ccccc1C(=O)N1CCC(C(=O)Nc2ccc(Cl)c(Cl)c2)CC1	1.81142401	175.3573764	0.52120894
ZINC000001160042	Cc1cc(OCc2nc(-c3ccc(Cl)cc3)no2)cc(C)c1Br	2.16913409	122.8753904	0.51359489
ZINC000001160652	Cc1cc(C=C2C(=O)NC(=S)NC2=O)c(C)n1-c1ccc(Br)cc1F	2.63243744	79.53510388	0.36735321
ZINC000001160946	O=C(CSCc1ccccc1)Nc1ccc(-c2nnc(-c3ccco3)o2)cc1	2.12942274	206.1855785	0.45557321
ZINC000001161607	Cc1cccc(Cn2cc(/C=C3\C(=O)NC(=O)N(c4ccccc4C)C3=O)c3ccccc32)c1	2.36636999	164.44174	0.44430185
ZINC000001162764	CSc1ccc(/C=C2/NC(=O)N(Cc3ccc(Cl)cc3)C2=O)cc1	2.18323054	119.034974	0.37532444
ZINC000001163338	CCc1ccc(N2C(=O)NC(=O)/C(=C\c3cc(C)n(-c4ccc(OC)cc4)c3C)C2=O)cc1	2.34081797	170.0597717	0.46706002
ZINC000001163437	CCOC(=O)C1CCN(/C=C2/C(=O)NC(=S)N(c3cccc(OC)c3)C2=O)CC1	2.61939484	84.05159355	0.30713469
ZINC000001164983	COC(=O)c1ccc(/C=C2/SC(N3CCC(C(N)=O)CC3)=NC2=O)cc1	2.32709651	123.85446	0.24983299
ZINC000001165395	CCOC(=O)c1c(C)n(C)c2ccc(OC(=O)c3ccccc3Br)cc21	2.1777968	149.3089952	0.33085711
ZINC000001165521	CCOc1cc([C@H]2C3=C(C[C@H](c4ccc(OC)cc4)CC3=O)Nc3ccccc3N2C=O)ccc1O	3.46027332	64.47877243	0.24898308
ZINC000001165576	Cc1cc(/C=C2\SC(=O)N(CC(=O)Nc3cccc(C)c3)C2=O)c(C)n1-c1cccc([N+](=O)[O-])c1	2.45883238	217.1650551	0.51255731
ZINC000001166547	CCOc1ccc(C(=O)Nc2ccccc2I)cc1Cl	1.76078228	151.0176784	0.48169868
ZINC000001166944	COc1ccc(C(=O)Oc2ccc(/C=C3/N=C(c4ccc(C)cc4)OC3=O)cc2OC)cc1	2.22644432	202.8486803	0.38425589
ZINC000001167509	Cc1ccc(-c2nc3cc(NC(=O)c4cc5ccccc5o4)ccc3o2)cc1Cl	2.17868086	178.1584382	0.40664052
ZINC000001168018	CCOc1ccc(NC(=O)CN(c2cc(Cl)ccc2C)S(=O)(=O)c2ccc(C)cc2)cc1	2.05896382	222.380997	0.41636955
ZINC000001169871	O=C(NC(=S)Nc1ccc2oc(-c3cccc(F)c3)nc2c1)c1cccc(Br)c1	2.18913981	211.5191978	0.42365959
ZINC000001170186	Cc1ccc(S(=O)(=O)N(CC(=O)NC2CC2)c2ccc(Br)cc2)cc1	1.98492013	172.1296785	0.38079533
ZINC000001170338	O=C(Cc1ccc([N+](=O)[O-])cc1)Nc1cccc(I)c1	1.8310614	154.2116533	0.61589283
ZINC000001170670	COC(=O)C1=C(C)NC2=C(C(=O)c3ccccc32)[C@@H]1c1ccc(OCc2cccc([N+](=O)[O-])c2)cc1	2.92115792	155.4639474	0.32421193
ZINC000001171308	Cc1ccc(-c2nc3cc(NC(=O)COc4cccc(C)c4)ccc3o2)cc1	1.94349985	207.9909828	0.53784832
ZINC000001172264	O=C(COC(=O)c1ccc2c(c1)C(=O)N(c1ccccc1Cl)C2=O)c1ccc(Cl)c([N+](=O)[O-])c1	2.30863314	174.6725686	0.45626723
ZINC000001173509	O=C(Nc1nc(-c2ccc(F)c(F)c2)cs1)c1ccc(Cl)cc1Cl	1.97963257	166.0731101	0.61235466
ZINC000001174043	CCc1ccc(N2C(=O)NC(=O)/C(=C\c3cccn3-c3ccccc3)C2=O)cc1	2.31421395	122.6734364	0.49039831
ZINC000001176303	CCOC(=O)c1ccc(NC(=O)[C@H](C)NC(=O)c2ccccc2NC(=O)c2ccccc2)cc1	2.31122455	219.3552196	0.4764448
ZINC000001176418	Cc1ccc(-c2nn(-c3ccccc3)cc2C(=O)Nc2ccc(I)cc2)cc1	1.96865712	187.1044058	0.58546976
ZINC000001176423	CN1C(=O)c2ccc(NC(=O)[C@@H]3CC(=O)N(c4ccccc4)C3)cc2C1=O	2.50591527	138.5913533	0.49644005
ZINC000001177308	O=C(COc1ccc(Br)cc1)Oc1cccc([N+](=O)[O-])c1	1.87393202	142.7246514	0.56839891
ZINC000001178104	O=C1NC(=S)N(c2ccc(Cl)cc2)C(=O)/C1=C/c1cccn1-c1ccc(Cl)cc1	2.42166924	121.4627116	0.51241925
ZINC000001179101	CCOc1cccc(N2C(=O)/C(=C/c3ccc(OCc4cccc(C(=O)O)c4)cc3)C(=O)NC2=S)c1	2.39062815	161.2275167	0.45763084
ZINC000001179127	Cc1ccc(N(Cc2ccc(C(=O)Nc3ccc(Cl)cc3)cc2)S(C)(=O)=O)cc1C	1.97265661	203.1890685	0.39375142
ZINC000001179620	Cc1ccccc1Oc1ccc(N2C(=O)[C@H]3C4c5ccccc5C(c5ccccc54)[C@@]3(C)C2=O)cc1	3.85946109	42.69196023	0.24080547
ZINC000001180225	COc1ccc(S(=O)(=O)NCc2ccccc2OC)cc1Br	1.84455993	141.2313111	0.57237188
ZINC000001180686	CCOc1ccc(/C=C2/SC(N3CCN(c4ccccc4C)CC3)=NC2=O)cc1	2.22675503	145.6516758	0.27280316
ZINC000001182304	O=C1/C(=C/c2cn(-c3ccccc3)nc2-c2ccc(F)cc2)SC(=S)N1C[C@@H]1CCCO1	2.88364149	153.7004741	0.4446204
ZINC000001182405	CCN1C(=O)[C@H](CC(=O)Nc2ccc(Cl)cc2)N(Cc2ccc(F)cc2)C1=S	2.63460174	139.8966962	0.25943107
ZINC000001182738	O=C1N=C(O)/C(=C/c2cnc(-c3ccccc3)nc2)C(=O)N1c1cccc(C(F)(F)F)c1	2.70693405	93.69237115	0.39801383
ZINC000001182862	Cc1ccc(/C=C2/SC(=S)N(CCC(=O)Nc3ccc(C(=O)O)cc3)C2=O)cc1	2.09232475	165.6436668	0.50107944
ZINC000001183344	C[C@]12C(=O)N(c3cccc(OC(=O)c4ccccc4)c3)C(=O)[C@@H]1C1c3ccccc3C2c2ccccc21	3.88325969	54.67753199	0.21962198
ZINC000001183373	COc1ccc(NC(=S)NC(=O)c2ccc(-c3ccccc3)cc2)cc1Cl	1.77060288	185.3028398	0.43913266
ZINC000001183471	O=C1N=C(O)/C(=C\c2cnn(-c3ccccc3)c2)C(=O)N1Cc1ccccc1	2.53421267	96.27724995	0.38198985
ZINC000001184222	Cc1ccnc(NC(=O)CSc2nnc3c4ccccc4n(CCc4ccccc4)c3n2)c1	2.41200504	194.6482321	0.34907424
ZINC000001184935	COc1ccc(NC(=O)COc2ccc(Br)cc2Cl)cc1Cl	1.76544845	177.1357992	0.6354649
ZINC000001185003	CC(=O)OCC12c3ccccc3C(COC(C)=O)(c3ccccc31)[C@@H]1C(=O)N(c3ccccc3)C(=O)[C@H]12	4.421138	17.21155913	0.34377852
ZINC000001185762	COc1ccc(-c2sc(NC(=O)c3cc(OC)c(OC)c(OC)c3)nc2-c2ccccc2)cc1	2.14848434	155.2678138	0.49320127
ZINC000001186647	Cc1ccc(OCC(=O)NC(=S)Nc2cccc(NC(=O)c3ccccc3)c2)cc1	1.84624881	221.4866384	0.43702193
ZINC000001187335	Cc1sc(NC(=O)c2cccnc2)nc1-c1ccc(Br)cc1	1.99984204	150.1698819	0.55604839
ZINC000001188346	Cc1ccccc1/C=C1/SC(=O)N(c2ccccc2)C1=O	1.94930054	103.0105732	0.57833398
ZINC000001188551	O=C1S/C(=C\c2ccccc2F)C(=O)N1c1ccccc1	1.9667167	102.2869546	0.59943005
ZINC000001188651	COc1ccccc1NC(=O)CN(Cc1ccccc1)S(=O)(=O)c1ccccc1	1.81997298	194.347687	0.45935494
ZINC000001189050	CC1=C(C(=O)OC2CCCCC2)[C@H](c2cccc([N+](=O)[O-])c2)NC(=O)N1	2.85387229	105.544038	0.2859715
ZINC000001189261	CCOC(=O)c1ccc(NC(=O)CN(c2ccc(C)cc2)S(=O)(=O)c2ccc(OCC)cc2)cc1	2.06897513	263.1566459	0.44083937
ZINC000001190310	CC(C)c1ccc(/C=C2/SC(=S)N([C@@H]3CCS(=O)(=O)C3)C2=O)cc1	2.93897084	94.10835856	0.38893366
ZINC000001191888	COc1cc(NS(=O)(=O)c2ccc(C(C)(C)C)cc2)c(Cl)cc1NC(=O)c1ccc(Cl)cc1	2.10535028	184.459983	0.4234224
ZINC000001192621	O=C1N=C(O)/C(=C\c2ccc([N+](=O)[O-])o2)C(=O)N1c1ccc(Cl)cc1	2.73413953	71.99326752	0.32005585
ZINC000001194689	C=CCN(CC=C)S(=O)(=O)c1ccc(N2C(=O)c3ccccc3C2=O)c2ccccc21	2.48438858	68.60431253	0.37569902
ZINC000001194992	CCc1ccc(C(=O)C[C@H](c2ccccc2)[C@@H]2CCCCC2=O)cc1	2.87244028	98.7489701	0.24307319
ZINC000001195629	CC1=NN(C(=O)c2ccccc2)[C@](O)(c2ccc(Br)cc2)C1	2.73769442	78.82183523	0.18902553
ZINC000001195891	COc1ccc(/C=C2\C(=O)NC(=S)N(c3ccccc3)C2=O)c(OC)c1	2.16256627	119.8287801	0.53025635
ZINC000001196847	CC(=O)c1ccc(NS(=O)(=O)c2cccc(S(=O)(=O)c3ccc(Cl)c(Cl)c3)c2)cc1	2.10260799	156.3151704	0.50334051
ZINC000001199525	CCOc1ccc(C(=O)Nc2nc(-c3ccc(Cl)cc3Cl)cs2)cc1	1.88738298	178.0949206	0.51261456
ZINC000001199554	CCOC(=O)C1=C(C)N=c2s/c(=C\c3ccc(NC(C)=O)cc3)c(=O)n2[C@@H]1c1ccc(OC)cc1	2.84581556	181.6939472	0.35074776
ZINC000001200547	CCc1c(C)sc(NC(=O)c2ccc(Cl)c([N+](=O)[O-])c2)c1C(=O)OC(C)C	2.34483942	154.9948353	0.35181005
ZINC000001201853	COc1ccc(N2C(=O)/C(=C/c3ccc(OCc4ccc(F)cc4)c(OC)c3)C(O)=NC2=S)cc1	2.42025113	171.9034724	0.4301313
ZINC000001202814	COC(=O)c1c(NC(=O)c2ccc(Cl)cc2Cl)sc2c1CCCC2	2.07827299	162.5995987	0.43128997
ZINC000001203345	COc1ccc(COC(=O)C2=C(C)NC3=C(C(=O)CCC3)[C@@H]2c2ccc(OC(C)=O)c(OC)c2)cc1	2.92174883	168.205266	0.28922767
ZINC000001204208	CCOc1ccc(C(=O)Nc2cc(-c3nc4ccc(C)cc4o3)ccc2Cl)cc1[N+](=O)[O-]	2.24660944	204.6025015	0.41653162
ZINC000001204327	COc1ccc(OC)c(N(CC(=O)Nc2ccc(Oc3ccccc3)cc2)S(=O)(=O)c2ccccc2)c1	2.13080551	251.2422614	0.47811005
ZINC000001205414	COc1ccc(N2C3=C(C(=O)CC(C)(C)C3)C(c3ccccc3OC)C3=C2CC(C)(C)CC3=O)cc1	2.70857249	68.1266554	0.38240402
[truncated: 691,354 more rows]
