# Supplementary material for: Profiling and analysis of chemical compounds using pointwise mutual information
Source: J Cheminform. 2021 Jan 10;13:3. doi: 10.1186/s13321-020-00483-y (PMC7798221; doi:10.1186/s13321-020-00483-y)
Supplement: Supplementary file 3 — Additional file 3. Compound sets used for synthetic accessibility classification (TMC and TCP test sets). Manually curated test set (TMC) consists of 40 HS compounds manually selected from scientific papers and of 30 ES sets, each of them contains 40 compounds randomly selected from the ZINC15 database. Computationally picked test set TCP consists of 3 581 HS compounds obtained from the GDB-17 database complemented by the same number of compounds randomly selected from the ZINC15 database. [file 13321_2020_483_MOESM3_ESM.zip › test_set_cp_es.csv]

id	smi	sascore	zrft	syba
ZINC000000030480	C[C@H]1CCCN(C(=O)Cc2ccc(Cl)cc2)C1	2.13964177	0.44386728	96.18035642
ZINC000000040474	CC(C)NC(=O)[C@H]1[C@@H](C=C(Cl)Cl)C1(C)C	3.51755445	0.18090133	36.36562519
ZINC000000107055	Cc1nnnn1[C@H]1CC(=O)[C@H]2OC[C@@H]1O2	4.78382236	0.31555566	-5.18689833
ZINC000000133120	S=C(c1ccc(Cl)cc1)N1CCCCC1	1.83224439	0.43978453	66.0328665
ZINC000000142423	O=C(Cc1ccccc1)N1CCOCC1	1.55641144	0.53629276	91.0855886
ZINC000000142877	C[C@H]1CCc2c(sc3[nH]cnc(=S)c23)C1	3.61177751	0.27634794	32.05113825
ZINC000000155150	CO[C@@H](C(=O)c1ccccc1)c1ccccc1	2.09563402	0.31055485	65.40310686
ZINC000000156231	NC(=S)Nc1ccc(Cl)c(C(F)(F)F)c1	2.13064436	0.45780245	67.87240693
ZINC000000194091	CCSc1nc2ccccc2n1CCO	2.02146979	0.44073981	80.22123221
ZINC000000227727	Cc1ccc(C)c(C(C)(C)CC(=O)O)c1	2.12298637	0.25592059	38.65464417
ZINC000000269169	O=C(O)C[C@H]1Nc2ccccc2SC1=O	2.96058454	0.32376368	6.45146934
ZINC000000301282	CC(C)(C)/N=C/c1ccc([N+](=O)[O-])cc1	2.31472312	0.85742096	44.00782153
ZINC000000339069	Cc1sc(C(=O)O)cc1-c1ccccc1	1.87147048	0.32089807	36.36556188
ZINC000000383586	CCC[C@@H](C)NC(=O)c1cccc(C)c1	2.01715289	0.44963985	90.66052544
ZINC000000393678	CCOC(=O)[C@@H]1C[C@H]1Cc1ccccc1	2.59697758	0.26947043	34.60863137
ZINC000000396147	O=C(O)c1cc(-n2cccc2)ccc1O	2.05060015	0.39024298	42.03344686
ZINC000000472893	CC[C@H](C)NC(=S)Nc1cccc(C)c1	2.22409885	0.34631069	87.82162688
ZINC000000483347	Cc1ccc2c(Cl)c(C(=O)NC3CC3)sc2c1	2.0176417	0.29802964	99.97109274
ZINC000000500313	C=CC[N+]1(CC=C)C[C@@H](C)[C@@H](O)C[C@H]1C	4.74242118	0.20103925	-10.28486604
ZINC000000529032	Cc1cc(N)n(-c2ccc(C)c(Cl)c2)n1	2.13252749	0.41560158	54.77701597
ZINC000000753265	C=CCn1c(=O)cc(O)nc1SCC	2.9534648	0.38480898	30.43335389
ZINC000000757261	OCCN(CCO)CCc1ccccc1	1.85055673	0.57063985	59.53632755
ZINC000001003776	CC(=O)NC(=S)Nc1ccccc1Br	1.9205818	0.41367819	84.92554556
ZINC000001055122	CCOC(=O)Nc1sccc1C(N)=O	2.1405316	0.33859273	65.60341943
ZINC000001078610	C[C@H]1CN([C@H]2C[C@H](O)[C@@H](CO)O2)C(=O)NC1=O	3.93385983	0.35080291	-27.19654141
ZINC000001081181	Cc1cc(C)c2occ(C#N)c(=O)c2c1	2.59575563	0.3298441	35.1102197
ZINC000001084655	O=C1NC(=S)S/C1=C/c1cc(Br)c(O)c(Br)c1	2.69363213	0.42559951	45.94127248
ZINC000001399949	CNc1ncc(C(=O)c2ccccc2)s1	2.1125163	0.27848963	57.29632385
ZINC000001407761	Nc1nccc(-c2ccc(Cl)cc2)n1	1.77772866	0.45027132	54.68962307
ZINC000001430142	Cc1cc(F)c(F)cc1C(=O)NC1CC1	1.86936504	0.46077919	57.16097479
ZINC000001437370	N#Cc1ccc(-c2cccnc2)cc1	1.68965319	1.03673397	58.98809354
ZINC000001530808	C[N+](C)(C)CCCCCC[N+](C)(C)C	2.64039916	0.56475613	31.57139721
ZINC000001568276	CCCC[C@H](CC)CSCN(CC)CC	3.26838929	0.40260705	26.55739513
ZINC000001581885	CCNc1nc2ccc(Br)cc2c(=O)s1	2.42869576	0.28956836	54.63691432
ZINC000001591855	CCCC[C@@H](CC)CN(CCO)CCO	2.85747259	0.63475768	29.15204614
ZINC000001593665	CCOC(OCC)[C@H](O)c1ccccc1	2.66579993	0.35506808	52.4043623
ZINC000001617684	C[C@@]12CCC(=O)C[C@]1(C)CC=CC2=O	4.06268046	0.23705513	-33.81245714
ZINC000001619119	CC(C)(CO)NC(=O)CC1CCCCC1	2.21884306	0.44587487	59.2772072
ZINC000001646219	OCC[C@H]1CO[C@@H](c2ccccc2)O1	2.88858731	0.28101404	16.88645669
ZINC000001667245	NC(=O)Cn1cnc2c1ncnc2N	2.41132201	0.52242913	52.11257487
ZINC000001678781	COc1cc([N+](=O)[O-])cc(C(C)=O)c1O	2.06617454	0.67842008	44.45715885
ZINC000001737097	N#C[C@]1(C(N)=O)O[C@@H]1c1ccccc1Cl	3.54989988	0.24338528	12.38996395
ZINC000002002403	CN(C)[C@H]1CCCc2ccccc2C1	2.32063289	0.50881253	31.57366391
ZINC000002002682	CNC[C@@H](O)c1cn(C)c2ccccc12	2.67736146	0.31520316	48.5164608
ZINC000002013445	CC(C)CCCCCCCCCC(=O)O	1.71479578	0.63777777	39.11404199
ZINC000002017012	CN(C)/C=N/[C@@H]1C[C@H]1c1ccccc1	3.3528204	0.25225492	8.39900836
ZINC000002028100	CSc1nc(N)nc(SCC#N)c1C#N	3.06961154	0.33718809	32.45362087
ZINC000002035488	CCCC[C@@](CC)(SCC(N)=O)C(=O)O	3.45247879	0.24426288	15.82084473
ZINC000002141139	COC(=O)N[C@H](OCC(C)C)C(Cl)(Cl)Cl	3.33860137	0.29288674	37.92647749
ZINC000002160247	CCCCSCn1cnc2ccccc21	2.34766564	0.51782244	58.07831719
ZINC000002379047	CCOC(=O)CCCCCCC(=O)CC	1.91705432	0.53285694	65.66826979
ZINC000002382886	COc1ccc2cc([C@@H](C)O)ccc2c1	2.1274252	0.5934766	76.81714228
ZINC000002509844	O[C@H]1C2C[C@@H]3CN1C[C@H](C2)C31SCCS1	6.43793215	0.15539432	-29.24134429
ZINC000002511128	COc1cccc(S(=O)(=O)CCO)c1	1.90706723	0.53569597	74.3560027
ZINC000002514406	O=C(c1cccc(F)c1)C1CCCCC1	1.69916997	0.41957526	67.62682022
ZINC000002525466	CCOC(=O)[C@@H](O)c1ccc(C#N)cc1	2.45932812	0.4989795	51.14685599
ZINC000002534299	C[C@H](N)c1cccc(-n2cccc2)c1	2.51266173	0.3312655	50.03065191
ZINC000002538050	Cc1nn(C)cc1-c1cc(C(=O)O)no1	2.57180516	0.36650709	23.0842436
ZINC000002540142	Fc1ccc(C(F)(F)F)cc1C(F)(F)F	1.98105377	0.96923932	47.72733571
ZINC000002559021	CCC(=O)OC(C)(C)Cc1ccccc1	2.02655376	0.20674841	50.46003923
ZINC000002844446	CNCCCOc1ccc2c(c1)CCC2	1.90891249	0.48674785	68.89775069
ZINC000002860967	COc1ccc(NC(=O)CN(C)C)cc1	1.49844119	0.50118559	79.48762795
ZINC000003100513	O=C(c1cccs1)N1CCCC[C@H]1CO	2.48346732	0.52487469	67.86474506
ZINC000003132719	CCCCCC[C@@H](C)S(=O)(=O)c1ccccc1	2.34150942	0.33637952	68.22076647
ZINC000003183314	NS(=O)(=O)c1cccc(-n2cnnn2)c1	2.20940565	0.57782356	63.76272027
ZINC000003306958	O=C(CN1CCCC1)c1ccccc1Cl	1.63113705	0.4516277	66.91381454
ZINC000003634727	CCN(CC)C(=O)CNc1ccccc1	1.72051773	0.34746967	79.34650439
ZINC000003677083	C[C@](N)(C(=O)O)c1ccc2c(c1)OCO2	2.72614688	0.34327434	33.86821966
ZINC000003684193	O[C@H]1CCCN(Cc2ccc(Cl)cc2)C1	2.13202939	0.57004651	57.25879951
ZINC000003705163	CCCCOc1cccc([C@@H]2C[C@H](C)CN2)c1	2.94895472	0.35437006	26.02100542
ZINC000003734861	COc1ccc([C@H]2CCCCCN2)cc1	2.29844948	0.38533093	-3.14144972
ZINC000003882680	NCCc1nc(-c2ccc(Cl)cc2)no1	1.92108518	0.76690297	57.4608536
ZINC000004088979	c1[nH]c2ccccc2c1SCc1ccccc1	1.82488106	0.61448873	81.83888284
ZINC000004241976	NCc1cccc(C[C@H](N)C(=O)O)c1	2.29773062	0.35425789	7.89196448
ZINC000004255805	CN(C)c1ccc([N+](=O)[O-])cc1[N+](=O)[O-]	2.09984554	1.0586912	55.4232043
ZINC000004344233	C#C[C@H](OCC)[C@@H](C(C)=O)C(=O)OC	3.83688309	0.17631078	23.4770494
ZINC000004481167	CS/C(=N\C#N)SCSc1nc(Br)ns1	4.3276496	0.12780656	6.25669378
ZINC000004550531	Cc1cc(C)c(OCC(=O)O)c(Br)c1	1.93359659	0.31444967	44.64219962
ZINC000004700422	C[C@@H](CC(=O)O)CC(=O)N1CCCCC1	2.39376152	0.47626185	38.47086196
ZINC000004722331	O=C(O)[C@H]1C=CC[C@@H]2[C@H]1C(=O)C=C[C@H]2O	4.39182367	0.21484429	-47.80451196
ZINC000004868758	CN(C)C(=S)Nc1ccc(N(C)C)cc1	2.02584389	0.46323464	78.20344065
ZINC000004949253	CC(C)SCCCOc1ccc(I)cc1	2.16587268	0.44458815	96.39852634
ZINC000005285014	CC(C)[C@H](CC(=O)O)c1ccccc1	2.24587677	0.51475274	40.8597001
ZINC000005378695	CC(=O)OC1CSc2sc(=S)sc2SC1	3.67971554	0.1811851	13.44264645
ZINC000005453704	C=CCN/C(S)=N/N=C\c1sccc1C	3.49368257	0.25568778	21.97009797
ZINC000005468967	CC[C@@H](O)c1ccc(C(C)(C)C)cc1	2.24706266	0.49076246	59.47168708
ZINC000005479517	N#Cc1ncn(Cc2ccccc2)c1N	2.28487516	0.36314612	54.49988247
ZINC000005494854	O=C(O)[C@H]1CCCC[C@H]1N1CCCCC1	2.76505056	0.60620699	4.78440365
ZINC000005592208	CC(C)(C)c1csc(/C(=N\O)C(N)=O)n1	3.05420057	0.20636439	29.59338187
ZINC000005651553	CC[C@](C)(CCCC(C)C)OC(C)=O	2.98966443	0.23852596	25.47680668
ZINC000005760700	CO[C@@H]1O[C@@H]([C@@H](C)O)[C@H]2OC(C)(C)O[C@H]12	4.08047639	0.27175607	-12.68835849
ZINC000005862767	CNC(=O)NC(=O)COc1ccc(Cl)cc1	1.67294987	0.44059257	104.2820435
ZINC000006048774	CCS(=O)(=O)Nc1cc(Cl)c(Cl)cc1Cl	2.096313	0.44995249	60.08230404
ZINC000006221228	Clc1ccc(/N=C/c2ccc(Br)o2)cc1	2.27657069	0.44880085	68.94413081
ZINC000006592787	CCCC(=O)Nc1cc(C)c(I)cc1C	2.0285162	0.41396059	82.6146
ZINC000006600479	Cc1ccc(CNCc2ccc[nH]2)cc1	2.01854885	0.39738973	61.7597557
ZINC000006603972	Nc1nc(=S)[nH]c(-c2ccccc2)n1	2.33172366	0.25991239	35.64301338
ZINC000006694482	Cn1ccnc1SC(=O)c1ccccc1	2.20519215	0.39493844	50.61273173
ZINC000006704824	CCNCCOc1cccc(C(C)C)c1	1.78088037	0.48098852	67.41278236
ZINC000006726599	CCCNC(=O)Nc1ccc(Br)c(C)c1	1.74748284	0.52166707	120.3409603
ZINC000006795690	CC(=O)CC(=O)N[C@H]1CCC[C@H](C)[C@H]1C	3.1487808	0.47247021	38.51603372
ZINC000008227418	CCO/C=C1/N=C(c2cccs2)OC1=O	2.86655852	0.31914765	27.46919694
ZINC000008326764	CCOc1cccc(CN[C@@H](C)CC)c1	2.13056037	0.51252822	82.15321746
ZINC000008412703	Cc1ccc(Cc2cnc(N)s2)cc1C	2.18791114	0.34251737	76.8574283
ZINC000008435916	C(=C/c1ccccc1)\CNCc1ccncc1	1.98060957	0.42119861	56.07643342
ZINC000008555997	O=C(O)CCNC(=O)c1ccc(F)cc1	1.4546637	0.52896569	68.6757356
ZINC000008684249	CNC(=S)NN(C)c1nc(C)cc(C)n1	2.92450773	0.20730446	32.83029425
ZINC000008699774	Nc1ccc(-c2cc(Cl)cc(Cl)c2)cc1	1.70974081	0.567055	36.3660913
ZINC000008700922	O=c1cc[nH]c2c1cccc2C(F)(F)F	2.35114475	0.49764471	44.19032394
ZINC000008730904	CCNc1ncc(/C=C/C(=O)O)cn1	2.39936461	0.28283554	27.65399043
ZINC000011505178	CCCOC(=O)c1ccc(C(N)=O)cc1	1.55179616	0.48870405	76.91150671
ZINC000011958623	CC(C)[C@H](N)C(=O)Nc1ccc(F)cc1	2.07313888	0.37493647	46.62094271
ZINC000012341795	Cc1ccc(/C=N/N=C2\NC(=O)CS2)s1	3.49882543	0.25311497	27.80296291
ZINC000012367616	CC(=O)c1c(C)[nH]c(CC(C)C)c1C	2.48263828	0.23360739	32.87177463
ZINC000012938497	CC(C)NC(=O)Cn1ccccc1=O	1.92945063	0.30814809	78.3372316
ZINC000012955294	C[C@@H]1CN(C(=O)OC(C)(C)C)C[C@H](C)N1	3.12607024	0.56656687	12.989158
ZINC000013118420	Clc1ccc(N/N=C\c2cccs2)nn1	2.55593067	0.27975716	78.89200158
ZINC000013118875	CC/C(=N/O)C(=O)c1ccc(Br)cc1	2.38288666	0.32635288	43.62652372
ZINC000013331095	CCc1cc(C(=O)N2CCOCC2)cs1	2.19213813	0.44334356	80.35451485
ZINC000013354766	CN[C@H](Cc1ccc(OC)cc1)C(=O)O	2.06847484	0.48908478	52.20412197
ZINC000013693511	CSC1=NN1C(=O)c1sc(=S)n(C)c1C	3.98656311	0.19269361	15.27731419
ZINC000013734485	CCN(CC)CCCNCc1ccco1	2.06605119	0.57899402	50.32054753
ZINC000013790789	S=C(Nc1ccc2c(c1)OCCO2)NC1CC1	2.03301069	0.61395384	95.61442158
ZINC000013892331	CCCCC(=O)N([C@H](C)CC)[C@@H](C)CC	2.96276018	0.37685156	47.26542378
ZINC000013998533	CC[C@@H](NCC#N)c1ccc(Cl)c(Cl)c1	2.76374426	0.48036017	66.61862888
ZINC000014986057	COC(=O)c1cc2c(Cl)n[nH]c2c(Cl)c1	2.55769897	0.290979	38.44255358
ZINC000015019565	COc1nc2c(C)cccc2cc1C=O	2.27783202	0.24810759	44.38824909
ZINC000015443443	O=C(O)c1ccc(C(F)(F)F)c(C(F)(F)F)c1	2.1117639	0.45280473	15.04731992
ZINC000016266845	Nc1nncn1C(=O)c1ccccc1Br	2.48723861	0.31499867	59.21033803
ZINC000016428587	Fc1ccc(NC(=S)n2cncn2)cc1	2.3117045	0.35821777	45.92365376
ZINC000019415287	Clc1ccc(OCc2ccccc2)nn1	1.82140794	0.424871	77.89964226
ZINC000019419101	N#C[C@H](c1ccccc1)N1CCCCC1	2.41461241	0.4367975	61.92480725
ZINC000019472394	C[C@H]1CCCCN1c1ncccc1C#N	2.68677394	0.46958071	38.40249664
ZINC000019843433	NC[C@H]1CCCN(Cc2cccnc2)C1	2.40991731	0.57927237	43.74551872
ZINC000019883173	CC(C)CN[C@H](C)c1ccc(F)cc1F	2.41562004	0.56226849	63.89826661
ZINC000019884858	C[C@H](NCC1CC1)c1cc(Cl)ccc1Cl	2.43275364	0.37908067	62.89991907
ZINC000019911183	NC(=O)c1ccc(N[C@H]2CCSC2)cc1	2.6078412	0.39119402	50.85233617
ZINC000019991898	Cc1ccccc1[C@H](C)N[C@@H](C)C(C)C	2.65520524	0.49186362	59.32896939
ZINC000020072509	CN(Cc1ccccc1)C[C@H]1CCCN1	2.41808969	0.43104339	21.56139076
ZINC000020083581	CCCC1CCC(NCCN(C)C)CC1	2.11722653	0.50995521	28.75165203
ZINC000020089295	CC[C@@H](C)[C@H](C)NCCc1ccccn1	2.79380211	0.54001001	57.27646809
ZINC000020155008	CCCNC(=O)Cc1cccc(N)c1	1.70253029	0.36108952	83.48996955
ZINC000020157278	Nc1ccc(NC(=O)C2CCC2)c(F)c1	1.75833687	0.47976559	71.70267732
ZINC000020199665	C[C@@H](NCCC#N)c1ccc(Cl)cc1Cl	2.58805345	0.51043005	70.9003347
ZINC000020207848	C[C@@H](NCc1ccc(Br)s1)[C@H]1CCCO1	3.24111031	0.39158151	63.50409661
ZINC000020220397	COC(=O)/C=c1\sc2n(c1=O)CCCN=2	2.98949466	0.28387341	17.94140489
ZINC000020249243	CCOCC(=O)NCCCCCC(=O)O	1.8549864	0.61371859	60.57343533
ZINC000020262313	Cc1ccc(N(C)C(=O)CCN)cc1Cl	2.1470185	0.25290991	44.88680767
ZINC000020268704	NCCc1nc(-c2ccc(Br)cc2)no1	2.0074562	0.74382661	61.90735522
ZINC000020351263	Cn1nccc1CNCc1ccncc1	2.19838522	0.5220977	67.14141339
ZINC000020364071	CCN(CC)C(=O)[C@@H](C)N[C@@H](C)C(C)C	3.06485445	0.36403638	39.88338335
ZINC000020433842	O=C(Nc1cccnc1)[C@H]1C[C@H](O)CN1	2.98992176	0.35637895	24.67641979
ZINC000020468685	CC(C)CN[C@@H](C)c1ccc(O)c(F)c1	2.50549888	0.53083033	56.61902871
ZINC000020925512	CCCOc1ccc(CNCC)cc1Cl	1.75659026	0.55200624	70.04071093
ZINC000021053786	CNS(=O)(=O)c1cc(C(=O)O)ccc1C	1.81457927	0.37385964	41.63620671
ZINC000021794008	CC[C@H](C)[C@@H](C)Nc1ccc(SC)cc1	2.77781808	0.39392353	58.97498107
ZINC000021949813	CN(C[C@@H]1CCCNC1)C1CCCCC1	2.78656731	0.57714097	5.88380727
ZINC000021953767	NCc1ccc(OC[C@H]2CCCO2)cc1	2.28281906	0.46525877	53.71552798
ZINC000021954288	Cc1occc1C(=O)N1CCNCC1	2.22761097	0.43256921	39.33088221
ZINC000021961109	CN(CC(=O)O)C(=O)c1cccc(Cl)c1	1.74768158	0.45137958	62.92672445
ZINC000021963590	COc1ccc(C(N)=S)c(OC)c1OC	2.00056427	0.68138593	47.60578808
ZINC000022066118	C#CCCN(C)[C@H](C)Cc1cccnc1	2.99143839	0.30758364	58.80142388
ZINC000022126831	Oc1ccnc2nc3ccccc3n21	2.50007533	0.3562761	33.85069268
ZINC000022177217	CC(C)CCOc1ccc(CCN)cc1	1.68836169	0.47580573	62.00668724
ZINC000022223359	CCCN(CCC)c1ncccc1CN	2.29258806	0.40509913	37.39697289
ZINC000026982114	CNC(=O)COc1cccc(NC(C)=O)c1	1.67268239	0.57966551	113.8730981
ZINC000028575976	COCCCNC(=O)c1cc(C)nn1C	2.07275263	0.46670223	91.29239609
ZINC000030600032	CC(=O)Nc1ccc(-n2ccnc2)nc1	2.13480539	0.54477161	88.38503186
ZINC000031993291	c1csc(CN2CC[C@]3(CCNC3)C2)c1	3.49452388	0.54307485	24.82680007
ZINC000032009235	CC(C)Oc1cccc([C@@H](O)CN)c1	2.44460188	0.48719565	55.61798242
ZINC000032011971	CCOc1ccc(NC(=O)CN)c(C)c1	1.70523856	0.5056925	74.97848251
ZINC000032012135	COc1cccc(C(=O)N(C)CCO)c1	1.72781454	0.53588956	89.61404911
ZINC000032157356	C[C@@H](O)CNS(=O)(=O)c1ccc(Br)cc1	2.33023773	0.55544608	91.56253971
ZINC000032501289	COc1ccccc1C(=O)OC[C@@H]1CO1	2.22774388	0.31433746	67.13201294
ZINC000032541074	COc1cccc(-c2cccc(N)n2)c1	1.7428723	0.52092853	57.73822897
ZINC000032627479	C[C@@H](N)CCN1CCN(c2ccccc2)CC1	2.20348425	0.45714438	54.6177364
ZINC000032820084	CN(C)C(=O)[C@H]1Cc2cc(Cl)ccc2O1	2.62720092	0.37884002	54.59187702
ZINC000032848367	CCONC(=O)[C@@H]1COc2ccc(Cl)cc2C1	2.840811	0.2889303	70.34129373
ZINC000032911610	CCC[C@@H](C)[C@]1(CC)CN[C@@H](O)NC1=O	4.66729541	0.18356857	-33.27560767
ZINC000032914905	COC(=O)c1ccc2c(c1)[nH]ccc2=O	2.03502982	0.46383755	52.89543016
ZINC000033414671	COc1cccc(-c2cc(CN)on2)c1	2.03451094	0.4706356	47.46885036
ZINC000033433189	COc1cccc(SCCC(N)=O)c1	1.89289715	0.45386174	85.37882343
ZINC000033698407	O=S(=O)(c1ccccc1F)N1CCCC1	1.6677507	0.47803181	75.43677221
ZINC000033710708	CCN(CC)C(=O)c1ccccc1SC	1.90114137	0.41810048	74.23540524
ZINC000033933736	C=CCNC(=O)Nc1cc(F)ccc1F	1.97324606	0.49054894	85.20002729
ZINC000033975592	CC(C)(C)OC(=O)NCCNCC(=O)O	2.07726566	0.57653079	36.55320357
ZINC000034144064	COC(=O)[C@]12CC[C@](C(=O)O)(C1)CCC2	4.43664376	0.22989655	-4.1653161
ZINC000034257057	CC(C)(C)OC(=O)N[C@H]1CCCC[C@H]1O	2.77760178	0.72182654	42.52070225
ZINC000034465097	CNC(=O)c1cc(F)c(F)c(F)c1F	2.19969982	0.36042839	43.46516479
ZINC000034612346	COC(=O)c1coc(C2CCCCC2)n1	2.29964868	0.47764195	39.01697928
ZINC000034926986	N=C1NC(=S)N[C@@H](c2ccc(Br)cc2)N1	3.55864938	0.23378452	17.25669539
ZINC000034958916	COCCCNC1C[C@H]2CC[C@@H](C1)N2C	3.90590214	0.36185393	15.78649444
ZINC000034985964	CC(C)(COCc1ccccc1)C(N)=O	1.97434025	0.42202705	61.89775886
ZINC000035116152	C[C@@H](O)CNC(=O)Cc1ccc(O)cc1	2.25082531	0.35366498	81.60614371
ZINC000035149132	CC(C)NC(=O)CNc1ncccc1Cl	2.03107233	0.29803731	78.8332484
ZINC000035151125	CCOC(=O)CN1CCC[C@@H](CO)C1	2.45323928	0.42173404	56.82580963
ZINC000035204594	C[C@H](CO)NC(=O)c1cccc(Cl)c1Cl	2.33535734	0.42264863	76.11632505
ZINC000035233397	CC[C@H](CO)NC(=O)[C@@H]1CC(=O)N(C)C1	3.06423793	0.40314234	38.56714836
ZINC000035608708	CC(C)(CO)NC(=O)Cc1ccncc1	2.15361755	0.34017954	81.55197114
ZINC000035684093	Cc1n[nH]c(NCc2cccc(Cl)c2)n1	2.49540432	0.33280548	71.81684318
ZINC000036179604	CC(C)CCNC(=O)NC1CCCCC1	1.86492653	0.6269955	87.50820707
ZINC000036228328	CCOCCN[C@@H](C)c1cc(C)sc1C	2.76449735	0.39293764	64.75371588
ZINC000036377999	O=C(O)[C@@H]1C[C@H](c2ccccc2)CN1	2.80533655	0.28231197	-4.90100293
ZINC000036395636	C/C=C/COC(=O)c1c(Cl)cccc1Cl	2.1833395	0.3476185	43.30706077
ZINC000036667743	CCOC(=O)CCNCc1ccccn1	1.8604197	0.35081564	73.23190954
ZINC000036746482	CC(=O)NCCNC(=O)[C@H]1CCCNC1	2.576423	0.45868244	21.8034775
ZINC000036804374	CCOC(=O)c1cccc(NC(C)C)c1	1.67958265	0.39167602	93.8955568
ZINC000036880382	NC1CCC(NC(=O)c2ccoc2)CC1	2.30417283	0.42730615	32.66752382
ZINC000036918009	COCc1cccc(N[C@H]2CCSC2)c1	2.70743339	0.36635371	73.56199502
ZINC000036975099	CN(CC(=O)O)C(=O)[C@@H]1CC(=O)N(C)C1	2.8231356	0.41722713	21.2363182
ZINC000036996878	CCC(CC)N[C@H]1CCN2CCCC[C@H]12	3.15850995	0.42340038	10.59234595
ZINC000037016280	NCC(=O)Nc1cccc(-n2cnnn2)c1	2.149905	0.49082519	65.82295285
ZINC000037027317	CC[C@@H]1CCCC[C@H]1NC(=O)CCCN	2.8699131	0.37938744	33.35289416
ZINC000037080031	CCN(CC(=O)N1CCNCC1)C1CC1	2.32272653	0.43061982	30.8379121
ZINC000037116158	C[C@H](NCC(=O)N(C)C)c1ccccn1	2.56391386	0.3701816	69.31391466
ZINC000037186502	CC[C@H](C)N[C@@H](C)c1ccc(I)cc1	2.76110192	0.58102818	64.01267156
ZINC000037250684	OCCN[C@@H](c1ccc(F)cc1)C1CC1	2.49138124	0.45270612	53.7849173
ZINC000037258580	C[C@@H](CO)N[C@@H]1CCc2ccccc2C1	2.83934001	0.3323502	46.18970279
ZINC000037286566	COC(=O)CCCN[C@H]1CCCC[C@H]1C	2.73289881	0.42924761	40.25147271
ZINC000037369169	CCOCC(=O)Nc1cc(Br)ccc1C	1.75957965	0.46522591	102.0523095
ZINC000037461457	COCCCNC(=O)[C@H]1C[C@@H]1C(=O)O	2.8263501	0.40038686	32.53675256
ZINC000037469920	CCCN(C(=O)C1CCC1)[C@H]1CCNC1	2.8060219	0.51462692	20.9416089
ZINC000037472426	COC(=O)c1sc(NCC(C)C)nc1Cl	2.42152543	0.31866692	70.75191905
ZINC000037480113	C=CCN(CC=C)C(=O)CCNC(C)C	2.55084504	0.34603496	36.85504694
ZINC000037575190	CN([C@@H]1CCSC1)S(=O)(=O)c1ccc(Br)cc1	2.74830353	0.45251278	81.57098041
ZINC000037616110	NC1(C(=O)NCc2cccc(F)c2)CCCC1	2.10824447	0.40216621	58.72338478
ZINC000037617925	CC[C@@H](C)NCCN1CCc2ccccc2C1	2.43280199	0.37244716	61.14660062
ZINC000037666231	CC[C@H](C)C(=O)NCc1ccc(N)cc1	2.19598103	0.36148621	83.05589351
ZINC000037717423	CCCS(=O)(=O)NCC[C@H]1CCCNC1	2.90156696	0.44740872	16.3284472
ZINC000037760623	NC(=O)[C@H]1CCCN1C(=O)c1ncccc1O	2.61739846	0.38719066	55.42625031
ZINC000037777100	CC[C@H](C)N[C@@H](C)Cc1ccccc1C	2.64123422	0.33511279	56.01562409
ZINC000037797049	Cc1ncc(CNc2cccc(Br)c2)s1	2.13292167	0.43649536	102.4502829
ZINC000037831831	C=CC(=O)N(C)CC(=O)NCC(F)(F)F	2.52947077	0.46337995	43.4095561
ZINC000037911111	CC(=O)c1ccccc1N1CCC[C@@H]1C	2.36786366	0.33397934	35.16484034
ZINC000037931354	Cc1ccc(C(=O)N(C)CCC(=O)O)s1	2.15235966	0.34119734	49.06512427
ZINC000037948151	CCCN[C@@H](C)CCc1ccccc1F	2.25504388	0.39828261	57.0858647
ZINC000037968625	CC[C@](NC1CCCC1)(C(N)=O)C(C)C	3.15558965	0.21053802	27.95416085
ZINC000037981639	Clc1nsnc1Oc1ccc(Cl)c(Cl)c1	2.46646938	0.33534903	53.22783681
ZINC000037981992	CCN(c1nc(C)cc(C)c1C(=O)O)C1CC1	2.44136197	0.22824496	30.98780918
ZINC000038004260	CC[C@@H](Cc1ccc(Br)cc1F)[C@@H](C)N	3.04136755	0.3561655	45.49764978
ZINC000038043761	C[C@@H]1CCCC[C@H]1NC[C@@H]1CCCOC1	3.18674066	0.69537224	24.08507176
ZINC000038047363	CCCCC[C@H](C)NCCCS(C)(=O)=O	2.57634965	0.58678706	40.88829646
ZINC000038068164	Cc1ccc(F)cc1-c1cccc(C(=O)O)c1	1.61276544	0.41103024	15.11646965
ZINC000038083440	CC[C@H](NC[C@@H]1CCS(=O)(=O)C1)C(C)C	3.33323409	0.54912489	29.49857605
ZINC000038301992	COc1ccc2[nH]cc(C=O)c2c1OC	2.32622433	0.47634658	27.18078898
ZINC000038342226	O=[N+]([O-])c1ccc(OCCO)cc1C(F)(F)F	2.15131274	0.6000201	55.63198253
ZINC000038524055	CC(C)CNC(=O)NCc1ccccc1	1.51668257	0.48890901	105.0279457
ZINC000038827558	CCN(CC)[C@H](CN)c1ccccc1C	2.52788009	0.36629192	31.60215509
ZINC000039082928	C=CCOC(=O)c1cc(N)cc(F)c1	2.19704577	0.33207663	42.49594301
ZINC000039094160	COC(=O)[C@H](O)CNC(=O)OC(C)(C)C	2.67332647	0.51919314	47.61328606
ZINC000039101692	CC[C@@H]1CCCCN1C(=O)OC(C)(C)C	2.41360542	0.57597373	56.91436978
ZINC000039119074	CC1(C)C=C(O)C(c2ccccc2)=CC1	2.7261474	0.20830782	-18.63606887
ZINC000039215767	CCOC(=O)c1ccccc1CC(=O)O	1.64619316	0.40482797	51.01616757
ZINC000039273950	O=C(O)[C@@H]1C[C@@]1(C(=O)O)c1ccccc1	3.06475429	0.18169099	-8.0589711
ZINC000039321477	CCOC(=O)[C@H]1C[C@H]1c1ccccc1C	2.61634387	0.34147152	55.86477062
ZINC000039325751	CC(C)(C)c1cn2ccc(Br)cc2n1	2.69756965	0.34504024	40.54142924
ZINC000039630642	C[C@@H]1C(=O)N(c2ccccc2)C(=O)N1C	2.51762718	0.46629773	9.39939182
ZINC000039971657	CC[C@@H](C)NC(=O)N1CCC(C)CC1	2.38034479	0.55400449	68.08482915
ZINC000040351016	CC[C@@H](C#N)NC(=O)c1ccccc1Br	2.57882718	0.28060945	82.42936229
ZINC000040351476	CC[C@H](C#N)NC(=O)c1ccccc1OC	2.4184998	0.33222917	84.50818513
ZINC000040352638	CCC[C@H](C#N)NC(=O)c1ccsc1	2.94403928	0.35426834	71.21340657
ZINC000040435104	O=[N+]([O-])c1cnc(N2CCNCC2)nc1	2.41168661	0.61104079	11.85483881
ZINC000040443940	Cc1ccccc1CNCc1nccs1	2.00278627	0.43771472	70.28870534
ZINC000040448907	COC(=O)c1ccn2c(Br)cnc2c1	2.57443325	0.3047236	46.76281245
ZINC000040457361	COC(=O)Cc1cc(N)c(O)c(OC)c1	2.14729543	0.32723232	43.56434715
ZINC000040528146	C[C@@H]1C[C@@H](C)CN(CCNS(C)(=O)=O)C1	2.98483024	0.52343021	38.06977623
ZINC000040571946	COc1cccc(F)c1C(=O)C(F)(F)F	2.10786211	0.39183398	50.67583352
ZINC000040635433	CCN(CCO)C(=O)[C@H]1C[C@H](OC)CN1	3.37565448	0.3535165	12.00675861
ZINC000040713390	C[C@H](CO)Nc1ncc(Br)cc1[N+](=O)[O-]	2.9441935	0.41848997	61.6773843
ZINC000041043414	CCCC(=O)N(C)C1C[C@H]2CC[C@@H](C1)N2	4.28411704	0.2860331	0.75641607
ZINC000041047126	Cc1ccc(N[C@H]2C[C@H]3CC[C@@H]2C3)cc1	3.56158547	0.48924566	29.85783579
ZINC000041250592	Cc1cc(OCCC[C@H](C)O)ccc1Cl	2.30918178	0.3485022	74.55868957
ZINC000041526725	Cn1cc(C(=O)Nc2ccccc2)nn1	1.86691129	0.43119991	82.69865806
ZINC000041534273	CC(C)C(=O)NCc1nc(C(C)C)cs1	2.32599389	0.45856106	70.51057111
ZINC000041609505	CCN[C@@H](C)C(=O)c1ccc(C)cc1C	2.50258081	0.33514385	48.77239284
ZINC000041679496	CCC[C@@](C)(N)C(=O)NC[C@H](C)COC	3.26080042	0.24941336	41.12127775
ZINC000041726089	Cc1ccc(NC(=O)C(C)(C)Br)cc1C	2.03264554	0.39545358	65.27362252
ZINC000042123241	C[C@@H](C1CC1)N(CC(=O)N(C)C)C1CC1	2.96447643	0.32403222	34.50822321
ZINC000042269757	CC(C)OCCN[C@H](C)Cn1cccn1	2.91246916	0.4726592	48.94099119
ZINC000042288675	Cc1ccc([S@](=O)[C@@H](C)C(=O)O)c(C)c1	3.2492087	0.28458824	28.59925554
ZINC000042291506	C[C@@H]1CCC[C@@H](Nc2cncc(Cl)n2)C1	3.17005056	0.28367656	58.61417192
ZINC000042324252	C[C@H](C#N)CN(C)CC(=O)N(C)C1CC1	3.04414152	0.33620623	49.08441346
ZINC000042338435	CCN(Cc1ccc(F)cc1Br)C(C)C	2.10463196	0.46918702	61.43804574
ZINC000042350788	COC[C@H](C)NS(=O)(=O)c1sccc1Br	2.98319119	0.27887962	69.35156324
ZINC000042351235	O=C(O)c1ccc(C(=O)N2C[C@@H]3CC[C@H]2C3)s1	3.83978217	0.30879396	13.73713618
ZINC000042437508	CN(Cc1ccccc1Cl)C[C@H](O)CN	2.53007859	0.26470209	49.33664123
ZINC000042587573	C[C@H](N[C@H]1COC[C@@H]1O)c1ccc(Cl)s1	3.67966344	0.25321516	38.84476141
ZINC000042696087	CCCCC(=O)N(C)C[C@H](C)C(=O)OC	2.56225986	0.43775705	75.69789734
ZINC000042769343	O=C(OC[C@@H]1CCCNC1)C1CCCC1	2.66870192	0.50164088	18.63523467
ZINC000042783351	CCN(CCO)CC[C@@H]1CCCNC1	2.92836481	0.47549289	-11.04509711
ZINC000042862562	C[C@@H]1CCCC[C@@H]1CNCC(F)(F)F	3.13347236	0.41552437	21.68566771
ZINC000042875705	CCc1cccc(NC(=O)NCCO)c1	1.69487927	0.54366373	109.9447663
ZINC000043210666	COc1ccc(C(=O)c2cccs2)cn1	2.03984976	0.41506708	67.9427869
ZINC000043399349	Cc1ccc(C#N)c(N2CC[C@H](C)C2)n1	2.71996476	0.47042935	37.44532365
ZINC000043502150	COC(=O)[C@H](C)C(=O)Cc1ccccc1	2.30498741	0.24407936	49.79296345
ZINC000043592277	CN(C)S(=O)(=O)c1ccc(N)cc1F	2.05120366	0.42315571	52.47318654
ZINC000043687112	CCN(Cc1cc(Br)cs1)C[C@H](C)C#N	3.14231161	0.40017754	76.46211266
ZINC000043801141	COC(=O)CCNC(=O)[C@@H]1CNCCO1	2.80253729	0.37158423	24.84645167
ZINC000044185248	CC(C)c1nccn1C[C@@H](O)C(C)(C)C	3.06770838	0.37050112	48.36163157
ZINC000044216339	C[C@@H](C[C@@H](N)CC(=O)O)c1ccccc1	2.74980495	0.40529381	28.02828293
ZINC000044230984	O=C(NCC1CC1)c1c(F)cccc1Cl	1.82963781	0.3974318	88.85564148
ZINC000044316864	C[C@@H](CNC(=O)c1ccc(Br)o1)N(C)C	2.7447985	0.22590853	72.98726858
ZINC000044317613	CNC(=O)CCN[C@@H]1CCCC[C@H]1C(C)(C)C	3.07319066	0.31473456	41.6256248
ZINC000044375782	O=C(O)Cc1ccc(F)c2cc[nH]c21	2.40773621	0.3399524	19.68525754
ZINC000044475551	CCOC(=O)CCN(C)C(=O)CC(C)C	2.05455797	0.36912906	65.94102343
ZINC000044481459	Cn1ncc2c1CCC[C@H]2NC1CCC1	2.96209987	0.5459967	51.0827036
ZINC000044490514	Cc1csc(NC(=O)c2ccc(Br)cc2O)n1	2.05325283	0.52286347	98.42779319
ZINC000044762246	NCC1(C(=O)NCC(F)(F)F)CCCC1	2.61435389	0.39694185	25.74710011
ZINC000044801457	CC(C)[C@H](CN)C(=O)N1CCOC[C@H]1C	3.28207601	0.41178975	14.27079129
ZINC000045038941	COCC[C@@H](C)N[C@H]1CCN(C2CC2)C1	3.07748013	0.40353724	24.02260807
ZINC000045060995	CCN(CC#N)Cc1ccc(Br)cc1F	2.33748096	0.3484982	75.31866639
ZINC000045206221	Cc1cnc([C@H](NCCO)C2CC2)s1	3.32320377	0.38833927	43.92380328
ZINC000045224804	COCC(=O)NCc1ccc(C#N)cc1	1.75622103	0.57482223	97.59136314
ZINC000045236971	C/C=N\NCc1nc2ccccc2s1	2.67129822	0.42303596	46.81784251
ZINC000045886430	COc1cc(N)cc(Cl)c1N1CCCC1	2.19791334	0.30199471	22.05688136
ZINC000047214427	O=C(O)c1ncccc1-c1cccnc1	1.95782578	0.64655164	29.61831694
ZINC000047652056	CNC(=O)c1ccccc1NS(C)(=O)=O	1.73721735	0.53780704	75.79173088
ZINC000047668368	CCC[C@H](C)C(=O)N1CCO[C@@H](CC)C1	3.03634604	0.40294983	52.05231556
ZINC000047843829	NC[C@@](O)(c1ccc(Cl)cc1)C(F)(F)F	2.74046696	0.35815253	31.5281799
ZINC000047844999	Cc1n[nH]c(-c2ccc(CN)cc2)n1	2.42435097	0.2933428	25.19350613
ZINC000047845110	O=C(O)C12CCC(C(F)(F)F)(CC1)CC2	4.19491486	0.23191318	-3.70221839
ZINC000047873840	COC(=O)[C@H](C)Oc1ccc(I)cc1	2.33112171	0.42958687	87.53876996
ZINC000047995001	C=C(C)CN1CCN(C(=O)COC)CC1	2.10166745	0.47538918	70.48858765
ZINC000048068947	COC(=O)CNC(=O)[C@@H](OC)c1ccccc1	2.29886327	0.28025242	83.22065986
ZINC000048224037	C#CCNC(=O)CCc1ccccc1Br	2.12888037	0.35446804	95.38072175
ZINC000048260323	CNCC(=O)N(C)CCc1ccncc1	2.16204191	0.41338839	64.43217205
ZINC000048430638	CNC(=O)c1ccc(-n2cnnn2)cc1	1.95701434	0.53145721	73.73775801
ZINC000048432564	CCN(C[C@H]1CCOC1)C(=O)C=C(C)C	3.06582681	0.50071628	41.89077695
ZINC000048542631	C[C@H](CO)NC(=O)NCc1ccccn1	2.43854168	0.41652433	93.29994124
ZINC000048644378	CNC(=O)N(C)Cc1cccc(OC)c1	1.83759766	0.55952469	96.96259771
ZINC000048888775	C[C@H]1CN(C(=O)c2cn[nH]n2)C[C@H](C)O1	3.36426694	0.5295339	32.277879
ZINC000049081028	CCCc1nc(CSCCC(N)=O)no1	2.52312653	0.61213002	85.55736252
ZINC000049153022	C[C@@H](Cn1ccnc1)NC(=O)NC1CC1	2.74107685	0.52077826	85.27560442
ZINC000049209186	CNC(=O)Nc1ccc(S(C)(=O)=O)nc1	2.21271504	0.33533469	65.46353072
ZINC000049209374	C[C@@H](CO)NC(=O)Nc1ccc(Cl)nc1	2.54743694	0.3820963	92.85482662
ZINC000049336105	CS(=O)(=O)N[C@@H]1CCc2cc(Cl)ccc21	2.61850823	0.3818564	54.5512007
ZINC000049588611	Brc1ccc2c(ccc3ccccc32)c1	1.57993417	0.64033013	44.98264151
ZINC000049801125	CC(C)(C)CCN1CCCC[C@H]1CCO	2.75336977	0.56674095	34.63256369
ZINC000050197404	CC(C)(N)CCC(=O)OC1CCCCC1	2.3022273	0.20930934	43.30436895
ZINC000050225534	Cc1ccc(CN[C@H]2CCC[C@H]2O)s1	3.04832963	0.41500736	38.27705479
ZINC000050249950	Cc1ccc(N2CC[C@H](CN)C2)nn1	2.75521173	0.40303271	22.28288862
ZINC000050291371	C[C@@H]1CCN(C(=O)C2(C(=O)O)CC2)C1	2.85468428	0.51708488	9.37152963
ZINC000050338332	Cc1ccc(N[C@H](C)c2ccsc2)cc1	2.31844048	0.4930781	77.78294794
ZINC000050530787	CNC1CCN(Cc2cnn(C)c2)CC1	2.22613849	0.60591673	51.20365507
ZINC000051016563	Fc1ccc(CN[C@@H]2CCSC2)c(F)c1	2.7611793	0.48734344	47.49276348
ZINC000051019850	CC(C)N1CCN(CCCCCO)CC1	1.92615949	0.50799862	53.29141787
ZINC000051105705	COC(=O)CCN1CCO[C@H](C(N)=O)C1	2.76221443	0.37932115	61.69415062
ZINC000051230654	COCCCN1CCC[C@H]1c1cccs1	2.60264004	0.43396167	47.0863407
ZINC000051759084	CNC(=O)CCNC[C@H]1CCCC[C@H]1C	2.94102628	0.36246127	29.11678609
ZINC000051789802	CCC[C@H](C)NC/C=C/c1ccccc1	2.50196642	0.32463171	37.02666563
ZINC000052171993	Ic1cccc(NCC2CCOCC2)c1	2.17928067	0.39323538	82.95294067
ZINC000052711187	C#CCN(C)CCOc1ccccc1Cl	2.20717048	0.43824891	78.85358317
ZINC000052905071	C[C@@H]1C[C@H]1Nc1cccc(Cl)c1C#N	3.01061325	0.3330339	43.7703562
ZINC000053584897	C=CCCOCCN[C@H](C)c1cccs1	2.87962832	0.49619648	66.54381519
ZINC000054056112	Cc1cc(C(=O)N2CCCCCC2)n[nH]1	2.06698822	0.47190038	67.9628111
ZINC000054177668	CC[C@@H](CC#N)NC(=O)c1cc(C)ccc1C	2.56148805	0.33480046	81.87631301
ZINC000054177749	CC[C@@H](CC#N)NC(=O)c1ccc(Cl)s1	2.89722793	0.349838	66.60656784
ZINC000054178226	CC[C@@H](CC#N)NC(=O)Nc1cccc(Cl)c1	2.55249829	0.41529849	98.32162092
ZINC000054214992	CNC(=O)[C@@H](C)NC(=O)c1cccc(F)c1F	2.38812965	0.48860226	78.47054643
ZINC000054466108	CC[C@@H](C)CNC(=O)c1cccc(N)c1	2.26447221	0.32716246	70.77690131
ZINC000054868200	CCN(CC)CCCNC(=O)[C@H](C)OC	2.53508119	0.48284225	63.63548803
ZINC000054965106	Nc1cc(C(F)(F)F)ccc1CC(=O)O	2.067513	0.48053593	31.08450615
ZINC000055024874	CC(C)CN(C)CCc1ccc(F)cc1	1.78684644	0.44906695	65.55924511
ZINC000055420246	CN(C)C(C)(C)CNC(=O)c1cccc(O)c1	2.11709427	0.29029394	67.72388631
ZINC000055797247	CCC(=O)NCc1ccc([N+](=O)[O-])cc1	1.67415226	0.64573318	84.05837276
ZINC000056814291	C[C@H]1CCC[C@@H](CNC(=O)NCCO)C1	2.89599991	0.48474212	69.36998422
ZINC000056894789	CCN1CCN[C@H](c2ccc(Br)cc2)C1	2.63948771	0.33414058	14.38111341
ZINC000056981961	CC(C)CCSCC(=O)N(C)CC(N)=O	2.40636389	0.38344052	64.17752743
ZINC000057139205	NC(=O)[C@H]1CCN(c2cccc(F)n2)C1	2.66296476	0.34731286	41.52649131
ZINC000057218421	C[C@H]1CNC(=O)N1c1cccc(N)c1	3.03539904	0.24879702	3.53738308
ZINC000057600888	CCOCCN(C)CC(=O)NC(C)(C)C	2.1845556	0.42779191	63.12492005
ZINC000057681077	CCCCSCc1ccc(C(N)=O)cc1	1.80519356	0.48550085	91.67978112
ZINC000057754904	C=C(Br)CN1CCC[C@H](c2ccn[nH]2)C1	3.39259934	0.32489924	43.47214275
ZINC000057768767	CCCNC(=O)N(C)[C@H](C)c1cccs1	2.65283994	0.40066317	94.4776386
ZINC000058049913	COc1ccc(Cl)cc1CN1CCCC1	1.60925047	0.60399372	78.65392719
ZINC000058211422	CN(C)S(=O)(=O)N(C)CC1CCCC1	2.35199743	0.41328898	42.10077204
ZINC000058403699	C=C(C)CN1CCN(C(=O)N(C)C)CC1	2.2393862	0.4083917	57.7748306
ZINC000058483065	COCCCCCNC(=O)NCC(C)C	1.87754212	0.59672391	107.1542263
ZINC000058657054	CCSc1nc2ccsc2c(=O)n1CC	2.369154	0.42355213	80.58034412
ZINC000058825096	CCCN(CCC)c1cc(=O)[nH]c(N)n1	2.76772486	0.26528133	36.72462006
ZINC000058825460	Nc1nccc(Sc2ccc(Cl)cc2)n1	2.20317641	0.38242969	63.66513339
ZINC000059398851	NC(=O)COC(=O)C[C@@H]1C[C@@H]2CC[C@H]1C2	3.94163243	0.52004777	28.86400685
ZINC000060612952	CC1(C(=O)Nc2ccccc2)CCCC1	1.84698893	0.37046027	64.15362264
ZINC000061730431	CCSc1nnc(SCCC(=O)OC)s1	2.41888806	0.42435281	77.19248715
ZINC000061891143	N#C[C@H]1CCC[C@@H]1NCc1ccc(Br)o1	3.40079833	0.34083063	50.56024487
ZINC000062081172	C[C@@H](C(=O)NCc1ccncc1)C1CC1	2.48851311	0.36058059	83.00758771
ZINC000062208825	CN1C(=O)C[C@@H](N)[C@H]1c1ccc(Cl)cc1	2.98281883	0.49855085	1.83681044
ZINC000062523747	C[C@H]1COc2ccc(C(C)(C)C)cc2N1	2.88631987	0.26745281	9.6009124
ZINC000062567771	C[C@H]1CN(C(=O)c2ccco2)CCN1	2.72970712	0.45408776	17.24629557
ZINC000062701701	COC(=O)c1cnn(Cn2cccn2)c1	2.50415637	0.30877088	57.41379369
ZINC000062717829	C[C@H](O)CNCc1cnc(N2CCCC2)nc1	2.69442366	0.3305029	63.74651958
ZINC000062809450	O=C(c1ccc(Br)c(F)c1)N1CC(O)C1	2.03119543	0.50686241	61.96692975
ZINC000062864127	NC(=O)c1cnc2cc(Cl)ccc2c1	1.88603798	0.37142589	53.08978518
ZINC000062893940	C[C@@]1(C(=O)NC[C@H]2CCOC2)CCNC1	3.41824126	0.50853523	6.08996543
ZINC000063049158	Cc1cnc(N2CCC[C@H](CO)C2)nc1	2.70647411	0.44231408	46.96817506
ZINC000063145887	C[C@H](CN)C(=O)NCC1CCC(C)CC1	2.6714073	0.35196395	36.56336549
ZINC000063153977	CCOCCS(=O)(=O)N[C@@H](CC)CC#N	3.16883696	0.45570889	53.77842414
ZINC000063222581	C[C@H](C#N)CN(C)CCc1cccnc1	2.76135157	0.42079091	60.77819019
ZINC000063500109	Cc1ncc(C(=O)N2CCCCCC2)s1	2.08131094	0.44912098	74.72447128
ZINC000063560231	Brc1ccc(CCNCc2ccsc2)s1	2.34787962	0.5520945	89.81571008
ZINC000065337699	Cc1cccc(-c2ccc[nH]c2=O)c1C	2.03377048	0.49607015	21.65107156
ZINC000065337734	Cc1cc(C)cc(-c2cc[nH]c(=O)c2)c1	2.12960894	0.34767207	30.65554286
ZINC000065397293	C=CCn1c([C@H](C)OC(C)C)n[nH]c1=O	3.45151657	0.43104011	18.83878809
ZINC000065587563	C=C(C)CN(C[C@H]1CCOC1)C1CC1	3.13489253	0.61979334	29.02055396
ZINC000066346255	CC1(C)CNc2ccc(S(C)(=O)=O)cc21	2.56371158	0.36463647	11.17088965
ZINC000066854147	C=C(C)CN(C)C[C@H](C)c1ccccc1	2.60046433	0.30801174	57.2513369
ZINC000067448208	C[C@@H](CNc1ncccn1)N(C)C1CC1	2.88750982	0.21058115	49.7835416
ZINC000067802974	NC1CCN(Cc2ccc(F)s2)CC1	2.5350302	0.36206109	10.29182927
ZINC000067831689	Cc1cc(C(=O)NCc2c(C)noc2C)[nH]n1	2.61798148	0.4768706	86.41958775
ZINC000068593573	O=C(O)CC1(N2CCOCC2)CCCC1	2.53216425	0.50257524	22.37869801
ZINC000068941411	O=S1(=O)CCC[C@@H](N[C@@H]2CCOC2)C1	3.44694309	0.62848111	26.02844458
ZINC000068950240	CCOC[C@@H](O)CN(C)Cc1ccco1	2.73310542	0.63296195	67.53320671
ZINC000069213601	C=C(Cl)C[S@](=O)Cc1c(C)nn(C)c1Cl	3.7994066	0.28935783	48.4389566
ZINC000069465946	OC[C@H]1CCCN1c1cccc(Br)n1	2.83182596	0.32956586	43.72262477
ZINC000069532730	CCOc1ccc(OCc2csc(C)n2)cc1	1.773449	0.75566816	107.4118319
ZINC000069606414	CN(CCN1CCNCC1)[C@@H]1CCOC1	3.0047292	0.46948589	10.09529192
ZINC000069635252	NC(=O)[C@@H]1CCCCN1C(=O)[C@@H]1CC=CCC1	3.0364739	0.40846616	51.22008557
ZINC000069636313	Cc1ccsc1[C@H](C)Nc1cnn(C)c1	2.95995487	0.38270843	63.3440304
ZINC000069664334	COC(C)(C)C[C@H](C)N[C@H](C)CC1CC1	3.42744421	0.24572914	42.66206885
ZINC000069856732	C[C@H]1C[C@@H](NCc2ccccc2)CCO1	2.66373667	0.46203718	41.22412912
ZINC000069891195	CC[C@@H]1C[C@@H](NCc2ccsc2)CCO1	3.19495695	0.39267479	46.53340237
ZINC000069938765	COC[C@H](C)CNCc1ccc(Br)cn1	2.74775927	0.33447619	61.06103167
ZINC000069966925	Cc1cccnc1CNc1nncs1	2.48480741	0.40468457	59.43332
ZINC000070009277	CC(C)[C@@H](N)CNC(=O)c1ccncc1	2.48381217	0.40785378	47.66433768
ZINC000070010292	CC(C)[C@@H](N)CNS(=O)(=O)c1c[nH]cn1	3.61817234	0.22255451	29.59230728
ZINC000070046934	Cc1cnccc1N[C@H]1CCC[C@H](C)C1	2.90058187	0.37512219	59.28156081
ZINC000070153558	CON(C)C(=O)CCc1c(C)noc1C	2.46567735	0.49827184	70.00078856
ZINC000070186959	CC(C)OC[C@H](O)CSc1nccn1C	2.99347897	0.36913119	68.00188457
ZINC000070198949	Fc1cccc(N[C@H]2COc3ccccc32)n1	2.7504435	0.36747412	49.08255464
ZINC000070199544	CCOC(=O)CCC(=O)NCC(F)(F)F	2.0153414	0.44768793	75.90323734
ZINC000070225562	CC(=O)N(C)C1CCN(C(C)C)CC1	2.18442154	0.39156442	42.53505346
ZINC000070273212	CONS(=O)(=O)c1ccc([N+](=O)[O-])cc1	2.10144043	0.77939827	59.4707475
ZINC000070464821	CC(C)(C)N1CCC(N[C@@H]2CCCOC2)CC1	3.00136581	0.43845002	32.25222802
ZINC000070583606	CN1CC[C@@H](Sc2nnc(N)s2)C1=O	3.39365585	0.34636565	24.93208557
ZINC000070603320	CCOC(=O)CCC(=O)NC[C@H](C)CC	2.36875773	0.40399435	76.93271897
ZINC000070623711	CC[C@@H](COC)Nc1ccc(OC)cc1	2.245823	0.49139447	63.33764134
ZINC000070643153	CCNC(=O)[C@H](C)N[C@H]1CC[C@@H](CC)C1	3.14589236	0.3520784	35.18443915
ZINC000070644062	COCCN(C)CCN[C@H]1CC[C@H](C)C1	3.00437244	0.49102505	25.09464644
ZINC000070650679	CC(C)CCS(=O)(=O)N1CCC[C@@H]1CN	2.91406773	0.42088674	27.25338077
ZINC000070650975	CC[C@H](NC(=O)c1cn[nH]c1C)C(C)C	2.80100696	0.38781481	52.85676359
ZINC000070660652	CCS(=O)(=O)Nc1ccc(C(=N)N)cc1	1.9864585	0.32543492	51.86167774
ZINC000070764809	COc1ccc([C@]2(O)CC[C@H](C)C2)cc1	2.78163398	0.34670041	21.70095979
ZINC000070789748	CCOCCCNc1nccc(OC)n1	2.20174027	0.42631641	93.31721137
ZINC000070826177	C[C@H]1CCC[C@H]1NCc1ccncc1	2.71179895	0.47722147	41.81621583
ZINC000070828745	CCc1ncc(CN[C@@H]2CCC[C@H]2C)s1	3.21157936	0.41723171	54.8242205
ZINC000070839949	N#Cc1ccc(F)c(CN2CC(O)C2)c1	2.19252186	0.56323094	55.66733209
ZINC000070853015	Cn1ccnc1CN[C@H]1CCCSC1	3.12909022	0.45150633	32.87964224
ZINC000070888052	CC[C@](C)(CO)NC(=O)c1ccc(Cl)s1	2.91262427	0.32244786	61.16062011
ZINC000070913454	N#CC1CCN(CCC(F)(F)F)CC1	2.59140245	0.49049427	23.75950908
ZINC000070949659	O=C(N[C@@H]1CCCNC1)c1cnsn1	3.2125724	0.34713926	12.81694612
ZINC000070955603	Cc1ccc(O)c(CN[C@@H]2CC2(C)C)c1	2.67296465	0.33709367	34.6414751
ZINC000071024130	O=C(N[C@@H]1CCCOC1)c1csc(Br)c1	2.86061079	0.28162304	69.00814351
ZINC000071308731	CCC(C#N)(CC)C(=O)NCc1ccc(Br)s1	2.75259568	0.33561047	80.49293288
ZINC000071508083	CCOCCCN1C[C@H](C)N[C@@H](C)C1	3.16142954	0.45500967	14.83363002
ZINC000071531902	O=C1NCCN[C@@H]1Cc1cccc(Cl)c1	2.71692313	0.32397098	23.8341602
ZINC000071772975	CC(C)(C)NC(=O)NCN1CCOCC1	2.3699046	0.41660805	34.62684149
ZINC000071791414	CC1=CN(C(=O)OC(C)(C)C)[C@H](N)C=N1	3.94863619	0.20392922	-8.60729421
ZINC000071830057	C[C@@H](C#N)Sc1nccc(C(F)(F)F)n1	3.19759196	0.24305113	57.05015658
ZINC000071873615	Cc1noc(-c2cccc(Cl)c2)c1C=O	2.42207927	0.35001398	28.48279312
ZINC000071893997	N#CCn1ncnc1-c1ccccc1Cl	2.43922113	0.3672853	49.15252004
ZINC000072194414	CNC[C@H]1CCCN1C(=O)OC(C)(C)C	2.63546581	0.49779468	41.9438592
ZINC000072194765	N#Cc1cc([C@H](N)C(F)(F)F)ccc1O	3.08005631	0.26666234	31.41816305
ZINC000072194896	Cc1ccc(F)c([C@H](N)C(F)(F)F)c1O	2.98059449	0.18269005	24.87351079
ZINC000072195497	Nc1c(Cl)cc(Cl)cc1[C@@H](N)C(F)(F)F	3.04666615	0.32969973	30.10550754
ZINC000072196954	N[C@H](C(=O)O)c1cc(Cl)cc(Br)c1O	2.89537212	0.26843757	22.31277447
ZINC000072198508	N[C@@H](CO)c1c(F)c(F)c(O)c(F)c1F	3.36914307	0.17027138	6.3871935
ZINC000072199405	N[C@@H](CO)c1ccc2ccccc2c1Br	2.56625597	0.33649461	42.11389068
ZINC000072201758	Nc1cc([C@@H]2CCCN2)c(F)cc1F	2.97740496	0.2675678	-20.0408517
ZINC000072202351	CSc1cc([C@@H]2CCCN2)c(O)cc1C	3.16356256	0.21963152	-14.71526516
ZINC000072204324	N#Cc1ccc(-c2ccnc(N)n2)nc1	2.33128231	0.5079043	46.65815833
ZINC000072212448	Nc1ncccc1[C@@H]1CCCCN1C=O	3.14931276	0.23428569	-4.49046006
ZINC000072217002	CCCN1CCC[C@@H]1c1ccc(S)nc1	3.17736571	0.25823826	-4.92252149
ZINC000072224303	CCN(CC)c1ccc([C@H](C)O)c(C)n1	2.88245696	0.29596015	43.55158796
ZINC000072226811	CC1(C)CCc2cc(C#N)c(=O)[nH]c2C1	2.8382592	0.31739609	10.55950203
ZINC000072541249	CCSCC[C@H](C)NC(=O)[C@@H]1CCCN1	3.25970541	0.31205795	31.92915032
ZINC000072995316	CC(C)C[C@@H]1COCCN1S(C)(=O)=O	3.05746682	0.37425474	34.74983822
ZINC000073395959	CCCSc1nc(Cc2cccs2)n[nH]1	2.80712193	0.33690801	88.01721537
ZINC000073451324	O=C(CC1(O)CCCCC1)N[C@@H]1CCCOC1	2.99493888	0.50373365	54.88910668
ZINC000073614058	CC(C)CN(CC(N)=O)C[C@H]1CCCO1	2.80390823	0.44737961	51.84167968
ZINC000073653099	CC(C)N1CCC[C@H](N2CCCCC2)C1	2.49452814	0.85292892	25.14859945
ZINC000074397914	CC(C)[C@@H](C)NC(=O)Cc1ccc(Br)s1	2.68404504	0.33003889	89.61001063
ZINC000074703416	Cc1nonc1C(=O)N1CCC[C@H](C)C1	2.79481641	0.45288254	47.82187584
ZINC000074795591	CN(Cc1nccs1)C(=O)c1cccnc1	2.21495182	0.50828749	106.3886495
ZINC000074855949	CCCCS(=O)(=O)NCCc1ccco1	2.21567268	0.58149886	90.51662526
ZINC000075303116	Cc1cc(NC(=O)C(C)(C)C)ncc1Br	2.32098637	0.34499095	72.43787111
ZINC000075525770	C[C@H]1C[C@@H]1NC(=O)CNC(=O)C(C)(C)C	2.9482334	0.37824078	54.83780738
ZINC000075545821	Cn1cccc1CNC(=O)N1CCCC1	2.12596961	0.46826184	81.94734542
ZINC000075772126	COc1cc(S(N)(=O)=O)ccc1[N+](=O)[O-]	1.95562543	0.79063441	52.61193782
ZINC000075779881	CCn1ccnc1CN(C)CC[C@@H](C)O	2.9558951	0.31039586	60.72132672
ZINC000075785420	C[C@H](c1ccccc1)n1c(C(=O)O)c[nH]c1=S	2.88818504	0.23119897	35.36701104
ZINC000075935295	Fc1ccc2c(c1)ncn2C1CCCC1	2.08293976	0.46919842	53.55597107
ZINC000076001927	C=CCCN1CC[C@H](CN(CC)CC)C1	2.8744219	0.42699548	19.50030573
ZINC000076214451	CCCNC(=O)[C@@H](C)S(=O)(=O)CC(C)C	2.82712445	0.38638308	65.37926878
ZINC000076667762	CCOC(=O)C1CCN([C@@H]2C=CCCC2)CC1	2.91842617	0.29846136	25.51731524
ZINC000076834042	CC(C)[C@@H](NS(C)(=O)=O)c1ccccn1	2.80475234	0.4236211	64.2679785
ZINC000077260380	CCOCCNC(=O)CCCc1ccc(Br)s1	2.18457139	0.44129137	135.4388581
ZINC000077367614	Cc1nc(CN2[C@H](C)COC[C@@H]2C)cs1	3.41325596	0.59395486	45.40689299
ZINC000077481854	C/C=C/CS(=O)(=O)CC(=O)NCC(C)C	2.7491485	0.25511496	53.08144539
ZINC000077558554	CSCC[C@@H](N)C(=O)N1CCO[C@H](C)C1	3.14998919	0.57864761	29.82385053
ZINC000077996409	CC(C)[C@@H]1CCCN(C(=O)C2CC=CC2)CC1	2.81698696	0.40858914	78.05706044
ZINC000078238339	COC(=O)NCCC(=O)N1CCCC1	1.8388297	0.59133365	81.82782716
ZINC000078306223	Cc1ccsc1CNC(=O)[C@@H]1CCCN1	2.81958431	0.29024617	37.69229914
ZINC000078351979	CCN(CC)S(=O)(=O)NCCCC(C)C	2.31372247	0.35700371	59.77666404
ZINC000078405945	CCCN[C@@H](C)c1ccn(C(C)C)c1	3.10197354	0.29652108	44.45582892
ZINC000078562274	CC1(C)CCN(c2cc(Cl)nc(N)n2)C1	2.63790197	0.24684591	40.73059325
ZINC000078593286	c1cc(-c2nc(-c3ccsc3)no2)co1	2.55114543	0.74309353	67.70711805
ZINC000078713796	CSc1nsc(NC(=O)c2ccco2)n1	2.50168983	0.47270418	89.57514434
ZINC000078753903	N#Cc1ccnc(S[C@@H]2CCOC2=O)c1	3.26134102	0.33315815	31.08189639
ZINC000078825957	COC(=O)[C@@H](C)CSC[C@H]1CCCCO1	3.15998672	0.31663464	54.16001657
ZINC000078923491	CS(=O)(=O)NCCS(=O)(=O)c1ccc(Br)cc1	2.0926112	0.58181701	86.36140331
ZINC000078924356	CCC(CC)NC(=O)c1cc(C)c(C)s1	2.23585196	0.36541961	69.48137363
ZINC000079040786	CCCCNC(=O)N1CCC[C@@H](CC)C1	2.4027263	0.61737148	89.91237395
ZINC000079062305	C[C@@H](SCC(=O)NCC1CCC1)[C@H](C)O	3.23569139	0.31214086	76.38469088
ZINC000079065545	CS(=O)(=O)NCCCNCc1cccc(O)c1	2.03848164	0.39502377	75.90275914
ZINC000079099701	COc1ccc(Cl)cc1CS[C@@H](C)CO	2.70523919	0.42168705	71.22811539
ZINC000079341359	Cc1nc(CSC[C@@H]2CCCCO2)no1	3.07624143	0.5628208	60.13642953
ZINC000079431066	CC(=O)N[C@H]1CCCC[C@H]1N(C)CCN	3.18963647	0.23499512	12.61020911
ZINC000080118746	Cc1ccnc(NC[C@@H]2CN(C)CCO2)n1	2.9233987	0.34473652	71.75634841
ZINC000080637854	NC(=O)[C@H]1CCCN1S(=O)(=O)CCCF	3.00911811	0.36353849	41.39947806
ZINC000080695828	NC(=O)c1ccc(NC[C@@H]2CCC[C@@H]2O)nn1	3.22741813	0.25308065	71.88059102
ZINC000080935931	O=S(=O)(NCc1ccccc1Br)C1CC1	2.12288584	0.3421048	71.46312253
ZINC000081044146	CC(C)[C@H](C)CN[C@H](C)c1ccccc1	2.52652052	0.54750602	53.56180563
ZINC000081060564	CC(C)[C@H](C)CNC(=O)[C@H]1CNCCO1	3.29241208	0.40859964	5.50278124
ZINC000081441467	CNC(=O)[C@H](C)CN(C)C(=O)C[C@@H](C)C(C)C	3.28886131	0.29140093	73.18649741
ZINC000081709038	COCC[C@H](C)N[C@@H]1CCc2cc(Br)ccc21	3.0279239	0.30064538	54.85448337
ZINC000082244057	C[C@@H]1CC(C(=O)NCC(=O)O)C[C@@H](C)O1	3.08920601	0.44700988	31.33861581
ZINC000082283199	Cn1nccc1NC(=O)Cc1cccs1	2.24625727	0.43233513	88.54613027
ZINC000082292134	O=C(O)c1coc2cc(Cl)ccc2c1=O	2.06681905	0.45445508	27.8464188
ZINC000082296601	O=C1Nc2cc(F)ccc2N2CCC[C@@H]12	2.63588771	0.48014424	24.8108587
ZINC000082302691	Cc1cnoc1C(=O)NC[C@@H]1CCCO1	2.95091991	0.34441404	63.35194234
ZINC000082375518	COC[C@H](C)Nc1ccc(C(N)=O)cn1	2.60557728	0.30009826	70.32730449
ZINC000082386799	O=C(O)c1conc1C1CCCCC1	2.53337905	0.41606135	5.77532752
ZINC000082394314	Cn1cncc1CNC[C@@H]1COCCO1	3.1659771	0.3529882	29.24549468
ZINC000082461582	Clc1cccc(NCCN2CCCC2)n1	2.0396548	0.31117635	57.94332414
ZINC000082532697	Cc1cnc(N2CCN(C)CC2)c(N)c1	2.18930894	0.29539712	28.22954958
ZINC000082605296	CC(C)(O)CNc1ncnc2sccc21	2.56637268	0.4366497	82.19163167
ZINC000082642846	CC(C)N(C)C(=O)N1CCO[C@@H](CN)C1	3.05803311	0.299217	20.25587388
ZINC000082655716	Cc1nc2cccnc2n1CC(=O)O	2.18657763	0.38480613	39.64233077
ZINC000082695074	Cc1nc2cc(C(F)(F)F)ccn2c1N	2.63899312	0.38043297	31.08104804
ZINC000082920570	N[C@H]1CCC[C@@H]1C(=O)NCC1CCCC1	2.88883518	0.53106844	21.0920544
ZINC000082945544	CCO[C@H]1C[C@H](NC2CC2)C12CCCC2	3.93416794	0.58097539	23.05234511
ZINC000082945900	OC[C@H]1CCN(CCC2CCCCC2)C1	2.50609458	0.64524767	43.75350773
ZINC000082992929	Cc1ccc([C@H](C)NCC[C@H](C)O)cc1	2.56821095	0.48582586	49.05271762
ZINC000083054307	CCc1ccc(N[C@@H](CC)C2CC2)cc1	2.40426256	0.28198284	50.99402736
ZINC000083056320	CC[C@H](NCc1cccc(C)n1)C1CC1	2.7339263	0.30158593	54.15599324
ZINC000083084028	Cc1ccc(CN2CCNC(C)(C)C2)s1	2.62450015	0.3252594	25.60899738
ZINC000083216459	C[C@@H](CO)CNC(=O)[C@H]1CC(=O)N(C)C1	3.08078063	0.43984948	49.16845546
ZINC000083344604	Cc1ccc(F)cc1CNc1ccon1	2.25879609	0.31070389	57.04120519
ZINC000083412310	CSCCCNC(=O)Cc1ccc(C#N)cc1	1.98286466	0.56316619	109.4624739
ZINC000083425498	c1cn(CCN[C@H]2CCCOCC2)cn1	2.79523619	0.49183759	37.09317911
ZINC000083428130	C[C@@H]1CCC[C@H](NCc2ncc[nH]2)CC1	3.03089891	0.37049766	35.4285702
ZINC000083521172	Cc1ccsc1C(=O)NCC1(C)COC1	2.56536501	0.33714096	60.63725475
ZINC000083527357	CC(C)NCCN(C)CC[C@@H]1CCCO1	2.82333619	0.34580896	28.15586318
ZINC000083614781	CCCNC1(CC(=O)OCC)CCCC1	2.47098916	0.24466918	35.68541433
ZINC000083640937	CC[C@@H](C)[C@H](C)NCCCC(C)(C)C#N	3.34316373	0.31453878	33.18147603
ZINC000083647202	C[C@@H]1CCCC[C@H]1CNc1cnc(C#N)cn1	3.32302129	0.29664725	45.20352782
ZINC000083662630	CCS(=O)(=O)N1CCC(C(C)(C)C)CC1	2.26680531	0.39295982	53.31434427
ZINC000083669458	CCc1nsc(N[C@H](C)CS(C)(=O)=O)n1	3.2635585	0.38246896	57.59378372
ZINC000083834992	COC(=O)[C@@H](C)CN(C)C(=O)C1(N)CC1	3.07517101	0.25903346	36.55730658
ZINC000083849518	COC[C@@H](O)CNCc1ccc(I)cc1	2.49946146	0.3784798	72.84208862
ZINC000083910302	C[C@H](N)C(=O)NCC(C)(C)c1cccs1	3.10217465	0.28828704	70.77754953
ZINC000083917101	CC(C)CO[C@H]1CCN(C(=O)C(=O)O)C1	2.87690811	0.64619659	44.50091062
ZINC000084080512	CN(CC(=O)O)C(=O)N[C@@H]1CC=CCC1	3.05317953	0.44797902	38.59015876
ZINC000084212933	CC(C)CC(=O)N[C@@H]1CCCC[C@@H]1CN	2.90077531	0.44541765	23.60477315
ZINC000084344410	C[C@H]1CCC[C@H](CN2CCC(N)CC2)C1	2.97294251	0.52046049	5.68977945
ZINC000084388427	COc1cc([C@H](C)NC2CC2)ccc1F	2.36146283	0.38662148	73.18188607
ZINC000084410328	CNC(=O)[C@H]1CCCN1C(=O)C1CNC1	2.6830178	0.54759161	22.79516315
ZINC000084420047	CN(C)[C@@H]1CCCN(C(=O)C2CNC2)C1	2.79057202	0.46978388	17.44495739
ZINC000084453690	CN(CC(=O)N1CCC1)CC1CC(O)C1	2.3082535	0.40366902	38.29285005
ZINC000084678707	CCOCCNC(=O)CN1CCNC(=O)C1	2.23479463	0.47281013	71.93017609
ZINC000084715563	CCOCCNC(=O)CN(C)CCC#N	2.29139353	0.60441169	88.21537587
ZINC000084756645	CCCOC(=O)[C@@](C)(NC(C)=O)C1CC1	3.0253143	0.19152068	42.65165724
ZINC000084884979	OCCCN1CCOc2ccc(F)cc21	2.15269269	0.35511068	53.41090611
ZINC000084889149	CC(C)(C)C(=O)CNC(=O)[C@H]1CCSC1	3.02975927	0.48906974	40.86610405
ZINC000084981846	CCN(CC)CCCN[C@@H]1CC[C@H](C)[C@H](C)C1	3.20260202	0.4394684	21.36195182
ZINC000084999102	CC(C)NCC[C@](C)(O)c1ccccc1	2.49518966	0.2808552	39.84712583
ZINC000085012840	CN(CC1CCC1)C(=O)[C@@H]1CC[C@H](N)C1	3.06463609	0.49911831	16.9845628
ZINC000085013788	CC(C)[C@H](C)CNC(=O)[C@@H]1CC[C@H](N)C1	3.24375157	0.44797461	3.9657162
ZINC000085245398	Cc1nn(C)c(NC[C@@H](O)CO)c1[N+](=O)[O-]	3.10226034	0.36330522	57.77803252
ZINC000085252120	C[C@](O)(CO)CNC(=O)c1sccc1Br	2.99041888	0.23121688	73.54808832
ZINC000085254544	COc1ccc(CSC[C@@H](O)CO)cn1	2.8382241	0.41295917	78.65466414
ZINC000085257952	CN(CC(=O)N1CCCCC1)C1CNC1	2.25401004	0.41522769	39.06140526
ZINC000085268566	CC(C)CCO/N=C(/N)c1cnccn1	2.66273532	0.28877647	54.00370094
ZINC000085392516	Cc1oc2cc(C(=O)O)n(C)c2c1Br	2.87786686	0.22420787	12.79420634
ZINC000085393801	C#CCn1cc(-c2ccccc2Br)cn1	2.52141255	0.38170638	52.92527604
ZINC000085465205	C[C@@H]1CCC[C@@H](Nc2ncncc2Br)C1	3.15781765	0.26482737	54.51805512
ZINC000085578691	Fc1ccc(F)c(NCc2cc[nH]c2)c1	2.28586049	0.42365398	77.9582836
ZINC000085706301	Cc1csc(SCCC2OCCCO2)n1	2.76893172	0.3221513	67.7781011
ZINC000085712967	COC(=O)CCc1nc([C@H](C)OC)no1	2.99034501	0.66776293	75.70971828
ZINC000085852795	O=C(O)[C@@]1(NC(=O)c2cc(Br)c[nH]2)CCOC1	3.22248717	0.2906397	34.73810719
ZINC000085989722	C[C@@H](O)CCNC(=O)C[C@@H](N)c1ccccc1	2.69259159	0.33124912	55.35981944
ZINC000086068500	CNC[C@@H](C)C(=O)NCCOCCC(C)C	2.80711845	0.39056075	57.27594222
ZINC000086068888	CNC[C@H](C)C(=O)N1CCC(C)(C)CC1	2.97038004	0.25791349	20.32914872
ZINC000086069162	CNC[C@@H](C)C(=O)N(C)CC1CCCC1	2.88514126	0.35533349	40.21210066
ZINC000086113666	CCCCNc1nc(CC)nc(Cl)c1C	2.33677177	0.33391754	67.95423227
ZINC000086275810	CCC(CC)NCCCC(=O)NC1CC1	2.10665882	0.43607034	57.6380348
ZINC000086333647	Clc1csc(CN2C[C@H]3CNC[C@H]3C2)c1	3.58048737	0.21400811	16.01385439
ZINC000086552026	CCOC[C@@H](C)NCc1cnn(C)c1C	2.88354388	0.37098433	52.65539869
ZINC000086556246	Cc1cccc(NS(=O)(=O)N(C)C)c1O	2.23477809	0.31029244	56.17380931
ZINC000086694608	C[C@@H]1C[C@H]1NCc1cc(F)cc(Br)c1	2.92299261	0.38283311	54.19780091
ZINC000086726303	O[C@H](CN[C@@H]1CCNC1)c1ccccc1	2.78754332	0.42738944	21.08450524
ZINC000086864262	Cc1ccc(N)c(Cc2ccccc2)c1C	1.77450848	0.26154684	50.73164146
ZINC000086877620	C[C@@H](N)C(=O)N[C@H]1CCCCC1(C)C	3.26132623	0.31827578	31.1561519
ZINC000086884570	C/C=C/C=C/C(=O)N1CC[C@@H](N)[C@@H](C)C1	3.62022484	0.4452993	-15.20652178
ZINC000086929275	CCC[C@H](C)N1CCN2CCCC[C@@H]2C1	2.90394037	0.55110089	29.35267555
ZINC000087099228	CC(C)OCC[S@](=O)c1cccc(F)c1	2.98458366	0.2739469	61.36711494
ZINC000087129236	Cc1cc([C@H](C)N[C@@H](C)[C@@H](C)O)c(C)o1	3.52820908	0.33653412	40.91478888
ZINC000087139963	COc1ccccc1S[C@@H](C)[C@H](C)O	2.98311406	0.3400196	57.32318051
ZINC000087287555	CC[C@H](O)CN(C)C1CCC(C)(C)CC1	3.05578657	0.31071187	33.22320839
ZINC000087315502	CN(CCC(=O)O)C(=O)C1(C)CCCC1	2.46530004	0.32275084	21.21148909
ZINC000087362682	CC[C@H](CCO)CNCc1ccc(C)s1	2.88481641	0.35047847	65.31386537
ZINC000087362714	CC[C@H](CCO)CNCc1cnc(C)s1	3.05810432	0.33382532	62.29830274
ZINC000087370281	CC[C@@H](CCO)CNC(=O)CCCNC	2.76076565	0.36844632	63.71135321
ZINC000087443734	CCCN(CCN(C)C)C(=O)c1nc[nH]n1	3.09466036	0.3989795	51.93138683
ZINC000087646049	c1csc(CCNC[C@@H]2CCCNC2)c1	2.76158388	0.47645609	17.72495905
ZINC000087654917	COCCCC(=O)NC[C@@H]1CCNC1	2.61052289	0.50805535	37.98832737
ZINC000087658036	C[C@@H](C#N)C(=O)N1CCCC(C)(C)CC1	3.00818004	0.36516917	46.51093424
ZINC000087667995	CCn1cccc1CNC[C@H]1CCCS1	3.42301836	0.26897359	40.36436217
ZINC000087685951	Clc1cnccc1NC[C@H]1CCCCS1	3.25945122	0.28319046	27.23889821
ZINC000087798192	CC(C)C[C@H](C)Nc1cn[nH]c(=O)c1Cl	3.04637465	0.31456045	54.86880181
ZINC000087980388	CCOCCC(=O)NC[C@@H](C)CC(=O)O	2.59144888	0.48926894	56.63948465
ZINC000088033389	CC[C@H](C)[C@@H](C)NC(=O)[C@H]1CCCNC1	3.20301956	0.36180427	8.53107497
ZINC000088092678	COC(=O)CCN1C[C@H](CO)OC[C@H]1C	3.30456968	0.29127594	45.54478365
ZINC000088134558	O=[N+]([O-])c1cccc(F)c1NC1CCC1	2.0874667	0.49674615	51.87105484
ZINC000088458816	O=C(NCCC1CC1)c1cccc(Br)c1	1.7170529	0.43799594	106.4317488
ZINC000088613688	NC[C@@H]1CCc2nnc(C(F)F)n2C1	3.49197064	0.33805876	-1.93285508
ZINC000089163757	Cc1cccc(C(=O)NC[C@H]2CCC[C@H]2O)n1	2.85560274	0.30077978	78.54376337
ZINC000090072021	Cc1c(Br)cccc1C[S@@](=O)CC1CC1	3.16907184	0.18183847	66.43643473
ZINC000090083295	CC[C@H](COC)NCCCOC1CCOCC1	2.90164124	0.49341649	64.4619993
ZINC000090087716	CC(C)[C@@H](C)NCC(C)(C)C[C@H](C)O	3.48291441	0.24114421	31.11253692
ZINC000090590174	CC(C)[C@@H](C)N[C@H](CO)CC(C)(C)C	3.39605551	0.46115683	25.29152671
ZINC000090858592	CC[C@H](C)[C@H](C)N[C@@H](CC)[C@@H]1CCCO1	3.81255463	0.48070376	20.17368348
ZINC000090932006	NCc1nc(C(=O)NCc2ccc(Cl)s2)cs1	2.37481466	0.44080492	79.14173662
ZINC000091013532	CCn1ccnc(S[C@@H](C)[C@H](C)O)c1=O	3.62695255	0.29850909	64.32266573
ZINC000091252274	N#Cc1cc(F)cc(OC(F)(F)F)c1	2.29162071	0.56673118	36.66752846
ZINC000091364380	COCOc1cccc(CCC=O)c1	2.11636751	0.42578334	31.79564182
ZINC000091489318	CN(CC(=O)NCC(F)(F)F)CC1CC(O)C1	2.51003651	0.40919186	48.74830719
ZINC000091507800	CC[C@@H](C)C(=O)Nc1ccc(Br)c(C)n1	2.64357273	0.33532019	83.8336504
ZINC000091606214	CCSCCSCc1c(C)noc1C	2.69094331	0.70873541	61.53703389
ZINC000092590175	CCN(Cc1cnnn1C)[C@H](C)C(C)C	3.48974581	0.3648922	42.85896
ZINC000092970846	CCN(CC(C)(C)O)c1ccc(C#N)c(Cl)c1	2.54054043	0.32275661	60.11451499
ZINC000093174393	Cc1cccnc1CN(C)CC(C)(C)O	2.42330812	0.36627407	66.26806211
ZINC000093938706	CCN(Cc1cc(F)cc(Br)c1)C1CC1	2.20404119	0.37071419	61.32868979
ZINC000094053092	O=S1CCN(c2ncc(Cl)cc2F)CC1	2.84618696	0.23767151	42.10160526
ZINC000094573629	N[C@@H]1CCC[C@H]1C(=O)Nc1cc(Br)ccc1O	2.89573529	0.4130337	42.04262159
ZINC000094802983	CCC1(CC)CCN(S(=O)(=O)[C@@H](C)C#N)C1	3.53256583	0.28750144	34.30478125
ZINC000094906362	COC(=O)[C@@H](C)NC(=O)C1(C)CCCC1	2.79260927	0.28334842	43.46935895
ZINC000095068386	C[C@H](NC[C@H]1CCNC1)c1cccs1	3.12170251	0.50883381	23.12455874
ZINC000095068977	Cc1cc(O[C@H]2CCCNC2)nc(Cl)n1	3.06421687	0.32207843	6.48880672
ZINC000095070324	Clc1nccc(NC[C@H]2CCCCN2)n1	3.03654703	0.2279184	12.20130123
ZINC000095092346	Brc1cccc(N2CCCNCC2)n1	2.3096198	0.38831527	13.52962009
ZINC000095093695	O=C(CN1CCCCC1)N1CCNCC1	1.96487298	0.8228835	41.26180071
ZINC000095096623	CCOc1c(C(=O)O)cnn1CC(C)C	2.40436312	0.33814706	26.29556602
ZINC000095097375	C[C@@H](C1CC1)n1ncc2cnc(Cl)nc21	3.24073509	0.22259878	37.23132885
ZINC000095215727	O=[N+]([O-])c1ccc(Br)cc1OC(F)(F)Cl	2.55876034	0.52594686	44.58936626
ZINC000095458665	CC[C@H]1CC[C@H](C)N1C(=O)NC(C)C	3.23520565	0.43349604	19.45880279
ZINC000095459011	C=CCN(C1CC1)S(=O)(=O)N(CC)CC	2.77793785	0.35781391	32.50699761
ZINC000095630210	CCOC(=O)c1cc2n(n1)CCCNC2	2.61219502	0.22869587	13.498303
ZINC000095670859	O=[S@@](CCO)CCOCC[S@](=O)CCO	4.22437305	0.27477211	21.43682175
ZINC000095721750	CCc1cc(OC2CC2)ccc1C(N)=O	2.01388284	0.35315189	53.81058938
ZINC000095723227	CNc1cc(OC2CC2)cnc1N(C)C	2.57152824	0.27063966	38.9914549
ZINC000095723383	CC(C)Oc1c(Cl)cccc1OC1CC1	2.04804231	0.34664658	54.73061218
ZINC000095723576	CS(=O)(=O)Nc1ccc(CN)cc1O	2.11584192	0.35933742	23.99510068
ZINC000095726226	CC(C)Oc1cc(OC2CC2)ccc1I	2.29366295	0.42111785	55.32285379
ZINC000095726580	CNC(=O)c1ccc(OC2CC2)c(F)c1	1.88246257	0.42109805	69.10027614
ZINC000095728593	CNc1c(OC2CC2)cncc1C(N)=O	2.64022205	0.22050702	25.78903958
ZINC000095730291	CNc1cc(OC2CC2)cc(Br)n1	2.6359859	0.17056857	30.97428629
ZINC000095730544	CNc1cc(N(C)C)ncc1OC1CC1	2.6367774	0.27582033	32.99587352
ZINC000095730585	C=CCc1cccc(OCCCCC)c1	1.81330414	0.63278038	82.21643898
ZINC000095737680	NCc1cc(OC2CC2)cc(C(N)=O)c1	2.16839578	0.28508933	25.78956429
ZINC000095737683	NCc1cc(OC2CC2)cc(C(=O)O)n1	2.44876351	0.1914883	8.1676201
ZINC000095761650	CCOC(=O)c1cc(O)c([N+](=O)[O-])cn1	2.41279543	0.43997021	47.35796675
ZINC000095768527	CCOC(=O)Cc1cncc(C)c1F	2.42027492	0.22125145	38.33397603
ZINC000095828881	CN1CCC[C@@H](c2nnc(CCN)o2)C1	3.02286517	0.44466206	5.48941164
ZINC000095856957	COc1ccc(CCN2CCCCCC2)cc1	1.51598689	0.53674455	82.74841272
ZINC000095934748	CN1C(=O)CC[C@H]1C1=CN(C)CC=C1	3.87925111	0.2418422	-51.7631112
ZINC000095936975	COCCCn1ccc2c1nccc2F	2.41230485	0.35050562	41.5544152
ZINC000095939889	c1cnc(N2CCOC[C@H]2C2CC2)nc1	2.96823514	0.50682539	-7.13111406
ZINC000095967494	C[C@H](NCc1ccc(Br)cc1)C1CCC1	2.32433399	0.36673325	62.06721492
ZINC000095973050	Fc1cccnc1CNc1ncccn1	2.22923067	0.43071591	62.86893389
ZINC000095973098	C[C@@H](O)C[C@H]1CCCN1c1ncccn1	3.22488455	0.3586427	34.34503245
ZINC000095983162	C[C@@H](c1cccs1)N1CCCCCC1	2.48835777	0.56934787	45.24254615
ZINC000096009358	c1sc(CC2CC2)nc1C1CCOCC1	2.67399431	0.40396567	45.17046535
ZINC000096033073	CC[C@@H](Cc1ccccc1)NCC1CC1	2.2735242	0.37506501	54.76696192
ZINC000096033969	Cc1cc(C)cc(N[C@H]2CCO[C@@H]2C)c1	3.11823398	0.37904409	34.81532383
ZINC000096034085	Cc1c(F)cccc1N[C@H]1CCO[C@@H]1C	3.15588563	0.31366504	49.86548045
ZINC000096034099	Cc1ccc(N[C@H]2CCO[C@H]2C)cc1Br	3.19518563	0.26669297	52.18626953
ZINC000096034213	CC[C@H](NC[C@H](C)O)c1ccccc1F	2.8195693	0.41498713	52.80940512
ZINC000096034293	C=CCC[C@@H](C)NCCN1CCCCC1	2.69131419	0.41334357	18.07831104
ZINC000096135249	Clc1ccc(-c2cnc(Br)s2)cc1	2.22567094	0.39510692	37.93633509
ZINC000096416209	CCCS(=O)(=O)/N=C(\O)c1ccc(Br)cc1C	2.71148504	0.31702848	62.78697156
ZINC000096509150	CC1CC(Cn2ccc(C(=O)O)n2)C1	2.51878301	0.29277146	16.87536626
ZINC000096516203	COCCn1c(C(=O)O)cc2sccc21	2.35047488	0.26005058	65.36295808
ZINC000096517154	CCN1C2(CCCCC2)C(=O)CS1(=O)=O	3.82865195	0.21225599	-5.83807719
ZINC000096519875	CCS(=O)(=O)[C@@](Cl)(Br)[C@H](O)c1ccc(F)cc1	3.45517293	0.18175293	34.90202051
ZINC000096766821	C/C=C(/C)CN(CCO)Cc1cccs1	2.6511507	0.50852018	52.02238227
ZINC000097231264	C/C=C(/C)C(=O)N1CC[C@](C)(C(=O)O)C1	3.25321134	0.41801271	1.00468224
ZINC000097375136	Cc1csc([C@H](C)C/N=C(\N)N(C)C)n1	3.52834888	0.30266007	26.66378651
ZINC000097856091	Cc1ccc(F)cc1Cn1ccsc1=O	2.32102872	0.23781715	55.93027177
ZINC000097929178	CN(C)C1(CN[C@@H]2CCCS(=O)(=O)C2)CCC1	3.24915427	0.37837281	28.84377069
ZINC000098015874	CC[C@@H]1CN(Cc2ccncc2)CCS1	2.96752395	0.39259002	60.8923842
ZINC000098024047	COC[C@H](C)NC(=O)N(C)Cc1ccoc1C	2.86177801	0.36977186	101.0199834
ZINC000100039126	Cc1cc(C)cc(/N=C/c2cccs2)c1	2.38193026	0.39304644	61.69921403
ZINC000100280537	Cc1cc(Br)cc2c(O)c(C#N)cnc12	2.69065244	0.45290397	37.3411813
ZINC000100385047	O=C1[C@H]2CCCC2=NN1c1ccccc1	2.79391206	0.24852602	7.45858111
ZINC000100529785	CCC(=O)/N=c1\sc2ccccc2n1C	2.2970551	0.31985286	71.23368915
ZINC000100916648	Cc1cc(N/C=C2\CCCCC2=O)no1	2.68503222	0.20819077	32.88882366
ZINC000101045799	O=S1(=O)C[C@H]2[C@H](C1)[C@@H]1C=C[C@@H]2[C@H]2C=C[C@@H]21	5.57371118	0.29508985	-18.5712876
ZINC000101141907	CC(=O)O[C@]1(C)C=C[C@H]2C[C@H]1C2(C)C	5.04797853	0.19072618	-23.07252491
ZINC000101371545	O=c1[nH]cc(/N=C\c2ccccc2O)c(=O)[nH]1	2.7248137	0.43822944	40.38770263
ZINC000102504575	O=C(Cc1cccs1)NC1[C@H]2CNC[C@H]12	3.31119856	0.37132622	28.91094785
ZINC000103451512	CCOC(=O)NCCCCCC(=O)C[N+](=O)[O-]	2.47389367	0.3310591	57.67861811
ZINC000103586608	C/N=C1/S/C(=C/c2cccs2)C(=O)N1C	2.71708147	0.44569835	48.23076035
ZINC000104131551	C[C@@H]1CCCCCN1C(=O)C1CC=CC1	2.78020971	0.47951194	51.93370049
ZINC000104134485	CC[C@@H]1C(=O)NCCN1C(=O)[C@@H]1CCCOC1	3.21044217	0.3432044	33.33729541
ZINC000104357582	CCCC[C@@H](CC)C/N=C(C)/C=C(\C)O	3.63000734	0.42314134	0.54477622
ZINC000104570113	C[C@@H]1C[C@@H](NN)c2cc(F)ccc2O1	3.33098812	0.33898049	1.52922357
ZINC000104693610	CCc1nnc(CN2CCNC(=O)[C@H]2C)n1C	3.155678	0.32013418	26.7923749
ZINC000104802030	CCCCCCCC[C@@H]1CCCC(=O)C1	2.51606696	0.35829549	26.01078164
ZINC000104837823	C#CC[C@@]1(O)CCCCC1=C(SC)SC	4.26028047	0.18689751	-1.65818545
ZINC000105446757	C[C@H](Cc1ccc(O)cc1)NCC1CC1	2.35848784	0.40514243	55.75382934
ZINC000105597264	Cc1nn(C)c(C)c1C(=O)N(C)C1CC1	2.30305738	0.47736169	52.0894954
ZINC000106840072	CN(C(=O)c1cccs1)[C@H]1CCOC1	2.84195443	0.49772278	55.46947082
ZINC000107289449	CC(C)n1c2ccccc2nc1C(=O)O	2.19468997	0.4197091	39.22037069
ZINC000107458594	CNC(=O)[C@H](C)NC(=O)c1csc(I)c1	3.0739285	0.52917572	74.37818871
ZINC000107950512	Cc1noc(C)c1C[S@](=O)C1CCCC1	3.28323289	0.44051736	41.09067928
ZINC000108132336	CCC(CC)[S@@](=O)[C@@H](C)C(=O)NCCCOC	3.60146217	0.33632416	63.3882529
ZINC000108364801	CC(C)C[C@@H]1C(=O)NCCN1C[C@@H](C)O	3.34111601	0.37959014	14.73551441
ZINC000108412697	C/C=C/CSCc1nc(CC(C)C)no1	2.93867927	0.4430091	49.90044883
ZINC000108419528	CC(C)c1nc(CS[C@H](C)C(N)=O)no1	3.13761734	0.30668193	63.42836644
ZINC000108537059	C=CCNC(=O)NC[C@@H]1CCCN(C)C1	2.76255157	0.51286321	42.97764203
ZINC000108697768	CN(CC1CC1)C(=O)CCCS(C)(=O)=O	2.2420704	0.40855419	77.26195399
ZINC000108829799	N#C[C@H](NC(=O)c1cc(Br)c[nH]1)C1CC1	3.26986846	0.24449086	58.37504191
ZINC000108861834	CC1(C)C(=O)NCCN1C[C@@H]1CCCO1	3.15564718	0.50378268	8.65142033
ZINC000109781140	C[C@@H](c1cccc(O)c1)N(C)CC(N)=O	2.56936427	0.35146894	64.60107619
ZINC000109834218	C[C@@H]1CN(Cc2ncc[nH]2)CC(C)(C)O1	3.25397465	0.33568645	20.73589462
ZINC000110864228	C[S@](=O)CCCNC(=O)c1csc(I)c1	3.46400842	0.32965326	74.82068177
ZINC000110961402	CC[C@@H](C)CN(C)C(=O)CN(C)C(C)C	2.87969975	0.34694128	45.36359491
ZINC000111748705	COc1cccc(CN2C[C@H](C)N[C@@H](C)C2)c1	2.77891236	0.4453501	49.91972766
ZINC000111769039	CC[C@H](C)NC(=O)Cc1cccc(Br)c1	2.17412099	0.36141202	99.84000029
ZINC000112180103	CCN(CC1CC1)C(=O)c1ncoc1C	2.61867946	0.33018227	56.41656218
ZINC000112209470	COCCC(=O)OCc1ccc(Br)cn1	2.12618367	0.33672878	79.34649515
ZINC000112309181	CCCCN(C)CCNC(=O)c1cc(C)no1	2.25007149	0.35992663	67.2101012
ZINC000112697991	CC(C)(C)CCN[C@H](C(N)=O)C(C)(C)C	2.99474347	0.22250945	35.25228211
ZINC000112713240	C[C@@H](CC1CC1)NC(=O)NC1CCCC1	2.51974938	0.49947773	64.33567789
ZINC000112808763	CSC[C@H](C)C(=O)Nc1ccc(Cl)nn1	2.98145308	0.29262044	79.77636279
ZINC000113182303	COCC[C@H](C)NC[C@@H]1C[C@H]2C=C[C@H]1C2	4.47336359	0.29845682	13.87134968
ZINC000113503127	O=C(CN1CC[C@H](O)C1)NCC1CCC1	2.48708894	0.51256909	55.04721462
ZINC000113744192	CSCc1ccc(-c2nc(C)no2)cc1	2.09577856	0.61200045	64.49373694
ZINC000113759381	CC(=O)NC(C)(C)c1noc(CCC(C)C)n1	2.6318112	0.37075689	79.46341085
ZINC000114210887	CCCS(=O)(=O)N1CC[C@@H](CN(C)C)C1	2.79113811	0.47719514	48.40271914
ZINC000114671454	CCC(=O)N1CCC[C@@H]1c1ccc(C)s1	2.72021201	0.37230635	60.13934792
ZINC000114866829	Cc1ccc(-c2cc(C#N)nc(N)n2)o1	2.64498587	0.28441788	39.48760224
ZINC000115329793	C[C@H](c1ccco1)N(C)C(=O)c1cc(I)c[nH]1	3.31470844	0.44078247	88.53525264
ZINC000115371274	CCC(CC)CNC(=O)c1cc(I)c[nH]1	2.78330348	0.38397603	67.9019918
ZINC000116083962	CCc1cc(NC(=O)[C@H](C)OC)n(C)n1	2.86591773	0.35579389	76.06697138
ZINC000116318897	Cn1cc([C@H]2CCN(CCCO)C2)cn1	2.87198073	0.4902982	37.94818243
ZINC000116341545	CC1CCC(C)(NCc2cc[nH]n2)CC1	3.39888518	0.23452786	31.50056127
ZINC000116854512	C=CC[C@H](C)NC(=O)c1c(C)noc1C	2.96328042	0.45143956	40.19942151
ZINC000116921862	CC(C)(C)[S@@](=O)CCNCc1ncc[nH]1	3.52814989	0.220654	46.03529193
ZINC000117215228	CC[C@H](C)C(=O)N[C@H]1CCC[C@H](SC)C1	3.42261281	0.35074477	60.8427753
ZINC000117625370	CCCN(CC#N)C(=O)COC[C@@H]1CCOC1	3.13093119	0.38174855	67.14488768
ZINC000117882714	COCCCCN1[C@H]2CC[C@H]1CC(O)C2	3.77073581	0.43120655	15.44668945
ZINC000118436305	Cc1csc(CN(C)S(=O)(=O)N(C)C)n1	2.63052602	0.43704086	58.26979
ZINC000119162815	C[C@@H](CNc1cnc(C#N)cn1)[S@](C)=O	3.99159895	0.21406612	45.34012334
ZINC000119192697	C[C@H](NC(=O)c1nc(Br)cs1)C1CC1	3.19590147	0.25062998	51.14714596
ZINC000119286359	C[C@@H](Sc1ccncc1)C(=O)NC1CC1	2.50337795	0.37795841	84.93264088
ZINC000119412070	CC[C@](C)(O)CN1CCN(C2CC2)CC1	2.8131784	0.51235446	30.22212372
ZINC000119498935	CCCN(C)C(=O)c1ccccc1CC	1.82475788	0.4568545	71.56179811
ZINC000119802025	CN(C)[C@@H](CNS(N)(=O)=O)c1ccco1	2.9868985	0.48959435	63.25994414
ZINC000120058762	CC[C@H](C)CN(C)[C@@H]1CCCCNC1=O	3.39818994	0.26150332	15.19431983
ZINC000120245758	C[C@]1(NCc2ccc(Cl)cc2)CCOC1	2.84077215	0.39160411	41.9832257
ZINC000120529430	Cc1nc(CN(C)CCC(F)(F)F)cs1	2.47643927	0.49723396	69.00528783
ZINC000120586026	CC#CCN[C@H](C)c1ccc(S(N)(=O)=O)cc1	2.84744423	0.51672601	81.01109734
ZINC000120627204	CCOCCS(=O)(=O)NC[C@@H](O)C(C)C	3.01098885	0.50316379	54.74215211
ZINC000120674637	CCOCCCN1C(=O)CC(C)CC1=O	2.31742768	0.43860959	40.444646
ZINC000120841785	C=CCCOCCNCc1ccc(F)c(Br)c1	2.27580024	0.45373913	69.53267661
ZINC000121022997	CC#CCNC(=O)Cc1ccc(Br)cc1	2.16919576	0.34716615	91.44128297
ZINC000121135269	CCN(CCc1nccs1)[C@H](C)CC#N	3.30386366	0.41296926	56.50180317
ZINC000121213969	COCCCN[C@](C)(COC)C(=O)OC	2.87704311	0.43288662	49.17150647
ZINC000121319573	CC[C@H](C)C(=O)N(C[C@H]1CCOC1)C1CC1	3.25057546	0.48750958	57.17258392
ZINC000121372803	Cc1nc(C)c(CN[C@@H]2CCO[C@H]2C)s1	3.54087464	0.44631645	39.90208958
ZINC000121511406	CCCS[C@@H](C)C(=O)N(C)Cc1ccccc1	2.44477816	0.33540614	95.32773365
ZINC000121541279	C=CCCS(=O)(=O)N[C@H]1CCC[C@H]1CC	3.49669013	0.41455267	39.23345377
ZINC000121814189	C[C@H]1C[C@@H]1NC(=O)c1cc(Cl)ncc1Cl	2.99054178	0.37493785	41.01619842
ZINC000122034302	COCCCN[C@@H]1CCCC[C@H]1C(C)C	2.97815376	0.43270373	32.6119823
ZINC000122065196	CCOCCNC(=O)CC(CC)CC	2.19128504	0.48980152	65.60196833
ZINC000122116583	C[C@@H]1CN(C)CC[C@@H]1NCCCN(C)C	3.09995392	0.38320954	9.82080635
ZINC000122281761	C[C@@H](CO)[C@@H](C)NC(=O)c1cncc(Br)c1	3.11160259	0.35471359	81.69815787
ZINC000122329664	Cc1cc(CN2C[C@H](CN)C[C@@H]2C)no1	3.47922958	0.28969764	8.92027099
ZINC000122350217	CCCN(C)S(=O)(=O)N1CCC[C@H](N)C1	2.92169696	0.34001429	14.50898336
ZINC000122450659	CC(C)(C)[C@@H](C#N)NC(=O)c1ccc(Br)cn1	3.12899119	0.31047561	79.08494669
ZINC000122818471	COCC(C)(C)C(=O)NC[C@@H]1CCOC1	3.09836189	0.50156488	49.37414476
ZINC000123091891	COC1(CNCc2ccc(C)s2)CCOCC1	2.82247035	0.34448127	60.28225843
ZINC000123099339	C[S@](=O)CCCNc1ccc(C#N)cn1	3.11028784	0.34443824	68.14026721
ZINC000123201173	COCCN(C)S(=O)(=O)N[C@@H]1CCNC1	3.10654801	0.28984224	18.21502833
ZINC000123379451	Cn1ncc(NC2CCCC2)c(Br)c1=O	2.41378477	0.32276926	54.59600908
ZINC000123379873	O=C(O)[C@@H]1CN(C(=O)c2csc(I)c2)CCO1	3.22467604	0.39053048	52.34116523
ZINC000123393760	CC[C@@H](O)CCN[C@@H](C)CCC=C(C)C	3.34530101	0.27644772	9.50812936
ZINC000123567237	CSc1ccc(C(=O)N(C)CC(=O)O)o1	2.62029043	0.25042447	38.73242804
ZINC000123680357	CCC(CC)CNCc1sc(C)nc1C	2.51317177	0.39698942	54.5476298
ZINC000123760834	CC[C@](C)(CO)NC(=O)c1noc(C)n1	3.28465311	0.36376051	44.21935304
ZINC000123778550	CC(C)[C@H](C)NC(=O)N[C@@H]1CCO[C@H]1C	3.51664888	0.45777688	46.83555252
ZINC000123939676	C[C@H](N[C@H]1CCCC[C@@H]1CN)C1CCC1	3.33722168	0.46798306	-0.75525105
ZINC000124043651	CC#CCSCCCNc1ncccn1	2.82568207	0.24034766	70.33424712
ZINC000124291904	c1coc(CN2CCc3sccc3C2)c1	2.24035773	0.62514971	78.25120095
ZINC000124431233	CC[C@H](C(=O)N1CCOCC1)N(C)C	2.72896908	0.3648983	42.07502882
ZINC000124553233	CC[C@@H]1CC[C@H](C)N1C(=O)c1cccc(I)c1	3.03734315	0.33282255	59.26473795
ZINC000124600047	Cn1nccc1NC(=O)NC1(C)CCC1	2.62741942	0.29097271	48.50972876
ZINC000124655615	O[C@@H]1CCCC[C@@H]1[C@@H]1CCCN1CC1CCC1	3.25463819	0.60623254	14.5050459
ZINC000124839392	C[C@@H]1CN(Cc2ccc(I)cc2)C[C@@H]1N(C)C	3.07615657	0.24717821	55.46584729
ZINC000124874471	CCOC(=O)CNC(=O)[C@H](CC)N(C)C	2.63485631	0.32595405	52.25833807
ZINC000124943863	C[C@H](NC(=O)CSCC#N)C(=O)OC(C)(C)C	2.93313154	0.2963988	75.73144397
ZINC000124964459	COc1cc(N[C@@H]2CCC[C@@H](SC)C2)ncn1	3.40602191	0.30580151	75.31075422
ZINC000124973313	CSC[C@H](C)NCc1cc(C)ccc1C	2.64483281	0.40541628	58.39008361
ZINC000125065375	C[C@H](C#N)NC(=O)C1(C#N)CCCCC1	3.37035777	0.25061582	35.1853498
ZINC000125081317	Cc1cncc(NC2CCCCCC2)c1	2.0300034	0.34023769	70.20875042
ZINC000125153994	CO[C@](C)(C(=O)N[C@@H](C)CO)c1ccccc1	3.09073615	0.27184899	54.63285658
ZINC000125201488	Cc1cnc([C@H](C)Nc2cnccn2)s1	3.12585479	0.44043083	63.33494716
ZINC000125263383	C=CC[C@H](C)NC(=O)c1cc[nH]c(=O)c1	3.01533563	0.40172681	44.30982564
ZINC000125313267	O=c1ccncn1Cc1ccc(F)cc1	1.85105906	0.38219701	63.70144361
ZINC000125344596	CC[C@@H](NC(=O)C1CCC1)c1ncc[nH]1	2.84581311	0.33142569	55.24603443
ZINC000125347253	CCC1CCN(Cc2occc2C)CC1	2.33281827	0.40427957	49.54175513
ZINC000125517201	Fc1cccc(Cl)c1CCN1CCCC1	1.8371646	0.47778402	55.68234491
ZINC000125598428	CCNC(=O)[C@H](C)NCc1cc(F)cc(F)c1	2.47980778	0.33512381	73.91075714
ZINC000125628746	C[C@@H](CC1CCCC1)NC[C@H]1CCC[C@@H]1O	3.27794692	0.34858467	27.7689825
ZINC000125635319	Cc1cc(C(=O)N[C@@H](C)CO)cc(Cl)n1	2.62954311	0.30657533	56.89919078
ZINC000125673918	CCc1c[nH]c(S(=O)(=O)C[C@@H](O)CO)n1	3.91316465	0.22728673	35.20585003
ZINC000125679114	Cc1cccn(CCC(F)(F)F)c1=O	2.32209722	0.32181864	44.63446124
ZINC000125681992	CCC[C@@H](CC)NC[C@@H](CCC)CCO	3.25435542	0.52581412	26.20864952
ZINC000125719601	CCc1ccc(CN[C@H](C)[C@H](C)CO)s1	3.27382109	0.26952937	53.01581965
ZINC000125743347	CC1(C)CN(Cc2csc(Br)c2)CCO1	2.64701004	0.36524455	66.49583493
ZINC000125819115	CC[C@H](SC)C(=O)N(CC)CC(F)(F)F	3.32611797	0.39886283	41.37543942
ZINC000125859440	Cn1ccnc1CNCC1(C2CC2)CC1	2.79196609	0.36348604	28.5780356
ZINC000125899916	CC1(C)NC(=O)N(CCCSCC2CC2)C1=O	2.61235521	0.36340326	43.50992367
ZINC000126136138	Cc1cnc([C@@H](C)NC(=O)[C@@H](C)CN)s1	3.35485486	0.35746511	48.09830925
ZINC000126149190	Cc1n[nH]c(C)c1CC(=O)NC[C@@H](O)C(C)C	2.95074504	0.35703656	73.22302946
ZINC000126207081	CC(C)S(=O)(=O)CC(=O)N(C)[C@@H](C)CO	3.26285365	0.19467295	50.11610601
ZINC000126402610	CC(C)[C@H](C(=O)N[C@H]1CCNC1)N(C)C	3.18951793	0.34853509	-3.11452216
ZINC000126418952	CC(C)CCCN[C@H](C)c1ncc(Br)s1	3.06450974	0.3484036	49.6004905
ZINC000126595426	CS[C@@H](CO)[C@H](C)NC(=O)c1cc(Cl)ccn1	3.45755086	0.27794829	71.59255218
ZINC000126758546	COc1cc(C)ccc1CNS(C)(=O)=O	1.86884581	0.54085026	77.10002823
ZINC000126759144	N#CCNC(=O)c1ccc(I)c(Br)c1	2.40995953	0.35154811	73.48683459
ZINC000126840829	COc1nc(NC(=O)C2CC=CC2)n[nH]1	3.1114197	0.22545802	41.30989163
ZINC000126849930	C=CCC[C@H](C)NC[C@H]1CCCC[C@@H]1O	3.44693596	0.38506109	11.73295708
ZINC000126863354	C=CCC[C@@H](C)N[C@@H]1CCCCC1(C)C	3.6011678	0.3767975	20.71592808
ZINC000126979688	CCOc1c(F)cccc1C(=O)NC[C@H](C)O	2.44613454	0.30945368	99.0985787
ZINC000127020562	CC[C@H]1COCCN1C(=O)N(C)CC	3.00695613	0.42008899	38.73523376
ZINC000127206093	CCN(C)C(=O)N(C)Cc1csc(C)n1	2.59939658	0.48593828	58.56244692
ZINC000127393990	COC(=O)[C@H](C)N[C@@H](C)[C@@H]1CCOC1	3.48180049	0.37479104	31.96426909
ZINC000127825223	Cc1nnc(NC(=O)c2sccc2Cl)[nH]1	3.12641664	0.22925159	45.47523351
ZINC000127942445	CC(C)[C@@H](C(=O)N[C@H](C)CC#N)N(C)C	3.32277186	0.28798354	35.45221642
ZINC000128302827	CCCN(CCC)C(=O)c1ncoc1C	2.53383631	0.28658805	50.42671363
ZINC000128401402	COC[C@H](C)NCc1cc(Br)cc2c1OCC2	2.96404754	0.33923313	37.68821626
ZINC000128577512	COCCCCC[S@](=O)c1ccccc1	2.58908771	0.27737079	65.01043775
ZINC000128648096	CCCN(C)C(=O)c1cc(C(=O)O)co1	2.54031158	0.26770593	28.83031187
ZINC000129016239	C[C@@H](C(=O)NC1CCCCC1)C1CNC1	2.79231091	0.41545168	31.80228991
ZINC000129069246	C[C@H](C(=O)NCc1cccs1)C1CNC1	2.90894498	0.31651372	54.49302394
ZINC000129255050	CC(CO)(CO)NC(=O)c1ccc(Br)o1	2.62776043	0.23625083	63.17808406
ZINC000129309453	Cc1ccsc1C(=O)NC(C)(CO)CO	2.57466735	0.30456837	58.70712348
ZINC000129336726	C=CCSCCN[C@@H](C)c1ccc(Br)s1	3.27276256	0.36066289	53.71328097
ZINC000129579995	CC(=O)Cn1ccc(C)c([N+](=O)[O-])c1=O	2.59934377	0.33704695	39.07534446
ZINC000129646338	C[C@H](NC[C@@H]1C[C@H]1C)c1ccc2c(c1)CCC2	3.11023234	0.40789375	63.16483253
ZINC000129710137	CS[C@@H](C)CNC(=O)c1ccc(C)n1C	3.12816388	0.24524434	62.70998101
ZINC000129815522	CC[C@@H](N)C(=O)N1CCC[C@@H](COC)C1	2.95808825	0.48217967	40.01454518
ZINC000130013357	C#CCSCCN[C@@H](C)c1sccc1C	3.46120872	0.35404554	57.4608415
ZINC000130059672	Cc1cc(F)ccc1CN(C)C[C@@H](C)O	2.5084135	0.42421082	56.45839035
ZINC000130074897	C#CCSCCNC(=O)c1cc(C)on1	2.77503092	0.31626412	71.56946324
ZINC000130271604	C[C@@H](CC[S@@](C)=O)Nc1ncc(Cl)cn1	3.55123722	0.20919711	49.05486231
ZINC000130279684	CN(Cc1cscn1)Cc1ccncc1	2.30281669	0.62551116	79.72782322
ZINC000130304232	C[C@@H](NCCC1CC1)c1cc(Cl)sc1Cl	3.04313262	0.29432845	38.75669684
ZINC000130385944	C[C@@H](NC1CC(C)C1)c1cc(Cl)sc1Cl	3.21070773	0.31059982	32.59338738
ZINC000130396088	COC[C@H](O)CN[C@@H]1CCCC[C@H]1C	3.12763821	0.47756566	28.8463264
ZINC000130565806	C[C@H](O)CCN(C)C(=O)Cn1cccn1	2.90851086	0.38895129	60.21214596
ZINC000130706392	Cc1ccc(F)c(CN(C)C[C@@H](C)O)c1	2.49971811	0.3830013	60.19862576
ZINC000130761702	C#CCN(C)S(=O)(=O)C1CCOCC1	3.12686237	0.26136728	32.90546398
ZINC000130811358	C=CCCN(CC(=O)OCC)C(C)(C)C	2.75622424	0.40975594	33.48540778
ZINC000131258989	O=C(Cn1cnnn1)NC[C@H]1CCCS1	3.45622395	0.34268333	54.15565857
ZINC000131305824	CCO[C@@H](C)C(=O)N(CC)CC(F)(F)F	2.93979935	0.45105957	51.66800347
ZINC000131346586	CC[C@@H](C(=O)N[C@H](C)C(=O)NC)N(C)C	3.01292044	0.36429299	38.37449903
ZINC000131456898	C[C@H](C(=O)NCCC1=CCCC1)C1CC1	2.91827795	0.33541369	62.33589854
ZINC000131486028	NC(=O)[C@H]1CCCCN1CCCCC(F)(F)F	2.72132383	0.4076842	47.19890548
ZINC000131506794	CCOCCCN[C@@H](C)[C@@H]1CCOC1	3.18727925	0.49339963	35.64383573
ZINC000131539196	C=C(Br)CN(C)Cc1nc2ccsc2c(=O)[nH]1	3.02797493	0.3750402	75.24235663
ZINC000131658034	CCCN[C@@H]1CSCCc2ccccc21	2.75903864	0.46165598	46.84428584
ZINC000131862303	CC(C)[C@H](N)C(=O)N1C[C@H](C)N[C@@H](C)C1	3.52203157	0.26457472	-11.64868702
ZINC000131874016	CCCCOCCCN[C@H]1CCCOC1	2.66293689	0.46329864	51.13643985
ZINC000131891582	CCCCN(CC)[C@H](C)C(=O)NCCC	2.55372504	0.44988045	46.64685177
ZINC000132365061	C[C@H](CCCO)NC(=O)N[C@@H](C)C1CC1	2.99505909	0.45558438	68.79227059
ZINC000132424470	CC[C@@H]1CCC[C@H]1NC(=O)NCC[C@@H](C)O	3.23889762	0.43266158	61.83303973
ZINC000132497881	CSCCCN[C@@H](C)c1cc(F)c(F)c(F)c1	2.80965326	0.52828617	57.01571194
ZINC000132730674	C[C@@H]1C[C@H]1NC(=O)c1ccc(C(=O)O)o1	2.94608524	0.30918861	21.95354335
ZINC000132835032	CC[C@H](N[C@@H](C)[C@@H](C)OC)c1cccs1	3.5760856	0.46763618	47.97066653
ZINC000132866906	Cc1cscc1C(=O)N1CCC[C@H]1CN	3.10385597	0.33017251	34.05153556
ZINC000132873026	CC(C)[C@@H](O)CCNC(=O)c1cnns1	3.16219266	0.26072206	74.53722354
ZINC000132877141	NC[C@@H]1CCCN1C(=O)c1sccc1Br	2.87830872	0.31039227	37.63063455
ZINC000132976566	CCCCC(=O)N(C)CC[C@H](N)C(C)C	2.77652376	0.48394898	40.08407241
ZINC000133009606	CCc1nc(CSCc2ccco2)no1	2.53527473	0.77664543	93.74640737
ZINC000133074705	OCCOc1cncc(NCC2CC2)n1	2.50340611	0.2941987	68.76072902
ZINC000133144581	C[C@H](NCC1(CCO)CC1)c1ccsc1	3.20904718	0.32826227	51.4034438
ZINC000133198950	Cc1cnccc1N1CCNC(C)(C)C1	2.63814521	0.27852628	-3.74269618
ZINC000133214099	C[C@H]1C[C@@H]1CNCc1ccc2c(c1)OCCO2	2.85367623	0.5025441	43.49251967
ZINC000133413064	Cc1ccc([C@H](C)NCC2(O)CCC2)s1	2.97721818	0.27854809	52.61862652
ZINC000133421066	CC[S@](=O)CC(=O)N1[C@@H](C)CCC[C@@H]1C	3.69723388	0.2114941	27.4792134
ZINC000133565642	CCCC[S@@](=O)Cc1cc(C)cc(C)c1	2.80905157	0.19225616	67.66912434
ZINC000133644751	CCOc1ccccc1NC(=O)[C@@H](C)[C@@H](C)N	2.69853782	0.40285651	70.18650844
ZINC000134058151	C[C@@H](O)CCOc1ccc(F)c(Cl)c1	2.35099823	0.43504752	56.0951016
ZINC000134073726	CC(C)CNC(=O)N1CCNC(=O)CC1	2.23060554	0.38015119	59.09939439
ZINC000134247559	CCOC(=O)CC[C@@H](C)NC(=O)N(C)C	2.58574507	0.34676183	82.2937257
ZINC000134276666	COC[C@@H](C)NC(C)(C)c1ncc(C)s1	3.52074388	0.23275962	48.83663128
ZINC000134633618	CCCCOCCCNC(=O)[C@@H](C)C#N	2.74170861	0.36427353	78.67427548
ZINC000134657094	CSCCCC(=O)NCc1nc(C)no1	2.36444301	0.46036182	85.6402619
ZINC000134913680	C[C@H](CO)N[C@H](C)c1cc(Cl)ccc1O	2.91650986	0.35173429	53.1297719
ZINC000134925721	C[C@@H](CO)N[C@@H](C)c1cc(Cl)ccc1O	2.91650986	0.35173429	53.1297719
ZINC000135046514	CC(C)CNCc1cc(F)c(Cl)cc1F	2.08591543	0.27080958	40.0740952
ZINC000135258789	Cc1cc(C(=O)N[C@@H]2CCO[C@@H]2C)on1	3.38965156	0.32434265	48.95602818
ZINC000135460744	C[C@@H](CO)N(C)c1ccccc1[N+](=O)[O-]	2.79605696	0.48464884	49.13195048
ZINC000135484997	CSC[C@@H]1CCCN1CCCOC(C)C	3.05499553	0.46144382	42.27252507
ZINC000135659712	Cc1cnc(N[C@@H]2CCCSC2)c([N+](=O)[O-])c1	3.12086965	0.34573055	52.41169023
ZINC000135885609	C[C@@H]1c2ccsc2CCN1C(=O)N(C)C	2.96955551	0.40537173	47.20779165
ZINC000136204857	CC[C@](C)(C#N)C(=O)N(C)CC1CCCCC1	3.18180176	0.32407537	51.33549586
ZINC000136252689	C[C@@H]1C[C@H]1CNCc1ccccc1Br	2.76677865	0.36923579	39.70169764
ZINC000136270131	CC[C@@](C)(C#N)C(=O)NC[C@@H](C)CCO	3.71257557	0.32548469	44.24464131
ZINC000136273235	CC[C@@H]1CC[C@@H](C)N1C[C@@H](C)C(=O)OC	3.59613965	0.30778939	9.88702148
ZINC000136344225	C=CCN(CC(=O)OC(C)(C)C)[C@@H](C)CC	3.00121027	0.44556382	42.41700611
ZINC000137001125	N#Cc1cccc(-c2cnnc(Cl)c2)c1	2.34500289	0.47376363	35.54915232
ZINC000137760710	CC[C@](C)(NCCCF)c1nc(C)cs1	3.55119529	0.22589197	43.73088581
ZINC000137823635	C[C@H](CO)NC(=O)c1ccc(Br)cc1I	2.62633427	0.44360181	73.68436448
ZINC000139350270	C1=C[C@H]2[C@@H]3[C@@H](C=CC34CC4)[C@@H]1C21CC1	6.33250753	0.0842176	-39.70361992
ZINC000141869687	C[C@H](NS(C)(=O)=O)C(=O)N(C)CC1CC1	2.86681919	0.35636531	60.05388854
ZINC000144989212	COc1ccc2[nH]c(O)c(C)c(=O)c2c1	2.27188734	0.53998179	41.88559345
ZINC000148201861	COC(=O)C[C@@H]1CN(C(=O)[C@@H]2C[C@H]2C)CCO1	3.28351921	0.37624974	52.7513017
ZINC000148787505	CCOC(=O)c1sc(C)nc1OC(F)F	2.55063389	0.37143134	38.25523237
ZINC000148820873	COC(=O)C[C@@H]1CN(CCCO)CCO1	2.70679443	0.41301162	66.97672731
ZINC000149985711	Cc1ccc([N+](=O)[O-])c(N[C@H]2CCO[C@H]2C)c1	3.18304593	0.47880572	58.73209559
ZINC000150110900	CN[C@H]1CCN(C(=O)[C@@H]2CCCCO2)C1	3.01976827	0.49402288	34.69035415
ZINC000150842890	O=C(NCCCO[C@H]1CCOC1)c1ccc[nH]1	2.92787919	0.43453337	93.06847887
ZINC000150849824	CC(=O)N1CCC[C@H](N2CCCC2)CC1	2.33592206	0.9394356	30.628332
ZINC000150963852	CCOC[C@H](C)N[C@H](C)CCC(C)(C)C	3.28330929	0.39412934	37.04474294
ZINC000150970744	CSC[C@@](C)(O)CNC(=O)c1cocn1	3.7471285	0.26907623	59.1928527
ZINC000151051217	Cn1ncnc1NC(=O)[C@H]1CC=CCC1	3.2995081	0.3452232	50.23541195
ZINC000151069310	CC[C@H](C)CS(=O)(=O)C1CCCCC1	2.95294155	0.37413197	40.44464064
ZINC000151299484	CC(C)(C)CCS(=O)(=O)NCC(C)(C)O	2.71021961	0.34149862	48.97172267
ZINC000151315826	CCCCSCCC(=O)NCCNC	2.24601668	0.35457219	60.18146798
ZINC000151928428	Cc1ccc(C(=O)N[C@@H](C)[C@@H](C)CO)o1	3.07093601	0.28378275	60.59761829
ZINC000152595931	CCCSCC(=O)N[C@H](C)C(=O)OC(C)(C)C	2.68425322	0.30927142	79.44106618
ZINC000152847672	Brc1cc(CN[C@@H]2C[C@@H]3CC[C@@H]2O3)cs1	4.62165016	0.32294565	27.57995274
ZINC000152904360	CC[C@H](C)CN1C(=O)[C@@H]2CCCN2C1=O	3.14763872	0.30850223	21.08076947
ZINC000154018879	C[C@@H](C#N)NC(=O)C[C@H]1CCC[C@H](C)C1	3.42945483	0.30739259	39.2296491
ZINC000154132841	C[C@@H]1CCN(c2nnc(C3CC3)s2)[C@@H]1C	3.54169881	0.35103675	-1.27810877
ZINC000154351011	CCCC[C@H](CC)N[C@@H](C)[C@@H](CO)SC	3.93302003	0.37932219	26.15627509
ZINC000154742383	CC1(C(=O)N2CCSC(C)(C)C2)CC1	3.11406354	0.43474008	35.00270668
ZINC000155085969	CC(C)CNC(=O)C(C)(C)C1CCCC1	2.38614158	0.25021531	50.53445637
ZINC000155204048	CC[C@@H](C)C(=O)Nc1cc(C)cc(F)c1	2.31445657	0.3456722	86.05314962
ZINC000155214099	CS[C@@H](C)CC(=O)N1CCCC[C@@H]1C	3.21292014	0.40072079	42.45966049
ZINC000155294601	CC#CCCOc1nc(C(C)(C)C)no1	3.18711136	0.3059354	41.37536068
ZINC000155335361	CCS(=O)(=O)NCCCSc1nncs1	2.74162213	0.33661226	73.00154497
ZINC000155737169	Cc1ccc(CCCC(=O)N2CCCO2)cc1	2.26724806	0.2730389	62.50040865
ZINC000155855741	C=C[C@H](C)NC(=O)CCSCC(=O)OC	3.14936927	0.34045433	56.65352535
ZINC000155882749	C=C[C@H](C)NC(=O)CN(C)S(=O)(=O)CC	3.30016736	0.30473063	35.6018126
ZINC000156224203	C[C@@H]1OCCN(Cc2ccncc2)[C@H]1C	3.15064019	0.47126785	50.04154056
ZINC000156284066	CC(C)[C@@H](CO)NC[C@@H](C)CS(C)(=O)=O	3.52691154	0.36940748	28.31302718
ZINC000156415705	C[C@H]1CCC[C@@H]1Nc1c(F)cccc1[N+](=O)[O-]	2.93875559	0.43598516	52.67757981
ZINC000156725099	CON(C)C(=O)c1cccc2c1oc(=O)n2C	2.63463548	0.33674788	53.92509929
ZINC000157046355	Cc1ccc(F)cc1CN(C)C1CCNCC1	2.20494831	0.38113402	37.55625664
ZINC000157049354	CC1(C)C[C@@H]1C(=O)NC[C@@H]1CCC[C@@H]1O	3.40594541	0.40706652	28.3919578
ZINC000157409261	CCS(=O)(=O)NCCN1CC[C@@H](CO)C1	2.77818816	0.35700582	52.7865283
ZINC000157747023	C[C@@H]1C[C@H](C)CN1C(=O)C1CCNCC1	3.16632958	0.50491041	-1.97551372
ZINC000157777538	O=C(N[C@H]1C=CCCC1)[C@@H]1CC=CCC1	3.63492164	0.33905118	24.45638511
ZINC000157834173	C[C@H](CO)[C@H](C)NC(=O)C1CCOCC1	3.11238506	0.39487464	51.67039072
ZINC000157834478	C[C@@H](NC(=O)c1ccccn1)[C@H](C)CO	2.89302484	0.34928839	66.32121872
ZINC000157877090	C[C@@H]1C[C@@H]1CNCc1cc(C(N)=O)cs1	3.30239144	0.20186584	49.9332743
ZINC000157939896	OCCCCN[C@H]1CCN2CCC[C@H]2C1	2.93851045	0.60104605	14.94068294
ZINC000157969732	CCCc1nccn1CCCCCCO	2.19099824	0.37768581	61.65992358
ZINC000158005301	C[C@@H]1C[C@H](C)CN(Cc2ccn(C)c2)C1	3.13157574	0.40904498	50.19280931
ZINC000158065084	CC(C)C[C@@H](C)N[C@@H](CCO)C(C)(C)C	3.4327249	0.43291336	30.7291562
ZINC000158092189	CCOC(=O)[C@H](C)CNS(=O)(=O)C1CC1	2.85127879	0.26958145	52.16285086
ZINC000158176895	CC(C)[C@@](C)(CN)NC(=O)[C@H](C)c1cccs1	3.64356063	0.31933684	48.87454599
ZINC000158425217	CSC[C@@H](C)NC(=O)[C@@H](N)CC(C)C	3.13090232	0.49827416	36.60891483
ZINC000158440860	CSC[C@@H](C)NC(=O)c1csc(CN)n1	3.08764632	0.50563002	56.22116806
ZINC000158444785	CC(C)(C)OCC(=O)NC[C@@H]1CCCO1	2.70752212	0.44736469	58.86291209
ZINC000158602193	Cc1c(Cl)cnn1CC(=O)N1CCCC1	2.13238477	0.38025413	58.48994841
ZINC000158807492	CCOCCNC(=O)c1ccc(C#N)[nH]1	2.71591114	0.34431265	56.73275149
ZINC000158836327	CC#CCCNC(=O)c1ccccc1Cl	2.05972213	0.44873794	76.48566988
ZINC000158938833	C[C@@H]1CCCCN1Cc1ccc(CO)o1	2.68733422	0.41090904	42.74065094
ZINC000159326891	CCONC(=O)c1n[nH]cc1[N+](=O)[O-]	3.25114982	0.38276887	41.16492032
ZINC000159459735	CCNC(=O)CNC(=O)N[C@@H]1CCOC1	2.67366256	0.51032275	73.48394001
ZINC000159626059	OCC1(NCc2cc(O)cc(F)c2)CC1	2.58060254	0.25148191	27.57655347
ZINC000159715954	C[C@@H]1CO[C@@H](C)CN1CCn1ccnc1	3.38174859	0.46165572	45.82844431
ZINC000159731028	CC(C)OCCCN1CCCC[C@@H]1CO	2.64144059	0.53304616	44.66333927
ZINC000159763213	O=S1CCN(c2ncc(Cl)cc2Br)CC1	2.94704301	0.15880327	34.78150914
ZINC000159990789	Cc1cc(N[C@@H](C)C2CCC2)n2ncnc2n1	3.08433023	0.30389156	69.18886998
ZINC000160211117	CCc1nc2ccc(O)cc2c(=O)[nH]1	2.22581195	0.51092923	42.50708285
ZINC000160223342	CNC(=O)[C@H]1CCCN1C(=O)NC[C@H](C)SC	3.28421809	0.37687759	67.54160348
ZINC000160308683	N#CCCNCc1ccc(Br)c2cccnc12	2.36359186	0.36964731	67.74222479
ZINC000160350309	CC(C)N(C)C(=O)N[C@H]1CCO[C@H](C2CC2)C1	3.42662277	0.48495898	24.32265933
ZINC000160540235	C[C@@H]1NCCC[C@@H]1NC(=O)c1csnn1	3.67181586	0.26940811	13.85262911
ZINC000160588430	C[C@@H](CCCO)NCc1cncc(Br)c1	2.7609296	0.36340424	56.26084693
ZINC000160706593	O=C(Nc1cccnn1)c1cc(Br)ccc1Br	2.16650216	0.40721621	96.15270596
ZINC000160735476	C[C@@H](CO)SCCOc1ccccc1Cl	2.69505817	0.37748309	70.70718126
ZINC000160930850	CCCN(C(=O)[C@H](C)OC)[C@H]1CCNC1	3.29863947	0.43489442	14.50160594
ZINC000161012659	CCCC[C@@H](C(=O)OC)N(CC)CCC	2.7547435	0.30717817	34.77861898
ZINC000161157244	CCN(CCOC)Cc1ccc(CO)o1	2.29849246	0.44619441	60.09733106
ZINC000161165951	CCCC[C@H](COC)NC(=O)[C@@H](N)CC	2.93552409	0.49062372	40.72320259
ZINC000161236422	CC[C@H](CCO)N[C@H](C)c1ccncc1	3.0316065	0.5150267	49.18810114
ZINC000161383930	CC(=O)NCCCNC(=O)[C@]1(C)CCCNC1	2.90847113	0.46736925	18.40502435
ZINC000161490237	C=CCN/C(N)=N\Cc1cccc(C)c1	2.39556059	0.41482465	32.21765859
ZINC000161547263	COC[C@H](O)CNC(=O)c1coc(C)c1	2.92717953	0.32936136	63.3348388
ZINC000161791105	CC1CC(N[C@@H]2CCC[C@@H](C3CC3)C2)C1	3.15468892	0.56762108	15.86931241
ZINC000161803634	C=CCN(C)C(=O)c1cnc(C)nc1C	2.53712004	0.30170811	49.56026793
ZINC000162105432	OCC[C@@H]1CCN(c2ncccc2F)C1	2.69773494	0.42379898	50.53808184
ZINC000162181096	CN(Cc1ccsc1)Cc1ccco1	2.18464306	0.75007713	78.9181191
ZINC000162272720	CSCCCCN[C@H](C)c1nccn1C	2.91281531	0.44974157	53.9419547
ZINC000162408768	COCCN(CCO)C(=O)[C@H]1CCCS1	3.19129113	0.39434744	53.37475203
ZINC000162502464	O=C(O)c1ccncc1OC1CCC1	2.18169952	0.35088751	22.52559697
ZINC000162561948	CC(C)OCC(=O)N1CC[C@@H]([C@@H](C)O)C1	3.18351563	0.43344277	39.75948683
ZINC000162598746	CC#CCN[C@H]1C[C@@H](OCC)C12CCC2	4.40303705	0.42558291	10.21093325
ZINC000163474883	CS[C@H](C)CC(=O)Nc1cnccc1C	2.83575439	0.35935672	69.62043963
ZINC000163566555	COC(=O)[C@@H](C)CSc1ncncc1Cl	3.07858891	0.24066762	54.69783673
ZINC000163586984	Clc1cncnc1NC1CCOCC1	2.41131811	0.32480132	48.24092442
ZINC000163794330	CCc1cc(NC[C@@H]2C[C@@H]2C)nc(C)n1	3.22034791	0.22030546	44.95359224
ZINC000163878875	Cn1ncnc1SCCC1OCCO1	3.08325507	0.35504177	28.8521414
ZINC000163932346	Cc1ncccc1CN[C@@H]1CCCOC1	2.70522115	0.28764239	46.97685911
ZINC000163932455	Cc1ncccc1CN[C@H]1CCCOC1	2.70522115	0.28764239	46.97685911
ZINC000164065539	CO[C@H](C)CN[C@H](C)c1ccccc1F	2.80066761	0.37664789	48.83713944
ZINC000164132935	CCn1nccc1CN1CC[C@@H](NC)C1	2.93134531	0.40693603	43.72360089
ZINC000164325444	CCc1nc(CN[C@@H](C)C[S@@](C)=O)cs1	3.65163197	0.48325822	56.49679397
ZINC000164433564	Clc1ccc(CCNC2CCOCC2)s1	2.32058382	0.38055748	56.82794171
ZINC000164601096	CC(C)CS(=O)(=O)N1CC[C@H](O)[C@H](C)C1	3.35042409	0.35169054	21.87332835
ZINC000164628516	CS[C@@H](CO)[C@@H](C)NC1CCC(C)CC1	3.61245411	0.25771901	31.02017755
ZINC000164632822	COC[C@H](CCO)N[C@H]1CCC[C@@H](C)C1	3.38936234	0.4296172	29.79601135
ZINC000164653356	Cc1cc(CN2CC[C@@H](O)[C@H](C)C2)on1	3.20424167	0.37998614	31.55426332
ZINC000164665780	C[C@@H]1CC[C@H](CC(=O)Nc2nccs2)C1	2.9551969	0.37609063	57.61567409
ZINC000164666734	CC[C@@H](C)NCCCCn1ccnc1C	2.70053729	0.35016434	45.27259815
ZINC000164912903	CC(C)CNC(=O)CN[C@H](C)[C@@H](C)CO	3.11530219	0.38938998	43.49377537
ZINC000164990275	COC[C@@H](C)Nc1ccc(CSC)cc1	2.47137355	0.37542654	77.74722166
ZINC000165060215	C[C@@H](N)[C@@H](C)C(=O)NCc1ccncc1	2.94065898	0.38299766	49.84052911
ZINC000165140059	CN(C)C1(CNCc2csnn2)CCC1	3.02730125	0.21489518	25.32389349
ZINC000165481939	Cc1ncc(CNCC2(C)CCC2)s1	2.68514922	0.39520978	43.42316081
ZINC000165536529	Cc1ncccc1NC(=O)[C@@H](C)[C@H](C)N	3.07905332	0.29530803	49.88561623
ZINC000165599755	CC(C)[C@H]1CCCN1C(=O)[C@H](C)C(=O)O	3.19112586	0.36392423	15.63948809
ZINC000165877140	CCC1(NC(=O)COC(C)(C)C)CCC1	2.75905738	0.27873504	27.63106505
ZINC000166037675	CC[C@](C)(CCO)NCc1ccccn1	2.95088234	0.43565791	54.96384516
ZINC000166049275	COC(=O)[C@H](C)CSC[C@H]1CCC(C)(C)O1	3.62839257	0.29629967	23.52841115
ZINC000166136930	C[C@@H]1OCC[C@@H]1NC[C@@H]1CCC(C)(C)O1	4.02304146	0.54583095	-1.80140289
ZINC000166299933	Cc1nc(Cl)cc(NC(C)(CO)CO)n1	2.87515658	0.20394118	43.42235591
ZINC000166443734	C[C@H](N[C@@H]1C[C@@H](O)C1(C)C)c1ccco1	3.76827022	0.38393172	18.17078936
ZINC000167240296	CCCC[C@@H]1CCC[C@H]1N[C@@H]1CCOC1	3.43175779	0.49701763	28.63776789
ZINC000167265945	C[C@H]1C[C@H]1CNC(=O)c1cnccc1N	3.07669238	0.24828444	32.03867072
ZINC000168058722	CCCC[C@H](CC)N[C@@H](CCO)COC	3.25672615	0.61542082	32.7580056
ZINC000168192977	CO[C@@H](C)[C@H](C)NCCCC(C)(C)CO	3.53757083	0.29938961	30.74145285
ZINC000168297426	N#CCCCNC(=O)[C@H]1CCCc2sccc21	3.02125505	0.3384563	80.30709699
ZINC000168317137	CC[C@@H](NC[C@H]1CCCOC1)C(=O)OC	3.09050541	0.34090189	35.33443345
ZINC000168820441	CCN(Cc1ccccn1)C(=O)[C@@H](C)OC	2.63151343	0.50263384	81.15418719
ZINC000169126528	C=CC[C@@H](C)N[C@@H](C)c1cccc(O)c1	3.05653441	0.42608675	39.27162828
ZINC000169801775	O=[N+]([O-])c1c(F)cc(C(F)(F)F)cc1Br	2.53107037	0.54313008	31.26649392
ZINC000170257901	CC(=O)c1ccc(C(=O)NC2CC2)[nH]1	2.42051176	0.35374938	41.91252924
ZINC000170758416	CN(C)CC(=O)NC[C@H]1CN(C)CCO1	2.8356058	0.47026189	62.37353574
ZINC000170804264	C=CCN(CC=C)CCCN1CCCC1	2.40716568	0.62291351	32.08902226
ZINC000170811471	C[C@@H](C(=O)N(C)C1(C#N)CCC1)n1cncn1	3.41959741	0.26858234	49.32159253
ZINC000170816154	CNC(=O)CCN(C)C(=O)c1ccsc1	2.30776576	0.46537245	72.01379901
ZINC000170934299	CCN(CC)CC(=O)N[C@@H]1CCCOC1	2.68493729	0.40268071	43.31966953
ZINC000171068034	C[C@@H]1C[C@H]1NC(=O)c1ccc(F)cc1Cl	2.58430601	0.46249393	60.10622481
ZINC000171414410	COCCCn1c(C)nc([N+](=O)[O-])c1Br	2.76045158	0.31640661	45.36002056
ZINC000171577718	C[C@@H]1CN(C(=O)c2cnn(C)c2)CCS1	3.10724168	0.46587112	39.07038197
ZINC000171585970	C[C@H](NC(=O)N[C@@H]1CCCOC1)C1CC1	3.05809552	0.46034822	59.5356558
ZINC000171793038	Cc1cnc(S[C@H]2C=CCCC2)nc1	3.57647634	0.12750966	21.80818493
ZINC000172097352	CCC(CC)C(=O)N[C@H](C)C1CCCC1	2.63678178	0.35956597	51.87191934
ZINC000172191548	CC[C@H](C)NC(=O)N[C@@H](C)C1CCCC1	2.81404773	0.4189889	66.18345193
ZINC000172602332	CCNC(=O)N[C@@H]1[C@H]2CCO[C@@H]2C1(C)C	3.81699517	0.55362207	37.08415109
ZINC000172736210	CCN(CCOCC1CC1)Cc1cccs1	2.26733242	0.52639132	90.96198777
ZINC000172898029	COC[C@@H](C)SCc1ccccc1Br	2.83820141	0.36984566	63.30519045
ZINC000172949596	CC1(C)[C@@H]2CN(CCOCC3CC3)C[C@@H]21	3.48272409	0.45308022	24.80133793
ZINC000172969825	CCS(=O)(=O)Oc1cccnc1[N+](=O)[O-]	2.5574185	0.37280437	61.30275841
ZINC000173019376	CCCCS[C@@H](C)C(=O)NCCC(N)=O	2.64244427	0.35628357	80.655405
ZINC000173126995	N#C[C@H]1COCCN1C(=O)c1ccco1	3.14128521	0.45443921	54.96548343
ZINC000173160707	CC(C)C[C@@H](C)CC(=O)N1CCC[C@@H]1C	2.92725793	0.44824433	44.78046863
ZINC000173244687	CC(C)[C@@H](C)[S@@](=O)Cc1ccc(F)cc1	3.15318909	0.21107831	61.02153066
ZINC000173264866	C#CCN(CC#C)S(=O)(=O)C[C@@H](C)CC	3.92931193	0.33641428	39.24147329
ZINC000173724885	CNC(=O)[C@H]1CCCN([C@@H](C)COC)C1	2.96173891	0.3245255	42.94176622
ZINC000173783672	Cc1nccc(N2C[C@@H](C)CC[C@@H]2C)n1	3.16032628	0.30195633	22.81349537
ZINC000173916498	CCS(=O)(=O)[C@H](C)c1cccc(C)c1	2.6811321	0.34003102	60.67908759
ZINC000174098500	COCCCCCOc1cccc[n+]1[O-]	2.57009305	0.30170211	75.92207235
ZINC000174098728	COC[C@H](C)N1CCO[C@@H](c2nc(C)n[nH]2)C1	3.87400467	0.32814098	46.38957255
ZINC000174228857	CCN(CC)C[C@H]1CCN(CCSC)C1	2.81631421	0.4305906	37.96725197
ZINC000174270448	COCC(=O)OCc1cc(Cl)ccc1Cl	1.92326483	0.40375055	70.04968902
ZINC000174374148	CCCC(=O)N(C)[C@@H]1CC[C@@H](SCC)C1	3.4908376	0.28460985	70.51025902
ZINC000174528738	C#CCN(CC#C)CC(=O)N1CCCC1	2.81819466	0.56105039	63.55551966
ZINC000174689584	CCS[C@@H](C(=O)NCCC1CC1)C(C)C	2.96655504	0.24887489	64.60920273
ZINC000174891721	COC(=O)NCC(=O)O[C@H](C)C(F)(F)F	2.89504712	0.27324919	46.77731599
ZINC000175232973	C[C@H]1CC[C@@H](CCC(=O)NCC(N)=O)O1	3.16990401	0.36193784	48.65828552
ZINC000175316823	O=C(Nc1c(F)cc(F)cc1F)C1CCCC1	1.91382796	0.49780272	72.47594508
ZINC000175565835	CCC[C@H](C)C(=O)N(C)[C@H](C)C1(C)CC1	3.64071235	0.18558469	33.16394862
ZINC000175676970	CCC1(CNC(=O)C(C)(C)OC)CCC1	2.7790846	0.40126596	47.62475055
ZINC000176104173	CC(C)=CC(=O)Nc1ccc(I)c(C)n1	2.62638273	0.33685316	67.26554709
ZINC000176118488	CC[C@@H](C)C[S@@](=O)Cc1nc(C)c(C)s1	3.81960447	0.31592362	63.95320193
ZINC000176442969	CCC1(C(=O)Nc2ccc(C)cc2Br)CCC1	2.17583414	0.29006911	84.11879819
ZINC000176631556	CC[C@H](C)CSCCn1c(C)csc1=O	3.20189398	0.21897891	56.28507132
ZINC000176756391	CCc1nsc(N2CCO[C@H](CC)C2)n1	3.1442895	0.47634778	41.27314661
ZINC000176932011	CC[C@@H]1CN(C(=O)[C@H](C)CS(C)(=O)=O)CCS1	3.75236678	0.38415818	45.2557001
ZINC000176946519	CC[C@@H](C)C[S@@](=O)CCc1scnc1C	3.87178581	0.35120707	58.98011934
ZINC000177015855	C=CCCc1nc(-c2cnccn2)no1	2.5971041	0.65661228	49.07419299
ZINC000177046676	C[C@H]1CCN(C(=O)c2ccc(Cl)s2)[C@H]1C	3.11571489	0.40353328	44.04705719
ZINC000177107913	Cc1ccc(C(=O)N2CC[C@H](C)[C@@H]2C)cc1I	3.01461842	0.36293905	61.35140977
ZINC000177178746	CC(=O)N1CCC[C@@H]1Cn1ccnc1C	2.87099004	0.44698862	46.17632492
ZINC000177366709	CC(C)CNC(=O)[C@H](C)Sc1cnn[nH]1	3.64451161	0.14666955	57.18824651
ZINC000177437313	Cc1ccc(CCSC[C@@H](O)CO)cc1	2.5396252	0.44525831	72.57288409
ZINC000177453366	CCC1(C(=O)N2C[C@@H](C)CCC[C@@H]2C)CCC1	3.22361106	0.46732446	42.68759298
ZINC000177738772	CCN(Cc1cccs1)C(=O)C1(C)CC1	2.43587308	0.50413468	63.35397908
ZINC000177788746	CCOC(=O)C[C@@H](C)NC(=O)CSC	2.62154499	0.39365997	65.54165587
ZINC000177807010	NC(=O)[C@@H]1CCCC[C@H]1NC(=O)C1CC=CC1	3.23234217	0.43573182	50.19329513
ZINC000177871285	CCC[C@@H](O)CNC(=O)C(C)(C)OC	3.01897212	0.27705182	45.34489259
ZINC000178132542	C[C@H]1CC[C@H](C(=O)N2C[C@@H]3CC[C@@H]2C3)O1	4.71078005	0.41936253	7.2523424
ZINC000178133435	Cc1noc(NC(=O)C2[C@H]3CCC[C@H]23)n1	3.48189815	0.34387727	34.25329336
ZINC000178186820	COC(=O)CCNC(=O)c1cn(C)cn1	2.26623406	0.2896736	73.18328599
ZINC000178207534	CCOC[C@H]1CCN([C@@H]2CCNC2=O)C1	3.35149636	0.35111388	-1.52559462
ZINC000178283044	CN(C(=O)C1[C@H]2CCC[C@H]12)[C@@H]1CCCN(C)C1	3.59334772	0.46896717	23.628087
ZINC000178425215	CN(CC#N)Cc1ccc([S@@](C)=O)cc1	2.98920354	0.22309602	67.72220016
ZINC000178945883	COC[C@H](C)C(=O)NCC[C@H]1CCNC1	3.22378453	0.37615332	11.27996058
ZINC000178987198	c1ccc([C@@H]2CCN(C3CCC3)C2)cc1	2.26199004	0.59205185	20.3093841
ZINC000179039653	CCS[C@H](C(=O)N[C@@H]1CCOC1)C(C)C	3.48985486	0.25953469	51.70235514
ZINC000179203675	CC[C@H](O)CCNC(=O)c1cn(C)cn1	2.96663769	0.27706821	60.05276469
ZINC000179393214	COC(=O)CN(C)C[C@@H]1C[C@H]2C=C[C@H]1C2	4.28877528	0.34490435	27.38540085
ZINC000179868373	Cc1ncccc1CN1CCO[C@@H](C)C1	2.60838538	0.52603159	63.56067731
ZINC000179930563	COCCNC(=O)N(C)Cc1ncc(Cl)n1C	2.57647862	0.34432847	92.91093317
ZINC000180041114	C#CCCCCC(=O)Nc1n[nH]c(C)n1	2.66897268	0.33627112	65.32457394
ZINC000180250099	CC[C@H](C)CNCCCc1ccccn1	2.47682438	0.4444383	52.7401381
ZINC000181148996	CCCCCNC(=O)c1c[nH]c(C#N)c1	2.53638587	0.32652156	64.82909321
ZINC000181237717	C[C@@H](CN1CCOCC1)NCc1sccc1Cl	2.95867609	0.33607902	60.77894113
ZINC000181239728	Cc1cc(I)ccc1NC(=O)N1CC[C@@H](O)C1	2.56585247	0.47101977	100.2033557
ZINC000181633595	O=C(O)CN(C(=O)CC1CCC1)C1CC1	2.20773735	0.45353121	35.72748233
ZINC000181645024	C[C@H](NCC1OCCO1)c1cccnc1	2.98345018	0.40637933	43.77902319
ZINC000181996201	COC1(CNC(=O)c2cc(C)c(C)s2)CCC1	2.66301708	0.42577648	63.55286053
ZINC000182898001	CCC[C@H]1C[C@H](C(=O)NCCO)CCO1	3.12830541	0.38747784	30.00423529
ZINC000182985580	CCCC[C@@H](CC)CC(=O)N1CCCN1	3.32315927	0.28753887	2.78571313
ZINC000183664804	CNC(=O)[C@H](NCc1ccon1)C(C)C	3.10112099	0.29302945	51.6669745
ZINC000183812415	CC[C@H](CC#N)NC(=O)[C@@H](CC)N(C)C	3.40093415	0.32995554	39.71062226
ZINC000184075972	CCN(CC)S(=O)(=O)[C@H](C)C(F)(F)F	3.3997728	0.19973969	21.54764836
ZINC000184232089	CCC[C@@H]1CCCCN1Cc1cncs1	2.97411032	0.4190633	42.53101833
ZINC000184292950	CONC(=O)[C@H](C)CC(=O)c1ccc(Cl)cc1	2.63330444	0.3363253	66.12042507
ZINC000184307047	Cc1nc(NCc2c[nH]nc2C)n(C)n1	3.35232323	0.31544663	48.7233869
ZINC000184990505	CC#CCCCC(=O)N(C)C1CCCC1	2.52068367	0.43567656	59.08826643
ZINC000185016635	C[C@@H](CCO)NS(=O)(=O)N1CCC[C@H]1C	3.25767563	0.36702583	36.58555519
ZINC000185396939	CC(C)[C@H]1C[C@@H]1C(=O)NCC1(C)COC1	3.58183486	0.29572442	22.00169865
ZINC000185413414	COCCCCS(=O)(=O)N[C@@H]1CCOC1	2.8898274	0.49295163	52.2972387
ZINC000185562240	CC[C@@H](CSC)NC(=O)[C@@H](C)CC(C)C	3.30342172	0.58740478	43.75851304
ZINC000185765247	CCCCNCc1cc(Br)cc(Br)c1N	2.29244719	0.273713	42.48519942
ZINC000185820757	N#CCCCCN[C@@H]1CCC[C@H](C#N)C1	3.445618	0.45854399	26.79631799
ZINC000185902827	COCCC(=O)NCC1(CN(C)C)CCCC1	2.50840537	0.39441796	51.5409638
ZINC000186380515	COC(=O)[C@@]1(C)CCCN1CC=C(C)C	3.35090004	0.34973703	7.21584715
ZINC000186641027	C=CCCCC(=O)N1CC[C@H](O)[C@H](C)C1	3.16476067	0.51284571	21.16679916
ZINC000187080230	Cc1ccc(CN(C)C[C@@H](C)O)c(C)n1	2.77470619	0.2789175	45.11994182
ZINC000187424501	COCCCN1CC[C@H](C)C[C@H]1C(N)=O	3.02885223	0.44203156	23.68952967
ZINC000187484464	C[C@@H](CC#N)N(C)C(=O)c1nc(Br)cs1	3.65823965	0.20129534	53.37256331
ZINC000187551621	O=C(NC[C@H]1CCCN1)c1cc(Br)ccc1O	2.66131004	0.41483044	37.34447721
ZINC000187579177	CC[C@@H]1[C@H](C)CCN1CC1=CCCOC1	3.99921944	0.28982638	1.07426613
ZINC000187701693	C1CC(N2CCOC3(CCCCC3)C2)C1	3.00184983	0.93583873	24.98395414
ZINC000187812181	CCOC(=O)C(C)(C)NC[C@H](O)CSC	3.16972613	0.35679638	37.35722837
ZINC000187812323	CSC[C@@H](O)CN(C)Cc1ccc(C)s1	3.09438028	0.37621234	58.69064081
ZINC000187916160	CCOC[C@H]1CCN(C[C@H](O)CSC)C1	3.27131639	0.41091629	43.57338926
ZINC000187921723	C[C@H]1CCCCN(Cc2nccn2C)C1	2.57537358	0.60562259	50.15997429
ZINC000187939034	CSC[C@H](O)CN(C)CCOCC1CC1	3.15052137	0.45009068	60.23743181
ZINC000188199473	O=C(Nc1cnns1)c1cncc(I)c1	3.03842471	0.46080732	71.01461213
ZINC000188373780	C=CCNC(=O)[C@H](C)Sc1nc(C)co1	3.36845645	0.25938115	48.53171682
ZINC000188522177	CC[C@@H](CO)NC(=O)NCCCCC#N	2.78901518	0.60158739	86.23884525
ZINC000188559002	C[C@H]1CC[C@@H](CN(C)Cc2nccs2)O1	3.4833536	0.42228452	44.79072427
ZINC000188874909	COC(=O)CNC(=O)C[C@@H]1C=CCCC1	2.89351641	0.34029172	33.67897483
ZINC000188920294	CSC[C@@H](C)NC(=O)Cc1cncs1	3.3174452	0.31850721	55.05034153
ZINC000189013641	C=C(C)COCCNC(=O)C1(SC)CC1	3.0633085	0.26843541	35.9377959
ZINC000189100928	COc1ccc(Br)c(CN[C@@H](C)[C@H](C)OC)c1	3.0225318	0.40665846	62.69951412
ZINC000189246497	CO[C@H](C)[C@H](C)NC(=O)c1noc(C)n1	3.5644787	0.36888865	31.14806378
ZINC000189261926	CC[C@@H](C)CN(C)[C@@H](C)c1nnnn1C	3.52102255	0.29343977	33.48014021
ZINC000189278269	CN(C[C@@H](O)CC(F)(F)F)CC(F)(F)F	3.28895178	0.38200998	26.45571083
ZINC000189362494	Cc1n[nH]cc1CNc1ccc(I)cn1	3.0913943	0.32205661	81.12241077
ZINC000189374621	C[C@H](CC#N)NC(=O)c1cncc(Cl)n1	3.06698516	0.29193804	56.6252407
ZINC000189453541	CCCC[C@@H](CCC)NC(=O)N1CC(CO)C1	2.78846865	0.44673701	54.09561505
ZINC000189475343	COC(=O)C[C@H](C)SCc1cc(Br)no1	3.37543694	0.21400723	55.96923139
ZINC000189544892	Cc1cnc([C@H](C)NC2CC(OC(C)C)C2)s1	3.36469139	0.27290182	44.54055671
ZINC000189569358	CC(C)OC1CC(NCCCn2ccnn2)C1	2.8350262	0.34095176	42.51171433
ZINC000189736318	CC[C@H](CSC)NC(=O)Cc1cncs1	3.37196696	0.32255725	54.33351818
ZINC000189866127	COC[C@H](C)n1ccc(NCc2ncc[nH]2)n1	3.27620513	0.26507402	63.29324542
ZINC000189983720	CS[C@@H](C)C(=O)Nc1nc(Br)ccc1O	3.14829273	0.19599185	50.19704698
ZINC000189993545	CCC(C)(C)CN[C@@H](C)c1nccs1	3.14168649	0.3420148	52.43779254
ZINC000190036900	COCc1cccc(NC(=O)C2(SC)CC2)c1	2.40896936	0.37912624	78.84690272
ZINC000190113119	C/C=C(\CC)C(=O)N1CCSCC[C@@H]1C	3.60402005	0.37331867	-8.61193185
ZINC000190198454	CCC(=O)CCN(C)Cc1ccoc1C	2.49868734	0.28715532	53.85673315
ZINC000190275017	CCC(=O)CCN1CC[C@@]2(CCOC2)C1	3.67522155	0.42664554	26.04303909
ZINC000190307257	CNS(=O)(=O)CCN[C@@H]1CC[C@@H](C)C1	3.20521002	0.46958457	28.11397761
ZINC000190399335	CO[C@@H](C)[C@H](C)NC(=O)CSc1ccccc1	2.84292253	0.36027092	81.7686289
ZINC000190484155	CSC1(C(=O)N(C)C[C@H]2CCCO2)CC1	3.39576715	0.34855857	34.13329662
ZINC000190578817	CC(C)=CCNC(=O)N(C)CCN(C)C	2.5738562	0.42862476	28.39082208
ZINC000190848777	C[C@@H]1CN(CCCS(N)(=O)=O)C[C@H]1CO	3.42445255	0.34613395	19.02421796
ZINC000190963473	C[C@H](CNC(=O)CCC1CCC1)C(=O)O	2.48644311	0.29696641	55.4077907
ZINC000190992230	CCOC[C@H](NC(=O)c1occc1C)C(C)C	2.92167768	0.31142063	61.28631145
ZINC000191017460	COC(=O)[C@H](N[C@@H](C)CC(C)C)[C@@H](C)O	3.30527003	0.38208957	31.82228616
ZINC000191105659	C=CCN(CCOC)CC(=O)NC(N)=O	2.4901435	0.35704987	48.75438126
ZINC000191170886	CC(=O)NCCC[S@](=O)c1ccccc1	2.64949443	0.29850949	65.95520079
ZINC000191211269	CO[C@@H](C)CNCc1cc(Cl)ccc1Br	2.65028685	0.39972217	54.15464908
ZINC000191445841	Cc1cc(NC(=O)NC[C@H]2CC[C@@H](O)C2)no1	3.06673351	0.34403839	73.84831194
ZINC000191781883	C[C@@H]1CN([C@H]2C=CCCC2)C[C@H](CO)O1	4.00973819	0.39049994	-17.17141955
ZINC000191814435	C[C@H](NC(=O)[C@@H]1CCCCO1)C(=O)N(C)C	2.92447665	0.37017211	51.11637429
ZINC000191845401	CC(C)=CCNC(=O)c1scc(C)c1I	2.98415004	0.26092202	28.157332
ZINC000191940330	Cc1ncsc1CN(C)Cc1cocn1	3.08985834	0.3872033	42.10405928
ZINC000191988637	CCc1nnc(NC(=O)[C@H](C)[C@@H](C)N)s1	3.31151293	0.44268358	45.2364913
ZINC000192010220	CN(C)C[C@@H]1CN(Cc2ncccn2)CCO1	2.89863464	0.4226263	50.97280239
ZINC000192052918	C=CCNC(=O)c1cc(Br)c(F)cc1F	2.2679785	0.48493126	51.94127321
ZINC000192069424	C[C@@H](N)[C@H](C)C(=O)NC(C)(C)CCS(C)(=O)=O	3.62099711	0.2024868	33.5554714
ZINC000192127692	C[C@@H]1COCC[C@@H]1NCCc1cccs1	3.18423877	0.47512124	35.22150116
ZINC000192129588	CCCNC(=O)CN[C@H]1CCOC[C@@H]1C	3.12565815	0.48371262	23.77080283
ZINC000192130579	C[C@H]1COCC[C@@H]1NCCOCC(F)F	3.59762409	0.49565726	2.64923211
ZINC000192169255	C[C@@H]1CCN(Cc2nccn2C)CCS1	3.05144299	0.52119016	37.51742519
ZINC000192522658	CC[C@H](C)CN(C)C(=O)CSCC(C)=O	2.99482081	0.28315027	54.11046571
ZINC000193090137	C[C@@H](O)CSCCCNc1ncccn1	2.97124478	0.22823889	70.81914625
ZINC000193123977	CC#CCNC(=O)c1ccncc1C(F)(F)F	2.68154083	0.33154006	54.87371818
ZINC000193247911	CCCCOC[C@@H](O)CN1CCCC[C@@H]1CO	2.97304986	0.48588139	56.15157518
ZINC000193255450	O=C(NCCc1ccsc1)[C@H]1C[C@H]2C=C[C@H]1C2	4.13894585	0.38841388	74.716578
ZINC000193365244	CSC1(CNCC[C@H](C)c2ccccc2)CC1	3.04066581	0.25415822	54.91830024
ZINC000193633442	COC[C@H](C)N(C)C(=O)C1CCOCC1	2.8496951	0.2924196	54.67549952
ZINC000193685379	CCC1(O)CN(C(=O)Nc2nncs2)C1	2.80160742	0.29600898	43.30005895
ZINC000193964923	CCCCN(C)C(=O)[C@@H]1CCOC[C@@H]1C	3.29211152	0.54595332	26.3238997
ZINC000194014464	CC[C@@H](C)[C@H](C)NS(=O)(=O)N(CC)CC	3.21274959	0.3682576	42.80724785
ZINC000194277285	CCOCC(=O)N[C@@H]1C(=O)NCC[C@H]1C	3.35443272	0.27962133	-1.13313492
ZINC000194458220	CC[C@@H](C)[C@H](C)NC(=O)N[C@@H](C)C1CC1	3.21238896	0.36256482	57.5022981
ZINC000194570574	COc1ccc(=O)n(C[C@H]2CCCO2)n1	2.78598968	0.36164754	50.56264222
ZINC000194595210	CCCCS(=O)(=O)Nc1ncc(CC)s1	2.46654738	0.5127472	66.62270451
ZINC000194879291	CC(C)/C=C/C(=O)N[C@H]1C[C@H](O)C1(C)C	3.81168208	0.26601393	-6.79841356
ZINC000202665856	CC(C)(C)OC(=O)N1C[C@@H]2CCC(=O)[C@@H]21	3.3478937	0.36518148	2.07679644
ZINC000215936309	CC(/C=N\O)=C1/C(=O)Nc2ncccc21	3.26546828	0.27040848	-16.1022769
ZINC000216194538	COC(=O)[C@H](C)CN1CCC[C@@H](CO)C1	2.93717043	0.39618298	47.5932089
ZINC000217418936	CC[C@H](CSC)NC(=O)NCCC(=O)O	2.87882927	0.50735751	60.14355181
ZINC000217507001	CCNc1cc(NCCN)nc(C)n1	2.46821905	0.28123867	21.43497641
ZINC000217740952	C[C@@H](NC(=O)CC(=N)N)c1ccccc1	2.46076677	0.38384346	54.26455382
ZINC000218293532	Cc1cc(=O)[nH]c(=O)n1-c1ccccn1	2.26581554	0.44382011	37.70920429
ZINC000218294404	C#CCOc1cc(Cl)c(C=O)cc1OC	2.41959203	0.29810409	44.62856061
ZINC000218685948	CN(Cc1nc2ccccc2s1)C(=O)C(F)F	2.40309211	0.46869517	92.98202982
ZINC000218818541	C[C@@H](O)[C@@H](C)SCc1cc(F)ccc1Cl	3.20367563	0.32243922	62.52059286
ZINC000220324869	CC(C)n1cc(CN(C)CC(C)(C)CN)cn1	2.76432504	0.30256978	51.81942834
ZINC000220903982	COC1CC(NCCn2ccnc2C)C1	2.59581554	0.30275437	31.11737975
ZINC000221223430	C[C@@H]1C[C@H](C(=O)NCC(F)(F)CO)CO1	3.86410601	0.28019175	10.81601041
ZINC000221564427	CCOCC(=O)N[C@@H]1CC[C@@H](C)[C@@H](C)C1	3.12746009	0.41278136	40.36640767
ZINC000222089961	CC[C@H](C)[C@H](C)NC[C@@H](O)[C@@H]1CCOC1	3.79154224	0.45019887	15.34526426
ZINC000223146705	CCC1(CN[C@H]2CCO[C@H](C)C2)CCC1	3.47174606	0.47396076	15.07856341
ZINC000223582501	C[C@@H]1CN(c2ccnc(Cl)c2)C[C@H](C)O1	3.07504716	0.53226372	33.55109947
ZINC000223638581	CC1(CNC(=O)c2cccc(I)c2)CC1	2.19000591	0.4420564	86.25024689
ZINC000223915174	CO[C@H](C)CN[C@@H](C)c1ccc(F)cn1	3.19804548	0.29412691	53.54415328
ZINC000224055599	CCCC[C@H](CC)CNc1nnnn1C	3.03296037	0.38874816	61.17098859
ZINC000224295788	CCCC[C@@H](CC)CNC[C@@H]1CCSC1	3.48148276	0.43894374	13.13941164
ZINC000224547107	CC[C@H](CCO)CN[C@@H]1CCC[C@@H]1CC	3.45517113	0.42755672	22.01304699
ZINC000224809999	CCC[C@](C)(O)CNC[C@@H]1CCCOC1	3.37333947	0.42300983	26.30307061
ZINC000225007695	CCC[C@@]1(C#N)COc2ccccc2O1	3.34677501	0.19653282	5.85836226
ZINC000225342585	CCNC(=O)CCc1c(Cl)cccc1Cl	1.80487683	0.41620903	77.2610441
ZINC000225452410	C[C@H](O)CN[C@H]1CCCc2nn(C)cc21	3.63351859	0.35009152	10.26997814
ZINC000225733643	COC[C@H](CCO)NC(=O)c1ccsc1	2.81820982	0.51352666	69.51525329
ZINC000226008591	Cc1ncc(C(=O)N2CCC(N)CC2)s1	2.39010455	0.37458871	35.35391803
ZINC000226054383	C[C@@H](C1CCOCC1)N1C(=O)CNC1=O	3.34800322	0.28105526	-1.48727807
ZINC000226228918	CC1(C)C[C@@H]1CNC(=O)c1cc(Cl)ccc1I	2.84798811	0.2835813	60.23918155
ZINC000226280268	NC[C@@H]1CCCN1C(=O)c1csc(Br)c1	2.91641531	0.34432854	45.117686
ZINC000226334530	CCCOCC(=O)N1CC[C@H](C)[C@H]1CO	3.30400232	0.3773988	28.50999061
ZINC000226351380	CC(C)(C)[C@H](N)C(=O)NC[C@H]1CC1(C)C	3.43985527	0.25854444	11.66602694
ZINC000226381532	CNC(=O)[C@@H](C)CN(C)C(=O)[C@@]1(C)CCNC1	3.60060063	0.25694679	24.26706089
ZINC000226397750	CCC1(CN[C@@H](C)c2cc(Br)cs2)CC1	3.32373675	0.25210498	44.53444146
ZINC000226438442	C([C@H]1CCCNC1)N1C[C@@H]2CCC[C@@H]2C1	3.38605003	0.64418791	-12.18740848
ZINC000226448853	CN(CCC(C)(C)C)[C@H]1CCCNCC1	2.89549548	0.46604443	0.22932222
ZINC000226512794	CC(C)[C@@H](C#N)NC(=O)[C@@H]1CCO[C@@H]1C	3.97916234	0.38008456	25.33737317
ZINC000226523682	CC[C@@](C)(CCO)NC(=O)CC1CCC1	3.10149619	0.37990287	45.02024542
ZINC000226575580	COC(=O)[C@@H]1C[C@H](O)CN1C[C@@H](C)O	3.4363728	0.40399935	22.36908642
ZINC000226656810	CO[C@@H]1CCCC[C@@H]1N[C@@H]1CCCC(C)(C)C1	3.38066503	0.50690387	28.43255817
ZINC000226754741	CC(C)(O)CCN1CCCS(=O)(=O)CC1	2.63185889	0.46615293	49.93410534
ZINC000226802851	CC[C@@H](C)C(=O)NC1(CO)CCOCC1	3.12029285	0.46898274	38.00199303
ZINC000226837080	CC(C)CCSc1ccc(C#N)cc1F	2.27647008	0.52141088	64.02285856
ZINC000227004412	CC(C)[C@H]1CCCN(CC[C@H](C)O)CC1	2.84310776	0.54768339	35.71076934
ZINC000227371333	C[C@H](CCO)CN[C@@H]1CC[C@@H](C)C[C@@H]1C	3.57154712	0.37778706	17.52566139
ZINC000227701422	COC[C@@H](CNc1nc(C)c(C)s1)OC	3.0958966	0.38435243	40.51993475
ZINC000227734469	CC(C)[C@H](N)CCN(C)S(=O)(=O)N(C)C	3.17070563	0.35967203	22.50761255
ZINC000227786844	CCc1nsc(NC[C@@H]2CNCCO2)n1	3.37316591	0.35107495	10.72200586
ZINC000227861531	C[C@H](Cn1ccnc1)NC(=O)[C@@H]1CC[C@@H](N)C1	3.38012849	0.42066027	26.40651299
ZINC000227862476	CCCOCC(=O)N[C@H](C)[C@@H]1CCOC1	3.14212519	0.35459403	63.25615406
ZINC000227979386	C[C@H]1OCC[C@]1(O)CNCc1ccco1	3.68349815	0.43836446	6.81054886
ZINC000228029434	CC(C)(N)CN1CCC[C@H]2CCC[C@H]21	3.2208899	0.41565571	0.51779204
ZINC000228067835	C#CCN(C)S(=O)(=O)c1c(Cl)cnn1C	3.28000294	0.29027242	33.72676349
ZINC000228090433	CSC1(CNCc2ncccc2C)CC1	2.88159356	0.25070213	50.55681172
ZINC000228183006	Cc1ccc(C(=O)N[C@@H](C)C[C@@H](C)O)c(O)c1	2.80352678	0.41189923	70.15547861
ZINC000228322891	Cc1cc(Br)cnc1N1CC[C@@H](C(C)C)C1	2.83980994	0.29682265	45.21161366
ZINC000228557810	C[C@H](NC[C@H]1CCSC1)c1nccn1C	3.63100834	0.42611288	25.56570715
ZINC000228577027	CC(C)C[C@H](CN)NC(=O)c1ccc(F)cn1	2.72028537	0.33135143	41.48501523
ZINC000228715826	C[C@@H]1C[C@H]1CNC[C@@H](O)COCC1CC1	3.42964395	0.46975176	33.29369605
ZINC000228727816	C[C@@H](CO)[C@H](C)NCCCC(C)(C)C#N	3.57099332	0.32022152	31.7025842
ZINC000228737153	CC1(C)C[C@@H]1CNC(=O)N[C@@H]1CCOC1	3.39799745	0.56879399	35.69937268
ZINC000228737869	CC(=O)CCC(=O)N[C@H](C)[C@@H](C)CO	3.07378309	0.38981834	42.05112941
ZINC000228874849	CC(C)=CCNC[C@H]1CC(C)=C[C@H](C)C1	3.92673816	0.21266507	-30.98948345
ZINC000228898858	C/C=C/C=C\C(=O)N[C@@H]1C[C@@H](O)C1(C)C	3.9413987	0.3482116	-15.08719771
ZINC000228953338	Fc1cc(C(F)(F)F)cc2scc(Cl)c21	2.66507581	0.34334945	23.63619002
ZINC000228966858	Cc1ccnc(Nc2ccccc2Cl)c1	1.74789877	0.4141428	74.64840386
ZINC000229571111	CSCCCCCNc1ncccc1F	2.22229698	0.41681181	74.20442982
ZINC000229595560	C[C@@H]1NCCC[C@@H]1Nc1ccccc1[N+](=O)[O-]	3.12874697	0.42651128	21.75827121
ZINC000229869601	C=CCCOCCNc1cc(C)ccn1	2.34397569	0.39922502	68.86821103
ZINC000229871040	C=CCCOCCNc1nc(CC)cs1	2.5709367	0.45727958	59.44350998
ZINC000229885144	C[C@H](NCc1ccc(Cl)o1)c1cn[nH]c1	3.31264907	0.35232381	47.71371755
ZINC000229958029	C[C@@H](NC(=O)C(C)(C)C#N)c1cn[nH]c1	3.50741004	0.33910425	37.62243229
ZINC000229966811	CC[C@@H](O)CNC1CCC(OC)CC1	2.7979091	0.46072628	18.61320979
ZINC000229967008	C/C=C/C=C/C(=O)N[C@H](C)c1cn[nH]c1	3.4991274	0.37685124	17.79491875
ZINC000230002246	C[C@H]1CN(CCC(C)(C)O)C[C@@H](CO)O1	3.41945755	0.44555153	29.51152085
ZINC000230053250	COCCCS(=O)(=O)NCC1(N)CCC1	2.67652658	0.33600402	40.3262631
ZINC000230076218	Cc1nc(N(C)C[C@H](C)C#N)ccc1Br	3.20135119	0.2830626	55.70295351
ZINC000230148352	C[C@@H](CO)CCCNc1cncc(Cl)n1	3.00669223	0.2641703	52.33952284
ZINC000230154845	Cc1ccsc1CN[C@@]1(C)CCO[C@@H]1C	3.91284167	0.27958765	9.12554948
ZINC000230206187	O=C(Nc1ccc(Cl)cc1I)[C@@H]1CCC(=O)N1	2.76085934	0.41046154	59.87943318
ZINC000230240540	O=C(NC[C@@H](O)C(F)F)c1ccc(Br)s1	3.07926273	0.35165058	60.66609736
ZINC000230341217	CC(C)[C@@H](C)CNS(=O)(=O)c1ccc(C#N)s1	3.08687735	0.35854583	58.65082343
ZINC000230409970	C[C@@H]1CC[C@H](CNCc2nccn2C)C1	3.11410244	0.41905145	26.84751231
ZINC000230595580	COC1CC(Nc2ccc(C)cn2)C1	2.33001313	0.34759465	42.1920572
ZINC000230665261	Cc1csc(CNC[C@H]2CCC[C@H]2C)n1	3.15291353	0.42865482	40.95447345
ZINC000230675124	CCc1ccc(CNC(C)(C)C2CC2)s1	2.71779428	0.2647059	47.86722061
ZINC000230695703	O=C(NCC(F)(F)C(F)F)[C@@H]1CSCN1	3.76799119	0.2779264	11.78875863
ZINC000230711124	CCC[C@](C)(O)CNc1cccc(Cl)n1	2.98286133	0.27226195	59.11236757
ZINC000230905229	CCC[C@](C)(O)CNc1ccnc(C)n1	3.07071349	0.30768138	55.36513729
ZINC000231192770	CCCC[C@H](S[C@@H](C)C(C)C)C(=O)OC	3.47908681	0.27335622	40.75674385
ZINC000231193670	CC(C)[C@H](C)SCc1ccccc1C#N	2.90100017	0.3959529	65.65048833
ZINC000231328396	N[C@@H](CNC(=O)C(F)(F)C(F)F)C1CC1	3.42341271	0.23783851	14.1279064
ZINC000231379550	CC1(CNCc2sccc2Br)CC1	2.76705129	0.35916685	37.02879186
ZINC000231599814	COC[C@H](O)CCNS(=O)(=O)CC(C)C	3.02127406	0.33610129	57.11768229
ZINC000231622430	COC[C@H](O)CCNC(=O)NC1CCC1	2.63218891	0.48364358	76.48463721
ZINC000231659323	O=C(Nc1ccc(Cl)nc1)[C@@H]1CCCS1	2.88698288	0.3180947	70.18906253
ZINC000231660816	Cc1cnc(CNc2nccnc2C)o1	2.7205943	0.20625862	51.60202988
ZINC000231662251	CCC[C@H]1C[C@@H]1Nc1cc(C)nc(C)n1	3.36704277	0.28719936	46.28662741
ZINC000231677444	CCC[C@H]1C[C@@H]1NC(=O)NC1CCCC1	3.0274706	0.55620833	66.26322754
ZINC000231681451	CO[C@@H]1CC[C@@H](NCc2ccn(C)c2)C1	3.25835038	0.31855642	42.82527527
ZINC000231686707	CC(=O)CCC(=O)NCCOCC(F)F	2.38858196	0.49402255	57.32199421
ZINC000231847995	CCN(C)C(=O)[C@@H](C)NCc1cnnn1C	3.41227588	0.27026166	51.08971787
ZINC000231937098	COC(=O)CSc1nc(C)cc(C#N)n1	2.56276464	0.30327572	55.47016366
ZINC000232030656	C[C@@H]1CC[C@@H](CN2CCC[C@@H](CO)C2)O1	3.41267271	0.58281148	23.46762557
ZINC000232147005	Cc1ccc(OC[C@H](O)CC2CCCC2)cc1	2.29981957	0.33224358	70.17984387
ZINC000232232242	CC(C)OCC(=O)N[C@@H]1CCCNCC1	2.69876037	0.38112045	2.64026391
ZINC000232555809	CC(C)CC(=O)N[C@H]1CCN[C@H](C)C1	3.19239504	0.38970069	5.58780782
ZINC000232669187	CC(C)OCCCCNC(=O)C(C)(C)O	2.3141343	0.41691007	53.83811309
ZINC000232781965	CC1(C)CCC[C@@H](NC[C@@H]2CCCN2)C1	3.36101478	0.4081641	-19.4672013
ZINC000232882115	CC1(C)C[C@@H]1CNC(=O)NCCC(=O)O	2.84557347	0.39139633	17.36937372
ZINC000233008330	CCCC[C@H](CC)CN1C[C@H](O)[C@@H](O)C1	3.41814151	0.40231401	23.88922945
ZINC000233088495	CCC1(CN[C@@H]2CCCNCC2)CCC1	2.99024943	0.44479548	-16.27165668
ZINC000233222863	CCCOCC(=O)N1CCC[C@@](C)(C(=O)O)C1	2.82261447	0.32441568	35.36393674
ZINC000233225401	CCCOCC(=O)NC[C@@H]1CC[C@H](C)C1	2.88005376	0.48059957	51.85814486
ZINC000233261580	CCCS(=O)(=O)N[C@@H]1CCN[C@@H](C)C1	3.44769261	0.32951881	2.83306731
ZINC000233293009	C#C[C@@H](CCC)NC(=O)c1cn[nH]c1C	3.32032925	0.23529797	46.34626568
ZINC000233440499	CCC[C@H]1C[C@H]1Nc1ncccc1OC	3.18235754	0.25682665	42.71620314
ZINC000233977612	CC[C@H](C)CC(=O)N[C@@](C)(CC)CCO	3.47270338	0.29842061	39.1772623
ZINC000233992034	CC[C@H](C)N(C)CCCCC(C)(C)C#N	3.0391285	0.32924006	40.16072144
ZINC000234198846	CCn1ccnc(NCCCCO)c1=O	2.30442982	0.3784218	78.31701926
ZINC000234368476	CNC[C@H](C)C(=O)NC1Cc2ccccc2C1	2.72420331	0.30886413	30.68200403
ZINC000234873207	COc1ccc(NC(=O)C(F)F)c(C)c1	1.87783196	0.53642761	70.33604186
ZINC000235339856	C[C@@H]1CN(S(=O)(=O)N2CCCC2)C[C@@H]1N	3.26793478	0.39566715	21.21224171
ZINC000235461693	Cc1ccccc1C[C@@H](C)N[C@H](C)CN	2.85418469	0.27700537	39.62492665
ZINC000235521125	C[C@H](NCCOCCO)c1ccnn1C	3.06259443	0.30807834	46.41557543
ZINC000235541488	C[C@H](O)C[C@H](C)Nc1ncc(Br)cc1Cl	3.25259063	0.32290837	50.3511693
ZINC000235561113	C[C@H](O)CCOc1ccc(CCO)cc1	2.27795597	0.46047398	66.54424203
ZINC000235584290	C[C@H]1CCCN(C(=O)N(C)C)[C@@H]1C(=O)O	3.26418385	0.34161772	3.10435907
ZINC000236581919	O[C@H]1CC[C@H](CNc2ncncc2Cl)C1	3.19665128	0.31277477	40.42968562
ZINC000236741211	CC(C)CCNc1ccc2scnc2c1	2.26795387	0.28729403	64.05066843
ZINC000236790677	CCCC1(CNC(=O)CCCN)CCC1	2.42890948	0.3805688	34.16685653
ZINC000237059085	CNCCNC(=O)[C@@H](C)OCCC(C)C	2.68792888	0.34219171	55.37418347
ZINC000237258142	CNCC(=O)N[C@@H](CN)C1CCCCC1	2.87000432	0.3767121	10.36316348
ZINC000237452763	Cc1csc(N2CCN(C(=O)[C@@H](C)N)CC2)n1	2.68969306	0.45183884	50.68712694
ZINC000237497710	CSCCCC(=O)N[C@](C)(CN)C(C)C	3.29192021	0.3499043	36.00722396
ZINC000237907177	NCCCC(=O)N1C[C@@H]2CCCC[C@H]2C1	2.91826953	0.48242765	17.94668442
ZINC000238064529	NC[C@@H](NC(=O)COCC1CC1)C1CC1	2.95122793	0.48189303	42.93724769
ZINC000238707800	OCCNc1ccnc2ccc(Br)cc21	2.06918428	0.43418106	75.74072717
ZINC000238833359	COC(=O)[C@H]1c2ccccc2CNC1=O	2.80847465	0.26409971	-8.46943483
ZINC000244707994	Cc1cc(C)c(CNC(=O)CSC(C)C)cn1	2.36441274	0.21607059	68.53973731
ZINC000245453805	CCN(C)S(=O)(=O)N(C)[C@H](C)CCSC	3.39315157	0.3778102	51.44605679
ZINC000245862177	CC[C@@H](C)CN1CCNC(=O)[C@H]1C(C)C	3.37650678	0.36053149	15.70995659
ZINC000245904898	CC[C@@H](C)CS(=O)(=O)N1CC[C@@H](CO)C1	3.25740216	0.37285459	46.5858296
ZINC000246535416	C[C@H](N[C@H]1CC[C@H](C)CC1)c1nccs1	2.83616428	0.35616277	59.50452837
ZINC000246711781	CC[C@H]1CN(CCCCOC)C[C@@H](C)O1	3.05707683	0.50719333	50.51294391
ZINC000247029924	CC[C@@H](NCCN(C)[C@@H](C)CC)C(C)C	3.16630929	0.29312287	18.93081471
ZINC000247368971	CO[C@H](C)C(=O)N[C@H]1[C@H]2[C@@H]1[C@H]1CC[C@H]2C1	4.86485434	0.29438011	-1.18800697
ZINC000247827194	O=C([C@H]1Cc2ccccc2S1)N1CCC1	2.67942259	0.34849689	60.11366833
ZINC000248033658	COCCN1CC[C@]2(O)CCCC[C@H]2C1	3.13879046	0.42833603	24.54696311
ZINC000248332311	O=C(N[C@H]1CCCOC1)[C@H]1[C@@H]2CCC[C@@H]21	3.58528145	0.56917666	21.78130551
ZINC000248333600	CC(C)C[C@H]1CCN(C(=O)[C@H]2[C@@H]3CCC[C@@H]32)C1	3.61194716	0.42134987	45.9975493
ZINC000248343251	COC[C@H](C)N1CCN2CCCC[C@H]2C1	2.95706774	0.49027938	33.6258342
ZINC000248438122	C[C@@H](C#N)N1CCC[C@@H](n2cncn2)C1	3.5926545	0.35451032	23.44316525
ZINC000248534645	CC[C@H](C)[C@@H](C)C(=O)N(C)CC[C@H](C)O	3.48512428	0.37745921	33.60654135
ZINC000248558494	C[C@@H]1CC[C@@H](NC(=O)NC2CC2)C[C@H]1C	3.10254714	0.68457479	36.99971848
ZINC000248656796	CO[C@@H](C)CS(=O)(=O)N(C)[C@@H](C)CC#N	3.87354635	0.34984337	31.89031511
ZINC000248692652	C[C@H]1C[C@H]1NC(=O)N1CCSC[C@@H](C)C1	3.6460053	0.69734939	23.13068484
ZINC000248832313	C#CCN1C[C@@H]2CCC[C@@H]2[C@H]1C(=O)OC	3.8791997	0.33966162	-6.49664337
ZINC000249342784	CC[C@@](C)(O)CN1CCS(=O)(=O)[C@@H](C)C1	4.08103947	0.33989556	10.20549227
ZINC000249461476	C[C@@H]1CC[C@H](N[C@@H]2CCC[C@H]2CCO)C1	3.59912665	0.52405897	12.38759809
ZINC000249584030	CC(C)CCN1C[C@@H]2C[C@H]3C[C@H]2[C@H]1[C@H]3O	4.80176318	0.30803406	-25.1339019
ZINC000249946944	CCCN/C(N)=N/[C@@H]1C[C@@H]2OCCC[C@@H]12	4.0374627	0.35481971	-4.624177
ZINC000250183301	c1csc(CCN[C@H]2C[C@H]3CC[C@H]2C3)n1	4.17532254	0.48874447	26.47257125
ZINC000250557519	CC(C)CN[C@@H]1CCC[C@@H]1[C@H]1CCCN1	3.56267486	0.41572963	-17.42028582
ZINC000250942609	Cc1nc([C@H](C)N[C@@H]2CCC[C@H]2C)cs1	3.41000959	0.40073009	36.53520697
ZINC000251059561	C[C@@H](CN(C)C)NC[C@H]1C[C@H]2CC[C@H]1C2	4.35179904	0.47975426	5.8922465
ZINC000251338525	N[C@H](CNC(=O)[C@H]1[C@@H]2CCC[C@@H]21)C1CC1	3.71685422	0.29143231	12.5841492
ZINC000251382442	CCC[C@H](C)N1CCN2CCC[C@H]2C1	2.9388204	0.56241744	29.38308374
ZINC000252168619	C[C@@H]1C[C@@H]1C(=O)NC1C[C@H]2CC[C@@H](C1)N2	4.56652692	0.47524195	-11.26753776
ZINC000252428424	O=C1[C@@H]2[C@H]3[C@@H]4[C@H]2C(F)(F)[C@@H]2[C@H]1[C@H]3C[C@@H]42	5.91874047	0.15895954	-46.54310572
ZINC000252480825	Cc1noc(C[S@](=O)c2ccoc2C)n1	3.62256256	0.31533614	40.69803844
ZINC000252517034	COC(=O)[C@@H]1CN(C)C[C@H]1c1ccco1	3.25837683	0.44782277	17.48253193
ZINC000252670784	COc1ccc(N=c2ssnc2Cl)cc1	2.81559502	0.32697269	50.30994481
ZINC000252710955	C[C@H](NC[C@@H](O)CN(C)C)[C@H]1CCOC1	3.63528298	0.40875244	20.71969652
ZINC000252711877	CC[C@H](NC[C@@H]1C[C@H]1C)c1ccc(Cl)s1	3.48386684	0.2670688	39.03241426
ZINC000252732245	C[C@H]1CC[C@H](N[C@@H]2C[C@H]3CC[C@H]2C3)CC1	3.99870226	0.86968482	15.92845901
ZINC000252743261	Cc1cnc([C@@H](C)N[C@@H]2C[C@@H](C)O[C@@H](C)C2)s1	3.90554976	0.32404427	47.54921146
ZINC000252762561	C[C@H](C[C@H](C)O)NC(=O)[C@H]1CCCOC1	3.30658541	0.42663804	42.83939296
ZINC000252816463	CC(C)=CCC[C@H](C)N[C@@H](C)C[S@](C)=O	4.07746115	0.24946986	11.77585861
ZINC000252865963	CC[C@H](C)C(=O)N[C@H](C)[C@H](C)C(=O)O	3.28784805	0.40566983	17.00137239
ZINC000253427225	C=CC[C@H](CC)NC(=O)N[C@H](C)CSC	3.57113524	0.61779635	46.51970588
ZINC000254588956	CC(=O)C(C#N)=NNc1ccc(F)cc1	2.36886445	0.23456459	51.2616579
ZINC000255830760	C/C=C\C[S@](=O)CC(=O)NCC(F)(F)F	3.65406459	0.26870524	38.36839133
ZINC000257337730	CN1CCCC[C@H]1c1ncc(C(N)=O)s1	3.12313509	0.29641695	24.35109405
ZINC000257658241	Cc1ccnc(N[C@H]2CC[C@H](CN)C2)c1	3.00220942	0.25557381	29.3022391
ZINC000257725184	Cc1[nH]nc(C(=O)NC[C@@H]2CCCNC2)c1C	3.04403792	0.36558648	14.17025286
ZINC000258890931	Cc1cccc(CN(C)C(=O)[C@@H](C)O)c1	2.42581081	0.41684238	68.84778967
ZINC000258928136	CC(C)(N)CNCc1ccc(F)c(Cl)c1	2.23158389	0.32276344	54.71556043
ZINC000259503358	C[C@@H]1[C@@H](CO)CCN1Cc1cccnc1	3.09294037	0.4875883	29.15539221
ZINC000259716881	CC1CCN(c2ccncc2C#N)CC1	2.30321004	0.48998334	36.26917112
ZINC000261527695	C[C@H](N)[C@@H]1CCN(C[C@H]2CCSC2)C1	3.80149288	0.3704886	-3.88071466
ZINC000261529541	C[C@@H]1NCCC[C@H]1NC(=O)[C@H]1CC1(C)C	3.78989926	0.37474496	-9.60333932
ZINC000261530319	CN(CCC(=O)O)S(=O)(=O)[C@H]1CCOC1	3.20437311	0.31968412	14.32745525
ZINC000261531768	Nc1ncc(CN2C[C@@H](F)C[C@@H]2CO)s1	3.80444936	0.32077044	12.42813237
ZINC000261533862	NC1(CNc2cnccn2)CCCCC1	2.62765375	0.32178916	26.68376242
ZINC000261535675	COc1ccccc1CN[C@@H](C)[C@H](C)N	2.75092615	0.41637665	48.06222521
ZINC000261536227	C[C@@H]1CN(Cc2csc(Cl)c2Cl)CCN1	3.33901971	0.36388194	-1.54003134
ZINC000261536784	C[C@@H]1CN(Cc2cn(C)nn2)CC[C@H]1N	3.42369002	0.38190396	7.83006898
ZINC000261536947	NC[C@H]1CN(c2cncc(Br)c2)CCO1	2.97238789	0.31138549	25.69422898
ZINC000261537150	CC(C)[C@H](C)C(=O)N1CC[C@@](C)(CN)C1	3.5432371	0.42149522	6.13291384
ZINC000261537502	CCC1(C(=O)N2C[C@H](CN)C[C@H]2C)CC1	3.71004332	0.34847024	-4.51239464
ZINC000261537973	N[C@H](CC1CCCCC1)C(=O)NC1CC1	2.52554168	0.42997047	35.55417725
ZINC000261539465	CC[C@@H](OC)C(=O)N1CCO[C@H](CN)C1	3.27948112	0.31455001	16.21711042
ZINC000261544572	C[C@H]1NCCN(Cc2ncc(Cl)s2)[C@@H]1C	3.89109332	0.23287416	-2.23461573
ZINC000261545485	CC(C)N1C[C@@H](NC(=O)[C@@H](C)N)CC1=O	3.16784657	0.33518721	18.4733632
ZINC000261545704	Cc1csc(CN2CCN[C@H](C)[C@@H]2C)n1	3.57981859	0.34382838	15.34851586
ZINC000261548909	CN[C@@H](C)CNS(=O)(=O)c1ccc(Br)o1	3.28676465	0.28441873	40.10204231
ZINC000261551330	CN[C@H]1CCN(CCC2CCNCC2)C1	2.84051067	0.53776562	-0.64123477
ZINC000261553486	C=CCOCC(=O)N1CCC[C@H]1CNC	2.97636256	0.41879263	22.98554517
ZINC000261554507	Cc1ccc(S(=O)(=O)N(C)C2CNC2)o1	2.68909196	0.23979104	24.89648445
ZINC000261557227	CCn1nccc1NC(=O)[C@H]1CSCN1	3.31334782	0.26494772	32.4501844
ZINC000261558185	CN[C@@H](C)Cc1noc(/C=C/C2CC2)n1	3.56913949	0.23602114	13.11999114
ZINC000261558502	CCN(C(=O)[C@H]1CNCCO1)C1CCC1	3.03678124	0.38617581	8.89148984
ZINC000261568605	COC[C@H](N)C(=O)N1CCC2(CCC2)C1	3.48837866	0.37594891	31.08259533
ZINC000261571280	C[C@@H](N)C(=O)N[C@@H]1CCCC[C@@H]1C(N)=O	3.18636618	0.37003643	28.04223512
ZINC000261594300	Cc1cc(C(=O)N2CC[C@@H](N)C2)c(Br)s1	3.07604257	0.33429718	4.52196182
ZINC000261775064	CC(C)N1CCCN(C[C@]2(C)CCNC2)CC1	3.08428408	0.40811121	4.13826225
ZINC000261900375	Oc1ccc(CNC2=NCCCN2)cc1	2.35444396	0.240687	19.60879026
ZINC000262122204	C[C@@H]1CCCC[C@@H]1CN1CC[C@]2(CCNC2)C1	4.07102595	0.54755676	-6.00976777
ZINC000262184713	C#CC/N=C(/N)NCCc1cccs1	2.88591943	0.43541892	55.11714436
ZINC000262288267	C=C(C)CN/C(N)=N/CCC1(F)CCC1	3.37570889	0.27123796	-5.20343363
ZINC000262347457	CN/C(N)=N/[C@@H]1[C@H]2CCCO[C@H]2C1(C)C	4.44685333	0.3722734	-6.73300012
ZINC000262386474	CCC[C@H]1C[C@H]1/N=C(\N)N1CCSCC1	4.01183232	0.2877803	7.25557954
ZINC000262675894	Cc1cc(C)cc(N/C(N)=N\[C@H]2CC[C@H]2C)c1	3.2524623	0.20646777	30.46561346
ZINC000262930683	O=C(O)[C@@H](CF)NC(=O)C[C@H]1C=CCC1	3.47583309	0.30537211	13.74736967
ZINC000262938692	O=C(O)[C@@H](CF)NC(=O)c1ccc(Br)s1	2.91117388	0.3715915	41.69923664
ZINC000263046109	Cc1csc([C@H]2CCCN(CCN)C2)n1	2.863248	0.47352085	28.20700504
ZINC000263070645	CCC(CC)(CN[C@H]1CCSC1)C(=O)O	3.55878028	0.34412336	8.78374292
ZINC000263071196	Cn1cc(N2CCN(CCN)CC2)cn1	2.3063528	0.50492399	22.91922186
ZINC000263340460	CCO[C@H](C)C(=O)N[C@H]1C[C@@H](C(=O)O)C1	2.70873796	0.31905352	29.0557188
ZINC000263428291	C[C@H](F)CCNc1cccc(C(=O)O)n1	2.8464058	0.22250652	26.56922667
ZINC000263622957	CCOC(=O)c1cc(C#N)cc(O)c1Br	2.47603081	0.35495242	32.94231131
ZINC000263623867	N#Cc1cc(Br)cc(C(=O)O)c1C(F)F	2.790513	0.24733057	10.93257705
ZINC000263812807	CC[C@@H](Sc1ccc(C#N)cn1)C(N)=O	3.00930411	0.3409861	56.05662997
ZINC000263961037	C=CCCC(=O)N1CCO[C@H]2CCC[C@H]21	3.28664806	0.53747502	34.44635743
ZINC000264157886	C=CCN/C(=N/C)NCc1ccccn1	2.62374528	0.53712523	46.8520297
ZINC000264398526	CC[C@@H](C)C(=O)N(C)[C@@H](C)c1sc(C)nc1C	3.32710231	0.41407839	66.53268547
ZINC000264560759	CCC(CC)SCCn1nc(C)cc1C	2.81952636	0.42804367	45.11904249
ZINC000264574045	CCc1noc(-c2ccc(C)c(C)c2)n1	1.97894631	0.75851029	69.97974076
ZINC000264581175	CCCc1noc(-c2cccc[n+]2[O-])n1	2.87862722	0.44684601	57.80085338
ZINC000264634463	CCc1noc(-c2cc(C)cc(C)c2)n1	2.09563312	0.79369309	58.55356709
ZINC000264724415	c1cc(CN2Cc3ccccc3C2)on1	2.32530543	0.30746128	28.85722114
ZINC000264884062	CC(=O)N[C@H](c1ccccc1C)C1CC1	2.45810561	0.42412379	70.22704399
ZINC000264889182	CCc1cc(C(=O)NCC2CCSCC2)[nH]n1	2.87166941	0.25472568	73.56338344
ZINC000264903230	Cc1nn(C)cc1C(=O)N[C@@H]1CC1(C)C	2.94746341	0.41446408	30.91098225
ZINC000264923075	Cc1nn(C)cc1C(=O)NC[C@H]1C[C@H]1C	3.08598678	0.36090249	44.66265533
ZINC000264924437	C#CCCNC(=O)c1ccc(OC)nc1	2.20296059	0.419903	93.4722652
ZINC000264964622	C#CCCNC(=O)Nc1nnc(CC)s1	2.56203751	0.48558711	85.81593399
ZINC000265029373	CCCC[C@@H](NC(N)=O)c1nc(C)no1	2.95355814	0.30245645	51.31238466
ZINC000265086688	C#CCCNC(=O)N[C@@H](C)C(=O)NCC	2.81233311	0.37265284	70.03891406
ZINC000265311650	C=CC[C@H](C)NC(=O)Cc1ccc(C)s1	2.93270448	0.38940171	60.9385811
ZINC000265449055	Cc1ccnc(N2C[C@H](C)OC[C@H]2C)n1	3.27676255	0.30043169	21.86847084
ZINC000265479465	C=C(Cl)CNC(=O)CCn1ccnc1	2.60092911	0.45197473	49.31433414
ZINC000265793956	C/N=C(\NC)NC[C@@](C)(O)c1cccs1	3.61023732	0.33248623	55.64845793
ZINC000265820807	CCOC[C@@H](O)CN(C)Cc1ccon1	3.16024278	0.4515813	57.46155089
ZINC000265884047	C[C@H](O)C[C@H](C)CNc1ncccc1I	3.35717155	0.33526998	64.61017891
ZINC000266053808	CCc1ocnc1C(=O)NCC[C@H](C)O	3.09208047	0.26064578	62.65121682
ZINC000266111471	CN(c1ncnc2sccc21)C1CCC1	2.50513527	0.32437098	60.19306864
ZINC000266279036	C[C@@H]1CSCCN1c1ccnc2ccsc21	3.2624905	0.42454471	21.36497554
ZINC000266456168	C=C(Cl)CNC(=O)N1C[C@H]2[C@H](C1)C2(C)C	3.88237601	0.30948227	19.08620936
ZINC000266515672	O=C(NCc1ccoc1)N[C@@H]1CCSC1	3.1701278	0.4929031	68.86943171
ZINC000266886409	C[C@H]1CN(C(=O)c2cscn2)C(C)(C)C1	3.53744032	0.36816593	12.13115727
ZINC000266993622	O=C1CCCC[C@H]1Sc1ccc(Cl)nn1	3.13542796	0.23363728	51.84828091
ZINC000267333049	Cc1ccccc1NC(=O)C1(C)CCC1	1.8444971	0.34759682	62.36458652
ZINC000267533701	C/C=C(\C)C(=O)N(C)Cc1cnn(C)c1	2.74163466	0.38480169	52.60501444
ZINC000267598416	O=C(N[C@H]1CCCSC1)c1occc1Br	3.31795569	0.27917109	55.45138369
ZINC000267614025	O=C(c1occc1Br)N1CCC[C@@H](O)C1	2.95328234	0.29679652	61.4808245
ZINC000267618333	CC1(CNC(=O)c2cc(Cl)c[nH]2)CCC1	2.6150592	0.4417147	60.86865679
ZINC000267664109	CCC[C@@H]1C[C@@H]1NC(=O)Cn1cccn1	3.22842337	0.35099903	64.96172433
ZINC000267669483	C/N=C(/NCc1ccn(C)c1)NC(C)C	2.84873499	0.32174193	50.93891245
ZINC000268129670	C#CCCN/C(=N/C)NC1CCOCC1	3.03264475	0.3423856	33.36451423
ZINC000268310716	C=CCN1CCN(c2nc(N)ns2)CC1	2.67862435	0.55581885	43.26567162
ZINC000268598365	CC[C@@H](C)[C@H](O)CNC(=O)c1cncs1	3.39387737	0.29531026	46.83257031
ZINC000268662262	COC[C@@H](O)CNc1nnc(C(F)F)s1	3.21036039	0.33969324	51.94924423
ZINC000268923816	CC(C)CN1CC(=O)N[C@H]1c1cncs1	3.78123949	0.23244847	-6.75640023
ZINC000269067743	O=C(NCCO)c1csc(NC2CC2)n1	2.24650675	0.31647881	88.1563296
ZINC000269266074	CCCn1c(CO)nnc1SCC(F)F	2.75446295	0.39063418	53.16134522
ZINC000269403614	OCC(CO)Nc1nc(C(F)(F)F)cs1	2.74628696	0.37551745	42.85409622
ZINC000269539680	C[C@@H](CO)CNC(=O)c1ccc(C=O)[nH]1	3.22959304	0.26752849	46.49496124
ZINC000269560007	O=C(C=C1CCC1)NCC(=O)NCCO	2.4505061	0.33827115	51.08075453
ZINC000269755534	c1cnc(NCC2(C3CC3)CCC2)cn1	2.75125548	0.40600121	33.21602366
ZINC000269810043	CS[C@@H](C)CNC(=O)CN1C(=O)CN(C)C1=O	3.18098196	0.27904887	49.13370194
ZINC000269928908	Cc1c(C(=O)NC2(C)CCC2)nnn1C	2.79079196	0.34457847	30.22833646
ZINC000270004300	C=C(Cl)CNC(=O)NCCC1=CCCC1	2.73198257	0.38023385	48.81124987
ZINC000270525443	CC(=O)NCC(=O)NCC(=O)C(C)(C)C	2.16996996	0.39624978	60.73915311
ZINC000270569556	CC[C@H]1CN(C(=O)c2ccsc2)C[C@H]1O	3.19753947	0.37067777	40.21702463
ZINC000270625721	CC[C@@H]1CN(C(=O)c2cccc(F)c2)C[C@@H]1O	2.79592809	0.3766537	52.55663622
ZINC000270844622	Cc1nonc1C(=O)N1CCSC[C@@H]1C(N)=O	3.27606294	0.4247531	33.08725509
ZINC000271007047	CCCN(C)C(=O)c1ncccc1CC	2.24393162	0.39392421	58.44218921
ZINC000271042978	CCCCN(Cc1scnc1C)C1CC1	2.4807507	0.40474369	59.86074464
ZINC000271165392	CC(=O)N1CCN(Cc2cccn2C)[C@@H](C)C1	2.85698995	0.39439285	50.38543039
ZINC000271266933	C[C@@H]1C[C@H](CNCc2cscn2)CCO1	3.47577269	0.52276638	33.98586199
ZINC000271497437	CC[C@H]1CC[C@@H](C)N1Cc1cncn1C	3.5387153	0.33738542	17.01516172
ZINC000271524604	CCN(CC(=O)OC)Cc1ncc(C)s1	2.54385282	0.33868963	66.49763413
ZINC000271823521	C[C@@H](N[C@H]1CCO[C@H](C)C1)c1cn[nH]c1	3.89438363	0.39664032	15.8602494
ZINC000271941839	C[C@H]1C[C@H]1CNC(=O)c1c[nH]c(C#N)c1	3.6131194	0.2208416	29.07337756
ZINC000272043301	c1c[nH]c(COCCN2CCCCC2)n1	2.33781004	0.42503231	36.89978037
ZINC000272242727	CC[C@H]1NC(=O)N(Cc2cccs2)C1=O	2.80218124	0.45889221	38.31116409
ZINC000272455354	O=[S@@](Cc1ccc(Br)s1)[C@@H]1CCCOC1	3.88513035	0.32263593	44.25109345
ZINC000272489477	Fc1ccccc1CS[C@H]1CCCOC1	2.76301311	0.30754666	51.73471741
ZINC000272570504	CC[C@@H](C)[C@@H](C)C(=O)NCc1ncc[nH]1	3.24699669	0.27028093	44.77095324
ZINC000272664661	C[C@@H]1CCC[C@@H](CO)N1Cc1ccno1	3.58123625	0.20387217	15.31318779
ZINC000272876766	C#CCN1Cc2ccccc2OC[C@@H]1C	3.01131168	0.3723356	18.37183772
ZINC000273354907	CO[C@H](C)CCNC(=O)Nc1ccon1	3.04350322	0.30846921	51.58432149
ZINC000273373046	C=CC[C@@H](CO)Nc1ncncc1Br	3.39050318	0.38673348	30.88105359
ZINC000273492138	Cc1nnc(N[C@H](C)c2nnc(C)s2)s1	3.20659443	0.4129196	43.38881212
ZINC000273699070	CC(C)=Cc1nc(CCC(F)(F)F)no1	3.10021543	0.35161941	35.78263875
ZINC000273801731	C=C(C)CNc1nc([C@H]2CCOC2)cs1	3.40420435	0.31239365	23.19453829
ZINC000273911486	CCN(C)C(=O)CSCc1cnc(C)s1	2.63851999	0.30268349	70.8274516
ZINC000273966615	CN(C(=O)Nc1ccncc1F)C1CC1	2.2414258	0.36438259	69.49597938
ZINC000273986470	C#CCN(C(=O)c1cccnc1)C1CC1	2.38331664	0.39226204	68.56812306
ZINC000274056545	C#CCN(C(=O)[C@H]1CCCOC1)C1CC1	3.17249333	0.4142007	45.23027907
ZINC000274128218	C=C(C)CNC1(c2nc(C)cs2)CCC1	3.0511016	0.31329127	31.41799629
ZINC000274151446	CCc1nc([C@H](C)NC(=O)C(=O)O)n[nH]1	3.17797196	0.35183971	31.42629048
ZINC000274511456	CNC(=O)C1CN(Cc2ccc(Br)s2)C1	2.36335976	0.31009664	67.43079308
ZINC000274689999	C#C[C@@H](C)NC(=O)c1c(C)nn(C)c1Cl	3.3073782	0.31488426	40.86463398
ZINC000275181500	C[C@@H](CCCO)NC(=O)c1ccncn1	2.70401531	0.30538308	72.58959809
ZINC000275192223	CCCCCC(=O)NCc1nnc(N)o1	2.32303971	0.35568531	73.46289735
ZINC000275675015	C[C@@H](C#N)CN(C)C(=O)C1=CCCCC1	3.2475255	0.30609558	37.11057327
ZINC000275756548	CC(C)[C@@H](C#N)NC(=O)c1nc(Br)cs1	3.55949927	0.22876949	37.25905619
ZINC000276091114	C=CCCN(C)Cc1cc(F)ccc1O	2.32161192	0.46103063	41.93767593
ZINC000276146781	CC1(O)CN(c2ncc(C#N)cc2Cl)C1	2.70461696	0.40602582	18.19683719
ZINC000276336673	C=CCCN(C)[C@@H](C)c1nc2ccccc2o1	3.02952254	0.37990744	49.02222054
ZINC000276431734	CN(C[C@H](O)CO)C(=O)c1csc(Cl)c1	3.21039965	0.21156817	47.68322213
ZINC000276508667	O=C(Nc1cnns1)[C@H](C1CC1)N1CCCC1	3.43036369	0.2858879	39.775706
ZINC000276586071	CC[C@@H](CO)Nc1ncc(C(F)(F)F)s1	3.34473157	0.29619815	38.18967884
ZINC000276649558	COC(=O)C(=O)[C@@H](C)Sc1nc(C)co1	3.50261234	0.16682828	23.90470817
ZINC000276704800	CCN(Cc1ccc(Br)o1)CC(F)(F)F	2.53676696	0.28551488	63.31683354
ZINC000276816595	CCc1cccc(CN2C[C@@H](C)[C@H](CO)C2)c1	2.8774739	0.36129549	46.69922833
ZINC000276825562	C[C@@H](O)CCNc1ncc(C(F)(F)F)s1	3.29479542	0.24469845	39.23220635
ZINC000276954168	Cc1cnc(C)c(N2CC[C@H](C)[S@](=O)CC2)n1	3.83893824	0.27899671	13.10343831
ZINC000277084341	C[C@H](CNc1ccnc2ccncc21)N(C)C	2.85253408	0.32245118	51.83682196
ZINC000277129571	O=C(Nc1cc(F)cc(F)c1Br)C1CC1	2.22888043	0.40918521	42.37316976
ZINC000277129786	C[C@H](NC(=O)C(C)(Cl)Cl)c1ncnn1C	3.56075927	0.35124591	42.5533543
ZINC000277150127	Cc1cccc2c1CN(CCCF)CC2	2.30179645	0.37043447	22.24045527
ZINC000277166649	C[C@H](NCc1ccc(F)cc1)C(F)(F)F	2.47992504	0.35267007	46.20316554
ZINC000277535588	CC/C=C(\C)C(=O)N1CCN[C@@H](C)[C@@H]1C	3.83402178	0.20928244	-8.59307512
ZINC000277607493	Cn1nccc1CC(=O)N1C[C@H]2CC[C@H]1C2	4.07881436	0.31442973	35.0647735
ZINC000277657333	C[C@H]1COCC[C@@H]1NC(=O)NCc1ccsc1	3.18303102	0.48282061	70.66011785
ZINC000277730677	C[C@H]1COCC[C@@H]1NCc1ccncc1	3.04528947	0.4817485	30.03658546
ZINC000277861570	C[C@@H](c1noc(-c2ccn[nH]2)n1)C1CC1	3.46651204	0.32967808	23.84723628
ZINC000277892073	Cc1ncsc1CCSc1ncco1	3.02692149	0.40966752	52.39689126
ZINC000277933333	CC#CCOc1cccc2oc(C)nc21	2.65432918	0.33626978	41.49371525
ZINC000278086240	CCc1nc(-c2cnc(C)nc2N)no1	2.56301334	0.46269884	33.37970663
ZINC000278182304	C=CCN[C@H](c1cnn(C)c1)C(F)(F)F	3.44683311	0.4180574	37.52928471
ZINC000278206774	CCC[C@@]1(CO)CCCN1C(=O)c1cscn1	3.62543504	0.28313992	30.02408953
ZINC000278524542	CC[C@@H](C)[C@H](C)NCc1c(Br)cnn1C	3.33800409	0.3631642	30.70080678
ZINC000278635558	C=C[C@](C)(O)CC(=O)Nc1ccc(OC)cc1	2.59458337	0.41498449	63.9433968
ZINC000278786324	C[C@H]1OCC[C@@H]1NCc1c(Br)cnn1C	3.6874131	0.41503567	24.93534159
ZINC000278838242	O=S1(=O)CC[C@H](CSc2ccccn2)C1	3.0188047	0.44765297	57.45527894
ZINC000278952989	O=C(NCCCO)c1nc(Cl)cs1	2.61175129	0.30763573	44.40451742
ZINC000279010493	C[C@H](NC1CC1)c1ccc(C#N)cc1Cl	2.61022756	0.48975992	55.33707886
ZINC000279125795	CCn1ccnc1C(=O)NCC(=O)OC	2.36662543	0.29212358	56.82719934
ZINC000279167392	C[C@H]1CCC[C@H]1NCc1cccc(Cl)n1	2.96755861	0.3735068	41.31690127
ZINC000279184579	COC(=O)[C@H](NC(=O)C(F)F)C1CC1	2.97970289	0.30611722	23.97070841
ZINC000279207458	O=C(NC[C@H]1CCSC1)c1cnc[nH]1	3.39616565	0.40166079	32.26224892
ZINC000279219116	CO[C@]1(C)CCCN(Cc2cscn2)C1	3.34755104	0.45748971	26.19871877
ZINC000279444233	C[C@@H](NCCC(C)(C)O)c1cc(Br)cs1	3.23442965	0.30565822	48.17813346
ZINC000279506206	C#CCCS(=O)(=O)NCc1ccncc1	2.57736718	0.33360575	68.50803703
ZINC000279626480	Cc1cc(N2C[C@H](O)C(C)(C)C2)ccn1	3.17858178	0.34188297	0.5715794
ZINC000279985705	CSCCN(C#N)c1cccc(Cl)c1	2.87463206	0.33575249	48.37580023
ZINC000280146741	C=CCCCNC(=O)NCc1cccs1	2.20540146	0.59389198	88.87547692
ZINC000280462325	CCCCC(=O)Nc1ccn(C(C)C)n1	2.18820591	0.41092118	79.45065301
ZINC000280560323	Cc1cc[nH]c1C(=O)N(C)CCCCO	2.62112449	0.47867661	46.75247579
ZINC000280563193	CO[C@]1(C)CCCN(c2cnccn2)C1	3.19735891	0.44924624	14.18736435
ZINC000280709037	Cc1nnc(CN2CCC(C)=C(Br)C2)s1	3.08047707	0.30063683	21.81493007
ZINC000280746030	CC(=O)c1ccc(C#N)c(NCCF)c1	2.3339046	0.33176648	37.80322779
ZINC000280763449	CC1=C(Br)CN(C(=O)[C@H]2CCCCS2)CC1	3.64022078	0.25290007	-0.25940342
ZINC000280927576	CO[C@@H](C(=O)Nc1ccccn1)C1CC1	2.75730322	0.29441783	42.77869679
ZINC000281046260	C=CC[C@@H](CC)NC(=O)[C@@H](C)CC(=C)C	3.55492823	0.54931393	20.488294
ZINC000281078481	Cc1cc[nH]c1C(=O)N1C[C@@H](O)C(C)(C)C1	3.48462364	0.36602856	10.15951141
ZINC000281086733	C[C@@H](Sc1ccncc1)C(=O)C1CC1	2.82987596	0.25800124	46.87112815
ZINC000281087402	Cc1ccc(N[C@@H](C)c2cn[nH]c2)cn1	3.03217429	0.43568259	49.59012444
ZINC000281142595	C=CC[C@@H](CC)NC(=O)c1ccoc1C(C)C	3.26326831	0.36040589	38.26588091
ZINC000281232025	CN(CC(N)=O)Cc1ccc(I)c(Cl)c1	2.30692773	0.31277164	61.48351409
ZINC000281511643	Cn1cc(OC(=O)c2cnnn2C)cn1	3.05934191	0.38348633	36.93859031
ZINC000281556077	CC1CCN(C(=O)c2cnnn2C)CC1	2.51846828	0.53247844	46.24437815
ZINC000281657608	C[C@@H](C(=O)N(C)CCCO)c1cccs1	2.94280204	0.55280922	72.00514141
ZINC000281664587	CO[C@@H](C(=O)N1CC=C(C)CC1)C1CC1	3.35669735	0.26230735	2.23660408
ZINC000281750848	CCN(CC#N)C(=O)/C=C/c1cncs1	3.14779246	0.3365086	45.28741536
ZINC000281796279	O=C(NCC(F)F)C1(c2ccc(I)cc2)CC1	2.5548726	0.35169735	69.02842033
ZINC000281913472	CN(CCCO)C(=O)c1ccnc(F)c1	2.25275601	0.3569022	68.92639666
ZINC000281952532	Cc1cnc(NC(=O)c2c(C)c(C)sc2Br)[nH]1	2.91009869	0.29019912	36.77176339
ZINC000281987779	C=CCN1CC[C@@H](N(CC)C2CC2)C1=O	3.42205795	0.36399817	13.47483402
ZINC000282097923	CC[C@@H](C)NC(=O)Nc1cncc(F)c1	2.52726208	0.38506249	76.29420479
ZINC000282306934	CC(C)(C)[C@H](O)CNc1cccc(Cl)n1	2.90717581	0.24996207	63.53224463
ZINC000282595467	Cc1nnc(SCCc2ccnn2C)s1	2.75091094	0.39789979	61.58825762
ZINC000282605965	Cc1nn(C)cc1CN[C@@H]1CSC1(C)C	3.62162156	0.36150234	15.19816755
ZINC000282686272	COc1nnc(NC(=O)NCC(F)F)s1	2.79507608	0.32425085	45.38761042
ZINC000282719272	CCCc1nccn1CCSC(C)(C)C	2.65734062	0.24710947	64.08397941
ZINC000283025056	C[C@@H](CO)NC(=O)CCCc1nccs1	2.75321201	0.42548746	82.15158443
ZINC000283026100	Cc1nscc1C(=O)NN1CCCC1	2.83072174	0.21462412	43.75590351
ZINC000283190137	CCO[C@@H](C)C(=O)Nc1cccc2nonc21	2.71780235	0.26608449	89.17017128
ZINC000284265960	CC(C)[C@@H](Cn1cccn1)NC[C@@H](C)O	3.36161245	0.30961511	34.99375272
ZINC000284304198	CC[C@H](NCc1n[nH]c(=O)s1)c1nc(C)cs1	3.58218311	0.41932324	53.55450367
ZINC000284970457	COC(=O)[C@@H]1CC[C@H]1C(=O)NC1(C#N)CCC1	3.35688029	0.41574106	24.99720172
ZINC000285210919	CN(C(C)(C)C#N)S(=O)(=O)c1ccsc1	3.10830708	0.34980455	43.78407277
ZINC000285464947	CC(C)[C@H](C)N[C@H](C)c1ccc(=O)[nH]n1	3.42711447	0.27662405	33.40651444
ZINC000285625138	CC[C@](C)(C#N)c1nc([C@H](C)OC)no1	4.15126486	0.34171648	34.64882524
ZINC000286010988	Cc1cnc(CN2CCSCC[C@H]2C)s1	3.40042725	0.481131	24.94756043
ZINC000286045542	CCCNC(=O)CNCc1csc(C)c1	2.28259576	0.33331268	64.4930621
ZINC000286250349	CCNC(=O)c1cccc2c1OC(=O)C2	2.34960455	0.21126011	16.98301594
ZINC000286273273	CC(C)=CC(=O)NC[C@@H]1CCOC[C@@H]1C	3.46813328	0.46915073	15.35474645
ZINC000286309113	CNS(=O)(=O)NCc1cn2ccsc2n1	2.90591004	0.38335535	67.43554662
ZINC000286375124	CCc1nc(C)cc(N(C)CCOC)n1	2.47779991	0.39081202	59.37761309
ZINC000286539413	COCCCCNc1ccnc2c1cnn2C	2.30625183	0.37292944	71.38583805
ZINC000286585978	Cc1nc(Cl)cc(N(C)CCC(N)=O)n1	2.54342004	0.22954304	58.08002005
ZINC000286588079	CC(C)(C)CC(=O)CSc1ccncc1	2.43332336	0.26124832	58.2655485
ZINC000286631816	CO[C@H](C)CN(C)C(=O)c1cc(C)nc(Cl)c1	2.96269273	0.23225466	44.08787379
ZINC000286712177	CC1(C)CC[C@@H]1NS(=O)(=O)c1ccoc1	3.4861285	0.25484292	32.49684064
ZINC000286722495	CCSCCSc1nc(Cl)c(C#N)s1	3.32704982	0.24290239	39.500979
ZINC000286779060	Cc1cc(Br)c(C(=O)NCCF)cc1Cl	2.25244312	0.29852533	37.66575369
ZINC000287232965	CN(C(=O)c1cc[nH]c1)[C@@H]1COC[C@H]1O	3.81148123	0.25492343	23.62416308
ZINC000287456052	CC[C@H](SC)C(=O)OCc1csc(C)c1	3.19379904	0.20182726	48.00513394
ZINC000287775519	CC(C)[C@](C)(NC(=O)[C@H]1CC=CCC1)C(N)=O	3.58064063	0.29870524	39.63164018
ZINC000288092906	Cc1ccccc1CC(=O)N[C@H](C)CF	2.48760467	0.3468759	63.02914286
ZINC000288227584	C[C@@H](NC(N)=O)C(=O)N(C)CC(F)(F)Br	3.41677424	0.25076971	35.88675711
ZINC000288432602	Brc1ccc(CNC[C@H]2CCCSC2)s1	3.20773269	0.47723942	48.29668586
ZINC000288717804	CC(F)(F)C(=O)NCc1cccc(F)c1	2.05958004	0.43934106	70.16349309
ZINC000288882677	Cc1cnc(CN2CCCc3occc3C2)o1	2.8595512	0.24889227	32.74380053
ZINC000289363860	CC(C)(CO)[C@H](NCCO)c1cccs1	3.21930298	0.33872271	52.56998485
ZINC000289473621	CC(C)OCCSCCc1cccnc1	2.32080754	0.4628785	69.59833202
ZINC000289479890	CN(C)c1ccc(OCC[C@H]2CCCO2)cc1	2.37504092	0.46625793	74.43873623
ZINC000289575390	COc1cncc(Cn2ccnc2C)c1	2.21205405	0.37170419	59.58606816
ZINC000289649530	Cc1ncc(CN[C@]2(C)CCOC2=O)s1	3.6599274	0.23172017	13.72191377
ZINC000289662729	C#C[C@H](C)N[C@H](C)[C@H](C)c1ccccc1	3.56007472	0.38244931	41.74674379
ZINC000289688518	C=C[C@H](CO)N[C@@H](C)c1cc(C)c(C)o1	3.83005486	0.12671498	10.42893108
ZINC000289723375	FCCC1(c2nc(-c3ccncn3)no2)CC1	3.1118917	0.24306505	12.13236619
ZINC000289791391	C=C[C@@H](CO)N[C@H](C)c1ccc(I)cc1	3.38980457	0.35867669	38.94886839
ZINC000289838099	CCCCN1CC[C@H](n2cc(Cl)cn2)C1	2.85277966	0.40450793	35.83581106
ZINC000290140870	C[C@]1(O)CCCN(Cc2cscc2Br)C1	3.49384278	0.27225761	24.0045834
ZINC000290207579	COC(=O)[C@@H](CF)NCc1cccn1C	3.10498778	0.2020191	40.5593263
ZINC000290212603	C=C[C@@H](C)c1noc(-c2coc(C)c2)n1	3.75671861	0.42547884	1.4858091
ZINC000290288508	C#C[C@@H](NCc1cncn1C)C(C)(C)C	3.76383734	0.17543347	38.38333866
ZINC000290449505	C=C[C@H](CO)NC(=O)[C@H](C)SCCCC	3.52551563	0.26336236	41.53463315
ZINC000290466342	O[C@@H]1CCN(Cc2ccnc(Cl)c2Cl)C1	2.87035048	0.44656629	27.51948407
ZINC000290537868	CC[C@H](OC)C(=O)NCCc1cn[nH]c1	3.01120872	0.32085993	58.18817205
ZINC000290586106	C[C@@H]1CN(c2cncc(Br)c2)C[C@@H](C)S1(=O)=O	3.89375889	0.31829054	20.19138109
ZINC000290600615	C=C[C@@H](CO)NC(=O)[C@](C)(CC)CCC	3.85645131	0.2310721	9.58851608
ZINC000290613108	C#C[C@H](NC(=O)NCCOC)C(C)(C)C	3.34524211	0.29756542	58.44564961
ZINC000291053567	C[C@H](C(=O)NCCO)c1cccc(Br)c1	2.42441893	0.3446725	83.13730883
ZINC000291070699	C#CCN(C)C(=O)N[C@H]1C[C@H]2CC[C@H]1C2	4.45182693	0.51017337	24.11654881
ZINC000291114226	CCN(Cc1ccn(C)n1)CC(C)(C)C	2.5955612	0.38542727	51.94443393
ZINC000291127062	Cc1nnc(CCNC(=O)c2cnc(S)[nH]2)s1	3.11153677	0.35748024	53.04322563
ZINC000291269000	C/C=C(\CC)C(=O)N(CC)C[C@@H](C)OC	3.55194388	0.31570996	2.41715928
ZINC000291365759	C[C@]1(NC(=O)c2ccco2)CCOC1=O	3.29390102	0.38042142	10.25260622
ZINC000291667906	C#C[C@@H](NC(=O)[C@H](O)C(C)C)C(C)(C)C	3.85431556	0.23166312	29.9730328
ZINC000291754124	CCC(C)(CC)NC(=O)c1ncc(C)o1	2.98047043	0.26608862	35.07957126
ZINC000291767981	Cc1nc(CNC[C@H](C)CN(C)C)cs1	2.90661293	0.42671544	49.97280621
ZINC000292138177	COc1cccc(CN(C)C2(CO)CCC2)c1	2.32803418	0.3496422	67.13137443
ZINC000292322908	CC[C@H](O)CN[C@@H](C)[C@H]1OCCc2sccc21	3.93854388	0.26312614	14.4248264
ZINC000292342660	CC(C)(C(N)=O)c1ccc2c(c1)OCO2	2.26633875	0.47736853	61.44737078
ZINC000292452408	C[C@H]1OCC[C@H]1NCc1cnc(Cl)s1	3.69965271	0.369258	42.43728304
ZINC000292601511	C[C@@H]1C[C@@H](C)CCN1Cc1cc(Br)no1	3.53388233	0.34592828	22.27739294
ZINC000292706328	CSCN1C(=O)c2cccnc2S1(=O)=O	3.28061342	0.35226011	2.11811469
ZINC000292734833	N#Cc1cc(N2CCC[C@H]2CF)ccn1	3.21566803	0.33677125	11.89732865
ZINC000292824755	CC[C@H]1CCN1Cc1ccc(COC)o1	2.85975748	0.38966592	44.71961204
ZINC000292973371	C#CCNC(=O)CCN1CCS[C@H](C)C1	3.28287026	0.33379083	38.59089385
ZINC000293196904	C=CCCCS(=O)(=O)NCCCCC#N	2.66796164	0.74003616	56.30591735
ZINC000293201381	C[C@H](c1ccccn1)N1CCC[C@H](O)CC1	2.85711469	0.35470845	46.93446226
ZINC000293217497	C=CCC(C)(C)CNC(=O)N[C@H]1C[C@@H]1C	3.53747852	0.42236695	33.63694571
ZINC000293291661	CC1(NCc2cccc(O)c2Cl)CCC1	2.47665845	0.1821672	20.18349915
ZINC000293299079	Cc1sccc1CNCC1(CO)COC1	3.01258147	0.21979133	22.46293996
ZINC000293513284	CN(CCF)Cc1cccc(Cl)c1F	2.37867451	0.26716461	44.36417787
ZINC000293533852	CCC[C@](C)(O)CNC(=O)c1cc(C=O)c[nH]1	3.41294223	0.29609831	55.57560769
ZINC000293776069	C[C@H](C#N)N(C)C(=O)c1cnn(C)c1I	3.69341607	0.24821952	32.96999588
ZINC000293862623	CC(C)C1(N[C@@H](C)c2cscn2)CC1	3.914812	0.36765163	7.9410168
ZINC000293936136	CCCN(CC)C(=O)c1cc(C=O)c[nH]1	2.75607383	0.28548068	41.27985937
ZINC000294033979	O=C(CSc1ccccc1)N1CCC[C@@H]1CF	2.61970529	0.39276733	67.45512593
ZINC000294209911	CC#CCCCC(=O)N1CCC[C@H]1CF	3.28087245	0.41964729	25.54036105
ZINC000294216682	Cn1ncc(Cl)c1CN1CCC[C@H]1CF	3.27710432	0.42369736	19.4817256
ZINC000294238351	CC(F)(F)CCNc1cc(Cl)nc(N)n1	2.80921081	0.24673215	53.79328654
ZINC000294245175	C=CCCCCN[C@@H]1CCn2ccnc21	3.43927185	0.39615299	5.85047029
ZINC000294461684	C/C=C(\CC)C(=O)N1CC2(C1)CCOC2	3.78686696	0.38823704	-9.95271636
ZINC000294553717	Cc1cnccc1CN1CCCC[C@H]1C	2.55936356	0.47034266	49.28609017
ZINC000294587679	CC#CC(=O)N[C@H]1C[C@H](c2ccccc2Cl)C1	2.59838475	0.27824539	27.89528547
ZINC000294625853	C[C@@H]1C[C@@H](NCCc2ccsc2)[C@@H](C)O1	3.62239686	0.40023596	25.67100544
ZINC000294656869	CC[C@@H]1CN(Cc2cccn2CC)C[C@@H]1O	3.32913175	0.22702669	30.41355037
ZINC000294711337	CCc1[nH]ccc1C(=O)N1CCC[C@@H](O)CC1	2.95081869	0.41851808	47.00728081
ZINC000294796309	O[C@H]1C[C@@H](NCc2ccc(Cl)cc2F)C1	2.11486182	0.39706955	39.22987478
ZINC000294827899	Cc1cnccc1CN1CC[C@H](C)[C@H]1C	3.13237354	0.41404001	33.85796868
ZINC000294874522	CC/C=C/CNc1nnc(C(F)(F)F)s1	2.91727008	0.33660826	22.86434051
ZINC000294889927	CC[C@@H](N[C@H](C)c1ccco1)C(C)(C)O	3.45799139	0.39182644	47.71798837
ZINC000294965937	C[C@H](CCn1cccn1)N[C@H]1C[C@@H](O)C1	3.08043949	0.29539845	38.28941956
ZINC000295009673	CCCCCNC(=O)c1c(Br)cnn1C	2.20520967	0.40495152	66.51945312
ZINC000295057169	C[C@@H](NCc1cc(F)ncc1F)C1CC1	3.03927934	0.27764432	18.62859445
ZINC000295195744	C1=CO[C@@H](CNCC2=CCCCC2)CC1	3.46907619	0.24203886	-1.25102529
ZINC000295200898	O=C(Nc1ncccc1O)[C@@H]1CC1(F)F	3.00311927	0.29233723	29.81673769
ZINC000295301235	CC/C(C)=C/C(=O)NCCCC(F)(F)F	2.64162779	0.24122274	30.10388467
ZINC000295358865	COC(=O)CN(C)Cc1c(F)ccc(O)c1F	2.41137427	0.32354444	42.77601412
ZINC000295416214	C=CC(C)(C)C(=O)N[C@H](CF)C(=O)OC	3.56435562	0.27367397	10.34892811
ZINC000295460068	Cc1cc[nH]c1C(=O)NCCC(C)(F)F	2.8561285	0.26181055	36.35320311
ZINC000295497134	CC/C=C/CNC(=O)c1cccnc1S	2.862654	0.27499103	4.42195812
ZINC000295517351	COCC1(O)CN(C(=O)c2ccsc2)C1	2.72891173	0.37311219	40.36612521
ZINC000295573811	Cc1[nH]nc(C(=O)N[C@H](C)C2CC2)c1[N+](=O)[O-]	3.07879427	0.30027083	68.57073577
ZINC000295657189	O[C@H]1CCC[C@H]1NCc1ccc(I)cc1	2.82415754	0.41975672	48.82234312
ZINC000295720758	CCn1cccc1CN[C@@H]1CCC[C@H]1O	3.15888026	0.29943334	34.38566945
ZINC000295806355	Cc1ccccc1CCN(C)CCOCCO	2.04157524	0.39098299	71.10253868
ZINC000295839079	CC1(C)OCC[C@H]1NC(=O)CCc1cccs1	3.19703504	0.36190098	60.52307472
ZINC000295854587	C[C@H]1CN(c2ccncc2Br)CC(=O)N1	3.26715487	0.28412087	-12.81772181
ZINC000295971017	c1c(-c2nc(C3CC3)no2)nn2c1CCC2	2.83468235	0.40097085	26.72909827
ZINC000295972272	CCc1noc(NCc2csc(C)c2)n1	2.80225441	0.36718235	46.62428816
ZINC000296107591	COc1ccsc1[C@H](C)N[C@H]1C[C@@H](O)C1	3.18998291	0.25171765	28.73114792
ZINC000296114199	Cc1ccncc1[C@@H](C)N[C@H]1C[C@@H](O)C1	2.9550981	0.28958015	35.18735825
ZINC000296340983	C=CCNC(=O)NC[C@@H](OC)[C@H](C)CC	3.38887486	0.3783651	30.72289215
ZINC000296549594	C[C@H](CC(C)(C)O)N[C@H](C)c1cscn1	3.77470139	0.34694393	31.84512761
ZINC000296559673	CC(=O)c1cccc(CN(C)CCO)c1	1.83772937	0.43415522	75.69335502
ZINC000296801728	C#C[C@@H](NC(=O)Nc1ccon1)C(C)C	3.51916339	0.31226856	37.70140343
ZINC000296892267	C#C[C@H](C)NC(=O)N1CCC[C@H](O)[C@H]1C	3.99882734	0.29633846	10.89828963
ZINC000297043536	C[C@H]1CN(C(=O)Nc2ncn(C)n2)CC[C@@H]1C	3.41594708	0.40645196	46.07061496
ZINC000297151279	C=CCCc1noc([C@@H]2C[C@@H]2C(C)C)n1	3.78623178	0.43824217	7.47584117
ZINC000297222626	CC[C@H](O)CN[C@@H](C)c1csc(C)c1	3.39203107	0.35935901	35.88586539
ZINC000297328269	CC(C)(CO)NC(=O)Cc1sccc1Br	2.64104927	0.21557478	67.21373139
ZINC000297449426	C=C(C)CNC(=O)Nc1nc(C)n(C)n1	2.77645427	0.26343245	45.34569663
ZINC000297472045	C=CCC(C)(C)c1nc(CCCF)no1	3.24629522	0.32917763	20.01093474
ZINC000297476451	O=C(NCCc1cccc(Br)c1)[C@@H]1CCOC1	2.42450843	0.40819012	103.718807
ZINC000297725498	CO[C@H](C)C(=O)Oc1ccc(Cl)c(Br)c1	2.70804042	0.35418469	67.03616929
ZINC000297834226	C=CC(C)(C)c1nc([C@@H]2CCCS2)no1	4.11285157	0.31644968	0.41884262
ZINC000297908721	CC1(C)[C@@H]2CN(CCc3cn[nH]c3)C[C@@H]21	3.72286631	0.22829065	18.93613646
ZINC000298237289	O=C(NN1CCCC1)c1cccc(F)n1	2.41440754	0.21793122	48.88475962
ZINC000298343253	CCCNC(=O)CCCSc1nncs1	2.39860038	0.36049991	92.32459741
ZINC000298560523	O=C(N[C@H]1C[C@@H](O)C1)[C@@H]1SCCc2sccc21	3.55221196	0.3352024	69.15398994
ZINC000299069750	Cn1cc(NC(=O)N[C@H]2CC2(C)C)cn1	2.90855696	0.4744164	52.69302344
ZINC000299191920	CS[C@@H](C)C(=O)NCc1ccc(CO)c(F)c1	2.63235025	0.3130242	85.15545033
ZINC000299367635	CCCN(CC)S(=O)(=O)c1cccnc1	2.03061642	0.60431929	71.83059774
ZINC000299619168	CCN(CC#N)C[C@H](O)Cn1cccn1	3.20403289	0.35639357	57.15539735
ZINC000299914220	C[C@@H]1CN(C[C@H]2CCOC2)C[C@@H](CO)O1	3.57681726	0.73286082	26.8678761
ZINC000299993801	CO[C@H](CN)CC(=O)N[C@H]1CCC[C@H]1C	3.40117829	0.39208215	18.10722649
ZINC000300048546	Cc1nc(CN2C[C@@H](C)[C@H](N)C2)oc1C	3.42541958	0.34161901	22.72106744
ZINC000300213147	CC(C)[C@@H]1CCC[C@H](NC[C@H]2C[C@H]2C)C1	3.5745595	0.4520076	2.58825714
ZINC000300358132	Cc1nsc(NC2[C@@H]3[C@@H]2[C@H]2CC[C@H]3C2)n1	5.0425871	0.34205943	-0.12781781
ZINC000300358916	C[C@@H]1C[C@@H](NC[C@H]2C[C@H]3C=C[C@H]2C3)CCO1	4.78885214	0.5103869	0.40792105
ZINC000300368057	CC[C@H](C)[C@H](C)NC[C@]1(O)CCO[C@@H]1C	4.31162236	0.28513393	-16.62822153
ZINC000300368505	C[C@@H](NC[C@H](C)N(C)C1CC1)[C@H](C)O	3.65580596	0.27012462	15.00906717
ZINC000300398848	COC[C@H](CO)NC(=O)[C@H]1CO[C@H](C)C1	3.66672725	0.33599759	18.37085907
ZINC000300759395	CSC[C@H](C)C(=O)NCC(=O)C(C)(C)C	3.00696048	0.26942245	63.95958211
ZINC000300774036	C[C@@H](O)C[C@H](C)NC(=O)CCC(C)(C)C	3.10473137	0.35385287	48.24838188
ZINC000300778930	CCCC[C@H](CN)Nc1cncc(Br)c1	2.91785597	0.32952392	44.80375288
ZINC000300781132	CN(CCOCCO)CC[C@@H]1CCCO1	2.87204835	0.38738667	47.42811174
ZINC000300781188	CC(C)[C@@H](O)CNCC[C@@H]1CCOC1	3.25258339	0.48581304	16.6052114
ZINC000300833357	CCC[C@](C)(O)CN[C@@H]1CCOC[C@@H]1C	3.7983569	0.50794918	7.55353314
ZINC000300848397	COCC[C@H](CO)NCc1nccn1C	2.97884828	0.31927198	48.85782655
ZINC000300858016	CNC(=O)CCN[C@H]1CCOC[C@@H]1C	3.24403783	0.46995405	14.88952101
ZINC000300890878	Fc1cncc(NC[C@@H]2CC=CCC2)c1	3.01709948	0.33552858	50.00800788
ZINC000300908316	COCCCC(=O)N[C@@H](CN)C(C)(C)C	2.83547998	0.38310397	52.84391816
ZINC000300931832	CC[C@@H](COC)NC[C@@H](C)CC(C)C	3.17101563	0.50798667	31.8799676
ZINC000301058169	CC(=O)NCCCN(C)c1ccccn1	2.0743562	0.34908979	74.91164589
ZINC000301087372	C[C@H](C#N)CNc1ccc([N+](=O)[O-])cc1	2.60432099	0.60254938	60.38684771
ZINC000301120063	Brc1ccc2c(c1)CC[C@@H]2Nc1ccccn1	2.56643088	0.38963407	74.03129741
ZINC000301321737	Cc1cnn(CCN2CCCC[C@H]2CCO)c1	2.88632287	0.44034853	55.56870732
ZINC000301457495	Cc1cc(N2CCC[C@@H]3CCC[C@@H]32)ncn1	3.10311506	0.44300681	27.97816144
ZINC000301525499	CSc1ccc(NCC(=O)N(C)C)nn1	2.57757327	0.16401028	68.70660419
ZINC000301577852	C[C@H]1CN(c2cncc(C(N)=O)n2)C[C@H](C)S1	3.59042334	0.26764672	39.9226944
ZINC000301653031	C(Nc1nnc(C2CC2)s1)[C@@H]1CCCO1	2.87164878	0.55550879	60.8118602
ZINC000301654763	Cc1ccnc(NC[C@@](C)(O)C(C)C)c1	3.04061465	0.29215139	62.5430466
ZINC000301754713	C[C@H](O)[C@H]1CCCN(c2cnccn2)C1	3.12227811	0.44205187	42.59307266
ZINC000301772326	CCCc1nnc(N[C@@H](C)[C@@H](C)CC)s1	3.23729088	0.45433544	57.96214801
ZINC000301799500	C[C@@H]1SCCN(c2nccc(N(C)C)n2)[C@H]1C	3.75758766	0.34245635	22.67366935
ZINC000301978124	CNC(=O)CCNc1nnc(C2CC2)s1	2.39916389	0.38439184	55.01234896
ZINC000302035073	CC(C)CCCSc1ccc(C#N)cn1	2.35971554	0.43781295	63.86241547
ZINC000302197043	CC(C)c1nnc(N[C@H](C)C[S@@](C)=O)s1	3.81665524	0.33182371	38.85988511
ZINC000302220368	Cc1cncc(NC[C@@H](O)CC(C)C)n1	3.0072542	0.27676986	52.7178802
ZINC000302236946	CC(C)(C)[C@@H](O)CNc1ccncc1C(N)=O	2.89200042	0.30188391	59.90252031
ZINC000302503757	C=CCCC[C@@H](C)Nc1ccnc(C)c1	2.85569663	0.37061124	54.28467262
ZINC000302707149	C=CCN(CCOC)c1ncc(Cl)cn1	2.73027817	0.34620432	44.81397678
ZINC000302827532	Cc1cnc(N[C@@H](C)c2ccccn2)s1	2.78854317	0.52865129	63.75547791
ZINC000303990262	OCCCN(CCO)C[C@@H]1CCCCO1	2.77589165	0.55918237	50.30454839
ZINC000304007135	CC(C)CCc1noc(CN2CC[C@H](O)C2)n1	2.84075908	0.46277058	77.77141054
ZINC000304014969	C[C@@H](CO)NC(=O)NCCOCC1CC1	2.69074801	0.51324173	93.86695469
ZINC000304205826	CCCC[C@H](C)C(=O)N(CC)CC(=O)OCC	2.62240658	0.45091217	61.49978794
ZINC000304356991	CC(C)[C@H](O)CCNC(=O)[C@H]1CCOC1	3.07609801	0.3984811	61.60414985
ZINC000304613016	COC(=O)[C@@H](C)CN[C@@](C)(C(N)=O)C(C)C	3.49361983	0.26909859	36.80006017
ZINC000305074450	CC[C@@H](C)[C@@H](O)CNC(=O)c1cc(C)n(C)n1	3.14199755	0.30113645	66.56892022
ZINC000305078230	CCCNC(=O)CCC(=O)NC[C@@H](C)O	2.36759811	0.47323011	70.61266136
ZINC000305114477	CC(C)CCCNC(=O)N[C@@H](CO)CC(C)C	2.62403427	0.56568289	85.70029191
ZINC000305741201	CCN(CCO)C(=O)N[C@@H]1CCO[C@@H]1C	3.44258881	0.51859811	46.29845483
ZINC000305825657	CC(C)(CO)NC(=O)c1ccc(C#N)[nH]1	3.07094812	0.2262957	40.12693913
ZINC000306234119	CC1(C)OCC[C@H]1NC(=O)NC1CC1	3.31968609	0.51966159	21.46354379
ZINC000306309765	O=C(O)/C(Cc1ccc(Cl)cc1)=N\O	2.1595482	0.26064987	34.0389971
ZINC000306581886	c1ccc(CN[C@@H]2C[C@H]3C[C@H]3C2)nc1	3.20893947	0.48050696	24.91668527
ZINC000306637400	C[C@H]1[C@H](CO)CCN1CC1(C)CCC1	3.68337236	0.40772706	-7.00859606
ZINC000306660580	CC(C)(N)CN1CC[C@@H]2CNC[C@@H]2C1	3.52332895	0.19744999	-22.59945274
ZINC000306752444	CC(C)NC(=O)N1CCC2(CCC2)C1	2.80587354	0.53635627	52.82801346
ZINC000306812133	N[C@@H]1CCCN(C(=O)[C@H]2CCCN2)C1	3.11732502	0.46671966	-26.23434233
ZINC000306949749	C[C@@H](C(=O)N1CCC(=O)CC1)C(C)(C)C	2.91219477	0.25040201	27.55175915
ZINC000306963824	c1ccc(CNC2CC3(CCC3)C2)cc1	2.46133601	0.34166818	40.3992443
ZINC000307195903	O=C(c1cccc(F)c1F)N1CCC1	1.73162552	0.56553807	64.84410061
ZINC000307551944	C[C@@H]1CCC[C@H](Cn2ccsc2=O)C1	3.4124004	0.29506889	27.79391798
ZINC000307562117	C[C@H]1CSC[C@H]1NC(=O)c1sccc1Br	3.68608453	0.28981917	36.16468959
ZINC000307725238	CC1(C)CC[C@@H]1NC[C@]1(C)CCCS1	4.44270647	0.39807865	6.07463179
ZINC000307772397	CCN1CCCN([C@@H]2COC[C@H]2O)CC1	3.20597328	0.45823381	1.65365952
ZINC000308440065	CCOC(=O)CN[C@]1(C)CCCC[C@H]1C	3.44411189	0.23507589	14.71850269
ZINC000308460645	CSC1(CNC[C@@H]2CCCSC2)CC1	3.94495289	0.41569595	7.76439464
ZINC000308538307	CC(C)C[C@H](C)CN[C@@H](C)C(F)(F)F	3.43238782	0.25153841	20.50317162
ZINC000308555835	CSC1(CNCCCOC(C)C)CC1	2.99908423	0.35640971	32.59813094
ZINC000308560347	CC(C)SCCN[C@H]1CCO[C@H](C)C1	3.52232422	0.38636832	12.69763916
ZINC000308615242	CC(=O)CCC(=O)N[C@@H]1C[C@H]2CC[C@H]1C2	3.8655577	0.52830923	23.78755166
ZINC000308626294	CC[C@H](F)CN[C@H](C)c1nc(C)no1	3.64248613	0.38059112	25.5468777
ZINC000308638711	COCC(C)(C)CN[C@H]1CCO[C@@H]1C	3.79045779	0.33858214	17.9121064
ZINC000308778697	C[C@H](CC(=O)N[C@H](C)C(N)=O)C(C)(C)C	3.03970143	0.32057527	49.63507532
ZINC000308778950	CC(C)NCCN1CC[C@@H](O)C(C)(C)C1	3.0877435	0.23788713	-4.10323302
ZINC000308785757	CC1(C)CN(CCC(F)(F)F)CC[C@@H]1O	3.23645039	0.33393729	3.1525297
ZINC000308795727	C[C@H](CCO)NC(C1CCC1)C1CCC1	3.04069097	0.40907465	20.38976556
ZINC000308804832	CO[C@H]1C[C@H](CO)N(c2nnc(C)s2)C1	3.56535596	0.30049924	5.70540246
ZINC000308817062	C[C@H](CN[C@@H]1C[C@@H](C)[C@@H]1C)c1nccs1	3.92715422	0.3090598	18.42498322
ZINC000308821011	C[C@@H]1CCC[C@@H](NC2CC3(CCC3)C2)C1	3.76764694	0.49733359	13.08049137
ZINC000308821411	C=CC[C@H](CO)N[C@@H](C)CCC(C)(C)C	3.62249391	0.42225479	22.06504324
ZINC000308822495	C(CC1CCCC1)NC1CC2(CCC2)C1	2.91344513	0.4368973	19.37871061
ZINC000308824047	CC(C)OC[C@H](C)N[C@]1(C)CCCOC1	3.81951827	0.33110162	10.7597651
ZINC000308828619	CC(C)N1CCN([C@H]2COC[C@H]2O)CC1	3.28117683	0.4288554	7.87792648
ZINC000308830285	CSC1(CNCCCCN(C)C)CCC1	2.86981154	0.27478725	16.14716391
ZINC000308831435	Cc1cc(CN[C@H](CO)C(C)C)nn1C	3.03061427	0.37573059	45.12642618
ZINC000308838469	CC(C)OC[C@H](O)CN[C@H]1CSC[C@@H]1C	4.00987209	0.36457646	12.96256013
ZINC000308841100	CCC[C@H](NC(=O)CSC(C)C)C(N)=O	2.72402199	0.31622285	52.501391
ZINC000308850299	c1cn(CCN[C@H]2CC[C@H]2C2CC2)cn1	3.29240241	0.52031868	18.23264146
ZINC000308860146	C#CCNc1cccc2c1oc(=O)n2C	2.88170894	0.37086273	44.49964004
ZINC000308861467	Clc1cc(CNc2nnco2)ccc1Br	2.71478213	0.2887242	52.94599161
ZINC000308870552	C(C[C@@H]1CCOC1)NC[C@@H]1COCCO1	3.36149178	0.65259375	16.24248195
ZINC000308873749	CC(C)N1C[C@@H](C)[C@H](NC(=O)C(=O)O)C1	3.39078385	0.44875007	8.62696499
ZINC000308880934	OCCOCCN[C@H](CO)[C@@H]1CCCO1	3.45558402	0.40576001	27.32067134
ZINC000308884348	N#Cc1ccc(CN[C@@H]2CC[C@@H](F)C2)s1	3.55560477	0.26999675	16.73496349
ZINC000308884927	C[C@H](CCO)CN[C@@H]1CCC[C@H]2C[C@]21C	4.00491356	0.35754718	-9.60714912
ZINC000308895637	Clc1ccc2onc(NCC3CC3)c2c1	2.30874206	0.27521859	49.1852728
ZINC000308897707	C[C@H](CC(=O)N(C)C)N[C@H]1CS[C@@H](C)C1	4.07158541	0.24374927	30.57232593
ZINC000308900313	COC[C@@H](C)CNCc1csc(Cl)c1Cl	3.32478366	0.24052201	33.53793094
ZINC000308909987	COC1(C[C@@H](C)NCC[C@H](C)O)CCC1	3.62732639	0.2615899	6.91391497
ZINC000308912601	CCC(O)(CC)CCN[C@@H](C)C(C)(C)C	3.37231676	0.32577167	24.35027858
ZINC000308916288	N#Cc1cccc(NC2(CCO)CC2)n1	2.9488496	0.25455256	23.54375719
ZINC000308916578	CC[C@@H](NCCn1cncn1)C(C)(C)C	3.1694602	0.48816546	41.6405836
ZINC000308921136	CC(C)(C)[C@H](CO)NC[C@H]1CNC(=O)O1	3.82316986	0.21613016	-1.49268584
ZINC000308925048	COC[C@H](N[C@@H](C)[C@@H]1CC1(C)C)C1CC1	4.03979962	0.31524121	9.35442501
ZINC000308926111	Cc1nnc([C@H](C)N[C@@H]2CSC[C@@H]2C)s1	4.20141948	0.22495812	12.18210172
ZINC000308926174	CC(C)[C@@H]1C[C@@H](N[C@@H](C)C[C@H](C)O)CS1	4.56651274	0.13111159	0.82177008
ZINC000308935710	C=C[C@H](CO)NCc1csc(C2CC2)n1	3.44949883	0.31865423	32.47160421
ZINC000308942979	CCC(CC)N[C@@H]1[C@H](CO)[C@H]2CC[C@H]1C2	4.62659904	0.36489539	1.06788545
ZINC000308950226	CN1CC=C(CN[C@@H]2CCC2(C)C)CC1	3.67154828	0.24413398	-16.51404495
ZINC000308954226	COC1(CNC[C@@H](C)C#N)CCCCC1	3.36296366	0.39063959	23.47824462
ZINC000308958372	CO[C@H](C)[C@@H](C)N[C@@H]1CCC[C@H](C)[C@H]1C	3.88503793	0.35622012	7.90825677
ZINC000308960473	CO[C@@H](CCNC1CCCC1)C(F)(F)F	3.05855589	0.27905249	14.26027129
ZINC000308962203	CNC(=O)CN[C@@H]1C[C@@H]2[C@H]1[C@H]1CC[C@H]2C1	4.75821741	0.28260328	-14.58745252
ZINC000308966658	CC[C@H](O)CCCNCc1ncc(Cl)s1	3.14847685	0.20607567	33.86964576
ZINC000308968954	CNC(=O)C[C@H](C)N[C@@H]1CCCOCC1	3.07687024	0.28812712	32.08245763
ZINC000308973345	N#Cc1ccc(C(=O)NCCCCF)o1	2.61180455	0.30307716	49.27066225
ZINC000308979266	CC(C)=CCC[C@H](C)NC[C@H](O)C1CC1	3.38482139	0.31462636	18.24074817
ZINC000308987582	CC[C@H](NCc1cnns1)c1cccs1	3.31437955	0.39549949	59.41218103
ZINC000308995676	O=c1cnccn1C[C@H]1CCC(F)(F)C1	3.4284263	0.29938323	14.52680666
ZINC000309013824	CO[C@@H](CN)C(=O)N1CCN[C@H](C)C1	3.55194686	0.2260389	-22.7155145
ZINC000309018613	C[C@H](c1ccccc1)[C@H](C)NC1CCC1	2.72985596	0.22618368	51.29440317
ZINC000309019083	C[C@H](NCC1CCSCC1)[C@@H]1CC1(C)C	3.80540195	0.35639621	4.58096261
ZINC000309020489	C[C@H](O)CN(CCO)C[C@@H](O)C(F)(F)F	3.49849048	0.43550212	22.68636428
ZINC000309024843	C[C@@H](CCC(F)(F)F)NC[C@H]1CCCO1	3.20750814	0.39929655	32.83277361
ZINC000309031096	CCO[C@H]1C[C@@H]1NCc1sc(C)nc1C	3.50485815	0.3357883	26.92755647
ZINC000309035681	CCOC(C)(C)CN[C@H]1CC[C@@H]1C1CC1	3.57289463	0.29984429	-6.72725315
ZINC000309042746	CCN(CC)C[C@@H](C)N[C@H](C)CC(N)=O	3.22956492	0.35311235	25.94206562
ZINC000309049507	C[C@@H](CN[C@H]1CCC(C)(C)C1)C[C@H](C)O	3.62541041	0.36939911	14.78900853
ZINC000309050792	CCOc1cc(N[C@H](C)[C@H](C)O)ncn1	3.26222746	0.3106547	55.81980565
ZINC000309054995	C=CCC[C@H](CC)NC[C@@H](CO)C1CC1	3.72323009	0.39440387	-0.3553143
ZINC000309062036	CCOC[C@@H]1CCC[C@@H]1NC[C@H](C)OC	3.56535025	0.36845474	4.53038001
ZINC000309065601	Cc1ccc(Cl)c(OCc2csnn2)c1	2.351868	0.33927461	69.1187077
ZINC000309067195	Cc1ccc(CCN[C@@H]2CCCSC2)o1	3.03236171	0.40108807	40.39679835
ZINC000309069605	CC[C@@H](CSC)NCc1ncc(C)n1C	3.41043732	0.33953713	36.41266937
ZINC000309071267	CC(C)(C)[C@@H]1CC[C@H]1NCC1(C)COC1	3.69819447	0.31525794	8.17044439
ZINC000309072598	CC(C)[C@@H]1C[C@@H](NCCOCCO)CS1	3.96283947	0.25583607	14.18326991
ZINC000309075421	CC(C)[C@H](CC(F)(F)F)NC[C@H]1C[C@@H]1C	3.74414574	0.30329941	8.5565129
ZINC000309076205	CC(=O)c1ccsc1NCCC(C)(C)C	2.61215927	0.25695803	50.79299825
ZINC000309081575	CC(C)[C@H](CC(F)(F)F)NCCCC#N	3.27955098	0.5006917	29.28742452
ZINC000309083593	CC(C)[C@@H]1CCC[C@@H]1N[C@@H](C)C[C@H](C)O	3.77914082	0.29545721	4.99284025
ZINC000309084511	CC(C)NCCN[C@H](C)[C@H]1CCCOC1	3.25910541	0.44776893	12.88383494
ZINC000309087419	CSc1cncc(N[C@H](C)CC(N)=O)n1	3.27143206	0.21169239	56.7342251
ZINC000309094828	CC[C@H](C)[C@@H](C)N[C@@H](C)c1noc(C)n1	3.73764734	0.47324058	33.51252498
ZINC000309095138	CC[C@@H](Cn1cncn1)NCCC(C)C	3.0367219	0.53431921	34.27296688
ZINC000309101674	COC[C@@]1(C(=O)NCCCN)CCNC1	3.2419285	0.35476151	-17.65401801
ZINC000309104577	Cc1nsc(N[C@@H](C)CN(C)C(C)C)n1	3.32967388	0.31459843	34.87975082
ZINC000309122877	C[C@@H]1C[C@@H](NCc2ncccc2O)[C@@H]1C	3.47873926	0.30389206	17.62905925
ZINC000309123790	C[C@H]1C[C@H](NCC2(CO)CCC2)CCO1	3.51079881	0.44708298	13.93437381
ZINC000309124430	Cc1sccc1CN[C@@H](C)CC(F)(F)F	3.25066773	0.27716734	39.78603418
ZINC000309125813	C[C@H](Nc1ccccn1)[C@@H]1CCCOC1	3.05240451	0.31862032	50.73393539
ZINC000309131227	C[C@@]1(NCCCC#N)CCO[C@H]1C1CC1	4.02616585	0.28748446	-7.68190597
ZINC000309137466	C[C@H]1NC(=O)CC[C@@H]1NCCCCCF	3.58072189	0.31181571	-24.03156103
ZINC000309146039	CC1(CN[C@H]2CCC[C@]2(C)CO)CCC1	3.89946124	0.37828194	12.73814051
ZINC000309150036	CC1(CCN[C@@H]2CCC[C@@H]3C[C@]32C)CC1	4.0488975	0.38982281	-24.48516283
ZINC000309158729	Cc1nc(CCNC[C@H]2C[C@H]2C)sc1C	3.26645223	0.44703831	30.8297329
ZINC000309161718	Cc1cc(CN[C@@H]2CSC[C@H]2C)sc1Br	4.02770541	0.2859183	25.33929285
ZINC000309164450	CCC[C@@H](O)CNCc1csc(Cl)c1Cl	3.29592625	0.24082464	28.40229993
ZINC000309164953	CC[C@@H]1CC[C@H]1NCC1(CCO)CCC1	3.5375153	0.4123824	6.62046094
ZINC000309180748	CC/C=C\CCN[C@H](C)c1ccc(C)o1	3.04864938	0.31419826	27.75168258
ZINC000309183980	CCC[C@@H](CC)N[C@@H]1CCCN(C)C1=O	3.16738131	0.40265201	20.72584649
ZINC000309191331	CC[C@@H](COC)N[C@H](C)C(=O)NCCF	3.29590486	0.3841188	25.78602029
ZINC000309193742	CC[C@H]1CC[C@H]1NC1CCC2(CC2)CC1	3.93347886	0.2825976	4.12844927
ZINC000309209907	CCCC[C@@H](COC)Nc1nnnn1C	3.13354938	0.33119329	46.02068557
ZINC000309219264	CC[C@@H](NC[C@@H](COC)OC)C(C)(C)C	3.6073732	0.42479735	22.67209006
ZINC000309315311	C=CCC[C@H](C)NCCN1CCCOCC1	2.85843014	0.43560228	27.44690194
ZINC000309395673	CC[C@@H](C)[C@@H](N)C(=O)NCC1(N)CCC1	3.29017202	0.29415204	2.97220551
ZINC000309409344	CCO[C@H](C)C(=O)N[C@@H](C)CCCCN	2.89318947	0.43590725	34.16904854
ZINC000309483850	CC(=O)c1ccc(C(=O)NC2CNC2)s1	2.39013349	0.34994953	33.38680446
ZINC000309492467	C[C@@H]1C[C@@H](NC(=O)C2(N)CC2)C[C@H](C)O1	3.64082118	0.39379726	14.1535664
ZINC000309518933	CC[C@]1(C(=O)NCC[C@@H](C)N)CCNC1	3.4162845	0.258124	-11.36299646
ZINC000309540646	CC(C)NCCCNC(=O)c1ccn[nH]1	2.33983971	0.29669958	47.86854159
ZINC000309541992	NC[C@H]1CN(C(=O)[C@H]2CCCN2)CCO1	3.26713786	0.35821403	-11.71576005
ZINC000309597637	NCC(=O)NC1[C@H]2CCC[C@H]1CC(N)C2	4.11106231	0.30164199	-24.86438324
ZINC000309652664	COCC[C@H](C)NCCc1ncc(C)cn1	2.90707001	0.26147849	41.57395916
ZINC000309658388	CN(C(=O)[C@@H]1CC12CNC2)[C@H]1CCOC1	4.39811177	0.51549089	-0.38364114
ZINC000309739784	CCC[C@H](CC)NC(=O)[C@H](N)C(F)(F)F	3.33477793	0.25955548	24.1738408
ZINC000309779306	Cc1cnc(NC[C@H]2CC[C@H](C)C2)nc1C	3.1464056	0.33238491	36.23847007
ZINC000309909947	CC(C)=CC(=O)N1CC[C@H]2CCN[C@H]2C1	3.43694936	0.30664058	-11.21452055
ZINC000312751291	Clc1sccc1CN[C@@H]1CCC[C@@H]2C[C@@H]21	3.73261898	0.40371877	0.15126354
ZINC000312760133	CC[C@@H](C#N)Sc1cc(Cl)c(N)cc1Br	3.56146196	0.20315262	30.3099398
ZINC000313165436	CC[C@H](O)[C@H](CC)N[C@H](C)c1nccs1	3.66068222	0.40912437	41.27532518
ZINC000313176133	CCCOCC(=O)N[C@@H](CC)[C@@H](O)CC	3.10652063	0.45208341	38.19602548
ZINC000313302742	N#Cc1ccncc1N1CCC(F)(F)C1	2.9151474	0.26500891	27.11073537
ZINC000313642641	OC[C@@]1(O)CCCN(CC2CCCC2)C1	2.89716785	0.45567232	23.78724988
ZINC000315068495	CCC(CC)NCc1cccc(O)c1Br	2.42157439	0.30755082	31.6792683
ZINC000315852278	O=C(NC[C@H](O)C1CCC1)c1cccs1	2.60410212	0.43159731	80.95347346
ZINC000320219194	C=CCC[C@H](CO)Nc1nc(CC)ns1	3.48149004	0.44369343	34.92851119
ZINC000321747991	C=CCCOCCN[C@H](CC)[C@@H]1C[C@H]1C	3.73068298	0.36201078	11.26603448
ZINC000323081194	C[C@H]1CC(N[C@@H]2COC[C@H]2O)C[C@H](C)C1	3.91294873	0.49288332	2.5903219
ZINC000328092342	C[C@H](CCO)N[C@@H]1CCCC12CCCC2	4.13967707	0.39473979	5.58157678
ZINC000328594333	C=C/C(O)=N/CCC/N=C(/O)c1occc1C	3.53895693	0.16601007	8.92719234
ZINC000328864752	O=S1(=O)CCCC[C@@H]1/C(O)=N/C1(C(F)F)CC1	4.49405888	0.27561851	-14.79647843
ZINC000329166453	O=S1(=O)CC[C@H]2CN(Cc3cccnc3)C[C@H]21	3.62523761	0.41221029	20.66000313
ZINC000329317286	O=C(NC[C@@H]1CCCSC1)c1ccon1	3.30376836	0.38985785	43.56185036
ZINC000329420914	CN1CN(C(=O)c2cccnc2)CC1=O	2.42086279	0.52519892	38.72733562
ZINC000329826045	CN1CC[C@H](NS(=O)(=O)CCC2(C)CC2)C1=O	3.40501273	0.34306591	17.17096346
ZINC000329935633	O=S(=O)(NCC1(O)CCC1)C1COC1	2.99885231	0.4105626	23.17958829
ZINC000330124632	Cc1ncoc1C(=O)N1CCO[C@H](C2CC2)C1	3.20680811	0.44714165	28.91560272
ZINC000330239529	C[C@H]1C[C@H](O)CN1S(=O)(=O)C1COC1	3.80649047	0.47057022	1.77855702
ZINC000330425748	COC[C@H](O)CNC(=O)[C@H]1CCCN1C	2.97431865	0.38944975	42.5650259
ZINC000330428782	O=[S@]1CC[C@@H](N/C(O)=N/CCCOC(F)F)C1	4.48221582	0.10136865	-17.34881701
ZINC000330439358	CC[C@@H](C#N)NC(=O)COC1CCCC1	2.92028564	0.28050067	63.38890162
ZINC000330513615	Cc1cnn(CC(=O)NC[C@H](C)CO)c1	2.79315214	0.36169842	74.9231345
ZINC000330523155	O=C(CSCC(F)(F)F)N[C@H]1CCC(=O)NC1	3.18051347	0.35758177	61.23387211
ZINC000330634707	CN(C)CC(=O)NC1(CCO)CCCC1	2.66826895	0.30489717	30.68291283
ZINC000330691997	C[C@@H](NS(=O)(=O)CCCF)c1nc[nH]n1	3.98411724	0.23619391	46.74706006
ZINC000330724777	CCC1(C(=O)NCCCO)CCOCC1	2.51119576	0.4793097	47.77180826
ZINC000330796083	CO[C@H](C)C(=O)Nc1cnn(C(F)F)c1	3.0543535	0.35886013	61.04609819
ZINC000331030883	CCc1cnc(CNC(=O)[C@@H](C)CC)o1	2.91894613	0.31618102	66.05503319
ZINC000331038483	CC#CCCNC(=O)C1(O)CCOCC1	3.10466828	0.41245345	23.54464521
ZINC000331039931	CCN(CC[C@@H]1CCCCO1)CC(=N)O	3.23979883	0.37511686	22.41616964
ZINC000331148110	CCOC(=O)C[C@@H](C)S[C@@H]1CCNC1=O	3.62840758	0.17708558	16.93114168
ZINC000331163986	COCCN(C)S(=O)(=O)CCC1CCOCC1	2.51526658	0.34234495	63.21343056
ZINC000331164516	CC[C@H](COC)NC(=O)Cn1cnc(C#N)n1	3.12315132	0.29649758	74.58737493
ZINC000331259767	C[C@@H](O)CCSc1n[nH]c(C(C)(C)C)n1	3.32792234	0.27953718	39.93839993
ZINC000331363670	N=C(O)[C@H]1CN(C(=O)[C@H]2C[C@H]2N)CCO1	3.99889311	0.39605768	-10.25868625
ZINC000331548921	CSC1(C(=O)NCCc2n[nH]c(C)n2)CCC1	3.11289899	0.26038954	52.56754033
ZINC000331579794	CO[C@@H]1CN(C(=O)N[C@@H]2CC2(C)C)C[C@H]1OC	3.68303272	0.52660057	11.93565004
ZINC000331617725	C[C@@H]1CC[C@H](CNS(=O)(=O)CC2CC2)O1	3.43579407	0.51704819	36.24311122
ZINC000331734715	N#CCCN(CC1CC1)C(=O)CC(=N)O	2.98767389	0.54441161	32.23970628
ZINC000331742759	CSC[C@@H](C)NC(=O)NCC1(S(C)(=O)=O)CC1	3.52813224	0.33092792	60.21179003
ZINC000331743574	CNS(=O)(=O)NCc1noc(C2CC2)n1	2.77534363	0.63936882	43.59605374
ZINC000331747879	CC[C@@](C)(NC(=O)CC1CC1)C(=O)OC	2.81632968	0.35139062	59.36103623
ZINC000331752511	CC[C@@H]1C[C@H]1C(=O)N[C@@](C)(C#N)C(C)C	3.76142092	0.21139492	16.62560842
ZINC000331754867	COC(C)(C)CS(=O)(=O)N[C@H]1C[C@]1(C)C(C)C	4.17871497	0.29811823	10.38921484
ZINC000331759393	CO[C@@H](C(=O)NC[C@@](C)(O)CO)C1CC1	3.59515308	0.18874165	29.13567639
ZINC000331769742	CC[C@@H](CO)NC(=O)NCCC1(C)CC1	3.04806734	0.40951779	40.04908245
ZINC000331810125	CCCC(=O)NCc1noc(C2CC2)n1	2.26935949	0.59755387	76.63683429
ZINC000331818313	CC(C)[C@H](NS(=O)(=O)CC1CC1)C(=N)O	3.33706736	0.23196254	26.62201828
ZINC000331919334	C[S@](=O)C1(CNC(=O)[C@H]2CCCO2)CC1	3.96614229	0.32905477	23.73907786
ZINC000332041649	CO[C@@H](CNS(=O)(=O)N1CCC1)C(C)C	3.10491903	0.31966572	42.7040465
ZINC000332069749	CCC[C@@](C)(O)CNC(=O)C1(C)COC1	3.32206578	0.2977436	29.28782298
ZINC000332079277	CCO[C@@H]1C[C@@H](NS(=O)(=O)CC)[C@H]1OC	3.81351388	0.38913538	7.22617207
ZINC000332155315	C[C@H]1C[C@H]1NC(=O)N[C@H]1CNCC[C@H]1C	3.67585932	0.63251832	-12.20309195
ZINC000332432251	N=C(O)c1ccccc1OCC1CCC1	2.15318037	0.38221719	49.38279522
ZINC000332448472	CC1(C#N)CCC(NC[C@H](O)C2CCC2)CC1	3.45386523	0.32150691	15.8700472
ZINC000332476710	CC(C)NS(=O)(=O)NCC(C)(C)C(C)C	2.97152272	0.24719954	32.43553985
ZINC000332482468	CS[C@@H](C)C(=O)N[C@](C)(C#N)C(C)(C)C	4.00424696	0.25804458	28.01254818
ZINC000332483776	CCNC(=O)CC(=O)N[C@@H](C)C[C@@H](C)O	3.07447379	0.3742497	30.21665433
ZINC000332486149	CC[C@@H](C)[C@H](O)CNC(=O)CC(C)(C)O	3.28103664	0.25766754	40.14626688
ZINC000332501653	C[C@H](O)CNC(=O)CCS(=O)(=O)N(C)C	2.83043659	0.36512125	58.90946844
ZINC000332502535	CCCCCNC(=O)CNS(=O)(=O)NC	2.28128812	0.50579115	59.28346103
ZINC000332514508	CNC(=O)CC(=O)N[C@@H](CO)C(C)(C)C	3.01233498	0.33760026	30.08312415
ZINC000332518414	CC[C@H](C)C[C@@H](C)NC(=O)CC(=N)O	3.51171771	0.28114148	27.56719552
ZINC000332638422	COCc1nc(S[C@@H]2CC[C@H](C)C2)n[nH]1	3.57866022	0.28948111	30.79343687
[truncated: 1,582 more rows]
