# Supplementary material for: Profiling and analysis of chemical compounds using pointwise mutual information
Source: J Cheminform. 2021 Jan 10;13:3. doi: 10.1186/s13321-020-00483-y (PMC7798221; doi:10.1186/s13321-020-00483-y)
Supplement: Supplementary file 3 — Additional file 3. Compound sets used for synthetic accessibility classification (TMC and TCP test sets). Manually curated test set (TMC) consists of 40 HS compounds manually selected from scientific papers and of 30 ES sets, each of them contains 40 compounds randomly selected from the ZINC15 database. Computationally picked test set TCP consists of 3 581 HS compounds obtained from the GDB-17 database complemented by the same number of compounds randomly selected from the ZINC15 database. [file 13321_2020_483_MOESM3_ESM.zip › test_set_cp_hs.csv]

id	smi	sascore	zrft	syba
GDB17_0	C12C3N1C1C4=C3C35C6C4C4C(N36)C14C25	7.47669971	5.167e-05	-62.0682724
GDB17_1	C1C23C4C5C4C11C4NC44C2C3C52C4N12	5.43031319	-0.05033415	-63.99758424
GDB17_2	C1C23C4C5C4C46C2N4C2C=C6CN5C132	6.95378052	0.12970067	-66.32549512
GDB17_3	C1C23C4C5N4C4C6N=C(NCC2=C56)C134	7.06284011	0.09925176	-66.19422617
GDB17_4	C1C23C4CC5=CC6=NCC(C2C=C4)N6C135	6.46817505	0.08334211	-67.10820077
GDB17_5	C1C23C4CCC2=CC2OC5=C(N4C=N5)C132	6.05129025	0.16595246	-44.83255459
GDB17_6	C1C23C4CC(O4)C4=C5C=C2C2C5N2C134	7.1334405	0.28270122	-65.51507035
GDB17_7	C1C23C4NC5CN=C(N6C=CC(=C4)C26)C135	6.8532489	0.07458555	-95.00038903
GDB17_8	C1C23CC4=CC=C5C6=C4C2C2C6C2C135	5.99499302	0.11646355	-40.62879376
GDB17_9	C1C23CC4=NOC5=C4C12C(N5)C=CC=C3	5.90370079	0.10071627	-59.71935798
GDB17_10	C1C23C=CC4C5C44C6NC26C2C4N2C135	7.75075792	0.07364626	-73.73953649
GDB17_11	C1C23CC=C4C=CC(N5N=NC=C25)C134	5.66106892	0.13169808	-60.26840643
GDB17_12	C1C23C=CC4CCN(C5=NN=NN=C25)C134	5.86913464	0.12827596	-48.71703734
GDB17_13	C1C23CC=CC2CC2=CC=C4C=CC13N24	6.04558715	0.10029823	-64.46855282
GDB17_14	C1C23NC4=CC5=C6C7C(C2C3N46)C17N5	6.84779411	0.21518225	-32.93629016
GDB17_15	C1C23N=CN4C5=CC6(OC26)C2C5C2C134	7.25942912	0.0523554	-70.79721322
GDB17_16	C1C23OC4C=CC5C6C7C(N7C125)C3=C46	6.97881063	0.0744827	-66.08086417
GDB17_17	C1C23OC4=NC5=C6C7C(C7C125)C3N46	6.81657534	0.14916222	-49.34434112
GDB17_18	C1C2C11C3C4N3C22CC22C3OC3C1=C42	7.24985706	0.19108642	-66.15358829
GDB17_19	C1C2C1C13CN=C4N1C3C1=C4N=CN21	5.91462275	0.14431553	-48.01999099
GDB17_20	C1C2C1C1=C3C2C=CN2N=CC(C1)=C32	5.21133728	0.10788442	-57.95492589
GDB17_21	C1C2C1C1=C3C2OC2C=CC=CC(O1)=C32	5.30513774	0.22085314	-79.47336399
GDB17_22	C1C2C1C1=C3N4C(CN=C24)C=CC3=NO1	5.30756388	0.1136049	-67.51928178
GDB17_23	C1C2C1C1=C3N(CC=C23)C2=C1N=CNC2	5.13966716	0.13997681	-64.74182872
GDB17_24	C1C2C1C1CC2N2C1=NC1=C2C=NC=C1	4.85400717	0.28744357	-19.77224934
GDB17_25	C1C2C1C1NC2C2=C1C1=C(O2)N=CC=N1	5.51234563	0.22359411	-20.24719425
GDB17_26	C1C2C3C2C2=C1CCCC1=CN=CC3=C21	4.40867772	0.23851396	-35.84122956
GDB17_27	C1C2C3C2C2=C1OC1=C2C2C3OC2=N1	5.81978122	0.25760615	-46.8981755
GDB17_28	C1C2C3C2C2=NC=CN2C3C2=CN=NN12	5.03008543	0.18766268	-32.5364619
GDB17_29	C1C2C3C4=C1C1=C5C6C7C1C7C23C6N45	6.51069746	0.16454461	-41.14269344
GDB17_30	C1=C2C3C4C1C4N1C3C2N2N=NC=C12	5.80221523	0.16083293	-40.88322767
GDB17_31	C1C2C3C4C3C11NCC=CC3=CN2C4=C13	6.146741	0.12961407	-66.59583291
GDB17_32	C1C2C3C4C3C35C6C2C2C(C2C3=C14)N56	6.92788296	0.19410019	-59.08205341
GDB17_33	C1C2C3C4C3C3=C2NC2=C3C(=CC=C2)C14	4.500001	0.26010434	-29.33116234
GDB17_34	C1C2C3C4C3C3=C2N=C2N=NN=C(C14)N32	5.26425639	0.12014195	-23.70860496
GDB17_35	C1C2C3C4C3C3(C=C14)C2N1N=CC=C31	5.99480072	0.20379554	-48.4956286
GDB17_36	C1C2C3C4C3C3=C(OC=C23)C#CCCN14	6.27791466	0.11568159	-68.57075383
GDB17_37	C1C2C3C4C5C2C2=C6N5C(=NC6=CS2)C1N34	5.61536057	0.214337	-28.26468623
GDB17_38	C1C2C3C4C5C4C1=CC1=CN=C(C23)N51	5.64893172	0.13532426	-54.45816133
GDB17_39	C1C2C3C4C5C4C22OCOC4=C2N5C3=C14	6.21692578	0.14965534	-54.13468255
GDB17_40	C1C2C3C4C5C4C(=NC4=C5N3N=N4)N12	5.81297567	0.11488922	-41.2492601
GDB17_41	C1C2C3C4C5C6C3=C1C1CC22C4N2C561	7.16147461	0.18971547	-66.2373543
GDB17_42	C1C2C3C4C5C6C3=C1CC56C1=C4N2C=N1	6.21373194	0.1319446	-46.04445758
GDB17_43	C1C2C3C4C5C6C(N24)C16C1=COC3=C51	6.42808518	0.08905472	-53.92689153
GDB17_44	C1C2=C3C4C5C(C6NC146)N5C3=CC=N2	5.97071171	0.17040115	-45.02813213
GDB17_45	C1C2C3C4C5=C(C=CN25)C11C=CCOC341	6.04095023	0.15693229	-51.50731801
GDB17_46	C1C2C3C4C5=C(ON=C25)C11CC=CCC341	6.02344869	0.17761773	-45.02010654
GDB17_47	C1C2=C3C4C5N4C4C(C=CC11OC341)=C25	6.43499633	0.16257937	-63.50482387
GDB17_48	C1C2C3C4C5N6C12C=C1C3C2C(N42)C561	7.3945357	0.11682425	-64.6844699
GDB17_49	C1C2C3C4C5N6C3C1=CC56C1=C4N2N=N1	6.53233309	0.18154074	-58.50357549
GDB17_50	C1C2C3C4C(C=C13)N1C=CC3=C1C4C2O3	5.41325656	0.17563088	-49.03385988
GDB17_51	C1C2C3C4=C(CC23N2C=NC=C12)NN=N4	5.70519618	0.16547409	-28.82735217
GDB17_52	C1C2C3C4C(C=C3C3=C1N=CN3)N=CN24	5.4364362	0.13044513	-47.69179827
GDB17_53	C1C2C3C4=C(C=CN24)C=CC2=C3N1C=C2	4.68319024	0.15705015	-23.82015586
GDB17_54	C1C2=C3C4C(CN5N=NC1=C35)N4C=NC2	5.47029311	0.15297065	-56.87281762
GDB17_55	C1C2C3C4C(N12)C41C=CC2=NNC3=C12	6.19834907	0.14837728	-67.75460906
GDB17_56	C1C2C3C4N3C1C1=C4N2C2=C1CN=CN2	5.6666687	0.11296098	-61.89891874
GDB17_57	C1C2C3C4N5C6C3C3=C2C2OC2(C63)C145	7.19253945	0.17532421	-60.07024916
GDB17_58	C1C2C3C4N5C6C7C6C34C3C=C1C25C73	7.22111857	0.07363118	-62.32460425
GDB17_59	C1C2C3C4N=CN5C4C(N23)C2=C1NC=C52	5.84515502	0.24489799	-52.31707178
GDB17_60	C1C2C3C4OC11C5C6C7N6C1C4=C7C235	7.12397461	0.11167827	-65.46563216
GDB17_61	C1C2C3=CC45C6NC4C12N1C3C51C=C6	7.57114009	0.09582103	-82.85237681
GDB17_62	C1C2C3C=C4C5C(N35)C2=C4C2=C1C=NO2	5.516441	0.15184031	-47.43324937
GDB17_63	C1C2C3CC4=C(C=CO4)C4=C(C23)N1N=N4	4.81932695	0.1880937	-31.2592253
GDB17_64	C1C2C3CC4=CN=CC5=C4C(C23)=C1N=C5	4.51026849	0.16426033	-23.07121789
GDB17_65	C1C2C3=CC4N5C3C5C2=C4C2=C1OC=C2	5.42875793	0.19744682	-47.7582649
GDB17_66	C1=C2C3C=CC4=C1C1N5C4C4C(N34)C215	7.7174867	0.10324553	-83.93132085
GDB17_67	C1C2C3C=CC4C5C3C3=C(C=C1N23)N45	5.67228886	0.17163262	-46.27333397
GDB17_68	C1C2C3C=CC4C5=C6N(CC1=C6C234)N=N5	6.01829927	0.16168286	-60.54627179
GDB17_69	C1C2C3CC=C4C5=CN=NN5CC1=C4C23	5.00998234	0.14166598	-45.68852189
GDB17_70	C1C2C3C=CC4=NC=C5NCCC12C5=C34	5.30167002	0.20886106	-69.38113894
GDB17_71	C1C2C3CC(C=C3)C3=C2C1N1C=NN=C31	5.55398255	0.22860079	-30.8273788
GDB17_72	C1C2C3CC=CC45C6C7C6C(C2C7N34)=C15	6.53192582	0.23358915	-69.66051456
GDB17_73	C1C2C3CC=CCC4=CC5=C(C1=CN5)C234	5.44483002	0.21303335	-58.51313776
GDB17_74	C1C2C3C=CN4C=C5CC=CC1C5=C4C23	5.30073466	0.12284088	-62.22185598
GDB17_75	C1C2C3C(=CN4N=NC=C34)C3C=CCC123	5.94244389	0.10057907	-63.86840254
GDB17_76	C1C2C3=CCNCC4=CC5=C(N34)C12CN5	5.50201023	0.17229336	-72.14276574
GDB17_77	C1C2C3=CN4N=NC5=C4N4C3C4C12O5	6.40031945	0.1499392	-52.35194855
GDB17_78	C1C2C3=C(OC=C3)C3NC4=C(NN=C4)C123	5.38637156	0.26636929	-46.72793707
GDB17_79	C1C2C3N4C1CC1=CN5CC=CC23C5=C41	5.76147773	0.08980871	-58.9381205
GDB17_80	C1C2=C3N4C5C6C5C33OC13C6CC4=N2	6.44328094	0.14064712	-54.30939811
GDB17_81	C1C2C3NC4=C5C(C23)C11C=CC(=C4)N51	6.28826121	0.24664683	-60.56329485
GDB17_82	C1C2C3N=C4CC=CN4C3C3=C2N1N=N3	5.48202849	0.0989286	-60.63042741
GDB17_83	C1C2C3N=C4NC=C1C4C23C1=COC=C1	5.47070082	0.11788859	-50.61915835
GDB17_84	C1C2C3=NCC45C=CC6=CCC12C46N35	7.00289285	0.08415302	-81.55392533
GDB17_85	C1C2C3NC(C=C3)C3=CC4=CC=CN4C123	6.55586716	0.16718128	-62.56148865
GDB17_86	C1C2C3NC=NC4=NNC5=C4C(C23)=C1C5	5.59277926	0.17552311	-51.02043395
GDB17_87	C1C2C3OC45C=C1C1=C2C2C(C2C41)C35	6.50327329	0.10317168	-47.75363665
GDB17_88	C1C2C3OCC45C1CN1C=CC(CC234)=C51	6.15031043	0.11146052	-54.10895217
GDB17_89	C1C2C3OCC4=NC5=C6N4C3C2C6=C1C5	5.31537159	0.20617355	-56.59838994
GDB17_90	C1C2=CC34C5C6C7C(C8C3C2N8C167)N45	7.37694384	0.03107977	-55.14216626
GDB17_91	C1C2CC34N=C1N1C2C31CN1N=CN=C41	6.26957484	0.14271704	-54.12495431
GDB17_92	C1C2=CC34NC=NC3C4C2C2=C1ON=C2	6.31343466	0.09178205	-73.29582809
GDB17_93	C1C2CC3=C4C2C11CNC2CC(N3)=C4C12	5.779621	0.11580489	-47.91843513
GDB17_94	C1C2C=C3C4C2C2C5N2C4C2N3C=NC152	6.96008542	0.13535412	-73.14485549
GDB17_95	C1C2CC3=C4C2N1C=NC4C1=NC=NN31	5.2688808	0.23360089	-45.61277721
GDB17_96	C1C2=CC3=C4C5C6C5C(N24)C2=C1N=CN2C36	5.59586751	0.17543998	-24.98832852
GDB17_97	C1C2CC3=C4C5C6C7N6C4C12C71C3N51	7.82533151	0.14177089	-61.17822098
GDB17_98	C1C2C=C3C4CC5=C(N=CO5)C4C=C3C12	5.37590389	0.10853852	-53.54860391
GDB17_99	C1C2CC3=C4CCN5C6=C7C(C1C6)C2N3C7=C45	5.05626034	0.29693253	-30.68785201
GDB17_100	C1C2C=C3C4C(N=CN4C12)C1=C3C=NN1	5.21331005	0.18767331	-49.57376225
GDB17_101	C1C2=CC3=C4N5C6C5C(N3)C11C6C1N24	6.54960496	0.15888283	-50.26559972
GDB17_102	C1C2=CC3C4NCC5=NC1=C1C2C3C4N51	5.843401	0.06304221	-68.72563375
GDB17_103	C1C2C=C3C=C1C14C5CNCC31C24C=C5	6.86240715	0.1068407	-79.21467015
GDB17_104	C1C2C=C3C=C1C1(OC4=CC=NN4)C2C31	5.49558697	0.17403331	-47.84668345
GDB17_105	C1C2C=C3CC4C5C6C7C4CC1=C7C2C356	6.49426736	0.13395502	-53.59923322
GDB17_106	C1C2C=C3CC4=CC5=C(N=NO5)C4C3C12	5.53380236	0.09909029	-64.12606514
GDB17_107	C1C2C=C3C=C4C(NC5=C4NN=N5)C3N12	5.65110697	0.17547191	-60.75784421
GDB17_108	C1C2C=C3CC4=C(N=NN4)C4=CC1N2C34	5.55021311	0.10984214	-42.48415884
GDB17_109	C1C2=CC3=CC4NC4C3C2C2=C1ON=N2	5.65094082	0.06076757	-71.490161
GDB17_110	C1C2C=C3C=CC4NC34C2C2=CN=CN12	5.88004081	0.16295212	-65.32353494
GDB17_111	C1C2C=C3CCN4C3C12C1=CN=NN=C41	5.51139618	0.20062578	-52.97857505
GDB17_112	C1C2C=C3CN1C14CC5=C(N=CN5)C21C34	6.3246164	0.14453015	-44.64960051
GDB17_113	C1C2CC3=CNC4=C3C22CC=CC12C=C4	5.80183002	0.18220371	-65.95605753
GDB17_114	C1C2CC3=C(NC=C3)C3C2N2C3=NN=C12	4.78513926	0.26123547	-33.77900199
GDB17_115	C1C2CC3N=C4C5C3C3C6N3C5C(N14)=C26	7.10054121	0.06564153	-49.88089864
GDB17_116	C1C2C=CC34C=CC5=CN=C(C=C1C23)N45	6.06996233	0.15747485	-72.81271427
GDB17_117	C1C2C=CC34NC=NC3C24N2C=CC=C12	6.45413025	0.16590405	-55.35816466
GDB17_118	C1C2CCC34OCC5=C6C3C4C2C6=C1N5	5.71232869	0.15241259	-48.35190914
GDB17_119	C1C2C=CC34OC=NC3C24C2=C1NN=C2	6.42397025	0.18056821	-57.80038941
GDB17_120	C1C2CC=C3C2C1C1=C3C2=C(C1)C=NN2	4.8228008	0.13747811	-42.9678582
GDB17_121	C1C2C=CC3C2C3N2N=C3N=NNC3=C12	5.40053774	0.15567418	-34.24598649
GDB17_122	C1C2C=CC3=C2N1C1=C3C2OC1CC=C2	5.85964869	0.19284962	-57.86124568
GDB17_123	C1C2CCC3C4C5C2C2=C(N45)C3=NC=C12	5.0906104	0.2431	-42.6141927
GDB17_124	C1C2C=CC3=C4C(=CO3)C3C=CCC3C124	5.65048696	0.2248162	-68.05621068
GDB17_125	C1C2C=CC3=C4C(=NN3)C3OC(C=C3)C124	6.61766101	0.12441891	-68.38049613
GDB17_126	C1C2C=CC3CC4=CC5=CC=CN5C4C123	5.59768081	0.22140313	-42.92798205
GDB17_127	C1C2C=CC3CC4=C(C5=C(N4)C=NN5)C123	5.40566695	0.20735781	-22.71621974
GDB17_128	C1C2C=CC3CC4=CCC5=C4N3C(=C5)C12	4.89000388	0.16511322	-51.48866439
GDB17_129	C1C2C=CC3C=CC4(C2N34)C2=CC=NN12	6.03395946	0.1819833	-57.29838418
GDB17_130	C1C2CCC3=CN4C=CC5=C4C(=CN5)C123	5.019161	0.18039873	-29.03594405
GDB17_131	C1C2CC(C3=CNN=C3)=C3C=C1C1C2C31	5.07095928	0.24698614	-41.63617457
GDB17_132	C1C2C=CC3N4C=NC11C4C11NC=NC231	7.39163501	0.11880724	-71.68253064
GDB17_133	C1C2=CCC3N4N=CC=C4C11CC=CC231	5.55417772	0.28680077	-50.12704298
GDB17_134	C1C2C=CC3OC4=NCC56C(C2C3=C45)N16	6.33822117	0.12775761	-67.32674381
GDB17_135	C1C2CC=CC3=CC4=C5C3C12CC5=CO4	5.59531618	0.18385331	-70.75966894
GDB17_136	C1C2C=CCC3=CC4=CNC1=C4N1C2C31	5.28338697	0.17806792	-64.22260315
GDB17_137	C1C2C=CC=CC34C2N3C1C1=COC=C41	5.88777792	0.17841521	-77.4350301
GDB17_138	C1C2CCC#CC3=NN=C4N1C1C2C1N34	6.3385485	0.08269508	-67.2430575
GDB17_139	C1C2=CN3C4C(C24)C2N4C1=NC=C4N=C32	5.81555312	0.07198383	-50.36401338
GDB17_140	C1C2CN3C=C4C5=C6C7C(C1C6=NS5)N2C3=C47	5.42630288	0.24341972	-42.0818307
GDB17_141	C1C2CN3N=NC4=C3N3C(C=CC123)C=C4	5.95183618	0.18083369	-66.36908899
GDB17_142	C1C2CN=C3C4C(=CC5=C4C=CO5)C1N23	5.12861926	0.19447876	-55.84702756
GDB17_143	C1C2CNC3=NC=C4CC11C5C2C3=C4N15	5.81698715	0.14887489	-52.23105528
GDB17_144	C1C2CNC3=NN4C=CC5C=CC12C3=C45	5.84024233	0.14083035	-71.9350892
GDB17_145	C1C2=C(NN=C2)C2=C1C1C=CC3C2N13	5.20167202	0.19027943	-42.07770877
GDB17_146	C1C2=C(ON=C2)C2=C1C1CN=CN3C1C23	5.4397562	0.21196649	-55.37223346
GDB17_147	C1C2=C(ON=N2)C2=C3C=CC45C=CC12C4C35	6.5288883	0.09345513	-65.15940329
GDB17_148	C1C2N1C13C4CC=C1C1C5C=C2C34C15	6.70783151	0.07024705	-59.42638424
GDB17_149	C1C2N1C1=C3N4C5C4C2=CC5N3N=N1	5.67878007	0.17623419	-48.14395496
GDB17_150	C1C2N3C4C3C3=C2C2=CC=CN2C3C=C14	5.36182254	0.09640795	-39.74684313
GDB17_151	C1C2N3C4C3C(C=C14)=CCC1=C2NC=C1	5.21385774	0.17961953	-61.30662293
GDB17_152	C1C2N3C4C5C14N1CC4=CC23C52C1C42	7.47914607	0.10669434	-65.65274262
GDB17_153	C1C2N3C4C5C6C5C13C1=CCC22C4C612	7.38963398	0.12987997	-70.09182945
GDB17_154	C1C2N3C=CC4=C3C3C(CC=C4)C=CC123	5.53376389	0.15423686	-60.90110853
GDB17_155	C1C2N3C=NN=C3C22C=CC3C=CC1C23	5.74573177	0.16581033	-51.3210094
GDB17_156	C1C2N3N=NC4=C3N3C5C4NCC5=CC123	6.14216696	0.21629783	-57.59034698
GDB17_157	C1C2NC2C2C1N1C2=CC2=C1C=NN2	5.17917861	0.16339897	-24.61316878
GDB17_158	C1C2NC2C2C1N1N=NC3=C1C2=CC=C3	4.5821162	0.16829733	-31.98085613
GDB17_159	C1C2NC34C5C3C11C=C5C=CC43C2C13	7.35169833	0.18437445	-73.09610855
GDB17_160	C1C2NC3C4C2C4C2=C1C1=C(C=NS1)N=C32	5.44237425	0.15565727	-38.79563929
GDB17_161	C1C2NC3C4C2N2C1=NC1=C2C4C2=C3NC=C12	5.59738822	0.17422341	-47.62943287
GDB17_162	C1C2N=C3C4N=CNC5C=CC6(C2N36)C145	7.22584099	0.06241297	-77.62005845
GDB17_163	C1C2NC3C4OC5=NC6=C(N1C=C6)C25C34	6.34831946	0.17419926	-52.41855489
GDB17_164	C1C2N=C3C=C4C(CC5=C4NN=C5)N3C12	4.99499157	0.12825928	-37.83426639
GDB17_165	C1C2N=C3N4C2C1=CC4CC1=C3C=CN1	5.20901311	0.14016302	-39.08731722
GDB17_166	C1C2NC3=NC4=C5N3C2C52NC=NC12C4	6.6019085	0.13434065	-60.45248345
GDB17_167	C1C2N=C3NC=C4C5=C(NC34C12)C=CN5	5.84614387	0.18781286	-49.52440815
GDB17_168	C1C2NC3=NCC4=C(C5C2N35)C1=CN=C4	5.08997466	0.18237033	-47.48547036
GDB17_169	C1C2N=C3N(CC4C=CC5=C4C3=CO5)C12	5.22598849	0.16676666	-60.98999239
GDB17_170	C1C2=NC=C3C=CCC4(C5NC=NC145)N23	6.544861	0.12981177	-78.51487143
GDB17_171	C1C2N=CN3C2C32C1C=CC1=C2C=NO1	6.32315023	0.24701104	-71.82502948
GDB17_172	C1C2N=CN3C2C32CC3=CN=NN3C=C12	6.28193312	0.09016474	-55.5403679
GDB17_173	C1C2NC=NC34C5OC6=CC1=C(C23)N6C45	6.51145177	0.18915232	-58.37503979
GDB17_174	C1C2N=CNC3C4=NNC5=C4C(C=C5)C123	6.24634543	0.13979821	-77.04118584
GDB17_175	C1C2NC=NC3C=CC4=NC1=C1C2C3N41	5.74449466	0.09916557	-66.14949331
GDB17_176	C1C2N=COC34C=CC5=C(C3C24)N1C=C5	5.99988389	0.09477637	-58.48998274
GDB17_177	C1C2OC2C2C1=CC1C2=CC2=C1OC=C2	5.25077159	0.17870183	-65.69815334
GDB17_178	C1C2OC3C2C2=C1C=CCN1C=CC3=C21	4.95914541	0.19275643	-64.93197175
GDB17_179	C1C2OC3=C4C2C2C11NC=NC21C4=CN3	6.76537505	0.1563225	-58.47863157
GDB17_180	C1C2OC3=C4C5C6C7C(N7C(=N3)N46)C125	6.57173902	0.13331788	-45.74018673
GDB17_181	C1C2OC3=CNC4=C3C22C3C=CC1C23C4	6.35769505	0.24218021	-55.76839141
GDB17_182	C1C2OC3=NN4CC=CC11C5C1C4=C3C25	6.05723023	0.16603761	-58.87791196
GDB17_183	C1=CC23C4C2C25C=CC6(C2N46)C32C1C52	7.50450662	0.01114081	-63.78226984
GDB17_184	C1CC23C4C2C2=C(N=NC5=C2N3N=C5)C14	5.56166235	0.17094665	-33.12613302
GDB17_185	C1CC23C4C5C4C4=C2C2=C6N4C5C3N6C1=N2	6.19681037	0.13238342	-49.96340963
GDB17_186	C1=CC23C4C5C6C7C(C=C26)C=C1C3C7N45	6.73622388	-0.00288403	-83.76629974
GDB17_187	C1CC23C4C5C6=CC7CC5=C(C7C26)C34C1	6.50793638	0.08856766	-63.64336938
GDB17_188	C1CC23C4C5=C6NN=C5C2N=C(N6)C34N1	6.64325948	0.091944	-49.01123743
GDB17_189	C1CC23C4C5C=CC67C2N6C(=NC457)C13	7.13674339	0.09577707	-61.80148652
GDB17_190	C1CC23C4C5N4C4C2C1C1=C4C5=C3N=C1	6.02619463	0.14620127	-51.09644543
GDB17_191	C1CC23C4C5OC2C2=NNC5=C2C34O1	6.30478537	0.12138999	-45.33772893
GDB17_192	C1CC23C4C5OC2CC2=C(C5=CN2)C34C1	6.06281813	0.16772116	-44.00980853
GDB17_193	C1CC23C4CC56C=CC(C=C2C=C4)C35C16	6.39527368	0.16543692	-84.46960764
GDB17_194	C1CC23C4C=CC(C24)C2=C(N=CN2)C3=C1	5.56641312	0.164074	-49.40427995
GDB17_195	C1CC23C4C=CCC=C(C24)N2N=NC1=C32	5.55332849	0.11961368	-65.53912559
GDB17_196	C1CC23C4N2C2CC3(C1)C1=NOC2=C41	5.99028868	0.16715189	-47.17393739
GDB17_197	C1CC23C4N2C(C=CC=C14)C1=C3C=CN1	5.69493004	0.19912117	-78.6933465
GDB17_198	C1CC23C4N5C6=CN=C5C2(CCC34C6)N1	6.24563794	0.09788902	-55.87844238
GDB17_199	C1CC23C4N=CN(C=C2C2=CC=CN12)C34	5.55087925	0.13159534	-51.76175204
GDB17_200	C1CC23CC4=C5C2C(C=C13)C=CN5N=C4	5.67425464	0.17267522	-54.71287012
GDB17_201	C1CC23C=C4C5C6N5C2C2N3C1C4=C62	7.60889021	0.07244013	-55.86666544
GDB17_202	C1=CC23C=C4C5C(C1C2N35)N1N=NC=C41	6.32106425	0.14505666	-59.56852212
GDB17_203	C1CC23CC4C5N4CC(N4C=CC1=C24)=C35	5.6604962	0.15737866	-38.38433513
GDB17_204	C1CC23CC4=CNC5=C4C22C3N1CC2C5	5.90643179	0.23493579	-47.73474358
GDB17_205	C1CC23CC4=CNC5=C4C22COC1C32C5	6.2707685	0.173433	-48.67446826
GDB17_206	C1CC23C=CC4=C5C=CC2C2C5C2C34O1	6.25833194	0.12921146	-83.40860009
GDB17_207	C1CC23CC=C4C5=CN=CC=C5C1C24N3	5.13686387	0.10748133	-57.24713272
GDB17_208	C1CC23C=CC4CC5=C6C(=CO5)C1C2C346	6.12966736	0.15983631	-55.26001422
GDB17_209	C1CC23C=CC4C=CC2C34C2=C1NC=N2	5.72207466	0.11540682	-42.59520091
GDB17_210	C1CC23C=CC4=NON=C4C2=CC2C1C32	5.67227466	0.07350249	-68.58107763
GDB17_211	C1CC23C=CCC4=NN=NC(C5C1C25)=C34	5.61287466	0.04328308	-57.07925037
GDB17_212	C1CC23CN4N=NC5=C4C22C1=CCC32O5	6.01169156	0.14838674	-50.36359232
GDB17_213	C1CC23CN=C4C=CC5=C(N(N=N5)C12)N34	5.52172716	0.13151493	-49.0213686
GDB17_214	C1CC23COC45C=CC6=C(C4C25)C3=C1O6	6.1435764	0.10513361	-50.2335461
GDB17_215	C1CC23N4C5C4C4=CC5C22C=CC1C342	7.86073875	0.10441222	-66.78210904
GDB17_216	C1CC23NC22C4C5C4C4=C2SC1=C4C35	6.67765455	0.08112451	-48.00850846
GDB17_217	C1CC23N=C4C5C(C25)C25CC=C1C32N45	7.83302317	0.21309529	-60.94100734
GDB17_218	C1CC23NC4=C(C=CO4)C=C4C=C1C2C34	5.65428233	0.10166295	-52.33428661
GDB17_219	C1CC23N=C4N5C(C25)C25C1C32N=CN45	7.33392561	0.18124469	-57.51178615
GDB17_220	C1CC23NC4=NC=C5OC1C1C2C3C4=C51	5.70966715	0.19406993	-56.79602549
GDB17_221	C1CC23OC2C2C=CC4=NOC(C3=C1)=C24	5.61800849	0.13234939	-66.48776651
GDB17_222	C1CC23OC2C=CC2C4=CC=CN4C1=C32	5.40389464	0.15100086	-43.15072989
GDB17_223	C1CC2C3C1C1NC4=C5C1C3C1=C2NC(S4)=C51	5.58506749	0.16366385	-45.00838719
GDB17_224	C1CC2=C3C1C1NC4C5C6C5C(N3C16)=C24	5.7620731	0.16920418	-38.50660097
GDB17_225	C1CC2=C3C1C1N=CN(C31)C1=NOC=C21	5.14726849	0.14744078	-51.05611654
GDB17_226	C1C=C2C3C1C3C1C=CC2C2=C1NN=N2	6.0983012	0.16652608	-52.94873189
GDB17_227	C1=CC2C3C1N3C1=CC=NC3=C1N2C=C3	4.62915005	0.19335409	-18.7008425
GDB17_228	C1CC2=C3C1NC3C1C2=CC2=C1ON=C2	5.08890234	0.21646773	-55.22443071
GDB17_229	C1C=C2C3C1NC3C1=CC3=C(N=NN3)N21	5.24777311	0.16297516	-34.34110937
GDB17_230	C1C=C2C3C4C13CC1C=CC22C=CCC412	6.64058445	0.1396397	-70.70604455
GDB17_231	C1CC2=C3C4C1C41NC=NC1C3=NN=C2	5.77393312	0.22090658	-45.9984421
GDB17_232	C1C=C2C3C4C1C=CC34CC1=NNC=C21	5.75537004	0.09776679	-52.48748059
GDB17_233	C1C=C2C3C4C2C2=C(NC=C2)N4CC=C13	5.19687772	0.09063161	-50.9968319
GDB17_234	C1C=C2C3C4C3C3=C2N=NN=C3C=CC14	5.17912543	0.09203635	-57.09644511
GDB17_235	C1C=C2C3C4C3C3=C(C14)C1=C(NC=C1)N23	5.16331005	0.1695329	-23.71217409
GDB17_236	C1CC2C3C4C3C(NC3=NC=NC2=C43)=N1	5.10165774	0.30017267	-45.24640352
GDB17_237	C1C=C2C3C4C5C2C2=C(N45)C(=CN2)C13	5.47299326	0.1857597	-43.39812791
GDB17_238	C1C=C2C3C4C5=C2C=NN=C5N=CNC134	5.89501772	0.08266282	-53.19703392
GDB17_239	C1CC2=C3C4C5C4C4(N=COC4C=C25)C13	6.40101809	0.13576307	-74.4448425
GDB17_240	C1CC2C3=C4C5C6(CN4N=N3)C=CC1C256	6.26069505	0.13324259	-58.18061217
GDB17_241	C1CC2=C3C4C5C6N3C(NC56C=CC14)=N2	6.05164254	0.17209237	-51.87503217
GDB17_242	C1C=C2C3C4C5C(N13)C1=C(N45)C2=NC=N1	5.34613639	0.19536363	-37.87420343
GDB17_243	C1=CC2=C3C4C5C(N=CN4C=NC3=N1)C25	5.4302362	0.18796991	-47.98190451
GDB17_244	C1C=C2C3C4CC56C7C8N(C34C57)C28C16	7.26946561	0.13856955	-72.09853701
GDB17_245	C1C=C2C3C4C(CN5C=NC1=C35)N=CN24	5.44447157	0.09123012	-57.46160287
GDB17_246	C1C=C2C3C4NC5=C(C34)N3C2C1OC3=N5	5.59515793	0.19202102	-57.82861607
GDB17_247	C1C=C2C3C4OC5CC6=C(C5C34)C2=C1O6	5.53461023	0.13449724	-60.24155092
GDB17_248	C1CC2C3CC4=C(OC5=C4NC=C5)C23C1	5.02606695	0.18042771	-26.83443312
GDB17_249	C1C=C2C3C(C4OC=NC134)C1=CC=NN21	5.98278543	0.17318211	-58.25040346
GDB17_250	C1C=C2C3=CCC45CC6C=CC1C26C4C35	6.3106983	0.06594757	-62.89406755
GDB17_251	C1CC2=C3C=CC4=CC22C1CCC21C4C31	6.10420274	0.16799492	-72.12602191
GDB17_252	C1CC2C3CCC4=CC5=C(N34)C22C1C2C5	5.52704869	0.15269491	-38.92612111
GDB17_253	C1C=C2C3C=CC4OC(C34)C3=COC1=C23	5.20208543	0.10972204	-55.61089871
GDB17_254	C1C=C2C3CC=CC4C(N34)C3=C2N1C=C3	5.14331312	0.13276787	-50.25183596
GDB17_255	C1C=C2C3=C(NN=C3)C3N4CC=CC1C234	5.56515466	0.15221633	-53.95160376
GDB17_256	C1CC2=C3N1C14CC=CC11CC(=N2)N3C41	6.01671946	0.17332389	-47.45080711
GDB17_257	C1CC2=C3N4C5C6C5N3C3=C2NN=C3C6C14	5.42000694	0.16689838	-27.51563646
GDB17_258	C1CC2C3=NC=CC4=C3C3C5C4OC1C235	5.54325809	0.19399072	-44.64646141
GDB17_259	C1C=C2CC34C=C5C6C(C36)C3C4C2N1C53	6.62871043	0.24138783	-59.70277861
GDB17_260	C1CC2=CC3C4C2C2C4C4=C(N=NN34)N12	5.5009087	0.13734524	-46.02346051
GDB17_261	C1CC2=CC3=C4C5C2C5(C1)OC4=CN=N3	5.37832849	0.10879262	-46.06721911
GDB17_262	C1C=C2CC3=C4C5C6C3OC(=NC1C24)N56	6.06149348	0.10371801	-65.689599
GDB17_263	C1CC2=CC3=C4C5C(CC6=NSC(C1N24)=C56)C3	5.10983381	0.17786935	-39.20490585
GDB17_264	C1CC2=C(C3C4C=CC2N34)C2=C1C=CO2	4.95186389	0.19527317	-47.57968378
GDB17_265	C1C=C2CC3=C4C(OC1C24)C1=C3NN=C1	5.05213311	0.14857353	-48.42349616
GDB17_266	C1CC2=CC3=C4N2C(C=C4C2OC32)C=C1	5.10041926	0.1412469	-54.42195922
GDB17_267	C1CC2=CC3=C4N5C6C7C6C24C2C1C3=C5N72	6.22753441	0.10052623	-54.37030003
GDB17_268	C1C=C2CC3C4N=COC5=NN1C2=C5C34	5.58748695	0.16101569	-57.54772596
GDB17_269	C1C=C2C=C3C=C1C14COC=NCC31C24	6.42466407	0.07454852	-91.97401144
GDB17_270	C1C=C2CC3=CC4C5C=CC33C2C1OC453	6.59860599	0.05269776	-80.28486284
GDB17_271	C1=CC2=CC3=CC4=CC5C6C(C3C46)C2C15	5.71668849	0.04338976	-63.22938699
GDB17_272	C1C=C2CC3C=CC4=C3C(=NO4)N3C1C23	5.37083312	0.13419778	-74.10725785
GDB17_273	C1CC2C=C3C=CC4=CC(O1)=C1C2C3N41	5.01947157	0.12187233	-51.35722664
GDB17_274	C1C=C2CC3CN4C5C4C4=NC1=C2N4C35	5.46039485	0.16050835	-58.03293788
GDB17_275	C1CC2=CC3=C(ON=N3)C34NC3C=C1C24	6.10406695	0.11690266	-59.89037806
GDB17_276	C1C=C2CC3=C(ON=N3)C3C=CC11C2N31	6.25364389	0.06706361	-70.8574763
GDB17_277	C1CC2=C(C3N=CN4C3C24)C2=C1ON=C2	5.25168851	0.14831359	-44.70056332
GDB17_278	C1C=C2C=CC34C1C23CCC1=C4N=NN1	5.71253772	0.10217644	-62.12533227
GDB17_279	C1C=C2C=CC34C=C5C6C(C36)C3C15C243	7.79454735	0.13020503	-86.10161498
GDB17_280	C1C=C2C=CC3C11NC4=CNC=C4NC231	5.98461772	0.17343393	-61.25419566
GDB17_281	C1C=C2C=CC3C2C11NC2=C(NC=C2)C31	5.72973927	0.14863142	-58.87015867
GDB17_282	C1C=C2C=CC3C2C2C(N12)C1=C3NN=N1	5.55017023	0.21505633	-61.79428064
GDB17_283	C1C=C2CC=C3C4C2C14CC1=C3N=CN1	5.61347002	0.18349527	-47.30031827
GDB17_284	C1C=C2CCC3=C4C2C1C1=C4N(C3)C=C1	4.6859687	0.12942324	-45.72952706
GDB17_285	C1CC2=CCC3C4C=C1C1=C2C2C(C41)N32	5.53500425	0.05245723	-64.18996352
GDB17_286	C1C=C2C=CC3C4=NOC=C4OC33C1C23	5.77476389	0.09442289	-70.81859826
GDB17_287	C1C=C2CCC3=CC4=C5C6N(C4)C16C2N35	5.92217004	0.12963178	-57.46731354
GDB17_288	C1C=C2C=CC3C=C4CC5C6OC23C14C56	6.60597214	0.17193929	-89.78962053
GDB17_289	C1C=C2C=CC3=CC=C4C5NC15C2N34	5.84345244	0.09292883	-65.080343
GDB17_290	C1CC2=CC=C3C=CC4=NC1C1C(C21)N34	5.63840543	0.0553297	-53.63862163
GDB17_291	C1C=C2CC=CC34CC=C5C=CC1(O3)C245	5.98835925	0.10232521	-73.56470145
GDB17_292	C1C=C2C=CCC3C11N4C=NC=C4CC231	5.64871002	0.16796442	-68.79255699
GDB17_293	C1C=C2C=CC=C3C4C2C14C1=NN=NN31	5.44645156	0.12366512	-82.48291068
GDB17_294	C1C=C2CC=CC3N4C=NC5=C4C23C1C5	5.41981772	0.1820136	-51.87090824
GDB17_295	C1C=C2CN3N=CC4=C3N3C5C3C4C1C25	5.52420425	0.11062583	-43.73826458
GDB17_296	C1CC2=C(NN=C2)C23C=CC4=CC1C2C34	5.6216562	0.14820919	-55.96304952
GDB17_297	C1CC2=C(O1)C1=C3C4C5C(CC4=CN23)N15	5.45138697	0.1688772	-50.14731225
GDB17_298	C1C=C2COC3C4C5C4N4C3=CC1=C4C25	5.59463177	0.20558092	-51.14707783
GDB17_299	C1CC2N3C1C3C1=C2C=C2N=NOC2=C1	4.82829774	0.17947273	-39.97126606
GDB17_300	C1C=C2N3C=CC=C3C=C3C=CC4C1C234	5.33552541	0.09379582	-68.66819859
GDB17_301	C1CC2=NC3=C4C5N6C(C3)C=CC56C1N24	6.02096561	0.12711011	-55.81667046
GDB17_302	C1CC2(N=C3C=CC4C2N34)C2=C1C=CN2	5.7046562	0.23650226	-42.00190588
GDB17_303	C1C=C2NC3=NC4C56CC=CC45C3C2C16	6.49857194	0.07688922	-73.73401168
GDB17_304	C1CC2OC3=CN=CC4=C3C22C1N2C=N4	5.61229927	0.15698744	-59.86090288
GDB17_305	C1C=CC23C4C2C2=CC4C=C4C=CC2C134	6.6542983	0.18187441	-96.67458408
GDB17_306	C1C=CC23C4C5C4C4=C(C=NN24)C5C=C13	6.07868561	0.13994397	-63.18228575
GDB17_307	C1C=CC23C4C5=C6N=NN=C5C2OC6C134	6.48915659	0.13355877	-47.74777406
GDB17_308	C1C=CC23C4C5=NC2C2=C(C(O5)=CN2)C134	6.5300964	0.09822965	-65.23157206
GDB17_309	C1C=CC23C4C5OC6C7C(C7C124)C3=C56	6.63654911	0.14827378	-67.1893271
GDB17_310	C1C=CC23C4C=CC12C1=NOC=C1C34	6.06544982	0.10565934	-56.03083136
GDB17_311	C1C=CC23C4C=CC12N3CC1=NOC=C41	6.15821927	0.12974615	-64.53529419
GDB17_312	C1C=CC23C4CCC5=C2N(C=N5)C=CC134	5.77394695	0.12808312	-54.35449534
GDB17_313	C1C=CC23C4C=CC5N2C13C1=C5N=CN41	6.4319012	0.07185774	-60.81052095
GDB17_314	C1C=CC23C4CC=CC5=NC(CC12)=C3N45	5.59258695	0.09672466	-69.95976043
GDB17_315	C1C=CC23C4N5C6=CC=C5N2CC(O6)C134	6.42881948	0.17162776	-53.87835568
GDB17_316	C1C=CC23C4OC5=C(C24)C(NC13)=CC=N5	5.63921004	0.20530736	-57.02763137
GDB17_317	C1C=CC23CC4C5N4C4=C(C(C2)=CN4)C135	6.20123638	0.16116575	-61.95749006
GDB17_318	C1C=CC23C(C=C4C2CC2=C4C=CO2)N13	5.72643773	0.16407038	-55.56817865
GDB17_319	C1C=CC23NC2C2=C(NC4=C2NC=C4)C13	5.52185156	0.28648755	-30.94219806
GDB17_320	C1C=CC23NC4=C(C=CN4)C4=CCC12C34	6.01025177	0.14611094	-44.99907163
GDB17_321	C1C=CC23NC4=C(C=NO4)C2=CC2C3N12	6.1097085	0.17269728	-67.89668813
GDB17_322	C1C=CC23OC4C5C6N5C11C(C21)C6=C34	7.06497657	0.23059363	-72.96290674
GDB17_323	C1C=CC23OC4CC5=NNC6=C5C4C2C136	6.40082736	0.13772663	-59.90864712
GDB17_324	C1C=CC23OC=NC22C1C2C1=CNC=C31	6.24812696	0.22001484	-71.41927992
GDB17_325	C1C=CC2C1C13NC1C=CN1C=CC2=C31	5.85433927	0.16347597	-67.94108859
GDB17_326	C1C=CC2C1C1=CC3OC3C3=C1N2C=N3	5.07654697	0.23981768	-44.41035214
GDB17_327	C1C=CC2C3C1C1N=COC4=C1N3C2=C4	5.48554697	0.121441	-45.04544521
GDB17_328	C1CC=C2C3C4C3C3=C2N=CN3C4C=C1	5.40654543	0.1507855	-41.30298719
GDB17_329	C1C=CC2C3=C4C5C(CC=CC4=NN3)C125	5.79400081	0.24190196	-76.27535962
GDB17_330	C1C=CC2=C3CC4=C(ON=N4)C33NC3C12	5.91841772	0.13437891	-71.30151936
GDB17_331	C1C=CC2=C3CC4NC12C12N=COC41C32	7.17966253	0.11773709	-94.24716857
GDB17_332	C1C=CC2C3C=CC4OC5=C(C1=NO5)C234	5.89315158	0.0747203	-59.49751732
GDB17_333	C1C=CC2C3NC4=C5C(C=C1C235)=CC=C4	5.03332233	0.1240717	-68.86292608
GDB17_334	C1C=CC2=C3N(CC4C5N4C=NC135)N=N2	6.11654235	0.15032369	-78.52933386
GDB17_335	C1C=CC2=CC3=C4C5C(C=CC4=CO3)C125	5.7203531	0.19952515	-77.14497785
GDB17_336	C1C=CC2=CC3C4=CNC=C4NC33C1C23	5.86806543	0.17811796	-66.30133444
GDB17_337	C1C=CC2CC3=C4N(C=CC44OC124)N=N3	6.28817792	0.16726447	-64.61760513
GDB17_338	C1C=CC2=CC3NC4=C(N5C3C25)N1C=C4	5.3655162	0.15024865	-67.59710915
GDB17_339	C1C=CC2=CCN3C4C(N5N=CC=C35)C124	5.48998387	0.2323471	-59.58984717
GDB17_340	C1C=CC2=CNC3=C2C2C4C(N3)C4C=C12	5.51743005	0.05453931	-71.14345968
GDB17_341	C1C=CC2N3C4C(CN5N=NN=C45)=CC123	5.96869927	0.18183146	-77.96817309
GDB17_342	C1C=CC2N=C3N4C2C4C1C1=C3N=CO1	5.45922562	0.2164349	-39.066831
GDB17_343	C1C=CC2OC22C1C1C=CC3=NN=C2N13	5.8433085	0.07245227	-73.2475414
GDB17_344	C1C=CCC2C1C1C3C4=C(C=C23)N=CN14	5.04642389	0.18851333	-41.52207225
GDB17_345	C1C=CC=C2C3C4C3C1=CC1=NNC2=C41	5.11132695	0.16919126	-84.09503743
GDB17_346	C1C#CCC2=C3C4C5C4C(NC15)C3=NN2	6.60704869	0.11070887	-62.03354512
GDB17_347	C1C=CC=C2C=C3C=CC4=C1C1C2N1C34	5.31026082	0.16906095	-105.208409
GDB17_348	C1C=CC#CC2C3C(C=C4NC=NC234)=C1	6.94869925	0.05544631	-121.5192396
GDB17_349	C1C=CN2C3C4C3C3=C(C=CO3)C4N=C12	5.33737159	0.11186503	-63.93454247
GDB17_350	C1C=CN2N=C3C4N=CN5C(CC3=C12)C45	5.5839962	0.0363796	-68.53447208
GDB17_351	C1CN1C1=CC2=NC3CCC4C=C1N2C34	4.9396543	0.18109665	-30.65190092
GDB17_352	C1CN2C3C1C1C4C5C3C3=C2OC1=C3N45	5.78540233	0.32453426	-41.75072001
GDB17_353	C1CN2C=NC3=C2C2N4C3C=CC24C=C1	5.86907773	0.12795046	-54.90174127
GDB17_354	C1COC23C4C5=CC(N6C=NC5=C26)C34N1	6.26470563	0.07594848	-57.84797026
GDB17_355	C1N2C3C2C24C5C3C36C=CC12C3C6N45	7.58836955	0.13279461	-58.91284727
GDB17_356	C1N2C3C2C24OC22C5C6C5C4=C1C6C32	7.80497107	0.1650979	-58.43540022
GDB17_357	C1N2C3C2C2=C1CC1=CNC4=NC3C2C14	6.15132733	0.12936587	-77.88830861
GDB17_358	C1N2C3C4C1=CC1CNC5=COC2=C5C341	6.1557085	0.12720759	-64.19760332
GDB17_359	C1N2C3C4C5C6=C(CC145)N1C=CC2=C1C36	6.07462715	0.17341507	-37.1079241
GDB17_360	C1N2C3C4N=C5C=CC6=CC12C(C34)N56	6.71267105	0.08720258	-53.81370711
GDB17_361	C1N2C3C(C=C4CC=CC134)C1=C2C=CO1	5.60458387	0.12240213	-70.89983983
GDB17_362	C1N2CC34N=CN5C3C4C2C2=C1NC=C52	6.09265312	0.1814141	-53.81148387
GDB17_363	C1N2C=C3CCNC4=NC11C5C1C2=C3N45	5.77925772	0.20002833	-44.8064039
GDB17_364	C1N2C=CC3=C2C2(C=CC4NC124)N=CN3	6.45964561	0.10862968	-68.40369582
GDB17_365	C1N2C=NC3C2C32NC=NC3=CNC1=C23	6.2812731	0.13006481	-68.66031155
GDB17_366	C1N2C=NC3C4CC5=NNC=C5C1=C4C23	5.45435465	0.26330428	-50.28309605
GDB17_367	C1N2C=NC3C4C=C(C2C34)C2=C1C=CO2	5.40795312	0.15288768	-69.15562684
GDB17_368	C1N2C=NC3C4=CN=CC5=C4C(CC5)C123	5.64638543	0.23683306	-52.06686619
GDB17_369	C1N2C=NC3C=CC4(C3C24)C2=NNC=C12	6.23953312	0.08063871	-63.94570597
GDB17_370	C1N2N=C3N4C=NC11C5C6C(C41)C3=C2N56	6.59101809	0.14870061	-53.47208055
GDB17_371	C1N2N=C3OCCC4=CC11C5N1C4C3=C25	6.0270562	0.15052308	-52.80021992
GDB17_372	C1N2N=CC3=C2C24N=CN5C=CC2(O3)C145	6.89757925	0.07299688	-53.90686082
GDB17_373	C1N2N=NC3=C2C11CCC2=C1C3CCC2	5.20180408	0.1835727	-41.54636754
GDB17_374	C1NC11C2=CNN=C2C2=C1C1OC2C=C1	6.42417141	0.19422179	-41.04890939
GDB17_375	C1NC1C#CC1=CC2=C3C1CCC3=NN2	5.02554751	0.14554256	-38.00744348
GDB17_376	C1NC23C4C1C4CC2=CC1=NN=CN=C31	5.87283773	0.17578344	-58.57673759
GDB17_377	C1NC23C4C2C(=CC14)C=C3C1=CN=NO1	6.14144081	0.13615678	-69.85015434
GDB17_378	C1NC23C4C5C4C4=C2COC42CC1=C3C52	6.85339983	0.11609863	-74.95963752
GDB17_379	C1NC23C4C=CC(C=C2C2=NON=C12)C34	5.89200081	0.08168457	-61.96512241
GDB17_380	C1NC23C4NC5=C2N(C=N5)C2C1C32C=C4	6.65939043	0.13506868	-69.13236542
GDB17_381	C1NC23CC4=C5N(CC6(C=C2)C1C356)N=N4	6.33803773	0.09004261	-60.68172745
GDB17_382	C1NC23CC=C4C5=C(NN=C5)C(C=C2)C134	5.73624849	0.2272291	-60.02883223
GDB17_383	C1NC23CC=CC4=CC5=C1C1C2N1C5C34	6.45016886	0.18865953	-90.43325688
GDB17_384	C1NC23C=CCN4N=NC5=C4C2C3C5=C1	5.88774079	0.18898918	-66.16243581
GDB17_385	C1NC2C3C1=CC1=CC4=CN=NC=C4C231	5.8004731	0.06847427	-66.63102083
GDB17_386	C1NC2C3C1OC1=CC=NC4=C1N3C2=C4	4.61081003	0.16598011	-29.68302856
GDB17_387	C1NC2C3C2C11CC2C=CC4=NC3=C1N24	6.24528254	0.13529219	-71.32897635
GDB17_388	C1NC2=C3C4C1C4NC3=CC1=C2ON=C1	4.89032388	0.13010897	-41.6936503
GDB17_389	C1NC2C3C4C2=CN2N=NC=C2C4=CC13	5.54434389	0.0950178	-56.72680586
GDB17_390	C1NC2=C3C4C5C4C1=CC=CC5N3C=N2	5.23413774	0.12628417	-70.56785445
GDB17_391	C1=NC2C3C4C5C6N5C5C4=CN1C2C5=C36	6.36490582	0.0082811	-53.97128646
GDB17_392	C1N=C2C3C4C5C(N25)C2=C1C=CN2C34	5.66103721	0.15664442	-41.01088257
GDB17_393	C1N=C2C3C4C5C(N=CN25)C2=C4N3C1=C2	5.75568851	0.06007321	-53.86192975
GDB17_394	C1NC2C3C4C(=CN5N=CC2=C45)C2OC132	6.24812561	0.14114726	-65.77356146
GDB17_395	C1NC2C3C4=NOC5=C4C(C=C5)C23C=C1	6.14157927	0.17494808	-86.52094662
GDB17_396	C1NC2C3C=CC4=CC56CC1=C2C5(O6)C34	6.34088869	0.13676868	-89.65369628
GDB17_397	C1N=C2C3C(C=CC4=C3N=CO4)C3C1N23	5.69225331	0.11731529	-62.88628842
GDB17_398	C1NC2=C3C(=CN2)C2CC4=CC13N1C2C41	6.17925484	0.23068867	-58.87488276
GDB17_399	C1NC2=C3N4C5C6C5C13CN6C=NC4=C2	6.25926543	0.1483349	-61.06471368
GDB17_400	C1NC2C3=NN=CC=C3C3C=CC11OC231	5.8193085	0.23809323	-63.86144465
GDB17_401	C1NC2C=CC34C5C=CC6OC(=N5)C13C246	7.32661655	0.06059542	-73.62394078
GDB17_402	C1NC2C=CC3C4C5=NNN=C5C=C1C234	6.09059773	0.10983143	-64.84770507
GDB17_403	C1N=C2C=CC3=CC45N=COC1C4C5N23	6.54255158	0.11406965	-70.27677776
GDB17_404	C1NC2CCC3=CC4=C5C3C2=C1N5N=N4	4.94605793	0.16925195	-53.02283033
GDB17_405	C1NC2C=CC3=CN4C=CN=C4C33C1C23	5.7809362	0.15491134	-74.40010812
GDB17_406	C1NC2=COC3=C2C2=C1C1OC3C3C1C23	5.65655485	0.15791136	-50.06980871
GDB17_407	C1N=C2N3C1C=C1CC45CC=CC24C5C31	6.71349505	0.09773224	-77.06428241
GDB17_408	C1N=C2NC3=C4C2C11NC1C=CC4=CN3	6.09817772	0.09978946	-58.63750051
GDB17_409	C1NC2=NC3C4C3C3=CC=NN=C3C1=C24	5.04534849	0.16542185	-50.20940777
GDB17_410	C1N=C2NC3=C4C5C2C15N1C=NC(C3)=C41	5.98660233	0.19618658	-46.02134013
GDB17_411	C1NC2=NC3=C4C5C6N5C3CC=CC16N24	6.32693792	0.18625141	-64.98189288
GDB17_412	C1NC2=NC3C4C5C(C1C1=CN=C3N51)N24	5.63559485	0.14558678	-45.42027189
GDB17_413	C1N=C2NC3CC4=C5C3C2C1N1N=CC(S4)=C51	5.44556532	0.16565698	-44.47962007
GDB17_414	C1N=C2NC3=CC4=C(C=CN4)C33OC1C23	5.83199002	0.1605302	-52.85123349
GDB17_415	C1N=C2NC3C=CC11N4N=CN=C4CC231	6.1661931	0.14186942	-57.1930037
GDB17_416	C1N=C2NC3=NC1C1(C3C21)C1=NC=CN1	5.60087312	0.21312055	-39.47996789
GDB17_417	C1NC2=NC3=NNC=C3C3C11C=CCC231	6.14974079	0.14599237	-50.79892675
GDB17_418	C1N=C2NC=C3C2C11CC2=C(NN=C2)C31	5.82059925	0.14739452	-46.87016039
GDB17_419	C1NC2=NCC3C4C=C5C=CC23C11C5N41	6.98223676	0.11652823	-99.37033547
GDB17_420	C1N=C2OC3C4=C1C1C5C4C5C33OC213	6.97520714	0.146171	-65.88521878
GDB17_421	C1N=C2OC3=C4C5C(C1CC4=CC=C3)N25	4.69587312	0.2750148	-53.65098753
GDB17_422	C1NCC23C4C5=CC(N=C6C=CC(=C5)N26)C134	6.7838133	0.11895532	-67.50302173
GDB17_423	C1NCC2=C3C(=CC4=C3C=CN4)C3C1C23	5.03805311	0.17177785	-58.9835993
GDB17_424	C1NCC2=CC3=C4C5C6C(C=C5C1N24)C36	5.53966254	0.14662257	-58.05585735
GDB17_425	C1NC=NC23C=CC4=COC(C5C1C25)=C34	6.20450235	0.14872217	-75.9563969
GDB17_426	C1N=CNC2C3C4C5N4C4=C(NC=C34)C125	6.42581809	0.14998446	-70.91907396
GDB17_427	C1N=CNC2C3OC4=C5C3C2=C1N5C=C4	5.28265618	0.22796744	-54.01384362
GDB17_428	C1N=CNC2=CC3=C4C2C2C1C2C4=NO3	5.64391928	0.11013506	-72.91115406
GDB17_429	C1N=COC23C4C=CC2C2=NC=CN2C134	6.11691773	0.14833834	-70.45268829
GDB17_430	C1N=COC23C4C(C=CC124)C1=C3C=NN1	6.38740409	0.14159877	-67.65072594
GDB17_431	C1=NN2C3=CC4C5C3C5C3=C4C=NC1=C23	5.00445159	0.13947914	-26.58676546
GDB17_432	C1OC11C2C3C22C=C4C5C(N25)C32CC142	7.350125	0.10729179	-65.13674411
GDB17_433	C1OC23C4C2C2=C5NN=C2N4C2C1C352	6.60170181	0.22340291	-47.04489696
GDB17_434	C1OC23C4C2C(=CC14)C=C3C1=CNN=C1	5.72093004	0.15346815	-51.98333058
GDB17_435	C1OC23C4C2N2C=CC=C2C4C=CC3=C1	5.61301312	0.15140108	-63.82322057
GDB17_436	C1OC23C4C5C4C4=C6C(CC24)CC1=C3C56	6.44069925	0.16760891	-65.5241156
GDB17_437	C1OC23C4C5C6C(C2=C15)C61NC=NC341	7.07784461	0.08527037	-75.09817929
GDB17_438	C1OC23C4C5C6N5C2C25NC62C4C3=C15	7.41586515	0.11697828	-79.7157281
GDB17_439	C1OC23CC4=C5C2C32C1C=CC2C5=NO4	6.36220274	0.15327743	-51.08795624
GDB17_440	C1OC23C=CC4=C5C6C7N6C4C2C37C15	6.90689964	0.16726118	-68.37692737
GDB17_441	C1OC23C=CC4=NOC5=C4C2C3C5C=C1	5.85804389	0.15481114	-63.17767284
GDB17_442	C1OC23CC=CC2C2=NC4C5C(N25)C3=C14	6.44916886	0.11920953	-81.23284598
GDB17_443	C1OC23CC=CC4=C2C2=C(O4)C1N1C2C31	6.26820254	0.13691424	-75.00601063
GDB17_444	C1OC23CN4C5C(C25)C2=C4N=CC1=C32	5.62644432	0.21395758	-43.52405143
GDB17_445	C1OC23OC4C=CC5C=C(C6C2C456)C3=C1	6.79030137	0.02290538	-83.52505122
GDB17_446	C1OC2=C3C1=CC1C=CC4CC(N2)=C3C14	5.21320695	0.17699182	-51.5659449
GDB17_447	C1OC2C3C4C5C4C4=C(N=CN=C24)C5C13	5.34118387	0.24217847	-31.30831994
GDB17_448	C1OC2=C3C4C5C6C5C5=C(SC(N2)=C35)C6C14	5.69543711	0.16204873	-31.60059478
GDB17_449	C1OC2C3C4C5N4C(C2=C1)C1=C5C3=CN1	5.66476425	0.24804062	-55.34638084
GDB17_450	C1OC2=C3C4=C(C=C2)C2CCC13C1C2C41	5.14914715	0.18133817	-50.82047623
GDB17_451	C1OC2C3=CNC4=C3C3C5(C4)C=CC1C235	6.31916274	0.20240401	-54.27083339
GDB17_452	C1OC2=C3N4C5C6C5C13CNC6C4=N2	6.24191945	0.13347253	-59.93537902
GDB17_453	C1OC2=C3N4C5C6C(CC135)N=CN6C4=C2	6.10148081	0.12436002	-51.06625408
GDB17_454	C1OC2C(=C1)C1C3C1C1=C(C=C23)N=CN1	5.42091005	0.16865275	-48.07410464
GDB17_455	C1OC2C=C3C4N5C6=C(N=NN36)C1C245	6.26165022	0.0911235	-50.19019354
GDB17_456	C1OC2=NC34CC=C5C3C43N=CNC23C15	7.19360715	0.08086818	-82.4474874
GDB17_457	C1OC2=NC3=C4C2C2C1C2C=CN4C=C3	5.53683005	0.1271545	-55.336479
GDB17_458	C1OC2=NC3C4C5C6N7C(C1=CC367)C245	7.18360843	0.0857909	-73.9490415
GDB17_459	C1OC2=NC3C=C4C5C3C53NC=NC23C14	6.97981522	0.13686202	-78.35223372
GDB17_460	C1OC2=NC3=CNC4=C3N3C(C23)C1C=C4	5.56094389	0.10628768	-65.82204608
GDB17_461	C1OC2=NNN=C2C23C=CC4=CC1C2C34	6.02110543	0.06424588	-68.41879427
GDB17_462	C1OCC23C4C5=CC2=C2C=CCC5C2C134	6.2635289	0.18475006	-83.93421051
GDB17_463	C1OCC23C=CC4C(C5=CN=CN=C25)C134	5.62936081	0.14024522	-52.39165083
GDB17_464	C1OCC23N4C5CC=C(N6N=CC5=C26)C134	6.13565332	0.2750936	-40.98941567
GDB17_465	C1OCC2C3C4C3C3=C2N=NN3C4C#C1	6.57015946	0.1985812	-67.90604271
GDB17_466	CC12C3C11C=CC3(C=C2C2=C1N=NN2)C#C	6.38829697	0.14897502	-48.25634037
GDB17_467	CC12C3C11C=CCC11NC3(C)C=C2C1=O	6.3035588	0.19141412	-68.6708339
GDB17_468	CC12C3C11CC=CC3(C)C(C#C)=C2C=C1	5.95261444	0.11803547	-66.16849919
GDB17_469	CC12C3C11NC4C5C1C=C2C(=NO)C345	7.93842423	0.12964622	-68.43011009
GDB17_470	CC12C3C11OCC2=C2CC=C(C=C1)C32N	6.21746299	0.09900202	-86.1477321
GDB17_471	CC12C3C1C14C5C1C2(O)C1=C3C4CC51	7.1150177	0.13747978	-49.92738671
GDB17_472	CC12C3C1C14C5C3C(=NC15C)N2C4=O	6.3710763	0.14275608	-43.22746674
GDB17_473	CC12C3C1C14C5CC1=C3C1(N5)C2C41C	7.83058694	0.15210741	-63.3872669
GDB17_474	CC12C3C1C14C5C=C6C(C3N15)C2(C)C46	6.77951699	0.06783263	-52.31764115
GDB17_475	CC12C3C1C14C5CC=C1C2=CC3N4C=N5	6.58998033	-0.005026	-73.90611833
GDB17_476	CC12C3C1C14C5N=C(N3C15)C21CC41O	7.05555541	0.09680468	-57.19437384
GDB17_477	CC12C3C1C14C=C3C3=C2C1N(C3)S(=O)(=O)C=C4	6.41792908	0.12432961	-75.24393897
GDB17_478	CC12C3C1C14CC3CC22C=CC(=CS1(=O)=O)C42	6.79149369	0.06314448	-67.00158862
GDB17_479	CC12C3C1C14CCC3C3=CC(CN1)=C4N23	6.01988512	0.10790084	-57.83671592
GDB17_480	CC12C3C1C14CCC5=C1N3C(=NC5=O)C2N4	5.83533689	0.11264663	-45.48362328
GDB17_481	CC12C3C1C14CCC5CC(C2S1(=O)=O)=C3C45C	6.16491651	0.26289322	-52.12796557
GDB17_482	CC12C3C1C14CCC5C=CC3(C=C2S1(=O)=O)C45	6.82570522	0.11980722	-57.75097568
GDB17_483	CC12C3C1C14CCC(C#C)=C1C3CC2=C4	6.10306458	0.10930788	-59.28233457
GDB17_484	CC12C3C1C14CNC5=NC(C3=C1)C2(C)C45	6.56284272	0.12662192	-59.93259395
GDB17_485	CC12C3C1C14NC1C21C=CC42C3C12N	7.15803013	0.09284611	-55.28946852
GDB17_486	CC12C3C1C14NC1C2NC1=NC=C4N31	6.44305299	0.14771475	-45.57305177
GDB17_487	CC12C3C1C14OC5(C)CC6(C1N36)C2=C45	3.85989554	0.19353574	-53.04039434
GDB17_488	CC12C3C1C14OCC5=C1N3C1=C5OC4C21	6.24721879	0.17253648	-51.55530687
GDB17_489	CC12C3C1C14OCCC11NCC(C2=C4)=C31	6.54476183	0.23251223	-74.01385253
GDB17_490	CC12C3C1C1C4=C2C2=CC3C1(C)CC4C2	5.75082408	0.2527292	-53.71602009
GDB17_491	CC12C3C1C1C4=C2C2C=CC(=C4)C1(N)C32	5.88389206	0.17836789	-72.16836898
GDB17_492	CC12C3C1C1C4=C2N2C=NC1(CCS4(=O)=O)C32	6.34436982	0.10747171	-61.06226363
GDB17_493	CC12C3C1C1=C4C2OC3C11CC=CC1S4(=O)=O	6.45517694	0.17557322	-70.65604497
GDB17_494	CC12C3C1C1=C4C3CC2C1N1N=CN=C41	5.33516257	0.27003596	-34.76029684
GDB17_495	CC12C3C1C1=C4C5CC6(CC(N5)C1N26)C34	7.49314595	0.10398905	-52.20892701
GDB17_496	CC12C3C1C1=C4C5COC24C2NC5C1C32	6.70563304	0.069431	-68.29493528
GDB17_497	CC12C3C1C1=C4CC5(CC1C3C5C24)C#C	6.145802	0.17790208	-40.84700397
GDB17_498	CC12C3C1C1=C4C=C5N1C3C5(N)CN24	6.76754155	0.12544684	-43.93534049
GDB17_499	CC12C3C1C1=C4CC5N=CNC(C34)=C2C15	5.98226257	0.21353483	-63.74895811
GDB17_500	CC12C3C1C1=C4CCC11N3C(CC24)=CS1(=O)=O	6.27040119	0.11588659	-57.75097863
GDB17_501	CC12C3C1C1=C4CCC1=C2C=C(C=O)C34	5.26557889	0.1539243	-61.00895191
GDB17_502	CC12C3C1C1=C4C=CC(C34)=C2CCNS1(=O)=O	5.44123178	0.13057175	-71.82648622
GDB17_503	CC12C3C1C1=C4CC=C(C3C=CC1=O)C24	5.26735936	0.19947488	-71.01777176
GDB17_504	CC12C3C1C1C4=CCCC5=NC1=C2N5C34	5.46719954	0.13026388	-50.50953407
GDB17_505	CC12C3C1C1=C4CC(C=O)C1=CC3S(=O)(=O)N24	5.82848943	0.12570802	-71.49042609
GDB17_506	CC12C3C1C1=C4C=CN1C2C(=CC34)C#N	5.33524415	0.12815799	-37.1975804
GDB17_507	CC12C3C1C1=C4C=CN1C3C(C#N)C24N	5.61498975	0.18741468	-38.50905368
GDB17_508	CC12C3C1C1=C4C=CS(=O)(=O)N5CC(C34)C2=C15	5.73653562	0.21672596	-66.02697046
GDB17_509	CC12C3C1C1C4=CN5C(C34)C2(C)C1=CS5(=O)=O	6.05049102	0.10723583	-61.2860843
GDB17_510	CC12C3C1C1=C4CN=C(C3CC1C#N)N24	5.83476186	0.18736165	-56.94884131
GDB17_511	CC12C3C1C1=C4C(N=C(N2C=C1)N34)C#C	6.01105581	0.10479736	-65.14587238
GDB17_512	CC12C3C1C1=C4C(O)CC5(C=CC1N25)C34	6.43232501	0.14354241	-60.38811088
GDB17_513	CC12C3C1C1=C4N5CC(CC3CC1=C5)N24	5.37601632	0.23945857	-46.50024473
GDB17_514	CC12C3C1C1=C4NC3=NC2C1NC4C#N	6.09052969	0.14090667	-54.19898085
GDB17_515	CC12C3C1C1=C4N=C5N1C3C(CC5=O)N24	5.49998118	0.17783562	-34.84295303
GDB17_516	CC12C3C1C1=C4NC=C1C=C2COCC34	5.2537304	0.16979132	-47.52163225
GDB17_517	CC12C3C1C1=C4NC=C1N3C1CCN4C21	5.36925058	0.27313458	-35.92353999
GDB17_518	CC12C3C1C1=C4NC=C1N(C=N)C2=CC34	5.71980679	0.171985	-57.90940523
GDB17_519	CC12C3C1C1=C4NCC2C2C3N1C2=C4	6.44019358	0.2042026	-42.12930862
GDB17_520	CC12C3C1C1=C4N=CC=C1C=C2C(O)C34	5.03203592	0.24343536	-44.68587995
GDB17_521	CC12C3C1C1=C4N=CN1C(=O)C3OC24	5.22426655	0.28458928	-26.95655516
GDB17_522	CC12C3C1C1=C4N=C(N)N1C2(CN34)C#C	5.65753774	0.12569096	-31.52403685
GDB17_523	CC12C3C1C1=C4N=NN1C3CN2C4=O	5.12559367	0.22568479	-41.59863437
GDB17_524	CC12C3C1C1=C4OC3C=CC=C2N1C=C4	5.06906361	0.10889643	-57.22541299
GDB17_525	CC12C3C1C1=C4OC5=C1C2C(C5O)C34	5.80452941	0.19812077	-36.85627162
GDB17_526	CC12C3C1C1=C4OC=C1C1C(N21)C3=C4	5.79189776	0.13150887	-44.29169364
GDB17_527	CC12C3C1C1=C4OC=C1C3C1NCCC241	6.01827893	0.1238816	-60.98436311
GDB17_528	CC12C3C1C1=C4OC=C1N=C(N)C3C=C24	5.37454168	0.08432924	-42.16876205
GDB17_529	CC12C3C1C1=C4ON=C1NC(=N)C3C=C24	5.60086189	0.11697619	-49.51676746
GDB17_530	CC12C3C1C1=CC2C2=C(C=CN2)C3C1=O	5.21576472	0.1607054	-48.24303526
GDB17_531	CC12C3C1C1(CC2=C2CN=C(O1)C32)C#C	6.01270104	0.16789336	-59.9561679
GDB17_532	CC12C3C1C1=CC2C=C2C=CC(=O)C1C32	5.47473005	0.1564204	-65.03758525
GDB17_533	CC12C3C1C1=CC2(C)C2=CC=NN2C3C1	5.28221982	0.18547125	-39.40197353
GDB17_534	CC12C3C1C1=CC2CC3S(=O)(=O)N2C=CN=C12	5.42472889	0.14683343	-41.53286211
GDB17_535	CC12C3C1C1=CC2=CCC3C2=C1C=CN2	5.014129	0.15239213	-50.86363254
GDB17_536	CC12C3C1C1(CC2(C#C)S(=O)(=O)C3=CN1)C#C	6.27926397	0.14638268	-52.07133733
GDB17_537	CC12C3C1C1=CC2CN3C2=NC=NN=C12	5.12935732	0.23334451	-47.21036615
GDB17_538	CC12C3C1C1=CC2OC3=NC2=CC=NN12	5.40791676	0.12692951	-38.21162781
GDB17_539	CC12C3C1C1(C=C2S(=O)(=O)C3C1O)C#CC#C	6.10606521	0.08296191	-47.24593347
GDB17_540	CC12C3C1C1=CC3C3C(C=CC3=O)C2=C1	5.47068246	0.1006376	-73.79916239
GDB17_541	CC12C3C1C1=CC3C3C(C#N)S(=O)(=O)C1(C)N23	5.98746476	0.11038902	-53.94122005
GDB17_542	CC12C3C1C1(C=C3C3NCCC23S1(=O)=O)C#N	6.33004746	0.23272934	-55.53137904
GDB17_543	CC12C3C1C1CC3C=C2C2=C(N)OC=C12	5.28924594	0.15143214	-43.38573909
GDB17_544	CC12C3C1C1=CC3=CC2=CC(CC#N)=C1	5.25694499	0.22062951	-41.93230434
GDB17_545	CC12C3C1C1=CC3C=C3C=CC11C3C21	7.45779948	0.0970332	-73.1986738
GDB17_546	CC12C3C1C1=CC3C(=CC2=C1C#C)C#N	5.52292345	0.17454442	-56.59338896
GDB17_547	CC12C3C1C1=CC3CC=CC3=COC1=C23	5.21877201	0.12472522	-65.25504505
GDB17_548	CC12C3C1C1=CC3C(C#N)=C2C(=O)C1O	5.24078307	0.15169141	-42.96172221
GDB17_549	CC12C3C1C1(CC3CN3C=NC1=C23)C#N	5.54633038	0.20293796	-42.52854797
GDB17_550	CC12C3C1C1=CC3S(=O)(=O)C3=CNC1(C=O)C23	6.16874537	0.11453054	-74.14745353
GDB17_551	CC12C3C1C1(C)C4=C3C3N2C13C1OC41	7.61045212	0.17715309	-60.19980649
GDB17_552	CC12C3C1C1(C)C4CC34C3=C2C1=NO3	6.14992594	0.14681799	-41.78334654
GDB17_553	CC12C3C1C1(C)C4CC5=C1N3C(=C5)C2O4	5.62883452	0.12426596	-48.04815815
GDB17_554	CC12C3C1C1(C)C4CS(=O)(=O)C5=CC(C34)=C2N15	5.80453555	0.21503577	-41.20155755
GDB17_555	CC12C3C1C1=C(C4NC1C=C4)C2S(=O)(=O)C3=O	6.5014095	0.1494207	-46.04529322
GDB17_556	CC12C3C1C1=CC4=NC5(C)C(C2C1S5(=O)=O)N34	6.05640067	0.11873092	-53.14436659
GDB17_557	CC12C3C1C1=CC4N=CNC4C2=CC3=C1	5.83425478	0.11422387	-69.23594016
GDB17_558	CC12C3C1C1(C)C4OC5=C1N3C(=N5)C24C#N	5.8228473	0.19422182	-43.65081928
GDB17_559	CC12C3C1C1(C)CC22C=CC4=C2C3=C1O4	6.18076726	0.13759808	-56.4465213
GDB17_560	CC12C3C1C1(C)C=C3C=C2C=C1C(N)=O	5.18442817	0.12470145	-52.3483029
GDB17_561	CC12C3C1C1=CCC4CCC(C2=CS1(=O)=O)=C34	5.41480582	0.11925431	-57.66814644
GDB17_562	CC12C3C1C1=C(C#C)C3C(CO)=CC2=C1	5.44890258	0.10621163	-51.69058522
GDB17_563	CC12C3C1C1(C)C=CCN2C2=CNC1=C32	5.27040572	0.16606949	-48.29490836
GDB17_564	CC12C3C1C1=C(CS(=O)(=O)C4C=CC2N14)C3=O	5.70483149	0.14787261	-50.05085706
GDB17_565	CC12C3C1C1=CN3C(=O)C2=CC(C=O)=C1	5.18478651	0.1216053	-69.29375835
GDB17_566	CC12C3C1C1(C)N4C2C42C=CC11OC321	6.20237271	0.16465502	-49.30032798
GDB17_567	CC12C3C1C1=CN4N=CC(=O)C(N3C1)=C24	5.34401797	0.13164757	-45.80016335
GDB17_568	CC12C3C1C1(C#N)C4C5C=C1C2CC345	6.38562136	0.16162724	-48.87007841
GDB17_569	CC12C3C1C1(C#N)C4NCC1=C2C=CC34	5.77856296	0.22310719	-83.81737459
GDB17_570	CC12C3C1C1=C(NC=C1)C=CC2=CC3=O	4.69303944	0.21496646	-49.93170286
GDB17_571	CC12C3C1C1(C#N)N4C5=CC(C3NC1=N5)=C24	6.03033047	0.11243728	-49.37668907
GDB17_572	CC12C3C1C1=COC4=C1C2C(N4)C3C#C	5.84969355	0.11263536	-38.07137396
GDB17_573	CC12C3C1C1N4CC5=C1C3C1N5S(=O)(=O)CC241	6.53323752	0.16930784	-54.08909782
GDB17_574	CC12C3C1C1N4C=C5C1(C#C)N2C(C34)S5(=O)=O	6.49167661	0.09858682	-59.8706262
GDB17_575	CC12C3C1C1N4C=CS(=O)(=O)C1=C(N)C2=CC34	5.77345538	0.13010266	-53.90799549
GDB17_576	CC12C3C1C1(N)C45OC=NC14C3=CC25	7.8058352	0.09829496	-74.66205587
GDB17_577	CC12C3C1C1(N)C4=CCC5(NCC1=C25)C34	6.40378732	0.10591242	-80.99113351
GDB17_578	CC12C3C1C1=NC4=C(O)C5=C(C3N1C5)N24	5.55012701	0.16303462	-40.7496354
GDB17_579	CC12C3C1C1(N)CC2=CC2=NC=C(C1)N32	5.54656243	0.16457775	-55.97848269
GDB17_580	CC12C3C1C1(N)C=C3N3N=CC1=C23	5.40222524	0.10496814	-40.50060764
GDB17_581	CC12C3C1C1(O)C4=C5CC1(C#N)C3C(=C5)N24	5.88542884	0.12958602	-47.90939088
GDB17_582	CC12C3C1C1(O)C4CC33C5C3C2=C1C45	6.55628212	0.29848943	-48.38467329
GDB17_583	CC12C3C1C1(O)C4=CC5=C1N3C1=C5CC4N21	5.7735385	0.13980767	-55.64517983
GDB17_584	CC12C3C1(C#C)C1=CC3(C=O)N=C2OC1	5.96186631	0.08804298	-56.11107774
GDB17_585	CC12C3C1C(C=C2C#N)=C1NC(N)=NC31	5.45990038	0.1608095	-50.09059251
GDB17_586	CC12C3C1C(=CC3C=O)C(C#C)=C2C#N	5.43995388	0.14244498	-46.40718029
GDB17_587	CC12C3C1C(=CCN3C1=C2NC=C1)C#N	5.07150634	0.17715663	-37.08808086
GDB17_588	CC12C3C1(C#N)C1C4CC5=C1C2=C(S5)C34C	5.82052422	0.18145469	-47.53976269
GDB17_589	CC12C3C1(C#N)C1C=C2C2CC=CC32S1(=O)=O	6.47135777	0.14041359	-60.47480263
GDB17_590	CC12C3C1(C#N)C1=NC2C(N)C3(N1)C#C	6.15788538	0.14168822	-50.27672128
GDB17_591	CC12C3C1(C#N)C1OC2=NC32CC=CC12	6.53217337	0.11272397	-62.15059019
GDB17_592	CC12C3C1(C#N)N1CC3(C)C3=CN=C1N23	5.54221247	0.12711225	-36.29589113
GDB17_593	CC12C3C1C(O)(C=C3C#C)C1=C2N=CO1	5.63104214	0.18103236	-42.23459732
GDB17_594	CC12C3C1N1C4C2=C2CC4(C)N=C1NC32	5.95925849	0.15423574	-51.76764777
GDB17_595	CC12C3C1N1C4C3C3=CC14C=C2C=C3	7.37976993	0.15761751	-66.97740941
GDB17_596	CC12C3C1N1C4C5CN=C1C=C2C(=C5)C34	5.8403867	0.07298196	-78.33878091
GDB17_597	CC12C3C1N1C4=CC5=C1N3C1C(O5)=NCC241	6.3857559	0.1163534	-54.29799766
GDB17_598	CC12C3C1N1C4=CC=C1C21CC1OC34	5.96004511	0.17981214	-46.74670302
GDB17_599	CC12C3C1N1C4=CC(N)=C1N3CC=CC24	5.30018783	0.10018657	-42.34290659
GDB17_600	CC12C3C1N1C4=CN=C1C2C1NS(=O)(=O)C4C31	5.89007676	0.21288306	-59.08835177
GDB17_601	CC12C3C1N1C4=C(O)C5=C1C3C(C5)(C#C)C24	5.94777345	0.10500865	-39.49928125
GDB17_602	CC12C3C1(N)C1=CC33CC=CC33C1N23	7.69811212	0.10139629	-74.68987593
GDB17_603	CC12C3C1(N)C1=CC3(C=C2C(=N)N1)C#N	6.06929196	0.17339632	-59.10845668
GDB17_604	CC12C3C1(N)C1C=CC3(C)C3=C2N1N=C3	5.5290854	0.16645544	-50.24331331
GDB17_605	CC12C3C1S(=O)(=O)N1CC(C#C)=C(C31)C2C#N	5.76166162	0.17983804	-53.62706423
GDB17_606	CC12C3C4C1C1=CC4=CC3C3C=CC1N23	5.99049303	0.15486657	-79.47980386
GDB17_607	CC12C3C4C33CC5N=C(N6C1C456)C2=C3	7.10257113	0.21215213	-54.6136465
GDB17_608	CC12C3C4C33CS(=O)(=O)C44N=CN(CC1=C3)C24	6.89156061	0.1071108	-60.93773321
GDB17_609	CC12C3C4C3C35C1N3C1=NC5C4=C2N1	7.64948806	0.05495675	-50.20525723
GDB17_610	CC12C3C4C3C35C(C13)C1N3C(C53)C4=C21	6.83668602	0.13284803	-45.38427531
GDB17_611	CC12C3C4C3C35CC4=C1NS(=O)(=O)C(C=C3)N25	6.58546021	0.18810405	-68.90817303
GDB17_612	CC12C3C4C3C35C=CC(C6=C1N4C3=N6)C25O	6.47223835	0.12419076	-61.13647456
GDB17_613	CC12C3C4C3C35CNC33CC(N15)C2=C43	7.66898412	0.19576226	-60.58210622
GDB17_614	CC12C3C4C3C3=C1C1CC3(C#N)C4C2O1	5.9711859	0.19064344	-39.94736932
GDB17_615	CC12C3C4C3C3=C1C=CC(N)C2(O)C4=C3	5.7569359	0.10598503	-78.49312906
GDB17_616	CC12C3C4C3C3=C1C=NN3C4C1=NNC=C21	5.53442042	0.17157377	-30.62709862
GDB17_617	CC12C3C4C3C3=C1N(C=C2C4N)C=NS3(=O)=O	5.86342887	0.08416603	-59.83396581
GDB17_618	CC12C3C4C3C3=C5C6C7C3C1C2(C45)N67	6.89434005	0.14414477	-50.27203691
GDB17_619	CC12C3C4C3C3=C5CCC4C1OC(N5)=C23	5.48586852	0.22566603	-36.44365376
GDB17_620	CC12C3C4C3C3=C5CCC(=CC13)C2(O)C45	5.76268026	0.1565942	-58.8509306
GDB17_621	CC12C3C4C3C3C5=CC(O)(C=C1C45)C23N	6.23199637	0.11197667	-55.69031437
GDB17_622	CC12C3C4C3C3=C5CN(CC1(N)C=C45)C23	5.91281591	0.0574415	-60.56237629
GDB17_623	CC12C3C4C3C3=CC4NS(=O)(=O)C1=CC(=O)C23	5.81498203	0.09285842	-66.60230773
GDB17_624	CC12C3C4C3C3=C(C=CN13)C4=CC(O)S2(=O)=O	5.5431143	0.18857995	-42.22668285
GDB17_625	CC12C3C4C3C(C1C#C)=C(C#C)C4NS2(=O)=O	6.00404012	0.20281175	-47.06716454
GDB17_626	CC12C3C4C3N3C5C4C1=C1CC23C=C5C1	7.49105294	0.19024093	-70.39964347
GDB17_627	CC12C3C4C3N3C5=C6CN(C45)C1=NCC6=C23	5.73332484	0.17748701	-58.99227715
GDB17_628	CC12C3C4C3N3C5=CN=C3C1(O)C2C45	6.80605461	0.13540758	-46.82995013
GDB17_629	CC12C3C4C3(N)C3C5C=C(C6N1C456)C23	7.65466488	0.08645119	-64.62221195
GDB17_630	CC12C3C4C5=C1C1C6NC5C4(O)C16N23	6.86127827	0.12893895	-66.25638453
GDB17_631	CC12C3C4C5C1C1=CC2C(C)(N34)S(=O)(=O)C5=C1	6.23456734	0.1865118	-67.63502589
GDB17_632	CC12C3C4C5C1C1C=C5S(=O)(=O)CC4=CC1N23	6.25550909	0.15085494	-68.89227146
GDB17_633	CC12C3C4C5=C1C1NC55CC5(C21)C34O	7.61652023	0.11666723	-52.40871148
GDB17_634	CC12C3C4C5=C1CC1=CC2C(C34N)C51C	5.9910764	0.08417314	-62.20018618
GDB17_635	CC12C3C4C5C1C=C1CC=C2C(N34)C51O	5.99564529	0.06826542	-76.14937916
GDB17_636	CC12C3C4=C5C1C=CC23CN4N=C(Cl)C5=N	6.05713309	0.13855515	-54.03238882
GDB17_637	CC12C3C4=C5C1C(CC23N)N5N=C4O	5.61142019	0.23351761	-36.96443516
GDB17_638	CC12C3C4=C5C1C(=NO)C(=CN4N=C5O)C23O	5.66564043	0.15674849	-47.76361512
GDB17_639	CC12C3C4C5=C1NCCN2C(C34C#N)S5(=O)=O	5.6688256	0.13333281	-52.28829296
GDB17_640	CC12C3C4C5C4C1N1C5C3C3=C1N2N=N3	6.06085701	0.12875749	-46.84531608
GDB17_641	CC12C3C4C5C4C4=C(C5N13)C2=CC=N4	5.44192	0.20325615	-36.37291102
GDB17_642	CC12C3C4C5C4(N)C1C1N4C=NC23C514	5.7994445	0.06814311	-63.5618029
GDB17_643	CC12C3C4C5C6C5C11C=CC6=C(C34)C21	7.62164944	0.07013121	-55.19008711
GDB17_644	CC12C3C4C5C6C5C3C3C6C4C(CS1(=O)=O)=C23	6.06352665	0.12678806	-37.83374348
GDB17_645	CC12C3C4C5C6C7C4N1C7=NC56C23O	6.86303673	0.07460289	-50.06109913
GDB17_646	CC12C3C4C5C6C7=CC15C2C6(C7)C34C	7.93531579	0.14958217	-50.14461055
GDB17_647	CC12C3C4=C5C6C(C1CC5=NN24)C36N	6.76265978	0.19330484	-52.91545444
GDB17_648	CC12C3C4C5C6C(C1N1CS(=O)(=O)C6=C1C25)N34	6.25680889	0.12485942	-56.53303945
GDB17_649	CC12C3C4=C5C6C(C5C13O)C21CN6C41	7.55106944	0.18802303	-48.8767372
GDB17_650	CC12C3C4=C5C6CC5(CC11C6C41)C23O	6.80327503	0.1319732	-53.95804905
GDB17_651	CC12C3C4C5C6C=CC15C=CC2=C6C34N	6.56669066	0.11883953	-75.19797978
GDB17_652	CC12C3C4C5C6CN4C4=NN6C(C15)=C4N23	5.94320212	0.1592242	-52.23934395
GDB17_653	CC12C3C4C5C6N(C1C(=CN25)S6(=O)=O)C34C#C	6.47193259	0.07710012	-65.16346969
GDB17_654	CC12C3C4C5C6OC34C=C1C=C(CS6(=O)=O)C25	6.52971829	0.10320578	-68.80043992
GDB17_655	CC12C3C4C5C(C13)C1=C2C(=NC=N1)N45	6.51445663	0.20807499	-29.34366432
GDB17_656	CC12C3C4=C5CC13C=CC2N4C=C5O	5.82331174	0.06928113	-37.11790294
GDB17_657	CC12C3C4=C5CC13C(C=O)=CC2C4=CO5	5.84198106	0.13716045	-51.82547197
GDB17_658	CC12C3C4=C5CC13N=CN2C4S(=O)(=O)C5C#C	6.73430805	0.05946464	-61.85039292
GDB17_659	CC12C3C4C5C=C1C1=CC45C4C(C14)N23	7.75536276	0.08447241	-65.64807338
GDB17_660	CC12C3C4C5CC6=C4C1=C(CC23O5)C(=N)O6	6.10239308	0.15337293	-52.57634073
GDB17_661	CC12C3C4C5C(C6=C4N=C3N16)C25CO	6.39726846	0.1418688	-35.24268733
GDB17_662	CC12C3C4C5CC6=C(C15)N(C4S6(=O)=O)C23C=O	6.14145141	0.07614459	-65.71200136
GDB17_663	CC12C3C4=C5C(C6C=C5CNC4C16)C23O	5.89782838	0.09415102	-69.43293886
GDB17_664	CC12C3C4C5C=C6CC=CC(C5N13)C2=C46	5.83519268	0.14482774	-75.16051538
GDB17_665	CC12C3C4C5=C(C6=C(NC4(C#N)C16)S5)C23N	6.12988422	0.14993775	-53.44727483
GDB17_666	CC12C3C4=C5C=CC13C=CC2(C#N)N4N=N5	6.29882975	0.06556207	-48.08417921
GDB17_667	CC12C3C4=C5C(C=C1N4C=CC5=O)C23O	5.15963005	0.12073752	-33.7274531
GDB17_668	CC12C3C4=C5C=CC6=NC4C1N6C5C23N	5.8861186	0.06363602	-65.18609419
GDB17_669	CC12C3C4C5=CCC6(NC=C(C6N13)S4(=O)=O)C25	6.8173981	0.15216872	-86.8394061
GDB17_670	CC12C3C4=C5CC(=CC11C=CC(=N5)N41)C23N	6.35384112	0.10997683	-69.19549952
GDB17_671	CC12C3C4=C5CC=CC15CCC23C=CS4(=O)=O	6.35822563	0.06137796	-64.21647761
GDB17_672	CC12C3C4C5CCC(=C15)S(=O)(=O)C23C=CC4=O	5.83505633	0.27942416	-59.36359481
GDB17_673	CC12C3C4=C5CC(C=C1N4N=CC5=NO)C23N	5.54453851	0.12846427	-46.98975082
GDB17_674	CC12C3C4C5=C(C=CC34CC1=O)N=NN25	5.90512274	0.16156975	-53.8433508
GDB17_675	CC12C3C4C5=CCC(C5C13C#C)C2(C)S4(=O)=O	5.93031626	0.1869224	-58.28964038
GDB17_676	CC12C3C4C5C=CC(C5N13)=C2C=C4C#N	5.70232862	0.20873735	-77.5936559
GDB17_677	CC12C3C4C5C(=C(C#C)C1N4CS5(=O)=O)C23O	5.96269731	0.14793287	-55.29001647
GDB17_678	CC12C3C4C5CC(C=O)=C4C(=CS(=O)(=O)C15)N23	5.88570937	0.11333573	-59.03190551
GDB17_679	CC12C3C4=C5C=CN4C(C4CC154)C23O	5.96156979	0.22131076	-44.12751022
GDB17_680	CC12C3C4=C5C=CN=C4NC(C=C15)C23O	5.1602966	0.21848568	-49.21908497
GDB17_681	CC12C3C4=C5CC(=NO)C13C=CC2=CN4N=N5	6.06604236	0.08125124	-66.25042466
GDB17_682	CC12C3C4C5C(N15)C1=C2CNC1C4=CS3(=O)=O	6.13642579	0.1167099	-68.78702232
GDB17_683	CC12C3C4=C5CNC4S(=O)(=O)C13NCC25C#C	6.65357318	0.04047184	-59.42687757
GDB17_684	CC12C3C4C5C(=NCC15N)N(C34C#C)S2(=O)=O	6.28330802	0.09243105	-60.00643641
GDB17_685	CC12C3C4C5=C(N(C=N5)C1=CC4=NO)C23C=O	5.5696664	0.09971556	-55.58999112
GDB17_686	CC12C3C4=C5C(O)=CN4C1=CC5(C)C23C#N	5.36068981	0.1218203	-32.38315692
GDB17_687	CC12C3C4C5N1C21CC34C2OCC1=C52	7.01000452	0.08679922	-67.53250273
GDB17_688	CC12C3C4C5N1CC=C5C(=C2C#C)C34N	5.83492716	0.12350956	-60.54044383
GDB17_689	CC12C3C4C5N4C1C(NS2(=O)=O)=C5C=C3C#C	6.09232344	0.11833747	-66.45799891
GDB17_690	CC12C3C4C5N4C4C3NC1=NC4C25C#C	6.60829806	0.01670729	-62.22026709
GDB17_691	CC12C3C4=C5NC13C=CC2=CC4=CN=N5	5.88633219	0.12538918	-57.68384222
GDB17_692	CC12C3C4C5NC13C=C(C#N)C2=C4C=C5	6.2170635	0.16920888	-76.88128364
GDB17_693	CC12C3C4C5=NC6=C4C(N13)=C(N6)C2CO5	5.78487436	0.15498601	-53.05337608
GDB17_694	CC12C3C4=C5NC6=C4N(C(C=C6)C15)C23C	5.64679227	0.13247592	-51.05854942
GDB17_695	CC12C3C4=C5NC=C4C1OC5(C#C)C23C#N	5.73606559	0.10253698	-29.52525969
GDB17_696	CC12C3C4=C5N=CC6=C4C1N(C6)C5C23O	5.36037009	0.21201181	-39.9037369
GDB17_697	CC12C3C4=C5NC(N)=C4CC13C=CCN25	5.80241872	0.09827626	-45.62701793
GDB17_698	CC12C3C4=C5NC=NCC5(CC1=C4)C23C	6.19423366	0.14781926	-79.41331028
GDB17_699	CC12C3C4C5OC6=NC4=C(N13)N6C25C#N	6.05434615	0.12446581	-41.62765924
GDB17_700	CC12C3C4=C5ON=C4OC13C=CC25N	6.18756251	0.11681547	-45.50147678
GDB17_701	CC12C3=C4CC11C(N)C=CC21CN3C=N4	6.33343014	0.13285614	-51.54476743
GDB17_702	CC12C3C4CC1=C1C5C(C3C1C4C#C)N25	6.23015959	0.1989354	-56.38903433
GDB17_703	CC12C3C4C=C1C1CCC(=C4)C1(C#N)N23	5.8232313	0.16294386	-56.5297488
GDB17_704	CC12C3C4=CC1C1=C(N4C(=N1)C#C)C23C	5.69995972	0.0971962	-40.2263901
GDB17_705	CC12C3C4=CC1C1=C(N4N=N1)C23C	5.42987639	0.18140135	-42.25568277
GDB17_706	CC12C3C4CC1=C1CN=CNC4=C1C23N	5.78734704	0.18628357	-85.97557527
GDB17_707	CC12C3C4=CC1C1N5C=NC23C15C=C4	7.103059	0.0049253	-82.71156544
GDB17_708	CC12C3C4C=C1C1NC=C(C1C23C=O)S4(=O)=O	6.09484226	0.07284258	-76.30752069
GDB17_709	CC12C3C4C=C1C=C1C(C4C=C1S(C)(=O)=O)N23	5.67671493	0.06752926	-57.22875393
GDB17_710	CC12C3C4=CC1CC1C=CC(C#N)(C231)S4(=O)=O	6.41605859	0.13780532	-48.73211591
GDB17_711	CC12C3C4=CC1=CC1(COC(C4)C231)C#C	6.43392647	0.13974405	-64.32070592
GDB17_712	CC12C3C4C=C1C=C(C1=C4OC=C1)C23C	5.19878568	0.19858835	-51.78574249
GDB17_713	CC12C3C4CC1=CCC23CC1=C4C=NO1	5.71604466	0.09055625	-58.33165048
GDB17_714	CC12C3C4=CC1CCCC23C1=NC=CN41	5.407502	0.13912186	-40.39830962
GDB17_715	CC12C3C4C=C1C=C(CC(N)=N4)C23C#N	5.50678609	0.17034581	-54.01614809
GDB17_716	CC12C3C4CC1=CC(=O)C(C4=O)C23C#N	5.33627087	0.17459132	-46.78537946
GDB17_717	CC12C3C4=CC1=CNC(=O)C(=C4)C23C#C	5.54476344	0.12730136	-70.68744178
GDB17_718	CC12C3C4C=C1C(N)=NCC23C=C4C#N	6.04079136	0.17486587	-63.40039681
GDB17_719	CC12C3C4=CC1N=C1NC=CC3(C21)S(=O)(=O)C4	6.46588581	0.11653288	-66.40843174
GDB17_720	CC12C3=C4CC1(N)C2(CC#C)CC3=NN4	5.498603	0.11551149	-27.3964666
GDB17_721	CC12C3C4CC44N=C(C13)N1C2C41C#C	6.86597559	0.07332843	-45.8540105
GDB17_722	CC12C3C4=CC56CN=C4N1C5C6C23N	6.6047271	0.06017698	-68.93644225
GDB17_723	CC12C3C4CC5C3C3=C(OC(OC1=N4)=C23)C5=O	5.79017334	0.16740657	-52.34660059
GDB17_724	CC12C3C4CC5(C6C5C1=C4C6=NO)N23	6.50602402	0.07840001	-52.70981805
GDB17_725	CC12C3C4=CC5(C=C1C4)N=C(OC235)C#C	6.55717999	0.14107368	-49.32071356
GDB17_726	CC12C3C4CC5CC6=C(C(=CN6)N1C4)C235	5.89414002	0.16476612	-47.06926328
GDB17_727	CC12C3C4=CC5(CC=CC135)CC2=C4CO	6.08737677	0.15092164	-62.61840251
GDB17_728	CC12C3C4CC5=C(N13)N(C=C2C=C4)N=C5	5.42688599	0.15261384	-64.99308193
GDB17_729	CC12C3C4=CCC11NC=NC1S(=O)(=O)C23C=C4	6.7596112	0.10358401	-82.8317857
GDB17_730	CC12C3C4CCC13C=C1C2(C#N)N4CS1(=O)=O	6.30852114	0.12943797	-52.82500547
GDB17_731	CC12C3C4=C(CC13CC=C2C(=O)N4)C#C	5.7084764	0.11553161	-66.39369337
GDB17_732	CC12C3C4C=CC13CNC(C#C)=C2C4=O	6.03041004	0.21397343	-57.16384643
GDB17_733	CC12C3C4C=CC13C(=O)C=C2C(C=O)=C4	5.86845949	0.22919128	-78.55160985
GDB17_734	CC12C3C4C=C(C13C=O)S(=O)(=O)C2(C=C4)C#C	6.06388403	0.11085001	-61.79950636
GDB17_735	CC12C3C4C=CC13N1N=CC3=C1C2(O)C4=C3	6.19446398	0.11815907	-65.3609042
GDB17_736	CC12C3C4C=CC13NC1(CCC4=C21)C#C	6.49084382	0.13264493	-61.8908541
GDB17_737	CC12C3C4=C(CC13N)C=NC1=C4N2N=N1	5.06306985	0.13815114	-29.46685893
GDB17_738	CC12C3C4=CCC13N=CNC1=CS(=O)(=O)C4C21	6.45552715	0.0936963	-81.68467704
GDB17_739	CC12C3C4=C(CC13O)C1=NCC22C4N12	6.37633479	0.12923568	-56.60507811
GDB17_740	CC12C3C4C=CC1=C1C(C4S(=O)(=O)C1C#C)N23	6.10700689	0.15474997	-72.60397927
GDB17_741	CC12C3C4C=CC1=CC1(C=CC(=O)C41)N23	6.13319806	0.16066096	-79.67872795
GDB17_742	CC12C3C4CC=C1N1C=CC4=C1C23N	5.19759713	0.13027497	-44.77938637
GDB17_743	CC12C3C4C=CC3C3=C1C(=CO3)N=CN24	5.55736396	0.10020534	-60.8977358
GDB17_744	CC12C3C4CCC3(C#C)C3=NCC1(N23)S4(=O)=O	6.59943764	0.1007299	-56.96258945
GDB17_745	CC12C3C4=CC(C5=C1N4C=C(Cl)C5=NO)C23O	5.47636056	0.12477478	-48.76893943
GDB17_746	CC12C3C4=CCC5=CNC(OC13CC4)=C25	5.69957904	0.20026283	-54.96274513
GDB17_747	CC12C3C4=CC(C5N=C(N)C4C15)C23C#C	6.21730607	0.14664583	-51.06621397
GDB17_748	CC12C3C4CCCC13C1=C(OC=N1)C2=C4	5.49523941	0.17234094	-44.85454018
GDB17_749	CC12C3C4=CC(C=C1C1=C4C=CO1)C23O	5.24390804	0.19008049	-53.73835453
GDB17_750	CC12C3C4=CC(C=C1C4N)(C23C#C)S(N)(=O)=O	5.79032216	0.08227747	-42.59247816
GDB17_751	CC12C3C4=CC(C=C1C=C4)(C#C)C23C#C	5.9211817	0.01478625	-47.23791346
GDB17_752	CC12C3C4C(CC(=C1C#C)C34N)=C2C#C	5.78267995	0.16927478	-46.06473386
GDB17_753	CC12C3C4=C(C#C)C1CC(C4)C23S(=O)(=O)C#N	5.66087968	0.15721107	-27.10292335
GDB17_754	CC12C3C4=C(C#C)C1CC(C=C4)C23C#C	5.82094254	0.15725347	-55.90862415
GDB17_755	CC12C3C4CCC=C4C4=C1C(CN23)=CN4	5.10465452	0.23126398	-53.96431452
GDB17_756	CC12C3C4CCC(C5=C1N4CS5(=O)=O)C23C#N	5.58819974	0.14298247	-51.75366912
GDB17_757	CC12C3C4=C(CC#C)C1C(=O)NC23C=C4	6.00600455	0.14952538	-51.44915305
GDB17_758	CC12C3C4=CC=CC=C4C1=CC(N)C23O	4.43351466	0.2026181	-37.96351259
GDB17_759	CC12C3C4=C(C#C)C(C#C)C13CCC2=C4	6.05671114	0.2058597	-53.163131
GDB17_760	CC12C3C4C=CC(C)(N5C=CC4=C15)C23N	5.55771727	0.13653944	-51.87491832
GDB17_761	CC12C3C4CC(=C(C#N)C1=C4)C23CC=O	5.38667071	0.10090923	-59.25846792
GDB17_762	CC12C3C4=CC(C#N)C13CN1C=NC4=C21	5.93396782	0.15363429	-42.30501692
GDB17_763	CC12C3C4C(CC#N)C1C1=C(N23)N4N=N1	5.69741162	0.19592374	-44.18379015
GDB17_764	CC12C3C4=CC(C=O)(C5=C1C4NC5)C23C	5.83131727	0.12096075	-71.57396282
GDB17_765	CC12C3C4C=CN3C3=NCC5=CC4N1C235	6.59986145	0.06357117	-84.33406378
GDB17_766	CC12C3C4=C(CN5N=NC1=C45)C(CC23O)=NO	5.34458619	0.16338461	-46.9335377
GDB17_767	CC12C3C4C(=CN5N=NC1=C5C34C#N)C2=NO	5.75176928	0.11814002	-54.98922269
GDB17_768	CC12C3C4C(C#N)C1C1=C(N23)C4=CO1	5.67029518	0.17632729	-42.81441708
GDB17_769	CC12C3C4=CC(N=C5C=CC4(C)N15)C23N	6.00874584	0.17028876	-70.81661386
GDB17_770	CC12C3C4CC(=NCC5=CC=CC4=C15)N23	4.85702865	0.23585808	-43.18067537
GDB17_771	CC12C3C4=C(C#N)C(=CCC1C4)C23C#C	5.3396795	0.13346082	-40.42059275
GDB17_772	CC12C3C4=C(C#N)C(=CCC1C=C4)C23O	5.17571466	0.19254485	-65.71590098
GDB17_773	CC12C3C4=CC(N)(C(CN)=C1C4)C23C#C	5.8315096	0.05076863	-64.21311355
GDB17_774	CC12C3C4=CC(N)=CN4C1CCC23C#C	5.26720807	0.13394753	-26.24316623
GDB17_775	CC12C3C4=CC(N=CNC1=C4)(C#N)C23O	5.87310587	0.11280153	-68.63461439
GDB17_776	CC12C3C4=C(C#N)C(=N)N1C=CC23C=C4	5.97304013	0.1337374	-56.88516598
GDB17_777	CC12C3C4C(C(=N)N(C1C#N)C34C#N)S2(=O)=O	5.98601464	0.07558012	-56.32838666
GDB17_778	CC12C3C4=CCOC13CC1=C2N(C4)C=C1	5.65645457	0.132097	-56.8474714
GDB17_779	CC12C3C4=CN1C1=NCC44CC14C23O	6.51377616	0.09831702	-67.29608145
GDB17_780	CC12C3C4=CN1C(=N)C1CCC4=C1C23N	5.71201906	0.0236777	-69.20322139
GDB17_781	CC12C3C4=CN1C(=NC23C=C4C=O)C#C	6.30031376	0.06751734	-60.81471667
GDB17_782	CC12C3C4C(NC13C#C)=NC1=C4N2C=C1	5.85581144	0.07124241	-34.574877
GDB17_783	CC12C3=C4CNC1=NCC21CCC(=C4)N31	5.82349254	0.13953797	-57.22846943
GDB17_784	CC12C3C4C(NC56C1C=CC5=CCC346)S2(=O)=O	6.82233311	0.08108806	-85.59674114
GDB17_785	CC12C3C4C(NC5CCC1=C45)=NC23C#N	5.68985703	0.14904488	-55.2788111
GDB17_786	CC12C3C4C(NC=C4C1C#C)=NC23C#C	6.15730518	0.07774578	-56.35820828
GDB17_787	CC12C3C4=C(NC=O)C1=CC(C4)C23C#N	5.59049598	0.17542176	-56.17955506
GDB17_788	CC12C3C4=C(N=NN4)C1=CC1CCCC231	5.75550934	0.16645542	-46.81644834
GDB17_789	CC12C3C4C(O)C(N13)C1=C2C4=C(N1)C#C	5.85766337	0.20547036	-35.7266883
GDB17_790	CC12C3C4N3C3C1C=CC1=C2C4=C3C=C1	5.22450978	0.12630852	-55.63947888
GDB17_791	CC12C3C4N3C3C1C=CC3=C1CCC2=C41	5.58934334	0.20339425	-73.14349742
GDB17_792	CC12C3C4N3C3C1C=CN1C(=O)C2C4=C31	5.9012545	0.18931637	-60.92674272
GDB17_793	CC12C3C4N3C3C1=CC(=O)N1CC3=C4C21	5.71146064	0.16109717	-63.96211793
GDB17_794	CC12C3C4N3C3C5CC(N)(CC=C13)C2=C45	5.9659901	0.15723133	-63.82520975
GDB17_795	CC12C3C4N3C3C5NC(C13)C1=C2C4=C5O1	6.11972834	0.10827269	-48.47620383
GDB17_796	CC12C3C4N3C3(C=CCC13)C(C=O)=C4S2(=O)=O	6.26432537	0.06527754	-74.3638341
GDB17_797	CC12C3C4N3C3C(CC(C#C)=C13)C4=CS2(=O)=O	6.0392367	0.08877005	-54.51467203
GDB17_798	CC12C3C4N3C3=NC4(C#C)C1(C)CS(=O)(=O)C23	6.20224569	0.11313675	-45.20570017
GDB17_799	CC12C3C4N3CC11NC1C1=COC4=C21	6.36123235	0.15162046	-55.07771945
GDB17_800	CC12C3C4N3C(C3C=CC1(O)C43C#C)S2(=O)=O	6.3063843	0.11546799	-56.80709473
GDB17_801	CC12C3C4N5C1C1=C6OC=C1C45CC236	6.82592317	0.16190294	-56.03389539
GDB17_802	CC12C3C4N5C1C1=CC45S(=O)(=O)CN3CC2=C1	6.53790444	0.11506512	-66.16508001
GDB17_803	CC12C3C4N5C44C6CC(=C14)C5(C6)C23N	6.5725608	0.10091112	-70.87596063
GDB17_804	CC12C3C4N5C6=CC(C7C(N13)C47C6)=C25	7.73283875	0.16531763	-41.69596317
GDB17_805	CC12C3C4N5CC6=C(C15)C(=C4O6)C23C#C	5.93400659	0.07819601	-47.67530698
GDB17_806	CC12C3C4N5CC=C4C1=CC(C)(C23C)S5(=O)=O	5.682275	0.17646304	-60.0803811
GDB17_807	CC12C3C4N5N=C(O)C(=C5C13O)C2=C4C#N	5.34601603	0.1741431	-32.23575574
GDB17_808	CC12C3C4=NC11C=CC(C3=CN4)C21C=O	6.55247209	7.867e-05	-75.54882763
GDB17_809	CC12C3C4=NC1C1=CCCC1(N4)C23C#C	6.37517692	0.1172346	-51.64721032
GDB17_810	CC12C3C4=NC1CC1=CCN4C1C23C#N	5.92993002	0.10289518	-57.06551537
GDB17_811	CC12C3C4=NC1C=CC23C(O4)C#CC#N	6.56478873	0.16556798	-50.75788356
GDB17_812	CC12C3=C4NC1(CC#C)C2(N)CN3C=C4	5.56982497	0.18262063	-34.2856086
GDB17_813	CC12C3C4=NC1C(C#N)C1(O4)C23C=CS1(=O)=O	6.68192242	0.10063896	-51.00250421
GDB17_814	CC12C3C4=NC1CN1CC(C#C)=C(N4)C231	6.41034958	0.10305307	-53.05712664
GDB17_815	CC12C3C4NC1=NC1(C4CCS1(=O)=O)C23C#C	6.51000033	0.11768955	-46.33338509
GDB17_816	CC12C3C4(NC1=N)C=CC1(CC=CC341)S2(=O)=O	6.95032246	0.10200387	-54.45501512
GDB17_817	CC12C3C4(N)C5C=C(C1CC=C25)C34C#C	5.89956777	0.11473947	-59.32145935
GDB17_818	CC12C3C4N=C(C5C6NC(C=C6)C4=C15)N23	6.83832875	0.03583617	-71.37535478
GDB17_819	CC12C3C4NCC5=CC(C=CC1=C4)=C2N35	5.34557318	0.09502432	-74.02886975
GDB17_820	CC12C3C4N=C(C5C=CN(C15C#N)S4(=O)=O)N23	6.25958498	0.06877884	-57.72536712
GDB17_821	CC12C3C4NCC5=NN6C=C4C1C6=C5N23	5.9191317	0.12056021	-68.03938534
GDB17_822	CC12C3C4=NC=C(CC1CC=C3C#C)N24	5.33178828	0.1845022	-43.33444443
GDB17_823	CC12C3C4N(C(C#C)=C(C1O)C34C#N)S2(=O)=O	5.82539908	0.18452288	-52.42187221
GDB17_824	CC12C3C4N=C(N13)C1(CNCC4=C21)C#N	5.90927027	0.14040488	-70.5611003
GDB17_825	CC12C3C4N=C(N13)N1N=CC3=C1C2=C4O3	5.51290208	0.11241525	-32.87868308
GDB17_826	CC12C3C4N=C(N5C=CS(=O)(=O)C4C15)C23C#N	6.02111886	0.07920016	-58.72858472
GDB17_827	CC12C3C4NC(=NC5=NC(N)=CC4=C15)N23	5.39414525	0.11979434	-32.98525211
GDB17_828	CC12C3=C4N=NN3C3C=C4C1(C#N)C23C#C	5.62798387	0.13358386	-35.2307489
GDB17_829	CC12C3C4OC1(C=CC2(C#C)S(=O)(=O)C34)C#N	6.12012507	0.11237627	-39.12982307
GDB17_830	CC12C3C4OC3C3=C1N1C2C4NC1=C3	5.81201858	0.11244504	-45.50046845
GDB17_831	CC12C3C4OCC5C1N1C5=CC4=C1N23	6.66020595	0.16915605	-39.85634694
GDB17_832	CC12C3C4OCC5=C4C1C(N5)=NC23C#C	6.01324523	0.09589438	-46.75307959
GDB17_833	CC12C3CC1C1=CNN=C1C2C=C3C#N	5.38610482	0.1544869	-38.09272286
GDB17_834	CC12C3CC1(C#C)C1=CC=CN1C2C=C3	5.19530804	0.1451699	-24.90312042
GDB17_835	CC12C3CC1(C#CC#N)C(=O)C=C2C=C3	5.31725465	0.18492269	-50.40606049
GDB17_836	CC12C3CC3C3=C(NC(CC1N)=C23)C#N	5.08138609	0.22792625	-39.18974237
GDB17_837	CC12C3CC3C=C1N1C=CC3=C1C2CC3	4.94615068	0.2225378	-35.22197633
GDB17_838	CC12C3CC45C(C13)C4C2=C(C#N)C5=NO	6.04010161	0.1799823	-48.34765712
GDB17_839	CC12C3CC45CC4(N13)C1=C2ON=C1N5	6.47173755	0.17314591	-53.41271801
GDB17_840	CC12C3=CC45CCC(O)(C=C1C=C3)C24N5	6.28910235	0.19057601	-53.68964856
GDB17_841	CC12C3=CC45COC(C4C15C#C)C2=CC3	6.29359087	0.12769077	-64.06081219
GDB17_842	CC12C3CC45OC(=N3)C3=C4C4C(C15)N4C23	7.53488581	0.15970405	-59.94616308
GDB17_843	CC12C3=CC4C11CC=CC21C(C3)(C=O)S4(=O)=O	6.73217188	0.14719994	-64.32236624
GDB17_844	CC12C3C=C4C11N2C(C=CC1=CS4(=O)=O)C3O	6.35845565	0.16268508	-74.54267564
GDB17_845	CC12C3CC4C1C1C(CC5=CNC4=C15)N23	5.63907135	0.16802598	-47.91372461
GDB17_846	CC12C3CC4=C1C1=C(C=CN1C4)C23C#C	5.38362119	0.16187489	-38.4547005
GDB17_847	CC12C3CC4=C1C1=C(N4)C=CCC1CC23	5.10115837	0.21358389	-55.08996166
GDB17_848	CC12C3CC4=C1C(CC1CC=CC231)=NN4	5.67136249	0.17807312	-48.59185627
GDB17_849	CC12C3C=C4C1(C#C)N2C1C3C=CC41C	6.17156761	0.0530752	-65.09157219
GDB17_850	CC12C3CC4=C1C(CNC23)N1C=NC=C41	5.10810662	0.19262646	-49.58567577
GDB17_851	CC12C3CC4=C1N1C(CNC1=N4)C2C=C3	5.42664368	0.17243045	-52.10533087
GDB17_852	CC12C3CC4=C1N(C=C4)C2(C#C)C(=O)N3	5.27205684	0.21490174	-41.46694878
GDB17_853	CC12C3CC4=C1N(C=C4N)C(C#C)C2N3	5.49722236	0.14396641	-49.67220303
GDB17_854	CC12C3C=C4C5C3C5(C#N)N1C4=NCS2(=O)=O	5.99771889	0.09807081	-57.37204406
GDB17_855	CC12C3C=C4C5N=CNC5C(NS(=O)(=O)C13)=C24	5.89182889	0.12571652	-83.82135226
GDB17_856	CC12C3CC4C(C14C#N)S(=O)(=O)C2C=C3C#C	6.05091236	0.12770842	-50.16013899
GDB17_857	CC12C3C=C4CC1=C1C5C(N25)C3(C41)S(N)(=O)=O	6.03148054	0.10519962	-60.1131341
GDB17_858	CC12C3CC4=CC5=C(C6C(C5N3)C16N)N24	5.99848175	0.14043839	-52.24628654
GDB17_859	CC12C3CC4CC5=CC(C#C)=C(N13)N5C24	5.6112624	0.15773995	-41.35027254
GDB17_860	CC12C3CC4=CC5(O3)C=CC3C=CC14C253	6.85027592	0.17727966	-61.55380574
GDB17_861	CC12C3CC4=C(C=C1C=CC23)C(N)=CN4	4.98208273	0.1734862	-57.02080388
GDB17_862	CC12C3=CC4C=CC1(C=CC3=O)C24C#N	5.87002872	0.17382148	-54.64308716
GDB17_863	CC12C3C=C4CC(=C3C#C)C1(C)C24C=O	5.73688633	0.07658563	-57.4789515
GDB17_864	CC12C3CC4C=CC5=C4C1=C(N5)C(=O)C23	5.21006869	0.19110407	-56.48551775
GDB17_865	CC12C3C=C4CCC5=C(C14)C(=CN5)C23C	5.22325795	0.24678024	-43.79672027
GDB17_866	CC12C3CC4=CCC5CC(=C3)C1(C#C)C245	6.14568175	0.13495856	-47.0468131
GDB17_867	CC12C3=CC4=CCC5C=C(C=C3)C1(O)C245	5.91827015	0.20211859	-66.36735968
GDB17_868	CC12C3CC4C=CC5=CC=C(CN13)C2=C45	4.7749776	0.16718268	-59.38859578
GDB17_869	CC12C3C=C4CC=C(C14)C1=CC=NN1C23	5.21244683	0.17469017	-55.48864553
GDB17_870	CC12C3C=C4CC=CC14C1=C(N=CN1)C23	5.80262403	0.10002022	-53.75044718
GDB17_871	CC12C3=CC4=CCC(C3)C11C24C=CCS1(=O)=O	6.35285448	0.14423972	-67.25556803
GDB17_872	CC12C3CC4=CCC(C4C13C#C)=C2C#N	5.64066851	0.26701923	-51.44176195
GDB17_873	CC12C3C=C4C=C(C#C)C(C14C#N)S(=O)(=O)C23	5.87994089	0.18129876	-57.32697535
GDB17_874	CC12C3C=C4C=C(C#C)C(=CC(=O)N13)C24	5.63713115	0.07480533	-66.56622784
GDB17_875	CC12C3C(C4=CC=CN14)C3(N=C2N)C#N	5.24856851	0.16305959	-16.19640292
GDB17_876	CC12C3C=C4C=C(C#N)N(C(=N)C13)C24C	5.61385481	0.19007162	-55.45452185
GDB17_877	CC12C3C=C4C(C(C#N)S1(=O)=O)C2C1C3C41O	5.97003414	0.13514051	-43.19920948
GDB17_878	CC12C3C=C4CC(=CNS3(=O)=O)C11C=CCC241	6.62491986	0.11716851	-70.6363625
GDB17_879	CC12C3=CC4=C(C#N)C(NC3)C1(N)C24C	5.43701241	0.20951232	-58.34908407
GDB17_880	CC12C3CC4=CC(O3)C11N=C(NC241)C#N	6.66093977	0.13483239	-51.54019402
GDB17_881	CC12C3CC4=C(N13)C(=NC(=C4)C#C)C2O	5.23575752	0.15626056	-36.01335596
GDB17_882	CC12C3CC4=C(N13)N(C=C4)C=CC2C#N	5.37357245	0.19148706	-46.06628652
GDB17_883	CC12C3=CC4CN(C3)C11C(CS(=O)(=O)C241)C#N	6.59705994	0.15839727	-52.66100469
GDB17_884	CC12C3CC4=COC5=C4C1(C)N2C5C=C3	5.56342877	0.20553861	-53.71095692
GDB17_885	CC12C3C=C4COC5=NC=NC(C13)=C5C24	5.11423984	0.18616163	-49.54443631
GDB17_886	CC12C3CC4=CS(=O)(=O)C(NC13C#C)C24C#C	6.21893989	0.1417568	-42.43897484
GDB17_887	CC12C3CC4=NC1=C1C5C(C25O)C3(C#N)N41	5.90635192	0.14624181	-46.12547341
GDB17_888	CC12C3=CC4N=CN5C(=O)NC1(C=C3)C245	6.69425769	0.16505269	-67.93997759
GDB17_889	CC12C3=CC4N=C(OC1(C=C3)C24O)C#C	6.43943861	0.1123691	-58.09894214
GDB17_890	CC12C3CC4=NN=C(N4C13)C(=O)C2C#C	5.1563762	0.19515808	-33.79821853
GDB17_891	CC12C3CC4=NOC5=C4C4C(C5C13)N24	6.87147127	0.22940699	-51.90913572
GDB17_892	CC12C3CC4(O)C=CC5=C3C3C(C5C14)N23	6.11674761	0.15554735	-69.87376881
GDB17_893	CC12C3C=CC11C4C5N4C2C(=C3)C5(O)S1(=O)=O	6.67968318	0.21012237	-61.87831379
GDB17_894	CC12C3C=CC11C=C4CC=CN4C1=NC23	6.25271214	0.06041432	-85.60880485
GDB17_895	CC12C3C=CC11CC(=CC1=CC23N)C#C	6.28490235	0.1095349	-69.1575527
GDB17_896	CC12C3=CCC11CCCC21N1C=NC=C31	5.66074421	0.22194248	-39.37781521
GDB17_897	CC12C3=CCC11C=CC(N)C(=C3)C21C#N	6.03097378	0.08100245	-69.55318038
GDB17_898	CC12C3CCC11C(CN4N=CN=C14)=CC23	5.5922978	0.25751495	-52.02728864
GDB17_899	CC12C3=CCC11NC(C#C)C(=C3)C21C#C	6.52616828	0.07310815	-67.85823066
GDB17_900	CC12C3C=CC1C1=C4C5C(C3OC5S1(=O)=O)N24	6.0628681	0.04584941	-63.9343978
GDB17_901	CC12C3CC=C1C1=CC(N)=NN1C23C#N	5.04095465	0.0879766	-34.13958048
GDB17_902	CC12C3C=CC1C1=CN=C(CC#C)N1C23	5.23984436	0.13259809	-30.81149132
GDB17_903	CC12C3C=CC1C1=C(NC(=N1)C#C)C23N	5.73455203	0.11086771	-39.78389894
GDB17_904	CC12C3CCC1C1N=C(N)C4=C1N2C3=C4	5.12859212	0.14981549	-40.66430076
GDB17_905	CC12C3CC=C1C=C1C4=C(CC231)C=CN4	5.38439023	0.15464408	-53.72638467
GDB17_906	CC12C3C(C=C1C#C)C1=CNC=C1C23N	5.62312345	0.11456632	-43.15284711
GDB17_907	CC12C3C(C=C1C#C)C3(C=CC2=O)C#N	5.51089684	0.10544462	-45.4948271
GDB17_908	CC12C3CCC1=C(C#C)C14CC=C3C1N24	6.08643309	0.15409692	-63.99958819
GDB17_909	CC12C3C=CC1(CC#C)C1=CN=CN1C23	5.3512093	0.1188839	-37.2124039
GDB17_910	CC12C3C=CC1=C(C#N)C1C=CC(O)C231	5.76712583	0.13423868	-61.71543248
GDB17_911	CC12C3CC=C1C(C#N)C1=C(N=NN1)C23	5.23255742	0.19803717	-40.83254403
GDB17_912	CC12C3C=CC1=C(C#N)C(O)(C#N)C23N	5.38121697	0.18543957	-54.38202045
GDB17_913	CC12C3C=CC1N1C(=N)NC=C1C2C=C3	5.62776529	0.0798315	-43.28771281
GDB17_914	CC12C3C=CC1OC(C#N)C1=CN=C3N21	5.42550518	0.12697922	-49.99663512
GDB17_915	CC12C3C=CC1S(=O)(=O)C1CN4N=NC3=C4C21	5.74137024	0.11957344	-50.82690217
GDB17_916	CC12C3CCC3C3=NNC(C=C1C#C)=C23	5.06115393	0.15355744	-45.05207366
GDB17_917	CC12C3C(CC4C13C=CS4(=O)=O)C1=CN=NN21	6.25812138	0.0932918	-47.28113915
GDB17_918	CC12C3CC=C4C5=C(C=NO5)C(C(=NO)C13)=C24	5.06816221	0.12640651	-51.00345103
GDB17_919	CC12C3C=CC4=CC5=CNC(=NC13)C5C24	5.76621352	0.12021384	-87.44099856
GDB17_920	CC12C3C(CC4=CCCC134)C1=C2ON=C1	5.63907892	0.14173063	-54.73837854
GDB17_921	CC12C3C=CCC13C1=C3N2N=NC3=CN1	5.69174338	0.154946	-43.49512611
GDB17_922	CC12C3C=CC(C13)C1=CN(CC#C)C=C21	5.20223434	0.17298918	-24.47772825
GDB17_923	CC12C3C(C=CC13CC#N)C1=C2N=CO1	5.4181152	0.15371995	-37.68684807
GDB17_924	CC12C3C(=CCC13N)C=CC1=C2C=NN1	5.18601082	0.06958327	-64.36894464
GDB17_925	CC12C3C(CC=C1C#C)C3C1=NNN=C21	5.38157423	0.12091616	-39.96604857
GDB17_926	CC12C3=C(C#C)C4C=CC1(NC3)C24S(O)(=O)=O	6.16444451	0.0900975	-54.05890424
GDB17_927	CC12C3=CC=CC4C=C(C3)C11N=CNC241	6.61356857	0.11049073	-94.11412267
GDB17_928	CC12C3C(=CC(C4=NN=CN14)C23N)C#C	5.65154763	0.22906821	-45.98698818
GDB17_929	CC12C3C(C#C)C4NS(=O)(=O)C(C14)=C(C#C)N23	6.16486621	0.13439519	-63.91307739
GDB17_930	CC12C3C=CC(=CCN4C=C(N)C=C14)C23	4.98345447	0.08719997	-51.63914384
GDB17_931	CC12C3C=C(C#C)N1C(=N)C=C2C3C#N	5.61987585	0.08396966	-45.45743439
GDB17_932	CC12C3=C(C#C)C(O)C1(C#N)C2(O)C=C3	5.41020043	0.26055194	-45.9556582
GDB17_933	CC12C3C=CC(N13)C1=CC(=O)N=NC=C21	5.1046898	0.11631303	-26.62477589
GDB17_934	CC12C3CC(C#N)C1C(=O)C1=C2N3N=C1	4.95114323	0.24209537	-27.59045129
GDB17_935	CC12C3C(=CC(N=C1N)C23O)C#CC#N	5.70245669	0.10011416	-40.60329498
GDB17_936	CC12C3C=C(C#N)C(C4=COC=C14)C23N	5.42098939	0.20945184	-54.2567845
GDB17_937	CC12C3C=C(C#N)C(=CNC1=N)C23C#N	5.45058466	0.15293389	-63.32630753
GDB17_938	CC12C3CC(N)C4=CC(C=C1C#N)=C2N34	5.2880986	0.17889415	-45.97766505
GDB17_939	CC12C3C(C#N)C4=C(C(CC4)S1(=O)=O)C23C#C	5.69576597	0.09124803	-41.11621304
GDB17_940	CC12C3C(C#N)=C(C#N)N1C=NC23C#C	5.62401281	0.06964291	-38.84691796
GDB17_941	CC12C3C(C#N)N4C1=C(CN23)C=CC4=O	4.81132675	0.20951938	-30.91718405
GDB17_942	CC12C3=CC(=N)N4C=CC1(C=C3)C24C#C	6.3939698	0.14062909	-61.22523275
GDB17_943	CC12C3C(C(N)=NC13C#N)C1=C2C=CN1	5.37744653	0.14023507	-26.64788994
GDB17_944	CC12C3CC(=O)C(C#N)=C(C=C1C#N)C23	4.82989198	0.28039155	-35.17555441
GDB17_945	CC12C3CN4C5=C(C3=NN5)C1(N)C24C#N	5.70660587	0.13743573	-40.78721488
GDB17_946	CC12C3CN4C(C5=CC=C(N3)N15)C24C#C	5.92656186	0.09916391	-40.1784944
GDB17_947	CC12C3CN4C=CC(CC1=C(C3)C#N)=C24	4.88746631	0.2294288	-41.80955265
GDB17_948	CC12C3CN4C=NC(C(CC#C)C13N)=C24	5.49433115	0.1116373	-40.66106988
GDB17_949	CC12C3CN4N=C5CCCC=C1C5=C4N23	4.94831444	0.12643024	-40.81802792
GDB17_950	CC12C3CN4N=CC(C=C1CC1CC31)=C24	5.19557655	0.27797031	-56.78972678
GDB17_951	CC12C3CNC1C1=CN=C4C5C3C5C2N14	5.72968184	0.18436098	-58.61036514
GDB17_952	CC12C3CN=C4C=CC(=CC1C1NC31)N24	6.03019674	0.14819215	-58.54711255
GDB17_953	CC12C3C(N)C4=C(N13)C1=C(CCC21)C=C4	4.85408387	0.22791834	-43.58919633
GDB17_954	CC12C3CNC(C13)C1=CC=NC(=N)C=C21	4.99724042	0.19801892	-43.58012912
GDB17_955	CC12C3C(=NO)C4=CC5C(C5C13C#C)C24	6.15183024	0.08127268	-56.20812105
GDB17_956	CC12C3C(O)C=C1C1=C4N(CCC234)C=C1	5.47167373	0.12940572	-57.09312081
GDB17_957	CC12C3C(=O)OC11C=CCC21C=C3C#C	6.39598255	0.25229808	-58.49998624
GDB17_958	CC12C3N1C14C5C1C16CC1(C25)C3=C4C6	2.82776526	0.14362406	-66.72255266
GDB17_959	CC12C3N1C14C5C1C31CC2C4=CC5=C1	7.10070358	0.12652977	-75.35220285
GDB17_960	CC12C3N1C14C5OC6(C=C2C15)C4C36N	6.95156981	0.17239662	-62.03020118
GDB17_961	CC12C3N1C14C=C2C25OC1C4C32C5N	7.26012194	0.14615505	-67.27980633
GDB17_962	CC12C3N1C14CC5N6C3(C1)C6(C)C2=C45	7.05847349	0.1490274	-50.61645696
GDB17_963	CC12C3N1C14C=CCC1=CC3=CC2C=C4	6.30773093	0.11321568	-91.30648079
GDB17_964	CC12C3N1C1C4C1C2=C1CC4C31C#N	7.12379271	0.19516002	-55.83521441
GDB17_965	CC12C3N1C1C4=C3C35C=CC(C4)C13C25	3.96902371	0.14150429	-64.69374574
GDB17_966	CC12C3N1C1C4C3=CC2(N)C1(NS4(=O)=O)C#C	6.46733633	0.06921195	-67.61149302
GDB17_967	CC12C3N1C1C4=C5OC(C2C11CN51)=C34	6.67094615	0.21099301	-44.94732954
GDB17_968	CC12C3N1C1C4=CCC1(C#N)C3=CC2C4	5.90136225	0.17248208	-61.41430959
GDB17_969	CC12C3N1C1C4CCC24N2N=NC1=C32	6.14081171	0.18868874	-47.27385989
GDB17_970	CC12C3N1C1C4=CC=CC5=C(N)N(C24)C3=C15	5.58883081	0.16217002	-70.36620806
GDB17_971	CC12C3N1C1C4C=CC=CC1=C3C(=O)C24	5.36572218	0.24806017	-82.00259754
GDB17_972	CC12C3N1C1=C4C(=CN1C2CC34C)C#C	5.50116562	0.0938765	-32.19886344
GDB17_973	CC12C3N1C1=C4C=CN1C3=CC2(N)C=C4	5.50848872	0.11151652	-48.64165632
GDB17_974	CC12C3N1C1=C4C=CN1CC3(CC24)C#C	5.701037	0.1584213	-35.99441793
GDB17_975	CC12C3N1C1C4N5C6C1(N)C36C=CC245	5.04000771	0.17023309	-50.65205906
GDB17_976	CC12C3N1C1=C4NC=C1C3(CC2N4)C#N	5.74000587	0.25366092	-36.53492667
GDB17_977	CC12C3N1C1=C4NN=C1C=C3C(O)C24	5.64505462	0.16894419	-51.46761932
GDB17_978	CC12C3N1C1=C4ON=C1C2NC31CC41	6.3779119	0.19952877	-55.72247978
GDB17_979	CC12C3N1C1CC22C4=C3C1NC4C=CS2(=O)=O	6.74381733	0.15628499	-60.57921679
GDB17_980	CC12C3N1C1CC2=CC3(C#N)C(=C1)C#N	5.89784474	0.1880032	-53.12706012
GDB17_981	CC12C3N1C1CC2C(C#CC#C)=C3C=C1	5.81260802	0.11692512	-60.09462185
GDB17_982	CC12C3N1C1CC2(C=O)C2=CC=CC1=C32	5.00172251	0.21697874	-45.87168037
GDB17_983	CC12C3N1C1CC33OC=NC4=C3C2=C1N4	6.50692359	0.18097512	-57.2351296
GDB17_984	CC12C3N1C1C=C3C3C2C1C1=CN=NN31	5.88870177	0.23056291	-53.03922838
GDB17_985	CC12C3N1C1C=C3C3=C4C2C1N=C4NC3	6.04312271	0.17248294	-79.64322276
GDB17_986	CC12C3N1C1C=C3CC2(C)N2C=CC=C12	5.40890247	0.16976986	-42.28444828
GDB17_987	CC12C3N1C1CC4=C2N2C(CC1C32C)=C4	5.74193506	0.16248168	-45.19302596
GDB17_988	CC12C3N1C1(C)C4C5CN6C(C2=C15)C346	6.73823096	0.15126286	-49.18641718
GDB17_989	CC12C3N1C1C=C4CCC5=NC1=C3N5C24	5.61440618	0.14374647	-53.4353905
GDB17_990	CC12C3N1C1(C)C4CCC(C3=C1C=O)=C24	5.4427876	0.12717925	-56.85412854
GDB17_991	CC12C3N1C1C=CC2(C#C)C2=C3C1S(=O)(=O)N2	6.26885896	0.06741884	-68.79098906
GDB17_992	CC12C3N1C1(CCC2=C(C#N)C3=C1)C=O	5.53149488	0.16566947	-53.82745169
GDB17_993	CC12C3N1C1(C#C)C4CC=C1S(=O)(=O)C3=CC24	6.24337025	0.10903053	-63.90399959
GDB17_994	CC12C3N1C1C(CC#N)C2N2N=NC1=C32	5.73279337	0.26851883	-47.40412078
GDB17_995	CC12C3N1C1C(N)C2(C)C2=CN=CC1=C32	5.36764139	0.19117661	-50.15636609
GDB17_996	CC12C3N1C1=NC22C4C2(N)C=CC34O1	7.11566154	0.1337027	-50.10636665
GDB17_997	CC12C3N1C1=NC2C24NC=NC32C14N	6.22795834	0.06666138	-72.06077763
GDB17_998	CC12C3N1C1=NC2(C)C2=C3C1(OC2)C#N	5.94801067	0.11149443	-56.54760305
GDB17_999	CC12C3N1C1=NC2(C(N)=N)C(C#C)=C3C1	5.87751935	0.13610016	-50.37976398
GDB17_1000	CC12C3N1C1=NC3(C=C2CC(N)=C1)C#N	5.80252675	0.14399521	-52.95734427
GDB17_1001	CC12C3N1C1=NCC(C)(C#N)C3=CC2=C1	5.65891906	0.08443844	-56.7117514
GDB17_1002	CC12C3N1CC14CC21C1=C3N=NN1C4	6.37237282	0.13576007	-49.29308182
GDB17_1003	CC12C3N1CC1=CN4N=NC3=C4C21C#N	5.78991019	0.15021868	-49.52534242
GDB17_1004	CC12C3N1C(C)(C)C1=CNC(C2C#C)=C31	5.42909309	0.17092004	-36.08395403
GDB17_1005	CC12C3N4C1=C1C=C4C=CC3=CC2C1O	5.49074955	0.08187954	-61.17311366
GDB17_1006	CC12C3N4C1=C1CN2C2C(C4=N1)C32O	5.74920539	0.20267556	-43.42612333
GDB17_1007	CC12C3N4C5C44CC1(C=C3C=C4)C25N	7.00957923	0.10442467	-76.89517654
GDB17_1008	CC12C3N4C5C4C11C4C6C(C=C3C546)N21	7.4217347	0.0590384	-66.7704767
GDB17_1009	CC12C3N4C5C4C1=C1CC2=CC3(N)C5C1	6.16053822	0.23178965	-68.34506236
GDB17_1010	CC12C3N4C5C4C4=CN=C(N4C15)C23O	5.80806018	0.12877025	-47.71012695
GDB17_1011	CC12C3N4C5C4C(O)(C=C15)C3(CS2(=O)=O)C#C	6.18112429	0.15049344	-55.84820404
GDB17_1012	CC12C3N4C5CC6=C4C(=C(C15)C(=O)O6)C23C	5.35138251	0.1955218	-38.35222969
GDB17_1013	CC12C3N4C5=CC6=C4C(C(C6)C15C)C23O	5.60842271	0.14818594	-40.72199389
GDB17_1014	CC12C3N4C5CC6=CC=C(NC13C5)C2=C46	5.36070829	0.2615947	-41.26253723
GDB17_1015	CC12C3N4C5CC(=C1S(=O)(=O)CNC25)C34C#C	6.23536305	0.14064095	-64.15448108
GDB17_1016	CC12C3N4C5C=CC4C1=CC1C=CC5C231	6.39843911	0.03610187	-69.06267518
GDB17_1017	CC12C3N4C5=CC=C4C1C=CCC5C23N	5.26113825	0.17818521	-43.91585683
GDB17_1018	CC12C3N4C5=CC=C4C1(O)C=CC23N5	6.10296597	0.18308331	-37.99953205
GDB17_1019	CC12C3N4C5=CC=C4C=C1CC(N)C23C5	5.88214457	0.17876589	-57.23497676
GDB17_1020	CC12C3N4C5=CC(C=C4C(OC15)C23C#N)=NO	5.88486831	0.14701512	-31.42497744
GDB17_1021	CC12C3N4C5CN=C4C4(C=C15)N=CNC234	6.74178897	0.13501917	-82.3717096
GDB17_1022	CC12C3N4C5=CS(=O)(=O)C4(C)C(NC15)C23C#C	6.36157189	0.08175816	-57.69287276
GDB17_1023	CC12C3N4C5=NC13C=CC2=C4CC=CC5	6.01441541	0.16619047	-70.63117838
GDB17_1024	CC12C3N4C5=NCC4(C#N)C1C=C5C23C	5.81109199	0.1752831	-60.3259147
GDB17_1025	CC12C3N4C5=NN=C4C1(CCC23C5)C#C	5.85608804	0.15483846	-35.50937469
GDB17_1026	CC12C3N4CC1=C(C=O)N(C4=N)C23C#C	5.77705671	0.06035693	-57.58791947
GDB17_1027	CC12C3N4CC5=C1N(C=CC23N=C4)N=C5	6.17707939	0.19334783	-65.09102588
GDB17_1028	CC12C3N4C=CC13C1=C(C=CO1)C2C4=N	5.88117534	0.13512355	-55.90299279
GDB17_1029	CC12C3N4C=CC(=C5CN=C4C15)C23C#C	5.9059474	0.05440796	-71.16701326
GDB17_1030	CC12C3N4CC(N5N=C(N)C(=NO)C4=C15)C23N	5.6002748	0.13150969	-49.41294282
GDB17_1031	CC12C3N4C=NC(C(N)=C1C4=N)C23C#C	5.97108558	0.11155266	-59.67981247
GDB17_1032	CC12C3N4C(=N)N1C1CN=C4C1C23C#N	6.00543925	0.07059105	-57.11805813
GDB17_1033	CC12C3N4N=NC5=C4C11CC=CC21C5C3=NO	6.5066282	0.14737304	-60.96674976
GDB17_1034	CC12C3NC1(CN1N=NC(C=C3)=C21)C#N	5.5736516	0.13672635	-60.86522328
GDB17_1035	CC12C3NC45CC(=C3)C11C=CC(CS4(=O)=O)C251	6.87302118	0.16252134	-58.86284345
GDB17_1036	CC12C3NC4=C1C(CC1=CCCC231)=CO4	5.73959758	0.16563766	-59.14165313
GDB17_1037	CC12C3NC4=C1C(C=C(CC#C)C23)=NO4	5.59403443	0.20118563	-40.48682871
GDB17_1038	CC12C3NC4=C1C(NC(=N)C23)=C(N4)C#N	5.53557882	0.15491964	-36.55910422
GDB17_1039	CC12C3N=C4C5C6C7C(C7(O)C1N46)C235	6.8426102	0.04440897	-52.2704153
GDB17_1040	CC12C3NC4CC5C=C3C3N1C2(C)C4=C53	6.12169493	0.09329177	-70.01964662
GDB17_1041	CC12C3NC4C=C(C=C3)C11C24C(=O)CS1(=O)=O	6.57554242	0.18739449	-66.87500653
GDB17_1042	CC12C3NC4(C#C)C(C=C1CS3(=O)=O)C24C#C	6.19607567	0.11736329	-45.20330138
GDB17_1043	CC12C3N=C4C=CC(N14)C2(N)C=C3C#N	5.70800367	0.10876037	-59.18651692
GDB17_1044	CC12C3NC4C(N)=CS(=O)(=O)C14C2(C=C3)C#N	6.5613065	0.0934628	-56.55256153
GDB17_1045	CC12C3N=C4N1C2(C)C(C3C#C)=C4C#C	5.99091365	0.03179447	-51.32578083
GDB17_1046	CC12C3NCC11N4C=CN=C4CC1=CC23	5.87670095	0.14530528	-64.8617739
GDB17_1047	CC12C3NCC1C1=CNC4=C1N2C1=C4OCC31	5.34909797	0.1833093	-53.00371662
GDB17_1048	CC12C3NC=C1S(=O)(=O)N1C(C3C#N)C21C#N	6.10704046	0.08625767	-67.15927284
GDB17_1049	CC12C3NCC4=CN=C5CN1C2(C)C5=C34	5.26367262	0.13498623	-49.46988241
GDB17_1050	CC12C3N=CN1CC1=CC4C=C3C3N4C213	6.83120865	0.16603951	-73.66249139
GDB17_1051	CC12C3N=CN4C5C6N7C(C7C135)C2=C46	6.84358586	0.08153974	-63.18138951
GDB17_1052	CC12C3N=CNC1C1=C(C=CO1)C23C#C	5.62466117	0.16456381	-52.29596564
GDB17_1053	CC12C3NC(=N)C4=NC=C(C1C#C)N4C23	5.59277071	0.13346545	-48.69798809
GDB17_1054	CC12C3NC(=NC(C13)C1=CC=CN21)C#C	5.50084114	0.1212652	-30.2406904
GDB17_1055	CC12C3NS(=O)(=O)C4=C(C=C1C#N)C2N1C3C41	5.90265176	0.15295058	-65.9476192
GDB17_1056	CC12C3OC1=NC1C(=CC(=C3)C21C)C#N	5.67253115	0.21124727	-55.85017564
GDB17_1057	CC12C3OC3C3=C1C(C=CC2C#C)=NO3	5.58389874	0.12390871	-53.08953221
GDB17_1058	CC12C3OC45CC6=C(C4C5C13)C2=CN6	6.01526424	0.21573168	-37.75852723
GDB17_1059	CC12C3OC4C5=CNC3=C5C1(C#C)C24N	5.81036012	0.04731993	-36.92756043
GDB17_1060	CC12CC11C3=CC=CN3C(C#N)=C1CN2	5.38951142	0.14611776	-32.13804365
GDB17_1061	CC12CC11C(=CC2)C=C2NC=NC12C#N	6.17727918	0.1426321	-73.31129086
GDB17_1062	CC12CC11C=CCC11COC3=CC=C2N13	6.24372079	0.12568792	-45.74772992
GDB17_1063	CC12CC11CCC=C1C1=C2NC=CC1=O	5.03169138	0.19665872	-26.24244588
GDB17_1064	CC12CC11C=C(CC1C1=CNC=C21)C#C	5.82693285	0.22825052	-36.3448464
GDB17_1065	CC12CC11C=CCC3=C1C(=NN3)C2C#N	5.64188705	0.09022852	-43.3334403
GDB17_1066	CC12CC11C=CC(C#N)C1C1=C2NN=C1	5.74137748	0.21638662	-36.45411546
GDB17_1067	CC12CC11C=CCN3N=C(C#C)C(N2)=C13	5.79357761	0.13864349	-42.60112079
GDB17_1068	CC12CC11C=CN3C=CC4=C3C1C(=C2)C4=NO	5.88597736	0.02160739	-55.45492946
GDB17_1069	CC12CC11CNC3C=C4C=CC(=N2)N4C13	6.40976214	0.15637908	-53.55162904
GDB17_1070	CC12CC11CNC3=CC=C4C=CC2C4=C13	5.19267765	0.19510682	-61.19207428
GDB17_1071	CC12CC11C(=O)C=CC1(C)C1=C2C=CN1	5.27445882	0.22474501	-32.9619791
GDB17_1072	CC12CC11N3C4C3C(=N2)N2C4C12C#N	7.56097118	0.14101799	-50.33303559
GDB17_1073	CC12CC11NC3C=CC4=NN=C(N2)C1=C34	5.988778	0.19084292	-64.71772618
GDB17_1074	CC12CC11NC=NC11C=CN3N=CC2=C13	6.59779212	0.20718812	-61.20829512
GDB17_1075	CC12CC1C1C3=C(NC=C3)C3=C1C2=CO3	4.82377772	0.23730318	-29.88460186
GDB17_1076	CC12CC1C1C3N4C1=C2N=C4N=C3N	5.37627482	0.20481483	-30.4534164
GDB17_1077	CC12CC1C1=C3N(C=CC23C)C=C1C#N	5.15112717	0.16571734	-34.12904133
GDB17_1078	CC12CC1C1CC2C2=C3N(C=C2)S(=O)(=O)C=C13	5.8759064	0.25863685	-48.87638516
GDB17_1079	CC12CC1C1=C(C2)NC2=C1CC(=C2)C#N	4.98217722	0.18277862	-49.83971148
GDB17_1080	CC12CC1C1=C(C2=O)C2(CC1C=C2)C#N	6.00718915	0.19204269	-46.48527605
GDB17_1081	CC12CC1C1(C)CC3=C4C1C2=CN4N=N3	5.43687513	0.16589946	-45.65761405
GDB17_1082	CC12CC1C1=CC=CCC3=C1N2C=C3O	4.72739833	0.20378297	-74.70470355
GDB17_1083	CC12CC1C1(C#C)C(CN3N=NN=C13)=C2	5.39142012	0.09703594	-48.55479213
GDB17_1084	CC12CC1C1(C#C)C(N)CC3=C1N2C=C3	5.46916082	0.16633168	-48.2958644
GDB17_1085	CC12CC1C1=CCN3C1=C(C2)C=CC3=O	4.25693822	0.2153654	-33.24110351
GDB17_1086	CC12CC1C1(C=CN3C=CC(C2)=C13)C#C	5.46797969	0.10021057	-47.00625433
GDB17_1087	CC12CC1C1=CC(N)=CC3=C1C2(O)C=C3	4.67682388	0.14600517	-43.66244663
GDB17_1088	CC12CC1C1=C(C=NO1)C2(C)C#CC#C	5.35497223	0.19187762	-25.44466951
GDB17_1089	CC12CC1C1=C(N2)C=C2CC=C(C#N)N12	5.21590029	0.15523441	-39.56031902
GDB17_1090	CC12CC1C1(O)C=CN3C(=CC2=C13)C#C	5.45996893	0.12979103	-42.10833759
GDB17_1091	CC12CC1(C)C1=C3C2C=CC3=CN1C=O	5.12637552	0.1855368	-48.13746094
GDB17_1092	CC12CC1CC1=CC3=C(NN=C3C#C)C21	5.09501905	0.17699039	-43.52505609
GDB17_1093	CC12CC1(C#C)C1=C3C2COC3=CN=C1	4.8872237	0.20108846	-33.99444052
GDB17_1094	CC12CC1C=CC1=CC3=C(C21)C(O)=CN3	5.08961905	0.19009698	-59.81796617
GDB17_1095	CC12CC1C=CC1=CC(N)C3=CNC2=C13	4.96432745	0.19203458	-64.01271378
GDB17_1096	CC12CC1(O)C1=CC=C3CC2(C#C)N13	5.37009028	0.06670606	-28.76711905
GDB17_1097	CC12CC34C5C1N2C(C35)=C(C#C)C4=O	6.28698094	0.08294097	-52.98910736
GDB17_1098	CC12CC34CC=CC3C(=C1)C1(C#N)C4N21	6.49452471	0.14754229	-72.46638924
GDB17_1099	CC12CC3C1C1=C(C=CC=C1C=C2)C3=O	4.16007844	0.27033717	-45.37666665
GDB17_1100	CC12CC3C1C1=C(N2)S(=O)(=O)NC2=C1C3C=C2	5.59877216	0.11002252	-69.83237064
GDB17_1101	CC12CC3C1N1C(OC2)=CC2=C1C3=CC2	5.2071494	0.11882804	-52.38423789
GDB17_1102	CC12CC3=C4C1C1C(N2)C1(C#N)N4N=N3	5.80719836	0.19181074	-48.91229653
GDB17_1103	CC12CC3=C4C1C1(O)C5C4=C(N3)C2C15C#N	5.92659807	0.2600807	-31.49824893
GDB17_1104	CC12CC3=C4C1C2C1(COC(=N3)N41)C#C	5.66792236	0.10006751	-40.8794067
GDB17_1105	CC12CC3=C4C1C2C(C#C)N4C=NC3=N	5.43298609	0.12216214	-38.86421983
GDB17_1106	CC12CC3=C4C1C2(CNC4=CC=C3)C#N	4.47069919	0.22597853	-38.68021698
GDB17_1107	CC12CC3=C4C1C2(N)C(CC#N)N4C=C3	5.15532455	0.19304356	-37.82664681
GDB17_1108	CC12C=C3C4C1C4(C#N)C1C2N=CN1S3(=O)=O	6.16998564	0.08771814	-64.12815886
GDB17_1109	CC12C=C3C4C1C4(C#N)N1C3C=CC21C	5.97556997	0.15368905	-59.1497111
GDB17_1110	CC12CC3C4C1C4(C#N)N1C(CN=C31)=C2	5.92125846	0.18092056	-64.01144993
GDB17_1111	CC12CC3=C4C1C(N4N=C3O)C(=C2)C#C	5.46233267	0.18630907	-34.67976033
GDB17_1112	CC12C=C3C4C1N1C5C1C4=C(C25)C3S(O)(=O)=O	5.9380711	0.08304107	-51.82194367
GDB17_1113	CC12CC3=C4C1N1C5C1C(OC(N3)=C45)=N2	5.75946352	0.17622706	-37.48135397
GDB17_1114	CC12C=C3C4C1N1C5C(C45O)C33C1C23	7.42007962	0.15230709	-48.26318899
GDB17_1115	CC12C=C3C4C1(N)C4(C#N)C1C2CC=C31	5.90389634	0.1106813	-57.12552042
GDB17_1116	CC12C=C3C4C1N(C=N2)C=C4C=C3C#N	5.67523729	0.1411696	-77.00292684
GDB17_1117	CC12CC3C4C3C1(C#C)C(C=C2)=C4C#C	5.83120188	0.17200309	-53.4559152
GDB17_1118	CC12C=C3C4C5C4C11C4C(C3N21)C54O	7.94179949	0.17224508	-50.36255783
GDB17_1119	CC12CC3=C4C5C6C5C1(C24)C(CC36)=NO	6.35876329	0.10990258	-47.38346172
GDB17_1120	CC12CC3=C4C5C6C5C(CC36)(C=C1)C24N	6.43785059	0.13040941	-59.90971743
GDB17_1121	CC12CC3=C4C5C6C5C(C=C3)=C(C1)C6C24	5.78168215	0.17662671	-66.29885956
GDB17_1122	CC12CC3=C4C5C(C15)C(N4C=C3)C(=N)N2	5.56256902	0.1811985	-41.55673191
GDB17_1123	CC12C=C3C4C5C(C5(C#N)N(C=N1)C24)S3(=O)=O	6.27524292	0.11443912	-68.90074138
GDB17_1124	CC12CC3C4C5=C(N=NN5S3(=O)=O)C1C24C#N	5.87074671	0.09804614	-40.77723721
GDB17_1125	CC12C=C3C4C5N6C3C(=C1)C(N24)C56CN	6.26240405	0.13391824	-55.59232491
GDB17_1126	CC12CC3C4C(C14)C1=C(C=NN31)C2C#C	5.51396618	0.14531115	-34.31183832
GDB17_1127	CC12C=C3C4C(C14)C(C=C2)C=C(C#N)S3(=O)=O	5.78294442	0.14416936	-58.0603413
GDB17_1128	CC12C=C3C4C(C14)N1C(CC3=O)S(=O)(=O)C=C21	5.67601381	0.13499065	-58.93195238
GDB17_1129	CC12C=C3C4C(C5C1N=CN5S3(=O)=O)C24C#N	6.2477804	0.07320458	-65.47762708
GDB17_1130	CC12CC3C4C(C5=C3NS(=O)(=O)C15N)C24C#C	6.11437892	0.07591354	-58.44508104
GDB17_1131	CC12C=C3C4=C(CC1(C#N)C24)COC3=N	5.53204805	0.12665133	-61.1780311
GDB17_1132	CC12CC3=C4CC(C1O)=C1C2C2C3N2C41	5.8652706	0.13566365	-49.77885017
GDB17_1133	CC12CC3=C4C(=CC5CCC(O3)=C45)C1N2	5.16163646	0.1245644	-49.30955047
GDB17_1134	CC12C=C3C4(C#C)C(C14)C1=C2CNC1S3(=O)=O	6.08993427	0.08145582	-63.52369092
GDB17_1135	CC12C=C3C4C(N14)C14C2C=CC31CCS4(=O)=O	6.61003463	0.14269503	-69.09097442
GDB17_1136	CC12CC3C4=C(N1C=C4)C14OC=NC31C24	6.68477792	0.10445497	-68.38766433
GDB17_1137	CC12CC3C4CN5C=CC(C1=O)=C5C2C34	5.06776866	0.24385969	-38.73547135
GDB17_1138	CC12C=C3C4C(N(C1C#N)C3=O)C24C#C	5.81613804	0.16023643	-51.12572824
GDB17_1139	CC12CC3=C4C(NCC3=O)=NC1C24C#N	5.26074585	0.21399946	-46.09620894
GDB17_1140	CC12CC3C4=C(NC=C4)C4=C3C1N2C4=O	5.08855098	0.15680957	-36.33675346
GDB17_1141	CC12C=C3C4N1C41CC=CC11C3NS(=O)(=O)C21	7.01596869	0.13933171	-85.94311176
GDB17_1142	CC12C=C3C4N1C41CCS(=O)(=O)C11C3C=CC21	6.82848888	0.1497384	-70.80732306
GDB17_1143	CC12CC3C4N3C3=NN=C(N1)N3C24C#C	5.93372	0.14940016	-42.71795927
GDB17_1144	CC12CC3=C4N(C=C3)C(C#N)C14OC=N2	5.89981192	0.12532328	-54.37306788
GDB17_1145	CC12C=C3CC11C4N5C6C(C2C345)C16N	6.7332465	0.19341655	-68.68765954
GDB17_1146	CC12CC3=CC4(C1)C=CN1C44C3C24OS1(=O)=O	6.9224362	0.08287221	-60.7769671
GDB17_1147	CC12CC3(C)C4C1N4C1=C3C=CN=C1C2	5.1272556	0.19383538	-34.18082291
GDB17_1148	CC12C=C3C=C4C5C6C3C1C(C4C=C2)N56	6.14505736	0.14678531	-74.71536749
GDB17_1149	CC12C=C3CC4=C5C6C(C1C35)C6(N)C24C	6.04940497	0.152293	-60.55425463
GDB17_1150	CC12CC3=CC4(C5NC(C=C5)C44C3C14)S2(=O)=O	7.4643631	0.12380408	-56.69313727
GDB17_1151	CC12CC3CC4=C5N(N=N4)C1C2C35C#C	5.6003175	0.17821916	-44.47735748
GDB17_1152	CC12CC3=CC4=C(C1)C1C5C1C2C3(O)C45	5.95039868	0.13126517	-53.28267984
GDB17_1153	CC12C=C3C=C4C=CC1(C)C4C1C2C31O	5.75600623	0.24481682	-69.25595377
GDB17_1154	CC12C=C3C=C4C(C=O)(C5C3N15)C2CS4(=O)=O	6.0039732	0.19010276	-72.47259826
GDB17_1155	CC12CC3=CC4=C(N5C3C15)N(C=C4)C=C2	5.5754804	0.08994759	-58.23000938
GDB17_1156	CC12C=C3CC4CN=C5C4C3(C#N)C1N25	5.890266	0.20585471	-59.68164496
GDB17_1157	CC12CC3=CC4C(NC(=N1)C41C3C21)C#N	6.51345208	0.13375022	-62.16813254
GDB17_1158	CC12CC3=CC4=CN=CN4C3C1(N2)C#N	5.42721082	0.14360137	-42.51317559
GDB17_1159	CC12CC3=CC4=C(NN=N4)C4=C3C1C2N4	4.97530499	0.24402542	-29.6441525
GDB17_1160	CC12C=C3CC4N=C(OC1C#N)C21C4C31	6.51055083	0.21871892	-55.40724719
GDB17_1161	CC12CC3CC(=C1)C1C33OC(=NC213)C#N	6.73333584	0.14736377	-48.56478321
GDB17_1162	CC12C=C3C=CC45CC1N1C(C41)C2C35N	6.64257269	0.12845647	-82.82840144
GDB17_1163	CC12C=C3CC(C4C1C34C#CC#C)C2=O	5.72595463	0.16896152	-44.55310218
GDB17_1164	CC12C=C3CCC4=C3C11C2N=C(N)N1C4	5.86055002	0.14964909	-64.7278692
GDB17_1165	CC12CC3C=CC4(C3C14)C1=C(C=CN1)S2(=O)=O	6.01356946	0.1280846	-45.1672359
GDB17_1166	CC12CC3CCC4=C3N1C(C=C2)=C4C#N	4.71023876	0.15943226	-34.05623697
GDB17_1167	CC12CC3C=CC4=C3N(C=N4)C1C2C#C	5.43164257	0.18244432	-58.1372033
GDB17_1168	CC12C=C3C=CC4=C(C#C)C1(C)C2C34C	5.52955538	0.13929555	-63.84865861
GDB17_1169	CC12CC3(C#C)C4N1C2C=C4C=C3C#C	6.04883045	0.03294607	-52.5442612
GDB17_1170	CC12CC3C=CC4=NC=NC1=C4C1C3N21	5.40552436	0.21795199	-59.63427382
GDB17_1171	CC12CC3=CCC4=NN=C5C1C2(C)C3N45	5.24575634	0.1068724	-43.35482025
GDB17_1172	CC12C=C3C=CC(=C1)C1(C#N)C3(O)C21O	5.51743493	0.13433084	-37.60291166
GDB17_1173	CC12CC3=CCC(=C1C#C)C1(N)C3C21N	5.83006082	0.09137567	-57.21082241
GDB17_1174	CC12CC3=CC(=C(C1)C#N)C1(N)C2C31N	5.70874149	0.2099334	-51.73986177
GDB17_1175	CC12C=C3CC(=CC1=O)C1(CC#N)C3N21	5.56283334	0.22619843	-59.32036128
GDB17_1176	CC12C=C3C=CCC45N=CN(C=N1)C24C35	6.87759899	0.13496448	-73.59294616
GDB17_1177	CC12C=C3CC=CC4C3C1C1=C4N=CN21	5.33504194	0.27406671	-56.33029816
GDB17_1178	CC12CC3CC=C(C4(C#C)C3C14C#N)S2(=O)=O	5.82698838	0.116465	-37.49739093
GDB17_1179	CC12C=C3C=CC=CC4=C3C1(C#C)C2C4	5.3410491	0.10454013	-79.20899344
GDB17_1180	CC12CC3(C#CC#C)C4C=C(C=C1)C2C34	5.93124057	0.06705088	-66.01021225
GDB17_1181	CC12CC3=C(CC#C)C(=C1)C1(C#C)C3C21	5.77285312	0.10384594	-42.52928283
GDB17_1182	CC12C=C3C=C(C#C)N(C4C1C34O)C2=O	5.57094524	0.17984622	-51.00858922
GDB17_1183	CC12CC3=CC(=CN4N=CC=C14)C1C3N21	5.4761248	0.130452	-54.1962965
GDB17_1184	CC12CC3=CC(C#N)C4=CC=C(N1)N4C23	5.35355894	0.15009828	-37.93901527
GDB17_1185	CC12C=C3C=CC(=O)C4=CN1C2(C#C)C34	5.61697181	0.07503566	-57.83242862
GDB17_1186	CC12CC3=CC(CS1(=O)=O)C1C22C=CC(=O)C312	6.38713162	0.25681662	-51.99526198
GDB17_1187	CC12C=C3CC(=N1)N1C22CCC(C#C)C312	6.90647716	0.09600184	-60.49294632
GDB17_1188	CC12CC3=CCN4N=CC1=C4C1C3C21N	5.43956708	0.16779901	-41.16947119
GDB17_1189	CC12C=C3C(=CNC4=NC1C2C34C)C#C	5.88725532	0.11135376	-71.47067294
GDB17_1190	CC12C=C3CN4C5C6C5C(N1C36)C4=CS2(=O)=O	6.14858983	0.11995445	-61.70939733
GDB17_1191	CC12CC3=CN4C=NC5=C4C3C1(C)N2C5	5.62062969	0.10820789	-48.56190713
GDB17_1192	CC12C=C3CN4C(O)=NC1=C4C1C3C21	5.53917136	0.20384133	-37.28690793
GDB17_1193	CC12CC3=CNC4=C3C1(C=C4)C2(C)C#N	5.84363794	0.10936309	-43.23626129
GDB17_1194	CC12C=C3C(N=C4NC1C2(C#C)C34)C#C	6.35321507	0.0605305	-52.04495543
GDB17_1195	CC12C=C3CNC4=NC1(C#C)C2(C#N)C34	5.9330828	0.12374147	-49.2080469
GDB17_1196	CC12CC3=CN=CC4=C3N3C1C2NC3=C4	4.89798996	0.11785663	-33.77528395
GDB17_1197	CC12CC3(C)N=CN4C3C1N1C2=CC=C41	5.49757602	0.15188599	-46.10876436
GDB17_1198	CC12CC3=CNC(=N)C33N1C2C=C3C#N	6.30268806	0.13788652	-63.22935461
GDB17_1199	CC12CC3=C(ON=C3)N3C=NC1C23C#C	5.56125447	0.15790303	-36.75608052
GDB17_1200	CC12CC3N4C(C5=C3C(N)=NN15)C24C#C	5.86656892	0.17488679	-37.36005303
GDB17_1201	CC12CC3N4C(C5=C3N=C(O)N15)C24C#C	5.96776452	0.15049813	-37.82142498
GDB17_1202	CC12CC3=NC4=C5N3C3C(C13)C5=C2C=N4	5.15646746	0.12520869	-27.07811904
GDB17_1203	CC12CC3=NC4=C5N3C3C(C13)N5C(C4)=N2	5.71696921	0.05986187	-39.41445367
GDB17_1204	CC12CC3=NC4=C(C5C1C5(C4)C#C)N23	5.74816521	0.05519585	-35.46264151
GDB17_1205	CC12CC3NC4CN5C=NC1=C5C41C3C21	6.26867404	0.15083772	-55.02139604
GDB17_1206	CC12CC3=NC=C4N3C3C1C3(C=O)C4=C2	5.44034311	0.14738379	-53.8093486
GDB17_1207	CC12CC3=NC(C#N)=C4C=CCC1C2N34	4.97905912	0.21846459	-47.58306673
GDB17_1208	CC12CC3(N=C(N1)C14CS(=O)(=O)CC31C24)C#N	6.67164652	0.15092814	-46.53358759
GDB17_1209	CC12CC3=NNC4=C3C1C2(C#N)C(=O)C4	5.01822388	0.15242797	-22.51119536
GDB17_1210	CC12CC3OC4C=CC5=C(N1N=N5)C4=C23	5.35377702	0.11781705	-61.47813304
GDB17_1211	CC12CCC1(C#N)C(C#C)C1=NON=C21	5.14555574	0.1366328	-22.85917078
GDB17_1212	CC12C=CC34C5C3C1(CC5=CS4(=O)=O)NC=N2	6.97262274	0.08864268	-70.9523271
GDB17_1213	CC12C=CC34C5C3S(=O)(=O)C=C5N(C=N1)C24C	6.58697318	0.0684369	-66.56856674
GDB17_1214	CC12C=CC34C5C6C(C13)N6C2C5C(=O)S4(=O)=O	6.63641843	0.1402515	-55.66871352
GDB17_1215	CC12C=CC34C(C13)N1C(C4=NO)C21C#C	6.62581903	0.0377923	-56.64653031
GDB17_1216	CC12C=CC34C=C5C(C1S(=O)(=O)C5C#N)N3C24	6.67271094	0.21436823	-57.7978053
GDB17_1217	CC12C=CC34C=C5NC(=N)C=C1C5N3C24	6.53518694	0.14469972	-69.03655545
GDB17_1218	CC12C=CC34CCC5C3C4C1=C5C(=O)S2(=O)=O	5.98690739	0.13143349	-52.23786943
GDB17_1219	CC12C=CC34C=CC5=CNS(=O)(=O)C1=C5C3C24	6.23577139	0.10170156	-73.40596559
GDB17_1220	CC12C=CC34CCC(C5=C1C=CN5)C23O4	5.66223347	0.23420374	-34.22236264
GDB17_1221	CC12C=CC34C=CN5C(C3C14O)C2=CS5(=O)=O	6.42520003	0.17908378	-59.63900211
GDB17_1222	CC12C=CC34CCNC3(C14)C1=C2C=NN1	6.15368116	0.18216647	-48.46497232
GDB17_1223	CC12C=CC34CC(N)C5=C(C3C14)C2=CO5	6.05735295	0.14285279	-57.66808339
GDB17_1224	CC12C=CC34C=CS(=O)(=O)C5=C1C1C(C35)N1C24	6.56402502	0.10178079	-53.81101346
GDB17_1225	CC12C=CC34NC5=NOC1=C5C3C24N	6.29285212	0.11665935	-48.74298092
GDB17_1226	CC12C=CC34NCCC5=C(C3C14)N2C=C5	5.77428662	0.24830362	-44.49437467
GDB17_1227	CC12C=CC34N=COC13C4C1=C2NC=N1	6.21975829	0.08757705	-50.33058309
GDB17_1228	CC12C=CC34OCC5=C3C3C(N3C15)C24C	6.46982233	0.20353955	-65.99438639
GDB17_1229	CC12CCC3=C1C1C2CNC2=COC3=C12	4.91272038	0.22589589	-46.38949259
GDB17_1230	CC12CCC3=C1C1=C(C2)S(=O)(=O)C2C(C=C3)C12	5.45536928	0.13703174	-71.45074926
GDB17_1231	CC12C=CC3C1C2C1=C3N2N=NN=C2C1	5.23766571	0.17447384	-59.6717696
GDB17_1232	CC12C=CC3C1C2C1=C3NC=CC(=O)C1=NO	5.03215582	0.21910775	-37.76656477
GDB17_1233	CC12CC=C3C1C2C1=C3N=CC(=O)N1	4.61164173	0.17858592	-28.60795548
GDB17_1234	CC12C=CC3C1C2C1=C3NN=CC1=N	5.22616521	0.15184474	-39.40732258
GDB17_1235	CC12C=CC3C1C2C1=CCC2=C1C3=NO2	5.26437305	0.14939112	-60.19933497
GDB17_1236	CC12C=CC3C1C2C1CS(=O)(=O)C2=CC=C3N12	5.4260962	0.12835227	-36.27578286
GDB17_1237	CC12C=CC3=C1C(C1CC2O1)=C(N3)C#C	5.93537968	0.21063881	-43.13440379
GDB17_1238	CC12CCC3=C1N1C4C(NC1=N3)C24C#N	5.5894533	0.2092987	-43.22064299
GDB17_1239	CC12C=CC3=C1N1C(CC=C2)C(O)C1=C3	5.1304974	0.20964324	-49.80452589
GDB17_1240	CC12C=CC3C1N2C1=C(C=NO1)C3C#N	5.48349138	0.21869406	-43.36749084
GDB17_1241	CC12CCC3C1N3C1=NCC3=CC=C2N13	5.10908844	0.14722765	-45.61509651
GDB17_1242	CC12C=CC3=C1N(N=N3)C13CC21CC=C3	5.47951269	0.14872855	-60.20782358
GDB17_1243	CC12C=CC3=C4C1C(CC4=CN3)C2C#N	5.25076994	0.20115356	-53.58345837
GDB17_1244	CC12CC=C3C4C5C4C1=C(CN2)C5=CS3(=O)=O	5.77263659	0.05004264	-70.09976623
GDB17_1245	CC12C=CC3C4=C5C(C1CC5=CO4)C23N	5.50848208	0.19487581	-64.15803298
GDB17_1246	CC12CC=C3C4C5C(N5C13)C2(C#C)C4=O	5.83153574	0.13024832	-54.64814592
GDB17_1247	CC12C=CC3C4C5=C(NN=C5)C(NS1(=O)=O)C234	6.01583388	0.17792295	-46.07282116
GDB17_1248	CC12CC=C3C4C=C1C1(C(N41)C23C)S(C)(=O)=O	5.60577959	0.10608901	-54.7806371
GDB17_1249	CC12C=CC3=C4CC=CC5(C4N5C13)C2=O	5.99209248	0.12776608	-72.23036574
GDB17_1250	CC12C=CC3C4=CC=CN4C(C4OC14)=C23	5.03278984	0.17929331	-40.25385802
GDB17_1251	CC12CC=C3C4=C(COC4=N)C1C23C#C	5.40455135	0.08337199	-59.767579
GDB17_1252	CC12C=CC3=C4CN(C5(C=O)C(C45)C13)S2(=O)=O	5.92187731	0.10184223	-63.07068679
GDB17_1253	CC12C=CC3C4NC5=NNS(=O)(=O)C1=C5C4C23	5.81511543	0.11665751	-67.58575876
GDB17_1254	CC12C(=CC3CC13N)C=CC1=C2OC=C1	5.05067271	0.18982415	-59.1231101
GDB17_1255	CC12C=CC3(C)C1C21C=CCC1=C3C#C	6.04456609	0.22330163	-59.05770702
GDB17_1256	CC12C=CC3=CC45CC(=O)C(C4N5C13)S2(=O)=O	6.38121637	0.10597308	-74.465161
GDB17_1257	CC12C=CC3C(C4=C1N=NO4)C23C#N	5.66077175	0.10005092	-43.75819228
GDB17_1258	CC12C=CC3=CC4=C5C3C1(C)N2C5=NO4	5.60064937	0.17404477	-63.42296407
GDB17_1259	CC12CC=C3CC4=C5C6C(C1C35O)N6C24	5.81949779	0.13773653	-65.16804902
GDB17_1260	CC12C=CC3C=C4C(C13)N1C(C21C#C)S4(=O)=O	6.27000264	0.15754918	-62.91555386
GDB17_1261	CC12C=CC3=CC4(C=C1C1C(C23)N41)S(O)(=O)=O	5.73569071	0.17504176	-61.57693942
GDB17_1262	CC12C=CC3=CC4=C(C1C(C4)N=CN)N23	5.63385339	0.17566723	-60.94321178
GDB17_1263	CC12CC=C3C=C4CC5=C(NC=C5)C14C23	5.56838044	0.14508069	-51.28945862
GDB17_1264	CC12C=CC3(C=C4C=CC1(N)C4N23)C#C	6.08350807	0.0335812	-60.70057801
GDB17_1265	CC12C=CC3(CC4=CC(C5C4C135)S2(=O)=O)C#C	6.63460687	0.11273012	-50.81952475
GDB17_1266	CC12CCC3CC4=C(C#C)C(C=C1)=C2N34	4.74167919	0.17042116	-37.28932055
GDB17_1267	CC12C=CC3=CC4=CC(C=CS1(=O)=O)C1C4C231	6.33376465	0.08335055	-79.80722715
GDB17_1268	CC12CC=C3CC4=CN=C5CN1C2C3N45	5.46571816	0.13643322	-56.12001182
GDB17_1269	CC12C=CC3=CC4=C(NC=C4)C1C23C#N	5.07767593	0.19402096	-51.82749389
GDB17_1270	CC12C=CC3C(C4=C(NN=C14)C#C)C23O	5.4710762	0.12588121	-40.05457069
GDB17_1271	CC12CC=C3C=C4CNS(=O)(=O)C5C4(C=C1)C235	6.45492083	0.15139387	-86.60141877
GDB17_1272	CC12C=CC3=CC4=COC=C4C=CC1C23	4.99959241	0.25569555	-64.64086101
GDB17_1273	CC12C=CC3=CC4N5C(C6=C4CNC16)C235	6.53808557	0.12235659	-91.32921404
GDB17_1274	CC12C=CC3=CC4N5C=NC1=C5C1C4(O)C231	6.02728371	0.08452318	-62.55558106
GDB17_1275	CC12CC=C3CC4N=C1N1C(C23)C41C#N	5.93067745	0.11630973	-59.26081606
GDB17_1276	CC12C=CC3CC4=NC=C5CCC1C23N45	5.67961039	0.18725183	-47.40515623
GDB17_1277	CC12C(=CC3C=CC11CC(=N)OC231)C#N	6.26872872	0.18081723	-60.83823185
GDB17_1278	CC12CC=C3C=C(C1C23)C1=CC(N)=CN1	4.81974141	0.15300359	-45.69841256
GDB17_1279	CC12C=CC3C(C=C1)(C(=O)C#N)C23C#N	5.51669872	0.15091691	-25.55358004
GDB17_1280	CC12CC=C3C=CC45C(CC134)C=CC5=C2	6.3135413	0.30788604	-81.77046742
GDB17_1281	CC12C=CC3(C#C)C4=CNN=C4C1C23O	5.73764763	0.11985064	-32.01432735
GDB17_1282	CC12CC=C3CCC4(NC134)C1=NC=CN21	5.68296051	0.12991598	-54.84383223
GDB17_1283	CC12C=CC3=C(C#C)C(=O)C4CNC1C234	6.00575729	0.11244926	-73.32916424
GDB17_1284	CC12CCC3=C(C#N)C4=C(N1C=C4)C23C	4.70792079	0.22882202	-32.96985834
GDB17_1285	CC12C=CC3=CC(=O)C1C23C#CCC#N	5.2361953	0.26084441	-40.35190729
GDB17_1286	CC12C=CC3CC(=O)C45C(C=CC134)N5S2(=O)=O	6.70569035	0.17206045	-54.05034445
GDB17_1287	CC12C=CC3=CN4N=CC5=C4C3N1C25	5.64798389	0.05927598	-59.33685305
GDB17_1288	CC12C=CC3CNC45C(C=CS4(=O)=O)=CC1C235	6.70026024	0.19341469	-75.81795409
GDB17_1289	CC12CCC3=CN=CC(=C13)C1(OC21)C#C	4.89848416	0.16354567	-32.57886034
GDB17_1290	CC12CCC3(C=O)C4C(C14)C1=C3NC=C21	5.38072072	0.20154555	-42.05724418
GDB17_1291	CC12C=CC3N1C21COC2=CC=CC3=C12	5.31832962	0.16795224	-47.03422066
GDB17_1292	CC12C=CC3N1C2CC1=C3C(=CN1)C#C	5.41359749	0.22638691	-42.8017879
GDB17_1293	CC12CCC3N4C=CC5=C4C(C=C5)C13O2	5.59255899	0.15206508	-50.62260758
GDB17_1294	CC12CC=C3N4C=CN=C4C1(C#N)C23N	5.04307113	0.1335286	-32.28645703
GDB17_1295	CC12C=CC3N4C=NC1=C4C1C2C31O	5.46013924	0.16660553	-43.63997804
GDB17_1296	CC12C(=CC3NC13CC1=C2OC=C1)C#N	5.73318795	0.15268832	-54.2808694
GDB17_1297	CC12C=CC3NC13C=CC1=NN=NC=C21	5.86695702	0.12791456	-55.18361833
GDB17_1298	CC12C=CC3(N)C4=C5C6C(C(=C1)N5N=C4)C236	6.14887702	0.09099329	-44.42719488
GDB17_1299	CC12C=CC3=NC4=C5C(C6C(C16)N35)N2C4	5.76706632	0.1314434	-61.78649961
GDB17_1300	CC12C=CC3(N)C(=CC1(C#C)C23C)C#C	5.97575351	0.01573323	-40.89473174
GDB17_1301	CC12CC=C3NC(=N)C4(C=C1)C3C24C#N	6.15881004	0.07948327	-55.19815423
GDB17_1302	CC12C=CC3N(C=O)C4=CC(=C1)C1C4C231	6.29861091	0.11529372	-75.15191553
GDB17_1303	CC12C=CC3NC(=O)C4=C(NC1C234)C#C	6.19997927	0.18472426	-62.2633917
GDB17_1304	CC12C=CC3NS(=O)(=O)C4=C(N)C(=C1)C1C4C231	6.29499021	0.11707728	-66.18252667
GDB17_1305	CC12C=CC3OC4=C(N1C=C4C#C)C23C	5.33215245	0.20959337	-40.64593305
GDB17_1306	CC12CC(=CC11C2NC2=C1OC=C2)C#C	5.78306308	0.16676715	-43.55107716
GDB17_1307	CC12CC=CC11C3CC4=C(C13)C(N2)=CO4	5.95026494	0.16417326	-53.02202302
GDB17_1308	CC12CC=CC11C3CN3C3=C1C(C2)=NN3	5.97102158	0.12625971	-54.3871435
GDB17_1309	CC12C=CCC11C3=C(OC21C#N)C=NN3	5.80314645	0.1704201	-32.11321755
GDB17_1310	CC12C=CCC11C=C3C4C(C(C3=O)S2(=O)=O)N14	6.3145928	0.23568081	-66.16794239
GDB17_1311	CC12C=CCC11C(N)C3=CN=C(C=C2)N13	5.81009528	0.11072832	-68.31029322
GDB17_1312	CC12CC=CC11NC11C=CN3C=CC2=C13	6.28894107	0.0828835	-51.3889554
GDB17_1313	CC12C=C(CC11NC1C1=CC=NN21)C#N	5.76203303	0.19559247	-42.76654687
GDB17_1314	CC12CC(C=C1)C1=C2C(N)C2=C1C=CN2	5.67138336	0.20240316	-46.96918446
GDB17_1315	CC12CC=CC1C1=C3C2CN3C(=O)C=C1	4.43674391	0.21357161	-35.04737115
GDB17_1316	CC12CC(C=C1C#CC#N)C1OC21C#N	6.37554959	0.15521486	-31.18768013
GDB17_1317	CC12C(C#C)C1(N)C(C#C)N1N=NN=C21	5.53102442	0.14495703	-36.40178241
GDB17_1318	CC12CCCC34C(C13)C(=C2)C1=C4ON=C1	5.46509885	0.20609696	-50.77491763
GDB17_1319	CC12CC=CC34CC3C3=CC=C(O1)N3C24	5.85772857	0.2114337	-48.48125026
GDB17_1320	CC12C=CCC34CC5C6C3N6C(C14)=C5S2(=O)=O	6.47163079	0.10119996	-67.85064796
GDB17_1321	CC12CC(=CC3C1N3C1=C2ON=N1)C#C	5.71058139	0.13373575	-44.60393971
GDB17_1322	CC12CC=CC3=C1N(C=NC3=N)C1CC21	4.93157969	0.15640887	-60.05757429
GDB17_1323	CC12C=CCC3=CC4=C(C1C=C4CN)N23	5.11568956	0.08747161	-65.46984925
GDB17_1324	CC12C=CCC3=CC4=CNC=C4C1C23N	5.26854033	0.12126512	-62.90788222
GDB17_1325	CC12CC=CC3(C#C)C1C2C1=C3NN=C1	5.38004472	0.15101814	-37.80362602
GDB17_1326	CC12C(C#C)C3N=C(N4C3C14C#N)C2=O	5.953685	0.14722063	-47.00265729
GDB17_1327	CC12CC=CC3(O)C4C(C14)C1=C3NC=C21	5.46825095	0.15742579	-47.04829835
GDB17_1328	CC12C(CC#C)C1N1N=NC3=CNC2=C13	5.18747593	0.14379629	-19.96116766
GDB17_1329	CC12CC(C#C)C34CC=C(C3C14C#C)S2(=O)=O	6.59318878	0.08741894	-52.63486851
GDB17_1330	CC12C=CCC=C3C4C(N14)C1=C2N=CN31	5.49242865	0.15998303	-60.22667983
GDB17_1331	CC12C=C(C#C)C3=CC4C=C1C1C(C23)N41	5.99537441	0.05171786	-64.40002642
GDB17_1332	CC12C=C(C#C)C3C=CC1(C=O)C23C#N	5.76800641	0.16386162	-49.61490602
GDB17_1333	CC12C=C(C#C)C3=C(C#C)C(C4C3C14)S2(=O)=O	5.90373821	0.21590451	-48.58126523
GDB17_1334	CC12C=C(C#C)C3(O)C1C2C1=C3ON=C1	5.43422895	0.17802389	-44.77989721
GDB17_1335	CC12C=CC(C#C)C11CC3=CNN=C3C21	6.15159394	0.13691657	-43.67454149
GDB17_1336	CC12C=C(C#C)C(C3OC13)C1=NNN=C21	6.23094928	0.12356504	-41.05262838
GDB17_1337	CC12C(C#C)C(N3N=NC=C13)C2(N)C#C	6.35800019	0.08557145	-38.89293294
GDB17_1338	CC12C=CC(C#N)C11CC3=C(NC=N3)C21	5.78202078	0.12349888	-35.6659513
GDB17_1339	CC12C=CC(C#N)C3C1N3C1=CNC=C21	5.57258333	0.17368435	-45.3473234
GDB17_1340	CC12CCC(N1)C13C4CC5=CC(=N4)N1C235	7.55499276	0.16897479	-66.56581228
GDB17_1341	CC12C=C(C#N)C34CC13C(NC2=N)C=C4	6.33822653	0.04135096	-64.14211305
GDB17_1342	CC12C=C(C#N)C34C(C5C1N=CN5S3(=O)=O)N24	6.70745237	0.11217648	-69.11556995
GDB17_1343	CC12C=C(C#N)C34C=CC1C23C(N)C=C4	6.31358737	0.18344696	-63.60489682
GDB17_1344	CC12CC(C#N)C3=C1C1(NC1C3=O)C=C2	6.02263971	0.14952551	-52.42393372
GDB17_1345	CC12C=C(C#N)C3=C4C1C2CN4C(O)=C3	4.96252937	0.19342065	-36.83130123
GDB17_1346	CC12C=C(C#N)C3C4C1N4C1C2S(=O)(=O)C=C31	6.04214797	0.10854655	-62.56885663
GDB17_1347	CC12C=C(C#N)C3=CC4(O)C(C4C1=O)C23	5.36639808	0.22196488	-48.65342011
GDB17_1348	CC12C=CN3C4=C(CCC4)C4=C3C1C2O4	4.88691618	0.18735844	-31.01564806
GDB17_1349	CC12C=CN3N=CC(OC4C(C#N)C14)=C23	5.45535491	0.20531976	-53.04607331
GDB17_1350	CC12C(C#N)C11C=CCN1C1=CNN=C21	5.80565807	0.06617961	-42.64133822
GDB17_1351	CC12C(C#N)C1C1=C3C2OC(=N)N3C=C1	5.3172817	0.20247714	-31.97865697
GDB17_1352	CC12C(C#N)C1C1C(=O)CC3=C1N2C=C3	5.13538939	0.26425563	-42.1748973
GDB17_1353	CC12C(C#N)C1C(C#C)C1=C2C(N)=CO1	5.40422742	0.15262186	-35.90801222
GDB17_1354	CC12C(C#N)C34C5C(N15)C1=C2CN3C41	6.70821598	0.15573691	-55.36897825
GDB17_1355	CC12C=CNC3=NC4C1C1C5N1C4C3=C25	6.0174238	0.09782384	-72.96420572
GDB17_1356	CC12CC(=NO)C3=C4C1C2(C)N1N=CC(N3)=C41	5.08244388	0.15544191	-26.10859979
GDB17_1357	CC12CC(=NO)C3C(C13)C1=C2NC2=C1NC=C2	5.05846963	0.23659615	-15.79613234
GDB17_1358	CC12CC(O1)C1C3=C(NN=N3)C(C#C)=C21	5.95140825	0.18349034	-37.17237566
GDB17_1359	CC12CC(O1)C1C(=CC3=C1C2=NN3)C#N	5.81468737	0.12098921	-45.68517359
GDB17_1360	CC12CC(=O)C34C1N3C(C=C4C#C)C2=O	5.98057732	0.10182757	-43.93751336
GDB17_1361	CC12CC(=O)C34C=CC(C1=O)C3(C#N)C24	5.99579796	0.19161444	-50.41626323
GDB17_1362	CC12CC(O)C3C1C1=C(C2)OC2=C1N3C=C2N	5.12419236	0.14665396	-31.71721496
GDB17_1363	CC12CCS(=O)(=O)C11NC3(C=C2C2C3C12)C#N	6.41989427	0.11903673	-39.26011496
GDB17_1364	CC12C=CS(=O)(=O)C1C1C3C1N1C=CN=C1C23	5.56813021	0.16099985	-40.02319213
GDB17_1365	CC12CN1C1CC2C2=CC(=N)N=CC=C12	5.5538788	0.1356134	-35.62500959
GDB17_1366	CC12CN3C4C3C1=C(C4=O)C1=C2C=NN1	5.13629767	0.24987153	-30.31462536
GDB17_1367	CC12CN3C4C(O)(C5=C1NC=C35)C24N	5.50972308	0.15243243	-36.16370719
GDB17_1368	CC12CN3C=NC4(C3C14)C1=NN=CC=C21	5.91395025	0.15709534	-56.22157253
GDB17_1369	CC12CN3C(=N)C(C4C1C34C#C)=C2C#C	5.80421241	0.11969428	-40.04449656
GDB17_1370	CC12CN3C(=N)S(=O)(=O)C4C=CC11C(C=C2)C341	6.80711787	0.16340182	-59.95998102
GDB17_1371	CC12CN3N=CC4=C3C1C1(CC=C2)NC41	5.94819431	0.14493659	-57.88214499
GDB17_1372	CC12CN3N=C(C#N)C4=C3C1C2C4C=O	5.25154873	0.13045852	-37.06629183
GDB17_1373	CC12C(N)C11C=CC3=C1C1=C(N3)N=NN21	5.97045629	0.1419387	-53.75936969
GDB17_1374	CC12CNC11C=CC3=C1N(C2)C(=C3)C#N	5.63421803	0.16876337	-41.47609195
GDB17_1375	CC12C(N)C1C1=C3C2C(=CN3C=N1)C#N	5.41456411	0.15559413	-47.00127399
GDB17_1376	CC12C(N)C1C1=CCC=CC3=CN=C2N13	5.21764445	0.15381609	-76.67676994
GDB17_1377	CC12C(N)C1C=CC1=C2N2CC=CC2=N1	5.19417361	0.11051652	-83.59066613
GDB17_1378	CC12CNC34C5=CCC13C4(C=C2)N=C5N	6.78905122	0.08259599	-63.21301637
GDB17_1379	CC12CNC34C=C5C=C(C(C6C5C36)C14)S2(=O)=O	6.76199906	0.13295052	-70.31311899
GDB17_1380	CC12CNC3C1C2C1=C3NC2=C1CC=C2	5.31176781	0.2224813	-75.89774737
GDB17_1381	CC12CN=C3CC45C(C4N13)C2C=C5C#N	6.35994615	0.1923941	-65.51846214
GDB17_1382	CC12CN=C3CC4C(=O)C=C(C#C)C14N23	6.13846938	0.15502673	-56.67615514
GDB17_1383	CC12CNC3=CC(=N)NC4=C3C1C2C=C4	5.28115643	0.19149729	-60.27902895
GDB17_1384	CC12CN=C3CC(=O)C4(C1N34)C(=C2)C#C	6.2100507	0.09013072	-55.58005934
GDB17_1385	CC12CNC3(C#N)C4C5N4S(=O)(=O)C(C1)=C5C23	6.10401902	0.13588335	-61.89917271
GDB17_1386	CC12CN=C3N4N=CC5=C4C4C(C4N13)C25	5.60161737	0.12904666	-41.15578914
GDB17_1387	CC12CNCC3=CC4=CC=C5C1C2C3N45	5.2717304	0.22020129	-58.60448275
GDB17_1388	CC12CNS(=O)(=O)C3=C4NC1(C#N)C1C(C41)C23	5.98081771	0.13765699	-62.17629636
GDB17_1389	CC12C(O)C1(CC1=C2NN=C1C#C)C#N	5.23553701	0.17533846	-24.10829088
GDB17_1390	CC12C(O)C1(C#N)N1C=CC=C1C2C#N	5.01831485	0.22117565	-16.36042347
GDB17_1391	CC12C(O)C3C4C(N14)C1=C3OC(C#C)=C21	5.88195348	0.14660437	-38.07345306
GDB17_1392	CC12C(O)C3(C#N)C4C(N14)C1=C2C=CN31	5.68074249	0.23828101	-40.77882077
GDB17_1393	CC12C(O)C(C1C#C)N1C=C(N=C21)C#C	6.18943846	0.11748222	-26.32645718
GDB17_1394	CC12C(O)CC3C1N1C(=NC4=NNC3=C14)C2O	5.19781062	0.19620844	-34.12889544
GDB17_1395	CC12C(=O)CC3=CC4OC=NC14C23C#C	6.40229795	0.08805925	-63.51444277
GDB17_1396	CC12C(=O)CC3C=CC11N=C(NC231)C#N	6.13676499	0.2419471	-43.45950098
GDB17_1397	CC12C(O)C=CC34C=CC(C3N14)=C2C#N	6.10214342	0.26175118	-63.79218331
GDB17_1398	CC12CS(=O)(=O)C3C4C(C14)N1C3=CC(C#C)=C21	5.64418828	0.14992399	-39.81438746
GDB17_1399	CC12CS(=O)(=O)C3=CC4=NC1(C#N)C1C(C23)N41	6.03331526	0.11029594	-49.66865916
GDB17_1400	CC12CS(=O)(=O)CC3=C4C1C1C5C1C4=C(N3)C25	5.74594944	0.16002615	-27.20143339
GDB17_1401	CC12CS(=O)(=O)NC11CC3N=C2N2C1C32C#C	6.73885074	0.10016222	-56.4315271
GDB17_1402	CC12N3C1(C)C1=C4NC=NC(C2=C1)C34C	5.93029419	0.13037487	-67.38599657
GDB17_1403	CC12N3C4C3C35C=C4C11CC1C3C25O	7.03611886	0.2087691	-67.04298346
GDB17_1404	CC12N3C4C3C3=C1CNC3(C#C)C4C2=O	6.04544359	0.18252217	-58.23776317
GDB17_1405	CC12N3C4C3C3=CC4C1=CCS(=O)(=O)C23C#N	6.05957876	0.10925502	-48.64829187
GDB17_1406	CC12N3C4C3C3(NCCC3C4=C1C#N)S2(=O)=O	6.25608838	0.21747369	-52.69288315
GDB17_1407	CC12N3C4C5C4C1=CC5C3C(=CS2(=O)=O)C#N	5.94789038	0.17406318	-59.02842381
GDB17_1408	CC12N3C4C5C4C1(C=C5C3=N)C=CNS2(=O)=O	6.54140461	0.09195794	-67.50292967
GDB17_1409	CC12N3C4=C5CCC14C=CC2(C)N=C3N5	6.03645736	0.19771724	-44.26060629
GDB17_1410	CC12N3C4CC1=CC1=C(C=CO1)C2=CC34	5.31641257	0.21769312	-59.14217689
GDB17_1411	CC12N3C4C=C1C(O)(C#N)C(=C4)C23C#N	6.04771327	0.10881427	-40.78019158
GDB17_1412	CC12N3C4CC5=C6C4C11N=CNC21C6=C3N5	6.87716442	0.1548812	-62.47655328
GDB17_1413	CC12N3C4CCC13C1=C(CC2=C4)C=CN1	5.86105165	0.23627992	-45.34056589
GDB17_1414	CC12N3C4=CC=C3CNC1=NC1CC21C4	5.90421576	0.10610296	-46.9432288
GDB17_1415	CC12N3C4C=CC3S(=O)(=O)C11CC=CC21C4=O	6.59494766	0.15411281	-60.99133339
GDB17_1416	CC12N3C4CC(CC5=C1C4=NN5)C23C#N	5.53671535	0.12323853	-36.14020338
GDB17_1417	CC12N3C4C=C(C(=O)C=C1C=C4)C23C#C	5.71338389	0.15228579	-75.7620589
GDB17_1418	CC12N3C4CC(O)(C5=C1C4=NO5)C23C	5.57359889	0.15605301	-40.30544533
GDB17_1419	CC12N3C4=CN=C3C3CC13CC=C2C=C4	5.75240842	0.18074612	-67.82421895
GDB17_1420	CC12N3C4=CN=C3C3NCC1(N4)C23C#C	6.4017392	0.11054135	-46.6690301
GDB17_1421	CC12N3C4=NCC13CC1=CN=NC(C4)=C21	5.97604583	0.15502114	-45.36358689
GDB17_1422	CC12N3C4=NCC13C(CC2=C4C#N)C=O	5.94859905	0.17760011	-64.0211004
GDB17_1423	CC12N3C4=NN=C3C=CC1(N)C2(C4)C#N	5.47109201	0.11768164	-46.44633685
GDB17_1424	CC12N3C=CC11CC4=CC2(CS3(=O)=O)C2C4N12	6.92765291	0.14482225	-65.4148898
GDB17_1425	CC12N3C=CC11CC4=C(N=NN4)C21N=C3	6.6470624	0.1602098	-48.26513553
GDB17_1426	CC12N3C(CC1=CC1=C2ON=C1)C3C#C	5.52943506	0.20145443	-48.09227502
GDB17_1427	CC12N3C=CC1(C#N)C2(N=C3C#N)C#C	5.97356403	0.1198411	-34.18937725
GDB17_1428	CC12N3C(CC=CC13C#C)C1=C2N=NN1	5.7473059	0.12317796	-43.16776429
GDB17_1429	CC12N3C(C#N)C4=CC(C1(O)C24C#C)S3(=O)=O	6.05510985	0.09188683	-52.04866581
GDB17_1430	CC12N3C=NC45CC(C(C#N)S1(=O)=O)=C2C4C35	6.58714111	0.10319714	-65.61074413
GDB17_1431	CC12N3C(=O)C4C=CC5C=CC13C45CS2(=O)=O	6.58877284	0.16489292	-56.30707212
GDB17_1432	CC12NC11C3C4C3C3=C1N=NN3C=C24	6.47496269	0.08585434	-52.27562268
GDB17_1433	CC12NC1C13CN1C1=C4C3C2N4N=C1	6.31433104	0.18405329	-46.13500983
GDB17_1434	CC12NC1C1CC2C2=C1C1=C(NC=C1)N2	5.85253046	0.14329124	-28.43651472
GDB17_1435	CC12NC1C1=C(C2C#N)N2C=NN=C2C1	5.24202978	0.16245183	-43.61186762
GDB17_1436	CC12NC1C1C(=NO)C2C2=C1NC1=C2SC=C1	5.74000958	0.14894086	-22.18067584
GDB17_1437	CC12NC1C1OC3C=CC4=NC=C2C1=C34	5.41825732	0.24175934	-66.06020813
GDB17_1438	CC12NC1(C=C1CN3N=NN=C3C21)C#C	5.50798219	0.1901616	-54.04524469
GDB17_1439	CC12NC1C=CC1=CC3=CNC=C3C21C	5.3107711	0.11944119	-60.05021813
GDB17_1440	CC12NC1C(C#C)C1=C2C=CC(=N)C=C1	4.80875135	0.0884561	-33.96416464
GDB17_1441	CC12NC3C45C(C(=C1)S3(=O)=O)C24C=CNC5=N	7.06927859	0.12683797	-74.01395452
GDB17_1442	CC12NC3C45C(C(CC4CS3(=O)=O)=C1)C25C#N	6.45843666	0.1184173	-47.75475048
GDB17_1443	CC12NC3C4C1C2(C#N)C(C#N)=C4CS3(=O)=O	5.65387835	0.20673771	-43.83258244
GDB17_1444	CC12NC3=C4C1C(CC2N)N1N=C(O)C(S3)=C41	5.53246063	0.13631317	-37.80983736
GDB17_1445	CC12NC3=C4C5=C(O3)C1N1C5C1C24C	5.97224864	0.10414445	-48.6103847
GDB17_1446	CC12NC3C4C(C14)C1=C2C(C#C)S(=O)(=O)C31O	6.22426409	0.06905048	-55.28833303
GDB17_1447	CC12NC3=C4C(C1CCS4(=O)=O)N1C3C21C#C	5.88729136	0.20791229	-51.76171296
GDB17_1448	CC12N=C3C4C(C5C6C(N3C15)C46C#C)S2(=O)=O	6.39596636	0.10397427	-47.82311069
GDB17_1449	CC12N=C3C4CC(N)C1=C4C1(C#N)C2N31	6.03419854	0.12141318	-56.65215025
GDB17_1450	CC12NC3=C4N5C(=N3)C1C1C(C51C#C)C24O	6.14512115	0.0785284	-48.88200695
GDB17_1451	CC12N=C3C=CC4=CC(N)C=CC1C2N34	5.69911484	0.07265946	-54.65320841
GDB17_1452	CC12NC3=CC=C4N3C1C21C=CCC41C	5.94204689	0.18403526	-44.69627521
GDB17_1453	CC12N=C3C=CC4N3C1C4=CC2(O)C#N	5.60862455	0.17343584	-57.24528514
GDB17_1454	CC12NC3=C(C=C4N3C3C(C13)C4=C2)C#C	5.56262719	0.12553277	-37.72898412
GDB17_1455	CC12N=C3C=C(C=C4CCC=C14)C1C2N31	5.41440557	0.17067805	-73.34718223
GDB17_1456	CC12N=C3C=C(C#N)C4(CC1C2N34)C#C	5.82962565	0.09726063	-45.66914638
GDB17_1457	CC12NC3=CN=C4CC5C=CCC15C2N34	5.92853277	0.16541537	-50.759194
GDB17_1458	CC12NC3=C(NN=C3C#C)C1=CC1OC21	5.31996753	0.16386405	-28.69757444
GDB17_1459	CC12NC3=C(OC4=C3C1C2NC4=N)C#C	5.72698212	0.17264709	-40.59245928
GDB17_1460	CC12N=C3N4C1C2C=C4CC1=C3N=NN1	5.61303996	0.12553968	-45.30391697
GDB17_1461	CC12N=C3N4C5C6C(C1N3C56C#C)C4S2(=O)=O	6.33963111	0.08545365	-49.36823926
GDB17_1462	CC12N=C3N4C(C14)C1C2CC2=CN=C3N12	5.7470353	0.08067785	-46.90395147
GDB17_1463	CC12N=C3N4C(C14)C1=C3CC(C#C)C1S2(=O)=O	6.02500757	0.07534564	-49.97741223
GDB17_1464	CC12N=C3N4C(C(C1N)=C3C#N)C24C#C	5.81824873	0.14855962	-43.80917042
GDB17_1465	CC12NC3=NC4=C5C3C1C2N5C=CC4=O	5.340361	0.13641163	-31.28357682
GDB17_1466	CC12N=C3NC4=CC5C1N5C41C2C31O	6.88391672	0.09782088	-67.06299047
GDB17_1467	CC12N=C3NC4CCC5=C4N3C1C25C#C	5.68984436	0.18513064	-53.66158863
GDB17_1468	CC12NC3=NC4=C(OC=C4)C(=C1)C1C3C21	5.42183215	0.23599006	-40.37413975
GDB17_1469	CC12NC3=NC(C4C1C34C#C)C(=C2)C#C	6.19703045	0.16110133	-52.95825841
GDB17_1470	CC12N=C3NC(C4C3C14)=C2C1=NOC=C1	5.29965243	0.13207858	-32.06388321
GDB17_1471	CC12N=C3NC=C4C5C3C1(C)C1C(C24)N51	6.14921845	0.10919734	-62.4990408
GDB17_1472	CC12NC3=NC(C#C)(C4C33NCCC143)S2(=O)=O	6.91009496	0.08163664	-54.86456403
GDB17_1473	CC12NC3=NNC4=C3C1C2C1=C4NN=C1	5.0187536	0.19508705	-17.84100161
GDB17_1474	CC12NC3=NNC4=C3N3C1C3(C#C)C4=C2	5.8682118	0.13818865	-36.4650968
GDB17_1475	CC12NC3=NOC4=C3C1(C#CC#N)C2C4	5.55614749	0.1110131	-32.55144684
GDB17_1476	CC12NCC11C=C3C4C(N14)C2=C3C#C	6.49424616	0.1043507	-58.6941265
GDB17_1477	CC12NCC1C1=C3N(CC=C23)C=C1C#N	5.00227668	0.17368603	-45.30444338
GDB17_1478	CC12NCC34CC5=COC1=C5N3C24C#N	6.26915101	0.15358948	-51.37620371
GDB17_1479	CC12NCC34C(C=C1)C23CN1C=NC=C41	6.04267857	0.10974826	-57.41232826
GDB17_1480	CC12NCC34CN5C(C3C14)=C2C(C#C)S5(=O)=O	6.4924776	0.1186621	-59.96543586
GDB17_1481	CC12NCC3=C1C1N4C2CC(C#C)C14S3(=O)=O	6.63790933	0.11773539	-65.59730326
GDB17_1482	CC12NCC3=CC4=CC=CC(=C1)C1C4C231	6.06014046	0.12702777	-93.66240739
GDB17_1483	CC12NCC3=C(C#C)N4N=NN=C4C1C23	5.30880366	0.17503861	-38.42306614
GDB17_1484	CC12NC=C3C(=N)NC4C(C=C1)(C#N)C234	6.60671993	0.0965744	-64.46400802
GDB17_1485	CC12NCCC11C2C2=C3C1C=CC3=NN2	5.99730095	0.16162436	-68.01316985
GDB17_1486	CC12NCCC11C2C2=CCC3=C2N1C=N3	5.72459967	0.12963176	-64.814005
GDB17_1487	CC12NC(C=C1)(C#CC#N)C2C#CC#N	6.64251265	0.11495828	-27.66116781
GDB17_1488	CC12N=CN3C1C2(C)C1=C(NC=C31)C#C	5.47455684	0.17883491	-38.25016673
GDB17_1489	CC12N=CN3C4=C(ON=C4C#C)C1C23C	5.53478761	0.1042086	-41.07538222
GDB17_1490	CC12N=CN3C=C4C=CCC44C=CC1C234	6.68311717	0.11398487	-88.19894443
GDB17_1491	CC12NC(=N)C1CC1=C3N(CC=C23)C=C1	4.98867525	0.12408793	-48.81134052
GDB17_1492	CC12N=CNC34C5NC1C23S(=O)(=O)C=C4C=C5	6.98444678	0.09727969	-89.41178167
GDB17_1493	CC12NC(=N)C3C1C1C4C1C2(C=C34)C#C	6.35594563	0.11039697	-51.09510861
GDB17_1494	CC12N=CNC3=C1N(C=C3)C1(CC21)C#N	5.3301847	0.21180531	-51.02488449
GDB17_1495	CC12N=CNC3=C4C=C1C1C(C41N)C23C	5.88751617	0.18996819	-84.03578988
GDB17_1496	CC12NC(=NC3C(C13)C1=C2NN=C1)C#C	5.54696493	0.15154062	-23.19111797
GDB17_1497	CC12N=COC11CC3=C4N(C=C3)C=CC214	6.50854736	0.05525318	-63.60422911
GDB17_1498	CC12NC(=O)N3C4CC(C#N)=C(C=C1)C234	6.00182103	0.212057	-65.31038916
GDB17_1499	CC12NS(=O)(=O)C34C(C13)C1C3C(C=C21)N=CN43	6.7321231	0.05455911	-65.22381836
GDB17_1500	CC12NS(=O)(=O)C3(C#N)C4C(C14)C1=C3CCC21	5.83512966	0.14962264	-48.03042215
GDB17_1501	CC12OC11C3C4C3C22C3OC11CC41C23	7.45481544	0.0917234	-50.57225924
GDB17_1502	CC12OC11C=CC3C=CC4=C(C13)C2=CN4	5.92517193	0.12006691	-64.51464208
GDB17_1503	CC12OC11CC=C3CC=CC13C(=C2)C#N	6.17727996	0.19374358	-69.45883676
GDB17_1504	CC12OC1C1C3C4N3C2C2=NNC1=C42	5.73829186	0.14794017	-41.27800216
GDB17_1505	CC12OC1C1=C3N4C(C=C23)C=CCC4=C1	5.40780534	0.09475027	-63.95579097
GDB17_1506	CC12OC1C1C(CC3=CN=NC2=C13)C#N	5.20852307	0.20754682	-31.35076836
GDB17_1507	CC12OC34CC=CC33C(C13)C1=C2ON=C41	6.28234526	0.11470433	-59.64466164
GDB17_1508	CC12OC3C1C1C4C1C1=C2NN=C1C34	5.73269261	0.11647039	-39.01896194
GDB17_1509	CC12OC3=C4C1C1C5C1C4=C(O3)C=CC25	5.8873346	0.14418558	-57.92072018
GDB17_1510	CC12OC3=C4C1C2C1C(NC(O3)=C41)C#C	5.98452573	0.14052551	-44.13525551
GDB17_1511	CC12OC3C4C1C4(N)C1=C3OC(O)=C21	5.7466332	0.15106225	-43.82528116
GDB17_1512	CC12OC3C4C(N5C3=NC(N)=C15)C24N	5.69425924	0.28518412	-39.52730014
GDB17_1513	CC12OC3C=C(C1C#C)C14NS(=O)(=O)CC31C24	6.85889657	0.11713826	-70.75481495
GDB17_1514	CC12OC3=CNC4=C3N3C(C4=C1)C23C#N	5.67842289	0.18270825	-38.82732107
GDB17_1515	CC12OC3=NC4=CC1=C1N5C2C5C3(C)N41	5.90631106	0.11720054	-38.24897943
GDB17_1516	CC12OC3=NC4=CC=CC1=C4C1(N)C3C21	4.99790053	0.15494126	-45.43955397
GDB17_1517	CC12OCC3=C1C14NC=NC11C4C3C=C21	6.90895973	0.13301313	-80.46626572
GDB17_1518	CC12OCC3=C4C1C1(CCC(=C3)N41)C=C2	5.65957625	0.1171121	-41.31309507
GDB17_1519	CC12OCC3=CC4=CC5C1N5C4(C#N)C23	6.05454257	0.15050914	-71.33041208
GDB17_1520	CC12OC(C=C1)C1C3CCC4=C3N1C2=C4	5.80380458	0.17660034	-37.91273607
GDB17_1521	CC12OC(C=C1)C1=CNC3=C1C2(C)C=C3	5.88944096	0.12776776	-52.82346657
GDB17_1522	CC12OC=NC11CC3=C4C1C2=CN4C=C3	6.12820562	0.123109	-60.61361245
GDB17_1523	CC12OC(=N)C34C=CC5=CNC1=C5C3C24	5.98952632	0.0659707	-53.54704217
GDB17_1524	CC12OC(=N)C34CC(=CC(=C1)C3C24)C#C	6.19197817	0.13613904	-62.23499014
GDB17_1525	CC12OC(=NC3=C1N(C=C3)C1CC21)C#C	5.32890312	0.1080739	-31.37319578
GDB17_1526	CC12OC(=N)C3=CC(C#N)C11C=CCC231	6.29318367	0.15046006	-65.88939011
GDB17_1527	CC12OC(=N)CC11C3C=C(C#N)C(=C2)C13	6.16663312	0.14249654	-66.00702962
GDB17_1528	CC12OC(=O)C3C1C31C=CN3C=CC2=C13	5.82926836	0.07601117	-53.56849901
GDB17_1529	CC1C23CC4=C5N(CC(C=CC2)C135)C=N4	5.79106878	0.1258223	-52.48218719
GDB17_1530	CC1C23CC4=C5N(N=N4)C(C2C35C#N)S1(=O)=O	6.08202752	0.2089061	-44.11416298
GDB17_1531	CC1C23CC4C=C(C2)C2(C#N)N4C32CS1(=O)=O	6.58376792	0.19251203	-52.97724134
GDB17_1532	CC1C23C=CC45OC(=N)C(C24C3C=C5)S1(=O)=O	6.64810245	0.10142451	-66.18075456
GDB17_1533	CC1C23C=CC4=CC5CCC(NS2(=O)=O)=C5C134	6.06285889	0.13732619	-77.23375646
GDB17_1534	CC1C23C=CC4N2C3C2=C4S(=O)(=O)CC12C=O	6.31636923	0.14006411	-73.5397371
GDB17_1535	CC1C23C=CC4(N=C(C)N(C=N2)C134)C#N	6.50157488	0.04950009	-46.5304264
GDB17_1536	CC1C23CC=CC4=CC5=NCC(=C2)N5C134	6.0751245	0.08126037	-86.32764093
GDB17_1537	CC1C23CNC4=C(C#N)C(=O)N(C=C2)C134	5.86538299	0.15602018	-59.12952606
GDB17_1538	CC1C23N=C4CC5=C6C(C2C3N46)C1(C)C5	6.47123419	0.18319386	-62.12415468
GDB17_1539	CC1C2C11C3C4N3C3=C(ON=C13)C24N	6.4581821	0.10892765	-51.01463959
GDB17_1540	CC1C2C1C1=C3C2C=CN3C2=C1N=NN2	5.41134998	0.10169892	-40.74072954
GDB17_1541	CC1C2C1C1=C(C2C#N)C(=O)N=CC=C1	4.32398829	0.27672633	-13.99610781
GDB17_1542	CC1C2C1C1=C(C2O)C(=CN1)C#CC#N	5.19069159	0.17983255	-25.89112396
GDB17_1543	CC1C2C1C1=CC=CC3=C1C2C=C3C#C	4.75050518	0.23733867	-38.16056436
GDB17_1544	CC1C2C1C1(C=CN3C(=O)NC2=C13)C#N	5.50501247	0.23224672	-43.63544931
GDB17_1545	CC1C2C1C1OC3=C4C1C2N4C(=N)N3	5.87636056	0.19351997	-42.01131679
GDB17_1546	CC1C2C1N1C(=CC3=C1C2C=C3C)C#N	5.03981796	0.16863067	-28.53127364
GDB17_1547	CC1C2C34C5CC67OC6(C6C3C6C127)C45	7.35090954	0.22535668	-46.29601914
GDB17_1548	CC1=C2C34C5CNC3(C=CC45C1)C=CS2(=O)=O	6.32924447	0.13855709	-56.80979621
GDB17_1549	CC1C2C34CC=CC23C2=CC=CN2C4S1(=O)=O	5.908206	0.14071932	-46.19019463
GDB17_1550	CC1=C2C34CC=CC33C4C1=CCC3CS2(=O)=O	6.15484294	0.15907411	-62.65064337
GDB17_1551	CC1C2C3C1=CCC3=CN1N=CC(N)=C21	5.20363085	0.14034408	-52.55359447
GDB17_1552	CC1C2C3C2C2=C1C=NC(=O)N2C3C#C	5.28506342	0.17515926	-27.98678611
GDB17_1553	CC1C2C3C2S(=O)(=O)C2CC4=CC=C1N4C32C	5.59962426	0.16858082	-47.29711578
GDB17_1554	CC1=C2C3C4C1C1C5C(N45)C3=C1N2C=O	6.0777511	0.10161658	-53.3202717
GDB17_1555	CC1C2C3C4=C1CC1=C4N(N=C1)C23C=O	5.41089266	0.22557443	-50.8788539
GDB17_1556	CC1=C2C3C4C1C=C1C=CC(C2C=O)C341	6.14847713	0.02583503	-77.49009466
GDB17_1557	CC1=C2C3C4C1C=C1C=CCC(C2=O)C341	5.74935331	0.08112167	-69.51379473
GDB17_1558	CC1=C2C3C4C1CC1(NC=C(C=O)C341)S2(=O)=O	6.31616598	0.12890037	-63.4615618
GDB17_1559	CC1=C2C3C4C1=C(C#C)C(C=C2C)C34O	5.30992161	0.09805225	-40.00288165
GDB17_1560	CC1=C2C3C4C1=CC(=O)NC34C(C)=C2C	5.39188136	0.09739443	-45.23560255
GDB17_1561	CC1C2C3C4C1CN1CC5=C(C41)N3C2=N5	5.48858425	0.19697597	-50.13412444
GDB17_1562	CC1C2C3C4=C1C=NN4C1=C3N(N=C1)C2(C)C	4.76245061	0.20916232	-22.70302024
GDB17_1563	CC1=C2C3C4(C1)COC1=CNC2=C1C34C	5.48365772	0.1813636	-38.58886023
GDB17_1564	CC1C2C3C4=C1N=C(C)N4C1=CCCC231	5.42121899	0.10283807	-36.80700755
GDB17_1565	CC1=C2C3C4C1N=C(N)C34C1=NN=CN21	5.72610485	0.15696048	-34.46618431
GDB17_1566	CC1=C2C3C4C3C11OC11CCC22CC412	6.86535054	0.07471613	-55.53214686
GDB17_1567	CC1=C2C3C4C3C1C1=C(NC=C1)C4C2O	5.32376511	0.13382717	-34.26415454
GDB17_1568	CC1=C2C3C4C3C1(CCC4=C2S(O)(=O)=O)C#N	5.05466686	0.16098886	-38.45936594
GDB17_1569	CC1=C2C3C4C3C1(OC1=CC=C2N41)C#C	5.58313237	0.10683244	-31.59575885
GDB17_1570	CC1=C2C3C4C3C1(OC4C2C#N)S(=O)(=O)C#N	5.78988527	0.11946795	-33.358763
GDB17_1571	CC1=C2C3C4C3C3=C2C2=C(OC=N2)C3(N)C14	5.59902579	0.12773491	-45.31514279
GDB17_1572	CC1C2C3C4C3C3=C2CNC32C4C1=CS2(=O)=O	6.57096829	0.11274898	-58.1960892
GDB17_1573	CC1=C2C3C4C3C3=C2C(=N)C=CC(=N)N3C14	5.33706079	0.06861078	-30.70470096
GDB17_1574	CC1C2C3C4C3C3=C2OC2=C3N4C1=C2	5.4523962	0.16172895	-29.52806397
GDB17_1575	CC1=C2C3C4C3C3(C=C14)C2C=CN3C=O	6.35595009	0.08092193	-66.87186472
GDB17_1576	CC1=C2C3C4C3C3C(C=CC23N)=C(C)C14	5.68811392	0.0665346	-58.48565356
GDB17_1577	CC1C2C3C4C3C3=C(N(C)C=C23)C(=O)C14	5.07209854	0.16056752	-22.01596139
GDB17_1578	CC1C2C3C4C3C(=C2C)C2=C(C=NO2)C14	5.24876082	0.07415867	-29.3649706
GDB17_1579	CC1C2C3C4C3(C)C3=C2C(=O)C2N3C142	6.30199991	0.15705035	-48.18258155
GDB17_1580	CC1=C2C3C4C3C(C(C)=C14)=C(C)C2S(N)(=O)=O	4.97019736	0.04941228	-18.59731257
GDB17_1581	CC1C2C3C4C3C(=CC=C2C#N)S(=O)(=O)C=C14	5.69467371	0.07069263	-61.87292967
GDB17_1582	CC1=C2C3C4C3C(C(C#C)C4C1)=C2C#N	5.361481	0.13779633	-36.57628855
GDB17_1583	CC1=C2C3C4C3C(C#N)(N2C=O)C(C)=C14	5.54225331	0.11358718	-53.83630316
GDB17_1584	CC1=C2C3C4C3(C#N)C1CC41NCC=C21	6.20738407	0.0827401	-60.10571133
GDB17_1585	CC1C2C3C4C3(C#N)C3=C2ON=C3C14N	5.69160843	0.0835551	-49.39005304
GDB17_1586	CC1=C2C3C4C3(N)C11C3N1CC21CC431	7.06915926	0.05857056	-63.19594236
GDB17_1587	CC1=C2C3C4C3(N)C1=CC4(N)C2(C)C#N	5.79147677	0.12273474	-50.56038475
GDB17_1588	CC1C2=C3C4C5C14C=CC5(C)N3S(=O)(=O)C=N2	6.47944454	0.09508197	-67.18717551
GDB17_1589	CC1C2=C3C4C5C14C=CC5(O)S(=O)(=O)N3C=C2	6.15372114	0.13574078	-35.52384978
GDB17_1590	CC1C2C3C4C5=C1C=CN5C(C34C#C)S2(=O)=O	5.72485536	0.14182644	-33.876946
GDB17_1591	CC1C2C3C4C5C2C2=C(N3C1=N2)C45O	5.80584134	0.1680799	-37.70117726
GDB17_1592	CC1C2C3=C4C5C2(C)C5(C(C)N4C=C3)S1(=O)=O	5.8737141	0.20199798	-30.83861701
GDB17_1593	CC1=C2C3C4C5C2=CC(C#N)C5(N)C1N34	5.96375332	0.15349696	-51.76764946
GDB17_1594	CC1C2C3C4C5=C2C=CN5C11C=CCC341	6.08999257	0.13673662	-52.94091861
GDB17_1595	CC1C2=C3C4C5C4C1=C(C)C5N3C=N2	5.22924078	0.12437274	-26.19936332
GDB17_1596	CC1C2C3C4C5C4C4=C(N25)C1=NC(N)=C34	5.52044812	0.26617927	-27.22323277
GDB17_1597	CC1=C2C3C4C5C4C(C3N)=C(C)C(=C1)N25	5.26419859	0.08672841	-35.86741271
GDB17_1598	CC1=C2C3C4C5C4(C=CC25O)C2=C3N1C=C2	5.90358037	0.10472349	-39.58739861
GDB17_1599	CC1=C2C3C4C5C4N4C2S(=O)(=O)C=C4N5C3C1	5.90898791	0.10551598	-48.83248584
GDB17_1600	CC1=C2C3C4C5C6C3C1=CC6(C)C2C45C	5.80474033	0.07868716	-41.04815176
GDB17_1601	CC1C2=C3C4C5C6C3C1(O)CC6=CC45C2	6.43219943	0.10990175	-47.15506
GDB17_1602	CC1=C2C3C4C5C6C(C=CC256)C4C=C3C1	6.32381463	0.07293555	-66.87689154
GDB17_1603	CC1C2C3C4=C5C6C(N2C5=C1C(=N)O4)C36O	5.86726884	0.1609294	-48.42980096
GDB17_1604	CC1C2=C3C4C5C6N3C(C=C6CCC145)=C2	6.07660086	0.11941729	-53.83530803
GDB17_1605	CC1C2C3C4=C5C(C1=CN5S(=O)(=O)C=C4)C23C	5.78037257	0.14965851	-71.35653629
GDB17_1606	CC1=C2C3C4C5C(C=C2C45C#N)S(=O)(=O)C3C1	5.75400593	0.12767184	-49.92659096
GDB17_1607	CC1C2=C3C4C5C(C=CC145)N3C(C#C)S2(=O)=O	6.52994763	0.06150397	-57.5681222
GDB17_1608	CC1C2=C3C4C5C(CCC145)N3N=C2C#N	5.75823738	0.21471555	-35.50440803
GDB17_1609	CC1=C2C3C4C5C(C=CC5(C)S2(=O)=O)=CC1N34	5.81888842	0.12622488	-65.5031977
GDB17_1610	CC1C2C3=C4C5C(CN4C=C3)C=C1C25O	5.33491571	0.15901603	-42.32286825
GDB17_1611	CC1=C2C3C4C5N2C(CC(C45C#N)S3(=O)=O)=C1	5.69816177	0.12410779	-39.74321788
GDB17_1612	CC1C2C3C4C5N4C2(C)C2=C1N(C)C3=C52	5.75239838	0.13313695	-36.93541224
GDB17_1613	CC1=C2C3C4C5N4C2(C#C)C2=C5C3C1C2	6.18605056	0.17050006	-53.0769073
GDB17_1614	CC1=C2C3C4C5N4C4(CC34C1)C1NC251	7.30509268	0.18091808	-67.31666914
GDB17_1615	CC1=C2C3C4C5N4C(C3C1)C1C5=C2CS1(=O)=O	5.8591306	0.1208145	-52.62276905
GDB17_1616	CC1C2C3=C4C5N6C25CC2(C4C62C)C13	6.91645002	0.03254248	-48.29545669
GDB17_1617	CC1=C2C3C4CC44C(O1)=C2C1N3C41C	6.15252902	0.23376217	-47.17833111
GDB17_1618	CC1C2C3C4C(=CC1C34C)C1=CNC=C21	5.4037669	0.1570107	-45.6659647
GDB17_1619	CC1=C2C3C4C(=CC1(C=O)C34C#C)C2O	5.96220821	0.13847997	-50.53366494
GDB17_1620	CC1=C2C3C4C(C=C3C(CO)=C2C#N)C14	5.14458719	0.12054309	-41.04129487
GDB17_1621	CC1=C2C3C4CC(=C5C4C4C(N25)C34O)C1=NO	5.69787733	0.09992955	-40.72268463
GDB17_1622	CC1C2C3C4C=C(C)C5=CC1=C(N45)C23N	5.43022386	0.22279367	-43.37923229
GDB17_1623	CC1=C2C3C4C(C=C(C)C1C34C)=C2S(N)(=O)=O	4.95837582	0.21663196	-42.99378034
GDB17_1624	CC1=C2C3C4C=CC(C#N)(C2=CN1)C34N	5.41258609	0.1657099	-39.23376205
GDB17_1625	CC1=C2C3C4C=CC(=O)C34C=CC2=CN1	5.34539582	0.19172985	-44.9241768
GDB17_1626	CC1C2=C3C4C(=CN3C=C2)C(C#C)C14N	5.61220807	0.12007005	-46.59258912
GDB17_1627	CC1C2=C3C4C(N3N=N2)S(=O)(=O)C2C=CCC142	6.14887811	0.16455547	-54.62662645
GDB17_1628	CC1C2C3C4C(OC5=C4N2N=C5)C2=C3N1C=C2	5.18949508	0.130642	-20.99178825
GDB17_1629	CC1=C2C3C4(N1)C=CC1(O)C=CC(C341)S2(=O)=O	6.72915224	0.06880977	-45.79775796
GDB17_1630	CC1=C2C3C4N3C1(C=CC4=C2CO)C#C	5.61326301	0.12089808	-53.44823282
GDB17_1631	CC1=C2C3C4N3C3C1OC1(C)CC2=C4C31	5.75846845	0.16673655	-49.29340111
GDB17_1632	CC1=C2C3C4N3C3C5C(NCC145)=NC23C	6.51275828	0.15033581	-67.79129289
GDB17_1633	CC1=C2C3C4N3C(C2C#C)C(C#C)=C14	5.6883338	0.10378783	-29.46540067
GDB17_1634	CC1=C2C3C4N3C(C2=O)C(C#C)=C4C=C1	5.24986741	0.16072438	-48.06599283
GDB17_1635	CC1=C2C3=C4N5C6(CC=CC256)C1N4N=C3	6.22272941	0.14647844	-51.75609805
GDB17_1636	CC1=C2C3C4N5C(CC1C34C)=CC(O)=C25	5.22422895	0.16876028	-32.78785228
GDB17_1637	CC1C2=C3C4N5C(CC3=CN2C)=NCC145	5.92963688	0.09471664	-48.63888247
GDB17_1638	CC1=C2C3C4N5C(CNC34C1)=NC(C)=C25	5.54402373	0.16429932	-47.38986015
GDB17_1639	CC1C2C3C4N(CC5=C4C2=CS5)C2=C3N1C=C2	5.0196149	0.19923109	-26.59988768
GDB17_1640	CC1=C2C3C4N(C=CC44C=CC1N34)C2=O	5.98838321	0.13665399	-56.68590077
GDB17_1641	CC1=C2C3C4N=C(N)C(C#N)(C34)N2C=N1	5.4122828	0.18766754	-29.21661061
GDB17_1642	CC1=C2C3C4OCC(=CN2N=N1)C34C#C	5.3629228	0.12417133	-38.8766689
GDB17_1643	CC1=C2C3C(C1)C1CCC4(N3C14C#N)S2(=O)=O	6.12470311	0.18894229	-41.48010665
GDB17_1644	CC1=C2C3C(C1)C3C1=C2C(C)=CC(O)=C1	4.08561948	0.1655852	-23.89164072
GDB17_1645	CC1=C2C3C(C1)C3C1=C2NC2=C1C=NO2	5.02079276	0.24559136	-22.84500901
GDB17_1646	CC1=C2C3C(C1)N1C4C3(C)C4(C#C)C2S1(=O)=O	5.93532106	0.12877591	-54.52516074
GDB17_1647	CC1=C2C3CC45NC1=C1C4C5(N)C3N21	6.28414116	0.14676616	-38.96553151
GDB17_1648	CC1=C2C3C(C4=C2C=NN4)C32CN=CN12	5.69233499	0.15654818	-37.33908832
GDB17_1649	CC1=C2C3C=C4C5C3C5C2C2C1CC=C42	5.61746506	0.16524387	-47.1491149
GDB17_1650	CC1=C2C3C=C4C5C(C2C4(C)C1)C35C#N	5.71108535	0.11385014	-46.77766624
GDB17_1651	CC1C2C3C=C4C5C(N35)C2=C2C4N=CN12	6.09955352	0.07548536	-64.83364846
GDB17_1652	CC1C2C3CC4C5=C(NC=N5)C1=C4C23N	5.34702626	0.1880315	-41.55502261
GDB17_1653	CC1=C2C3CC4C(C2(C)C2C3C42C#C)S1(=O)=O	5.90982998	0.09299857	-52.82738839
GDB17_1654	CC1=C2C3(CC4=CC2(OC1)C1C4C31)C#N	6.2496406	0.10893822	-53.38524564
GDB17_1655	CC1C2C3CC4C=CC5=NC1=C(N45)C23C	5.42034004	0.20281363	-60.17945517
GDB17_1656	CC1C2C3=C(C4=CCCC124)C(=N)C=NN3	5.47225879	0.12214622	-47.12796354
GDB17_1657	CC1=C2C3CC4C=C(C)C(O1)=C2C1C4N31	5.30556186	0.08110269	-42.47814601
GDB17_1658	CC1=C2C3C(C4CNC(=C1)N24)C3(N)C#C	5.50311027	0.17415615	-36.15467117
GDB17_1659	CC1C2C3CC4N5N=NC(C)=C5C1=C4C23	5.03922626	0.19984773	-28.82052713
GDB17_1660	CC1=C2C3=CC4OC2(CC1)C1C4C31C#N	5.94109034	0.13614475	-59.48079949
GDB17_1661	CC1C2C3=C(CC12C#C)C=NC=CC3=O	4.66216014	0.17096785	-18.7755894
GDB17_1662	CC1=C2C3CCC3C3C=CC(NC1=O)=C23	4.42304588	0.19549602	-43.88624777
GDB17_1663	CC1=C2C3C=CC4C3C4N2N=NC1=O	5.01516713	0.11010993	-24.58603481
GDB17_1664	CC1=C2C3C=CC4C(=C1)N2C1C3C41O	5.35232616	0.09747749	-37.56037965
GDB17_1665	CC1C2C3CCC4=C(C23)N1C1=C4C=CN1	4.7139255	0.16926883	-12.11067821
GDB17_1666	CC1=C2C3=CCC4C(C34)N3N=CC(O1)=C23	4.75030185	0.13497215	-25.98682916
GDB17_1667	CC1=C2C3C=CC4(C#C)C(C2=CN1)C34C	5.41594214	0.17009256	-38.08436854
GDB17_1668	CC1=C2C3C=CC4(C#N)C1C1C(N34)C21C	5.8498337	0.19450994	-52.47507837
GDB17_1669	CC1=C2C3C=CC4NC5(CCC(O1)=C25)C34	5.68464221	0.11636851	-48.08288295
GDB17_1670	CC1=C2C3CC(C=C3)C2C2=C(N)N=CN12	5.42724669	0.23025858	-22.95774258
GDB17_1671	CC1=C2C3=C(CCC3)C3C4CC(N1)=C2N34	4.67589765	0.25419584	-26.70011388
GDB17_1672	CC1=C2C3CC(C#C)(C3C#C)N2N=C1N	6.14682235	0.11455433	-27.37863883
GDB17_1673	CC1C2C3CC(C#C)=C(C23)C2=NNC=C12	5.38138103	0.24852342	-27.11694812
GDB17_1674	CC1C2C3C(C#C)C(=O)N4C=CC1=C4N23	5.22889749	0.16411012	-22.23513424
GDB17_1675	CC1=C2C3C=CC(N2C=C1)C31CC1C#N	6.22457328	0.08917215	-35.42331379
GDB17_1676	CC1=C2C3C=CC(N)C4C5C(N35)C2=C4N1	5.5063508	0.13031489	-51.50390417
GDB17_1677	CC1=C2C3=C(CNC2=O)C(C#N)N2C1C32	5.2423806	0.27405384	-50.90413283
GDB17_1678	CC1=C2C3=C(C(N)=NN3)C3=C2C2C(C3)C12	4.84566914	0.23444006	-26.5659451
GDB17_1679	CC1=C2C3CC(O3)C2C2=C(N=NN12)C#C	5.66234671	0.17662226	-22.89641854
GDB17_1680	CC1C2C3CN4C(C23)=C1C(=CC4=O)C#N	4.6462806	0.22439827	-20.13978984
GDB17_1681	CC1C2C3CN4C(C#C)=C(C)C1=C4C23C	5.1759989	0.18089007	-30.64401671
GDB17_1682	CC1=C2C3CN4N=CC(C2OC1C#N)=C34	5.21073425	0.13263171	-31.39899028
GDB17_1683	CC1=C2C3C(NC1C#C)C3N1C=CC=C21	5.2720093	0.14764152	-30.25454565
GDB17_1684	CC1=C2C3C(N)C3(CN2N=C1C#N)C#N	5.09010174	0.14650349	-23.970583
GDB17_1685	CC1=C2C3(C#N)C4C3N(C(C#N)C4N1)S2(=O)=O	5.64840611	0.12074551	-51.9850175
GDB17_1686	CC1C2C3=C(NN=C3C#C)C(=O)C12C#N	4.96861018	0.14454187	-16.88685755
GDB17_1687	CC1=C2C3C(NS2(=O)=O)C32C=CC3NC=NC123	6.84541986	0.10910127	-83.54237444
GDB17_1688	CC1=C2C3C(O)C3C(C#CC#N)N2N=C1	5.18681137	0.14415864	-23.88089834
GDB17_1689	CC1C2=C3C(OC4CC4C3=C1C#N)=CN2	4.85661404	0.26530331	-33.17465235
GDB17_1690	CC1C2C3N2C2(C#C)C4C3=CC(=NO)C124	6.75192782	0.14250302	-56.14518844
GDB17_1691	CC1C2C3N4C1C1=C(C2=CN1)C34S(=O)(=O)C#C	5.81576567	0.08221424	-31.57517377
GDB17_1692	CC1=C2C3N4C1C4C(C#N)=C3C=CC2O	5.31677441	0.17676676	-52.1487055
GDB17_1693	CC1=C2C3N4C3(C)C1=CC4(C)C=CC2=O	5.26262517	0.15127408	-59.47202764
GDB17_1694	CC1C2C3N4C3(C)C3=C(C14C#C)S(=O)(=O)CN23	6.14871136	0.1925756	-58.89278353
GDB17_1695	CC1C2C3N4C3(C#N)C3=C(C14C)S(=O)(=O)CN23	6.04604815	0.18673395	-59.23799046
GDB17_1696	CC1C2C3N4C3(C#N)C3=C(N=CN23)C14C	5.80872711	0.17151716	-45.35944927
GDB17_1697	CC1C2C3N4C5=C2C=C(C#C)N5C1C34C	5.73272491	0.19859846	-27.46017215
GDB17_1698	CC1=C2C3N4C5C2NS(=O)(=O)C5C1(C)C34C#N	6.05132864	0.06010719	-60.77383383
GDB17_1699	CC1C2C3N4C5C4C12N1C=C(N)C3=C51	6.35875287	0.10963631	-39.49453544
GDB17_1700	CC1C2C3N4C5C(C=C2C45C#N)C3(C)S1(=O)=O	6.12249233	0.10201524	-51.38295179
GDB17_1701	CC1C2=C3N4C5C(C(CC145)C#N)N3N=N2	6.14989716	0.18963365	-41.30444583
GDB17_1702	CC1=C2C3N4C5=C(C=CN25)C(C=O)C34C1	5.7753231	0.15606719	-47.00552903
GDB17_1703	CC1C2=C3N4C5C(=CCNCC145)N3C=C2	5.78496703	0.11529743	-61.09734925
GDB17_1704	CC1=C2C3N4C5=C(C=NN25)C1(C=O)C34C	5.45989708	0.13729765	-41.61243185
GDB17_1705	CC1=C2C3N4CC5C=CC(=C1)N2C5C34C	5.54571857	0.18943573	-55.61306872
GDB17_1706	CC1C2=C3N4C(CC14C#N)C=CC3=NO2	5.35187164	0.11867901	-54.77605384
GDB17_1707	CC1C2C3N4C=CC=C4C(=C1C#N)C23N	4.88971576	0.22326487	-26.40501811
GDB17_1708	CC1C2C3N4C(CN5N=NC2=C45)C2=C3N1N=N2	5.43057151	0.22772712	-31.73709782
GDB17_1709	CC1C2C3N4N=CC5=C4C(=C1C(C)=N5)C23O	4.80703617	0.21691455	-28.864129
GDB17_1710	CC1=C2C3NC3(CC2C2=C1NN=N2)C#N	5.49220724	0.12250501	-35.90551405
GDB17_1711	CC1=C2C3NC3(C)C3C=C(C#C)C(O1)=C23	5.43084585	0.11634152	-44.40446027
GDB17_1712	CC1=C2C3NC4C5C6(NC=NC356)C2=C4N1	6.70168596	0.12914456	-56.92593945
GDB17_1713	CC1=C2C3N=C4N5C3C5C2C4(C#C)S(=O)(=O)C1	6.06549431	0.05385933	-42.04179117
GDB17_1714	CC1C2=C3N(CC4C5CC5C1=C34)C(O)=C2	5.14381645	0.17534501	-36.28123793
GDB17_1715	CC1C2=C3N(C=C4CC(N)C11CC341)N=C2	6.07681827	0.13348396	-59.44042957
GDB17_1716	CC1C2=C3N(CC4NC34C1(C)C#C)C=C2	5.97670015	0.11567475	-43.25084624
GDB17_1717	CC1C2C3NC(=N)C4=C(N1N=N4)C23C#C	5.6586784	0.12150923	-43.19493742
GDB17_1718	CC1C2C3=NNC4=C3N3C(=C4)C(O)C=CC123	5.7885147	0.12485318	-35.83793594
GDB17_1719	CC1=C2C3NS(=O)(=O)C45CC(C1)C2(C#C)N4C35	6.61784124	0.11915335	-60.81068381
GDB17_1720	CC1C2C3OC(C=C3)C3=CC(C#N)=C1N23	5.75116717	0.15627953	-30.42405013
GDB17_1721	CC1C2CC1C13C=CN4N=CC(C=C21)=C34	6.67393213	0.21095457	-66.16466457
GDB17_1722	CC1C2CC1C1=C(C)C=C(C#CC#N)N21	5.6439577	0.20542318	-15.04472101
GDB17_1723	CC1C2CC1C1=CN3C=CC(O)=C3C1=C2	5.37208425	0.20530383	-25.75714768
GDB17_1724	CC1C2CC1(C#N)C1C2=CN2C=NC=C12	6.05501619	0.10432217	-37.63290331
GDB17_1725	CC1C2CC22C(C=CC3=C2C1=NO3)C#C	6.01438822	0.14619989	-59.08835508
GDB17_1726	CC1C2CC22C=C(C#C)N3C=C(O)C1=C23	5.80320717	0.15543286	-37.63392579
GDB17_1727	CC1C2CC22C=C(C#N)C3=C2C1=CC=N3	5.10652713	0.18965306	-46.30630234
GDB17_1728	CC1C2CC22C=CN3C4=C(OCC4)C1=C23	5.59256401	0.2183796	-52.91021399
GDB17_1729	CC1C2CC22CN3C(N)=NC4=C3C2=C1C4	5.66606952	0.16688283	-43.62007311
GDB17_1730	CC1C2CC2C2=C1C1=C(C2)OC(=C1)C#C	5.17171386	0.14098445	-36.14549602
GDB17_1731	CC1C2CC2C2=C1C1=C(NN=C1)C=C2N	4.30118041	0.23346488	-23.0138049
GDB17_1732	CC1C2CC2C2(C#N)C1=CC1=C2ON=C1	5.22604973	0.20422161	-48.2792208
GDB17_1733	CC1C2CC2C2=NC=CC3=C2C1=NC=C3	4.06554031	0.20350475	-20.46630516
GDB17_1734	CC1C2CC2C2=NNC3=C2C1C=C3C#N	5.1157796	0.23468265	-42.70492237
GDB17_1735	CC1C2CC2CC2=CC3=C(NN=C3)C=C12	3.8562494	0.23262371	-18.9366631
GDB17_1736	CC1C2CC2(C#C)N2C=NC3=C2C1C=C3	5.47934096	0.13859953	-53.91836122
GDB17_1737	CC1C2CC2(CN2N=CC(=N)C=C12)C#C	5.39053047	0.14524968	-26.83980469
GDB17_1738	CC1C2CC2(C#N)C2=CC(=NC=C12)C#C	4.86795025	0.19185637	-17.88093784
GDB17_1739	CC1C2CC2N2N=NC3=C(O)NC1=C23	4.90850673	0.21305077	-24.14288835
GDB17_1740	CC1C2=CC34C5C2N5C11C=CC(CS3(=O)=O)C41	6.88932602	0.10597655	-66.193164
GDB17_1741	CC1=C2CC34CC5=CC(C6C2C3N4C56)S1(=O)=O	6.53104233	0.12021884	-59.0107074
GDB17_1742	CC1=C2CC34CCC5=C3C1(NC5)C1C2N41	6.54475554	0.10010138	-66.65522036
GDB17_1743	CC1=C2CC34C=CCCC33NC(=N1)N2C43	5.99478582	0.15825037	-40.83384855
GDB17_1744	CC1=C2CC34C(C#N)N3C=NC4C2=CN1	5.97158428	0.15804399	-45.11711389
GDB17_1745	CC1C2CC34NC5=C(C1=NN5)C23CC=C4	6.06042683	0.17920429	-48.08714649
GDB17_1746	CC1=C2CC34OCC=CC33C(C1=C4)C23C	6.04578035	0.07245272	-63.25370667
GDB17_1747	CC1=C2CC34OC=NC33C4C(C)=C(C1)C23	6.26944725	0.08875427	-65.51749667
GDB17_1748	CC1=C2CC3=C4C2C2C1N=COC(=C3)N42	5.58974695	0.08269316	-47.62804347
GDB17_1749	CC1=C2CC3=C4C2C2C(CC4=CO3)C12C	5.23669194	0.15315105	-44.92303735
GDB17_1750	CC1C2C=C3C4C2C4(C1C)C1=C3OC=N1	5.93861129	0.15152399	-42.97288498
GDB17_1751	CC1=C2C=C3C4C2C4(C1)NC1=CC=NN31	5.66097974	0.22952063	-40.84495103
GDB17_1752	CC1=C2CC3=C4C2C(=CCN4C=C3)C1N	4.79757901	0.14358907	-44.4307617
GDB17_1753	CC1=C2C=C3C4C2(N)C4(C1)C1=C3NN=C1	5.64251818	0.16709774	-52.65923794
GDB17_1754	CC1=C2CC3C4C3N2C2=C1C(CN42)C#N	5.41634418	0.25135038	-29.58075883
GDB17_1755	CC1=C2CC3=C4C5C2C5(C)C1C4=C(N)O3	5.32082236	0.07787697	-31.46316772
GDB17_1756	CC1C2=CC3C4C(C5=C(C=NN35)S1(=O)=O)C24C	5.48754114	0.18124038	-47.69910277
GDB17_1757	CC1(C2CC3=C4C(C=CC124)=CN3)C(N)=N	5.68378409	0.1478636	-47.44247765
GDB17_1758	CC1C2CC3=C4C(=CN3)C3=C(N1C=C3C)C24C	4.81082561	0.19753348	-26.25268014
GDB17_1759	CC1C2(CC3=C4C(=CN3)C(C)CC124)C#N	5.56937927	0.19095629	-33.84824845
GDB17_1760	CC1=C2CC3=C4C(NC3)C3C1C3(C#C)C24	5.90227313	0.05845676	-60.0427251
GDB17_1761	CC1C2C=C3C4(C#N)C(C1S3(=O)=O)C24CC#C	5.9097448	0.14853073	-42.30915902
GDB17_1762	CC1C2C=C3C4=C(NN=C4)OC3(C#N)C12	5.34702003	0.19590653	-38.92176159
GDB17_1763	CC1C2CC3C4=C(OC=C4)C(C#C)=C3C12	4.93870661	0.15540398	-35.0685431
GDB17_1764	CC1=C2CC3C4N2C2=C1C3C1(C)C2C41C#N	5.80088115	0.14065578	-35.25672262
GDB17_1765	CC1=C2C=C3C4(N)C(C1C3(N)C#C)C24C	5.89028293	0.12818614	-55.93938344
GDB17_1766	CC1=C2CC3=C4N(CC24CC1C=O)C=C3	5.37583592	0.14439955	-47.9511555
GDB17_1767	CC1=C2CC3=C4N(C=N3)C3C1C3C24C	5.24280828	0.09936616	-37.34454172
GDB17_1768	CC1C2(C)C3=C4N(N=NC4=CN3)C12C#C	5.30035574	0.1629742	-22.00925766
GDB17_1769	CC1=C2C=C3CC11C=CC(=O)NC11C3C21	5.94933383	0.15498715	-73.39593861
GDB17_1770	CC1=C2CC3=CC11C=CN(C=O)C11C3C21	6.43230378	0.07504088	-66.00243704
GDB17_1771	CC1C2CC3=C(C12)C1=C2N(CC=C32)N=C1	5.01853646	0.14864389	-45.41475236
GDB17_1772	CC1C2CC3=C(C12)C(=NN=C3C#N)C#N	4.55673157	0.23675019	-13.90368425
GDB17_1773	CC1C2=C(C3CC13C#N)C(=CN2C)C#N	4.87327772	0.20776667	-20.89587867
GDB17_1774	CC1=C2CC3=CC1C14C3C21CC=CC4=O	6.16948524	0.13934026	-74.51454205
GDB17_1775	CC1=C2CC3=CC1C14CCC5OCC31C245	6.5731875	0.13924912	-68.27763455
GDB17_1776	CC1=C2C=C3CC1C14CC(CN)=CC31C24	6.30522907	0.12924118	-67.78947652
GDB17_1777	CC1=C2CC3(C=C1C14CCNC21C34)C#C	6.55351314	0.07649344	-60.49181647
GDB17_1778	CC1=C2CC3C=C1C14CC(N)=NCC21N34	6.53734535	0.16227105	-57.96242075
GDB17_1779	CC1C2C=C3C=C1C14N=C(N)C(C)C21C34	6.56913126	0.10486452	-61.35761185
GDB17_1780	CC1=C2CC3C=C1C1C2C31C1=CNC=N1	5.42539124	0.1148102	-35.15348953
GDB17_1781	CC1=C2CC3C=C1C1(C33CC=CC213)S(N)(=O)=O	6.28114024	0.09976438	-59.88229231
GDB17_1782	CC1=C2CC3C=C1C1C3C21N1C=CC=C1	5.14884264	0.13628713	-40.57495009
GDB17_1783	CC1=C2CC3C=C1C1(C)C3(C#C)C21C#N	5.56618014	0.18694127	-43.51788979
GDB17_1784	CC1=C2CC3CC1(C)C1(C)C33C=CS(=O)(=O)C213	6.46665293	0.15525285	-46.36775569
GDB17_1785	CC1C2=CC3=CC1(C#C)C1C22CCOC312	6.65891759	0.14581626	-65.64087993
GDB17_1786	CC1=C2CC3=CC1(O)C1(CC#C)C3C21N	5.85548371	0.08151328	-57.4479371
GDB17_1787	CC1=C2CC3C(C2=NO1)C3(N)C#CC#C	5.10085904	0.14694962	-29.11859398
GDB17_1788	CC1=C2CC3CC33C4CC(C=C4)C(N1)=C23	6.13662584	0.22664412	-47.36471913
GDB17_1789	CC1=C2CC3CC33C(=N)NC=C3N2C=C1	5.40725059	0.11191864	-38.21838681
GDB17_1790	CC1C2CC3=CC45CS(=O)(=O)C1=C1C4C5C3N21	6.30242752	0.12509883	-61.91796073
GDB17_1791	CC1C2C=C3CC4=C5C6C(O)(C2C35)C16C4	6.4509497	0.0771784	-66.1266257
GDB17_1792	CC1=C2CC3C=C4C(N)CC=CC1=C4N23	4.83471568	0.0951748	-64.15112227
GDB17_1793	CC1=C2CC3CC4=NN=C(C1C#N)N4C23	4.91675787	0.23293716	-34.24843305
GDB17_1794	CC1=C2C=C3CC(C1C#C)N1C2C31C#C	6.02420738	0.14330501	-53.20444967
GDB17_1795	CC1C2C=C3C=C(C4C2C34)C2=C1C=CO2	5.23787576	0.11586068	-56.3655459
GDB17_1796	CC1C2C=C3C=CC4=C3C(C12)=C(C)N4C	4.81500519	0.18663133	-50.39744291
GDB17_1797	CC1=C2CC3=CCC4C5C1N5C2(C#N)C34	5.78386636	0.17587182	-58.22543276
GDB17_1798	CC1=C2C=C3C=CC4C5C(N2C4=C1)C35O	5.19085151	0.16630529	-59.24914246
GDB17_1799	CC1C2(C=C3CC=C4C=CC12C34N)C#N	6.27989795	0.11495381	-75.2302446
GDB17_1800	CC1C2=CC3(C=C(C4(C#C)C2C34)S1(=O)=O)C#C	6.1524332	0.08400293	-43.45659663
GDB17_1801	CC1C2C=C3C=CC4=C(C#C)C1C1N2C341	6.32595584	0.14497072	-72.93056506
GDB17_1802	CC1=C2CC3C=CC4C(C)=C(C1)C21OC341	6.17131422	0.18187585	-51.79146497
GDB17_1803	CC1=C2CC3=CCC4(OC1=N)C2C34C#N	5.79655442	0.04295191	-54.50853285
GDB17_1804	CC1=C2CC3(C)C(C)=C1C1(C#N)C2C31N	5.32321197	0.15479785	-39.13263097
GDB17_1805	CC1=C2C=C3CCC=C1C1(O)C3C21C#C	5.30617443	0.17582327	-62.80108343
GDB17_1806	CC1=C2C=C3C=C(C)C1(C)C1C2C31C#C	5.4780004	0.09767962	-55.43002921
GDB17_1807	CC1=C2C=C3CCCC33C4CC(N1)=C2C34	5.22198744	0.16095392	-49.82167212
GDB17_1808	CC1C2C=C3C(C)=CC4(C33NC=NC243)S1(=O)=O	6.89504745	0.12756127	-71.06850719
GDB17_1809	CC1=C2C=C3C=CC(C=C1)C1(C#N)C3C21	5.41568729	0.16352439	-65.57651413
GDB17_1810	CC1C2C=C3C=CC=CC4(C2C34C#N)S1(=O)=O	5.90915682	0.09082323	-69.29655183
GDB17_1811	CC1=C2C=C3CC(C#C)C4C(C34)N2N=C1	5.28269338	0.11944607	-38.43199744
GDB17_1812	CC1=C2CC3=CC=C(C#N)C1(C)N1C3C21	5.4187773	0.1816995	-61.24536252
GDB17_1813	CC1C2C=C3C=CCN4N=C(N)C(C12)=C34	5.05501654	0.12687422	-63.34527373
GDB17_1814	CC1C2C=C3C=C(C#N)C1C1(C#N)C3N21	5.82097766	0.12687493	-58.90066405
GDB17_1815	CC1=C2C=C3C=C(C=O)N(C4C3C24)C1=N	5.397503	0.17753556	-58.75667135
GDB17_1816	CC1=C2CC3CCN4C3C24C2=C1NC=C2	5.45281669	0.18231062	-40.03014745
GDB17_1817	CC1=C2CC3(C)CNC4C3N2C4=C1C#C	5.24280519	0.13322115	-39.46323886
GDB17_1818	CC1=C2C=C3C(C=O)C1(C)C1C2C31C#N	5.47816693	0.17952389	-61.33861898
GDB17_1819	CC1C2CC3=CN4C=CC=C4C3=CC12C	4.51109454	0.25463091	-18.09058103
GDB17_1820	CC1C2CC3=CN4N=CC=C4C3=C(C)C12	4.432194	0.17959933	-11.76233023
GDB17_1821	CC1C2CC3=CN4N=NC1=C4C23C#N	5.47600519	0.24774957	-46.19291495
GDB17_1822	CC1=C2CC3(C)N=C1N1C2(C=O)C31C#C	5.92948633	0.05055492	-46.68060149
GDB17_1823	CC1C2CC3=C(NC4=C3C=CC4=O)C12C	4.67066234	0.16698651	-41.05399292
GDB17_1824	CC1=C2CC3(C=O)C4C2C4(C#C)N1C3=O	5.55586982	0.1153173	-43.82888334
GDB17_1825	CC1=C2CC3=C(OC=C3)C=C2C2C(N)C12	4.94773783	0.12603282	-55.09571878
GDB17_1826	CC1C2C=C3CS(=O)(=O)N4N=CC5=C4C3C12N5	6.12986274	0.12472256	-52.4054222
GDB17_1827	CC1=C2CC3N2C2=C1CNC2C3(C)C#C	5.31955574	0.09502516	-39.26749198
GDB17_1828	CC1C2CC3N4C2C4C2=C3C(=NN12)C#C	5.72607316	0.16784887	-33.81499532
GDB17_1829	CC1C2CC3N4C=CC5=C4C(=C1N5)C23N	5.04642647	0.16771914	-32.43120808
GDB17_1830	CC1C2=CC3(N)C4C2C4(N)C2=C3NC=C12	5.65624914	0.08792463	-47.31246853
GDB17_1831	CC1=C2CC3(N)C4CC5=NNC1=C5C2C34	5.31979141	0.13289589	-40.80093092
GDB17_1832	CC1=C2CC3NC4=C(N(C=C1)N=C4)C23C	5.13293607	0.20444674	-67.22715684
GDB17_1833	CC1C2CC3NC4=NC1=C1C2C3(C#N)N41	5.81157116	0.18109729	-43.55097196
GDB17_1834	CC1C2CC3NC4=NOC5=C4N4C3C2C4=C15	5.52812778	0.1987675	-45.29919466
GDB17_1835	CC1=C2CC3(N)C=C(C1)C1C3(C)C21C#N	5.51810697	0.05803021	-54.52186366
GDB17_1836	CC1=C2CC3(N)C=CC(C23)N2C=NC=C12	4.97607736	0.1295654	-33.3359084
GDB17_1837	CC1=C2CC3N=C(N4C2C34C)C(=C1)C#C	5.63753994	0.13376132	-58.07583214
GDB17_1838	CC1C2=CC3NC=NC4(C22CC=CC342)S1(=O)=O	7.03126292	0.09879694	-82.37760066
GDB17_1839	CC1=C2CC3(O)C4C=C(C1)C2(C#N)C34C	5.38273211	0.1524501	-50.77318731
GDB17_1840	CC1=C2CC3(O)C4C=C(C#N)C(O1)=C2C34	5.08654146	0.13412106	-37.31001225
GDB17_1841	CC1=C2CC3(O)C=CC4=C(C23)N(C1)C=C4	4.94423876	0.09197492	-43.92510463
GDB17_1842	CC1=C2C(CC1)C1C3C2NC2=C3N1N=C2	4.91643494	0.13109103	-34.29463617
GDB17_1843	CC1=C2C(CC1)=CC1(O)CC21C#CC#N	5.16554606	0.09158574	-39.32916071
GDB17_1844	CC1C2=CCC34CC3CC3=NC=C1N3C24	5.65313906	0.18424916	-50.67066782
GDB17_1845	CC1C2C=CC34CC5=C(N3C24C)C1=CN5	5.95551932	0.21558697	-50.00675028
GDB17_1846	CC1=C2C=CC34CC5=CN=C1N5C3(C)C24	5.60441228	0.13892018	-52.60669388
GDB17_1847	CC1=C2C=CC34C=C5NC=NC5(C1)C3C24	6.52080878	0.17775654	-87.54187779
GDB17_1848	CC1C2C=CC34C=CC5=C1C(C1C5C31)N24	6.51383736	0.18898266	-72.1266648
GDB17_1849	CC1=C2CCC34C=CC5CC(C35)C(=N1)N24	5.51204046	0.26119332	-50.86074341
GDB17_1850	CC1=C2CCC34C=CC5(C)C=C(C1)C23N45	6.33484374	0.09862155	-58.07572357
GDB17_1851	CC1=C2CCC34C=CCC33CC(N1)=C2C43	5.74647079	0.16454072	-41.14622147
GDB17_1852	CC1=C2C=CC34C(N1C(=O)C3C#N)C24C	5.72933274	0.23158154	-49.19726466
GDB17_1853	CC1=C2C=CC34NCC1C3(C=O)C24C#C	6.42283971	0.08323335	-63.91456986
GDB17_1854	CC1=C2C=CC34N=CNC3=CC3C1N3C24	6.3934103	0.13517095	-86.39508435
GDB17_1855	CC1=C2C=CC34N=C(N)C(C1)C3(C#N)C24	6.08580455	0.1126436	-52.42575433
GDB17_1856	CC1=C2C=CC34NC(=N)CC3(C1)C24C#C	6.56368188	0.06676867	-51.44449337
GDB17_1857	CC1=C2C=CC3C2C2C4C3S(=O)(=O)C(C#C)C124	6.47513222	0.09120789	-65.51906828
GDB17_1858	CC1C2=CCC3C2C3(C#N)C2=C1N=NN2	5.23412236	0.15259484	-42.56138803
GDB17_1859	CC1=C2C(CC3=C2CC2CC32)=CNC1=N	4.78970924	0.05724701	-50.15565502
GDB17_1860	CC1C2C(CC3=C2NC=C3)C2=NNC=C12	4.77356339	0.29755042	-21.1945987
GDB17_1861	CC1=C2C(CC3=C2NN=N3)N2C(C#N)C12	5.26542432	0.15200353	-32.20993679
GDB17_1862	CC1C2C=CC3=C4C2C1=CC4=CC=C3O	4.54428989	0.16981258	-60.16271705
GDB17_1863	CC1=C2C=CC3C4C2C(C1)=C1CC=CC341	5.9045034	0.08986701	-89.69017689
GDB17_1864	CC1=C2C=CC3=C4C5C6C5C3(N)C2N6C14	5.8445254	0.07003729	-71.42602942
GDB17_1865	CC1=C2C=CC3C4C5NC=NC1=C(C45)N23	5.60316641	0.09701788	-64.74789942
GDB17_1866	CC1=C2CCC3C4C=CC(=C1)N2C34C#N	5.03020295	0.12078887	-40.19869624
GDB17_1867	CC1=C2C=CC3C4CCCC(=C4N23)C1=N	4.58166917	0.09812665	-37.74348085
GDB17_1868	CC1C2C=CC3C4=C(NC123)OC(=C4)C#C	5.98639001	0.06411172	-33.45307052
GDB17_1869	CC1C2CCC3C4=CNC5=C4C(=C1N=C5)C23O	4.68514624	0.24867632	-30.18778845
GDB17_1870	CC1C2C=CC3C4N5C=NC=C5C(C234)S1(=O)=O	5.92327079	0.10976496	-31.37191456
GDB17_1871	CC1C2C=CC3C4NC5=C(C)N=C1N5C234	5.91210357	0.13184535	-37.24049328
GDB17_1872	CC1=C2C(CC3C4N=CNC1=C4N23)C#N	5.27710885	0.16788726	-35.42959663
GDB17_1873	CC1=C2C=CC3C4OCC4(C#C)C(N1)=C23	5.29102906	0.09615348	-45.16280109
GDB17_1874	CC1=C2CCC3=CC11N=CNC11C2C31C	6.22935137	0.13087105	-69.69304404
GDB17_1875	CC1C2C(C)=C3C=C1C1C3(C=O)C21C#N	5.73553654	0.12087641	-57.98924268
GDB17_1876	CC1=C2CCC3C=C1C1N3C21C(=O)C#N	5.38389159	0.14369569	-48.19819466
GDB17_1877	CC1=C2C=CC3C=C1C1(N)C3(C)C21C#C	5.69621579	0.09989606	-70.63522858
GDB17_1878	CC1=C2C=CC3(C)C2C3(C)C2=C1NN=N2	5.15178981	0.15313994	-45.76745098
GDB17_1879	CC1=C2C(=CC3=CC4CC1N1C4C231)C#C	6.31332325	0.10844234	-67.19915644
GDB17_1880	CC1=C2C=CC3=CC4CC(N)C4C(=C1)N23	4.76423121	0.21552226	-30.63610613
GDB17_1881	CC1C2=CC=C3CC4(O)CC1(C#C)C4N23	5.45068609	0.17019327	-32.35425932
GDB17_1882	CC1C2=C(C)C3=C(C)C11CC=CC11C2C31	5.88788407	0.13974707	-57.4627375
GDB17_1883	CC1=C2C(C)=C3C=CC1C1C33CCNC213	6.03264016	0.08964298	-72.99062554
GDB17_1884	CC1=C2C(C)=C3CC=C1C1C3C21CC#N	5.10764036	0.12325139	-46.06730255
GDB17_1885	CC1=C2C=CC3=CCC45C1COC4(C)C235	6.19200939	0.10396556	-76.21420391
GDB17_1886	CC1=C2CC=C3C=CC4C(C14C#C)C23C	5.487174	0.06617441	-77.73286429
GDB17_1887	CC1=C2C(C=C3C=CC4(C)N(C1)C234)C#C	6.20700784	0.17256465	-68.46836591
GDB17_1888	CC1=C2C=CC3(C=CC4NC34)C2=C(N)N1	5.76367525	0.09645973	-53.89594113
GDB17_1889	CC1=C2C=CC3(C)C(CC4=NNC=C14)C23	4.93724695	0.25431909	-46.62574118
GDB17_1890	CC1=C2CCC3=CN4C=NC1=C1C4C3N21	5.13283003	0.15847007	-40.89952782
GDB17_1891	CC1=C2CCC3=COC4=C3C3C2C3(C1)N4	5.52488149	0.14153338	-32.98993742
GDB17_1892	CC1=C2CCC3N4C5CC=C(C45)C(N1)=C23	4.91009718	0.1732328	-36.05930703
GDB17_1893	CC1=C2C=CC3(N)C22C4C=CC1C24NS3(=O)=O	6.62310838	0.11135378	-75.11184966
GDB17_1894	CC1C2C(=CC3NC23C2=C1C=CO2)C#N	5.74660682	0.191099	-43.07569094
GDB17_1895	CC1=C2C=CC3=NC45CCC1(O)C4(C5O)N23	6.14883155	0.11232806	-44.10810716
GDB17_1896	CC1=C2C=CC3NC4=C(C23)C(C1)=CN=C4	4.55619122	0.21399359	-65.14444223
GDB17_1897	CC1C2=C(C=C3NC4C(N23)C14C#C)C#C	5.79656301	0.09938514	-35.16485135
GDB17_1898	CC1=C2C=CC3NC4=NC1C1(C#N)N4C231	6.49753184	0.07219974	-66.84035689
GDB17_1899	CC1C2C=CC3=NN(C)C4=C3C2(N)C1=C4	5.20997003	0.13492331	-66.35956759
GDB17_1900	CC1=C2CC=CC22NC(=N)C3(C#N)C1C23	6.10316169	0.07367179	-61.21918147
GDB17_1901	CC1=C2C(CC=C2C23CC12N=CO3)C#N	5.62467951	0.1056707	-71.54506144
GDB17_1902	CC1=C2CCCC34C(C23)C1C1=NNC=C41	5.60359501	0.19913313	-35.80289677
GDB17_1903	CC1=C2C=C(C)C34NS(=O)(=O)C5C=CC23C45C1	6.73292906	0.14099276	-70.02994589
GDB17_1904	CC1=C2C=CCC3C2C24CC12NC=C4S3(=O)=O	6.20308293	0.14658924	-83.50109629
GDB17_1905	CC1C2CC=CC3=C4N(C=C(C)C124)N=C3	5.52040154	0.20515851	-63.64692327
GDB17_1906	CC1=C2C(=CCC3=CC1C1C3C21C)C#N	5.32045642	0.1611695	-63.18773097
GDB17_1907	CC1=C2CC(C)=C3C(C)=C1C1(C)C2C31C	4.97264118	0.12276622	-36.24381996
GDB17_1908	CC1=C2C(C#C)=C3C=CC1C1(C)C3C21N	5.55916251	0.13603395	-63.84737042
GDB17_1909	CC1=C2CC=CC3(C#C)C4CC4C(O1)=C23	5.32527736	0.08447775	-49.37075986
GDB17_1910	CC1=C2C(C#C)=C3C=C(C=C1)C1C3C21C	5.18074805	0.17710294	-58.33621406
GDB17_1911	CC1C2C(C#C)C3=CCN4N=NC1=C4C23	5.49964651	0.12054483	-47.22089284
GDB17_1912	CC1C2CC=CC3=CN4CC1(C#C)C4=C23	5.23560259	0.14915124	-44.99147812
GDB17_1913	CC1C2C(C#C)C3CNC4=C3N2C2=C4NC=C12	5.31798894	0.19747878	-36.68408468
GDB17_1914	CC1=C2CC(C#C)C3C4C2C4(C#N)C1S3(=O)=O	5.86737557	0.08917063	-40.77795523
GDB17_1915	CC1C2C=C(C#C)C3C4=C(NC123)ON=N4	6.29831809	0.10702454	-45.95860579
GDB17_1916	CC1C2C=C(C#C)C3=C(C=CN3)C12C#C	5.30998212	0.14666122	-31.83646334
GDB17_1917	CC1C2C(C#C)N2C2=C3N(CC=C13)N=N2	5.49326761	0.15252008	-48.25491377
GDB17_1918	CC1C2=C(C=CN2)C2(C#N)C3CC=CC123	5.57398714	0.16845015	-39.68618561
GDB17_1919	CC1C2C=C(C)N3C=C(O)C4=C3C12C=C4	5.481772	0.0741645	-47.01442214
GDB17_1920	CC1=C2C=C(C#N)C3C2C32NC(=O)CC12	5.62639576	0.15127446	-50.88667097
GDB17_1921	CC1=C2C=C(C#N)C3C4NCC(=C1)N2C34	5.18162835	0.12678192	-50.57507834
GDB17_1922	CC1=C2C=C(C#N)C3=CC4C1C4(N)C23C	5.40673324	0.18986772	-66.6265998
GDB17_1923	CC1C2(C#C)C(N)C3=C(N=NN3)C12C#C	5.87997451	0.08680316	-33.21691007
GDB17_1924	CC1C2(C)C(C#N)C3=C(ON=C3)C12C#C	5.32144093	0.13958446	-32.8965129
GDB17_1925	CC1C2=C(C=C(O2)C#C)C2C3N=CNC123	6.24241827	0.12060015	-43.61232123
GDB17_1926	CC1=C2C=CC(=O)C22C3C1OCC23C#N	5.72490125	0.16167262	-52.60731883
GDB17_1927	CC1=C2C=C(C=O)C(=O)C3C=C1C1C2N31	5.32059159	0.18832303	-63.47024561
GDB17_1928	CC1=C2C(=CN1)C1(C)CCC3C1C23C#N	4.78785422	0.24576387	-28.52809155
GDB17_1929	CC1C2=CCN3C4C=CC5=NNC1=C5C234	5.91409501	0.13019567	-59.21344146
GDB17_1930	CC1C2C=CN3C=CC4=C3C2N2C4C12C	5.66734937	0.11285914	-54.08466532
GDB17_1931	CC1C2C=CN3C=CC4=C3C(=NN=C4)C12	4.78450185	0.0770952	-27.24684614
GDB17_1932	CC1C2C(C#N)C1(C#C)C1=CN=C(C)N21	5.85979869	0.17433851	-26.34744524
GDB17_1933	CC1C2C(C#N)C2C2=CC=NC(=N)C=C12	4.84184104	0.07519046	-28.71316534
GDB17_1934	CC1=C2CC(N)=C3C4C2C4(C#N)C1C3=O	5.35196663	0.06855515	-40.07024271
GDB17_1935	CC1=C2CC(N)C3C4C=C(C#N)C1=C4N23	5.03728212	0.19198296	-40.82720823
GDB17_1936	CC1C2=C(C#N)C3=CC(C4C2C34O)C1=O	5.32327913	0.20165399	-44.02247763
GDB17_1937	CC1=C2C(C#N)C3C=CCC4C3N2C4=N1	4.90029803	0.22785951	-28.3545094
GDB17_1938	CC1=C2C(C#N)C3OC1C1(C#N)C3C21C	5.72875254	0.14132771	-39.97801699
GDB17_1939	CC1=C2C(CN)=CC3CC23C2=C1NC=C2	5.21935506	0.15410972	-42.82779372
GDB17_1940	CC1C2C(C#N)N2C2C=CC3=NOC1=C23	5.46235506	0.13741736	-63.81699814
GDB17_1941	CC1=C2C(C#N)N3C=NC4=C3C2C2C1C42	5.39739728	0.16785964	-26.21340651
GDB17_1942	CC1=C2CC(=O)C34C=CC5C=CC23C45C1	6.50925909	0.12444341	-49.58408992
GDB17_1943	CC1C2C(C=O)C3=CC=C4N3C2C2=C4SC=C12	4.99641908	0.12020788	-36.34693489
GDB17_1944	CC1=C2C(C=O)=C3COC1C1C3C21C#N	5.30563444	0.1357987	-53.81452729
GDB17_1945	CC1C2=C(C)S(=O)(=O)C3=C(C)C1(C#C)C1C2C31	5.58103601	0.06179847	-41.27861825
GDB17_1946	CC1C2CN3C4C22C=CS(=O)(=O)C42C1=CC3=N	6.64306157	0.16339196	-64.72222442
GDB17_1947	CC1C2CN3C4C2C2=C1NC1=C2C34C=C1	6.29534047	0.12196566	-61.1594036
GDB17_1948	CC1=C2CN3CC1(C)C1C2C31C#CC#C	5.72335972	0.04928644	-39.45298254
GDB17_1949	CC1C2=CN3C=CS(=O)(=O)C4=C3C2C2C4C12O	5.85105866	0.05820624	-58.46200074
GDB17_1950	CC1=C2CNC2C2(N)C=CC3=C2N1C=C3	5.02143267	0.11714728	-55.24087209
GDB17_1951	CC1C2=CNC3=C2C2C4(CNCC124)C=C3	6.20247626	0.09017391	-61.96101431
GDB17_1952	CC1C2=C(NC3=C2C2C(N)(C3)C12C)C#C	5.56923305	0.14908393	-33.60165593
GDB17_1953	CC1=C2C(N)C3CC4NC(N1)=C2C34C#C	5.51087071	0.12795833	-39.37169607
GDB17_1954	CC1=C2CNC3C(C#C)C23C2=C1ON=C2	5.87597078	0.10308241	-50.01806187
GDB17_1955	CC1=C2C(N)C3CN4N=CC5=C4C3(C)C2=C5N1	4.89709869	0.16152055	-37.61272713
GDB17_1956	CC1=C2CN=C3N4C2C4(C)C1C=C3C#C	5.66126301	0.0969287	-60.20261035
GDB17_1957	CC1=C2CNC3=NCC4C5C4C(=C1)N2C35	5.38487236	0.08253029	-47.77536939
GDB17_1958	CC1=C2CN=C3NC=C4CC1N1C4(C)C231	6.21147051	0.07328962	-72.47384195
GDB17_1959	CC1=C2C(N)C3OC1(C#N)C1C3C21C#N	5.72752665	0.15332952	-53.16942813
GDB17_1960	CC1=C2CNCC3=C2C2(N)C4C3C=CC124	6.03648732	0.13920832	-76.2912085
GDB17_1961	CC1=C2CNCC3C4C5C=CN1C5=C2N34	5.2600304	0.14615701	-57.76290603
GDB17_1962	CC1=C2C(N)C=CC3C=C4CNC1=C4N23	5.14126631	0.1190424	-59.89205492
GDB17_1963	CC1C2=CN=C(C#C)N2C2C=CC3OC123	5.92168339	0.07651103	-39.63304151
GDB17_1964	CC1=C2CN=C(N)C3=C2N(C=C3)C2CC12	4.48979833	0.12186843	-39.18764221
GDB17_1965	CC1C2=C(NN=C2)C23C=CC4=CCC12C34	6.14967836	0.09162252	-61.33430231
GDB17_1966	CC1C2=C(NN=N2)C2=C1C(C#N)C1NC21	5.4631635	0.148014	-33.15207039
GDB17_1967	CC1=C2C(OC1)C1C(C#N)N3N=CC2=C13	4.93333783	0.17097236	-29.48369693
GDB17_1968	CC1C2=COC3=C2C24NCCC12C4C=C3	5.98988382	0.13813378	-68.95419631
GDB17_1969	CC1C2=COC3=C2C2(CC12N)C=CC=C3	5.58851818	0.12891473	-69.97301585
GDB17_1970	CC1C2=COC3=C2C2(C=C3)C(N)C12C#N	6.05990565	0.1171037	-55.40444686
GDB17_1971	CC1C2C(O)C3=C4C2N2C1=CC(C)=C2C4=CN3	4.98520293	0.23572485	-24.01002663
GDB17_1972	CC1=C2C(=O)C3CN1C1(C#C)C3(C)C21C	5.4150812	0.13449245	-40.95585007
GDB17_1973	CC1=C2C(=O)CCC22C=CC3(C#N)C1N23	5.88167598	0.18650278	-43.00411982
GDB17_1974	CC1=C2C(=O)C=C(N)C34CC=C1C3C24C	5.45382432	0.07955689	-61.24811821
GDB17_1975	CC1C2=C(ON=N2)C2=CCC3C(C#C)C123	5.97179036	0.11096304	-52.63770877
GDB17_1976	CC1C2CS(=O)(=O)C34C=CC56C=C1C(C23)N5C46	6.93855776	0.25375059	-56.80852999
GDB17_1977	CC1C2=CS(=O)(=O)C3C=C1C14NC(C)=NC31C24	6.73738039	0.13266936	-56.52833086
GDB17_1978	CC1C2N3C4C3C1=CC4C1=C2N(C)C=C1	5.32218729	0.15840148	-39.52192604
GDB17_1979	CC1C2N3C4C3C3=C2NN=C3C4C1C#C	5.82506201	0.14497458	-34.83649763
GDB17_1980	CC1=C2N3C4C5C2=C(CC45CC3C#C)O1	5.90003187	0.15485816	-31.53910343
GDB17_1981	CC1=C2N3C4C5C4C2=C(C=C1)C5C3C=O	4.90777474	0.13794528	-39.36257112
GDB17_1982	CC1=C2N3C4C5C4C2(CN5C3=C1O)C#N	5.41524983	0.14856471	-25.8648183
GDB17_1983	CC1=C2N3C4C5C4C2(O)CN5C3=C1C#C	5.50046961	0.11932644	-29.92441509
GDB17_1984	CC1=C2N3C4C5C(CC2(C)C45C)=CC3=C1	5.35960148	0.19605421	-41.22349318
GDB17_1985	CC1=C2N3C4C=CC(C34)C2=CC=CC1=O	4.39454633	0.18632504	-23.27476161
GDB17_1986	CC1=C2N3C4C(C=CC34C)N2C(=C1)C#N	5.2319828	0.18749272	-29.35547941
GDB17_1987	CC1=C2N3C4C(N=C3CC3=C2C=NN3)C14	5.20044346	0.1491072	-31.50694224
GDB17_1988	CC1=C2N3CC4C=C(N2C=C1)C1(N)C4C31	5.27820465	0.11560185	-36.8683984
GDB17_1989	CC1C2N3C=NC4=C3C(C=C4)=C(C)C12C	4.72832497	0.15694738	-52.96000822
GDB17_1990	CC1=C2N3N=CC=C3C34NC23C(C1)C=C4	5.65344932	0.17794148	-41.8957288
GDB17_1991	CC1C2N3N=C(N=C3C(N)C12C#C)C#N	5.44569159	0.13378876	-29.91516348
GDB17_1992	CC1C2NC22C(C)=CC3=NC=C(N)C1=C23	5.490172	0.1559986	-46.83945638
GDB17_1993	CC1C2NC2C2=C1C1=CC(=CN1C2)C#C	5.13155679	0.21838161	-27.27805831
GDB17_1994	CC1C2NC2(C#N)C2=C1NC(C#C)=C2O	5.50818804	0.21303886	-26.76832855
GDB17_1995	CC1C2NC3=C4C2C2=C1NC=C2N4C(O)=C3N	5.12999965	0.16012021	-23.3780509
GDB17_1996	CC1C2=NC3C4C(N24)C2=C1N(C)C=C32	5.4748577	0.07527302	-30.91849608
GDB17_1997	CC1=C2NC3C=C4C5C3N5C2C4(C#C)S1(=O)=O	6.05931068	0.09268704	-62.35199348
GDB17_1998	CC1=C2NC3(C)C4N2C(CC34CC#C)=C1	5.38997662	0.07161238	-25.35081861
[truncated: 1,582 more rows]
