# Supplementary material for: Profiling and analysis of chemical compounds using pointwise mutual information
Source: J Cheminform. 2021 Jan 10;13:3. doi: 10.1186/s13321-020-00483-y (PMC7798221; doi:10.1186/s13321-020-00483-y)
Supplement: Supplementary file 3 — Additional file 3. Compound sets used for synthetic accessibility classification (TMC and TCP test sets). Manually curated test set (TMC) consists of 40 HS compounds manually selected from scientific papers and of 30 ES sets, each of them contains 40 compounds randomly selected from the ZINC15 database. Computationally picked test set TCP consists of 3 581 HS compounds obtained from the GDB-17 database complemented by the same number of compounds randomly selected from the ZINC15 database. [file 13321_2020_483_MOESM3_ESM.zip › test_set_mc_es_1.csv]

id	smi	sascore	zrft	syba
ZINC000000388417	O=C1CCCCCO1	2.17730097	0.45711524	-18.05671776
ZINC000000056742	O=C(O)c1cc(F)c(Cl)cc1Cl	1.81811774	0.37012059	25.09558495
ZINC000495690644	CO[C@H](C)CN1CCCC[C@@H]1COC(=O)NC(C)C	3.20067808	0.37398889	36.14058393
ZINC000279304394	COc1cc(Cl)ccc1C(=O)N1CCO[C@]2(CCO[C@H]2C)C1	3.86379581	0.38300661	35.94703674
ZINC000090001517	COC(=O)C1(NC(=O)[C@@H]2C[C@@H]2c2sccc2C)CCSCC1	3.70811234	0.25024467	77.60915198
ZINC000548456096	COc1cc(NC(=O)C(=O)N[C@@H]2CCCc3occc32)nn1C	3.42703054	0.29918219	77.38077949
ZINC000359416617	CN(CCCO)C(=O)C(=O)NCC1CCN(c2ccncc2)CC1	2.45810113	0.42015171	92.8630747
ZINC000517237418	CC[C@H](C)C[C@@H](NC(=O)CS(=O)(=O)c1ccc(Cl)cc1)C(=O)OC	2.93001079	0.28063101	105.3924839
ZINC000367580174	CN1CCC(N(Cc2ccccc2)C(=O)NCC(=O)NCC#N)CC1	2.33378688	0.29270027	114.7445453
ZINC000492801821	CC(C)(C)/C=C\C(=O)N1C[C@H]2CCC[C@@]2(c2nc(CC3CC3)no2)C1	4.03745803	0.20826602	11.58849809
ZINC000480874089	CCc1nn(C)cc1CNS(=O)(=O)c1c(C)nn(CCN(C)C)c1C	2.79470083	0.33624283	116.4139616
ZINC000521981608	O=C(CNC(=O)c1cc(-c2ccccc2)on1)N1CCO[C@H](C2CCC2)C1	2.84971602	0.31879463	101.1895719
ZINC000293775072	NC(=O)c1ncn(C2CCN(C(=O)Cc3ccc4[nH]ncc4c3)CC2)c1N	2.66693815	0.24739399	99.72754939
ZINC000488933054	COCc1ccc([C@@H]2CCCN2C(=O)C[C@@H]2C[C@H](C)c3c2cccc3C)o1	3.70194569	0.37089746	58.73141196
ZINC000489229897	CC[C@H](C)c1nc([C@H](C)NC(=O)c2ccc(C)nc2Sc2ccccc2)n[nH]1	3.40024905	0.30529424	103.1921173
ZINC000518106788	COc1ccc(C(=O)N2CCC[C@@H](C(=O)N(C)C[C@@H]3CCCOC3)C2)c2ccccc12	3.06460072	0.32364392	161.897598
ZINC000481418160	C[C@H](NCCCc1nc2ccccc2[nH]1)c1ccc(S(=O)(=O)NCc2ccco2)cc1	2.78031139	0.45724771	191.1149212
ZINC000491755489	O=C(Nc1cc(CSCCO)ccn1)c1cccc(NC(=O)[C@@H]2Cc3ccccc3O2)c1	2.86129112	0.28943783	193.7697138
ZINC000511351946	COc1ccc(-c2noc(CN(c3ccc(OC)cc3)S(=O)(=O)c3ccc(C)cc3)n2)cc1	2.18038229	0.53158257	178.5596492
ZINC000514710721	C[C@H]1CCCN(S(=O)(=O)c2ccc(C(=O)N[C@@H](c3nccn3C)c3cccc(F)c3)cc2)C1	3.04291663	0.34512067	208.2477572
ZINC000009496968	C[C@H]1Cc2ccccc2N1S(=O)(=O)c1cccc(C(=O)Nc2ccc3c(c2)NC(=O)[C@H](C)O3)c1	3.15472735	0.36008495	177.0339009
ZINC000522212435	CCOC(=O)C1(NC(=O)c2ccc(OCc3cccnc3)c(OCC)c2)Cc2ccccc2C1	2.46280417	0.35088406	163.5283976
ZINC000504894929	O=C(NCCOc1ccccc1)Nc1cc(S(=O)(=O)N2CCOCC2)ccc1Oc1ccccc1	2.17369189	0.41909116	235.9664428
ZINC000013084791	CCOc1ccc(NC(=O)N2CCN(C(=O)[C@H](Cc3cccc4ccccc43)NC(C)=O)CC2)cc1	2.62839237	0.35031282	210.7548033
ZINC000516061556	COc1cccc(C[C@H]2CCCN2C(=O)C(=O)Nc2ccc(NC(=O)c3cccnc3)c(OC)c2)c1	2.80942344	0.40482396	206.8904073
ZINC000102104661	COc1ccc(/C=N/c2ccc(-c3ccc(/N=C/c4ccc(OC)cc4OC)c(C)c3)cc2C)c(OC)c1	2.60254549	0.5038394	83.06999572
ZINC000100792265	CCOc1cc(/C=C2/C(=N)N3C(c4ccccc4)=CSC3=NC2=O)ccc1OCCCOc1ccc(C)cc1	2.73357025	0.29900244	221.6913499
ZINC000408660353	O=C(OCc1ccc(Br)cc1)[C@H](Cc1ccccc1)N1C(=O)[C@@H]2[C@@H](C1=O)C1(Cl)c3ccccc3C2(Cl)c2ccccc21	4.64092715	0.26407793	84.47794871
ZINC000260900925	COc1ccc([N+](=O)[O-])cc1N(CC(=O)N(Cc1ccc(Br)cc1)[C@H](Cc1ccccc1)C(=O)NC1CCCCC1)S(C)(=O)=O	3.23109709	0.24446679	200.638303
ZINC000225354980	Cc1ccc(S(=O)(=O)N(CC(=O)N(Cc2ccc(Cl)cc2)[C@@H](Cc2ccccc2)C(=O)NC2CCCCC2)c2cccc(Br)c2)cc1	3.14673828	0.26288157	240.1822374
ZINC000409180149	Cc1ccc(C(=O)Oc2ccc(C(=O)COC(=O)c3ccc(C(=O)OCC(=O)c4ccc(OC(=O)c5ccc(C)cc5)cc4)cc3)cc2)cc1	2.16513778	0.506077	163.3224918
ZINC000150343434	CCCCCCCCCCCCCCCCCCCCCC(=O)O[C@@H](CO)COC(=O)CCCCCCCCCCCCCCCCCCCC	2.95171053	0.64973804	76.66291506
ZINC000169682231	C[C@]12CC[C@H]3[C@@H](CC[C@@]4(O)C[C@@H](OC(=O)C[N+]5(C)[C@@H]6CC(OC(=O)[C@@H](CO)c7ccccc7)C[C@@H]5[C@@H]5O[C@@H]56)CC[C@]34C=O)[C@]1(O)CC[C@@H]2C1=CC(=O)OC1	6.61247268	0.13457895	21.50521917
ZINC000408832658	O=C1NC(=O)N(c2cc3c4c(c2)[C@H](c2ccccc2)CCN4CC[C@@H]3c2ccccc2)C(=O)/C1=C/c1c(OCc2ccc(Cl)cc2Cl)ccc2ccccc21	3.92114673	0.31300372	130.3271585
ZINC000239173906	C[C@](c1ccccc1)(c1ccc(Oc2ccc(N3C(=O)[C@@H]4[C@H]5C=C[C@@H](C5)[C@H]4C3=O)cc2)cc1)c1ccc(Oc2ccc(N3C(=O)[C@@H]4[C@H]5C=C[C@@H](C5)[C@@H]4C3=O)cc2)cc1	5.47323791	0.30208675	88.23478454
ZINC000504719103	CO[C@@H]1/C=C\O[C@@]2(C)Oc3c(c4c(c(OC(=O)c5ccccc5Cl)c3C)C(=O)C(=CC4=O)NC(=O)/C(C)=C\C=C/[C@H](C)[C@H](O)[C@H](C)[C@H](O)[C@H](C)[C@H](OC(C)=O)[C@@H]1C)C2=O	6.9433118	0.18514091	-98.08404256
ZINC000253476050	CC(=O)N[C@H]1[C@@H](OC(C)=O)[C@@H](OC(C)=O)[C@@H](COC(C)=O)O[C@H]1OC(=O)c1ccc2ccccc2c1O[C@@H]1O[C@H](COC(C)=O)[C@H](OC(C)=O)[C@H](OC(C)=O)[C@@H]1NC(C)=O	5.10161463	0.24460309	92.87358193
ZINC000253532348	C[C@@H]1O[C@H](O[C@@H]2[C@H](C)O[C@H](c3c(O)cc(O[C@@H]4O[C@H](CO)[C@H](O)[C@@H]4O)c(C(=O)CCc4ccc(O)cc4)c3O)[C@H](O)[C@@H]2O)[C@H](O)[C@H](OC(=O)/C=C/c2ccc(O)cc2)[C@@H]1O	5.51706779	0.24684062	107.2909106
ZINC000253617669	C[C@H]1[C@@H]2[C@@H](C[C@@H]3[C@@H]4CC=C5C[C@@H](O[C@@H]6O[C@H](CO)[C@@H](O[C@@H]7OC[C@H](O)[C@H](O)[C@H]7O)[C@H](O)[C@H]6O[C@@H]6O[C@@H](C)[C@H](O)[C@@H](O)[C@H]6O)CC[C@@]5(C)[C@H]4CC[C@]32C)O[C@]12CC[C@@H](C)CO2	6.65026783	0.26199057	-15.0982842
ZINC000503943840	COc1cc2ccc1c1c(O)c3c(O)cc(S(=O)(=O)O)cc3c(nnc3c4cc(S(=O)(=O)O)cc(O)c4c(O)c(c4ccc(cc4OC)[n+](=O)[nH]2)c3S(=O)(=O)O)c1S(=O)(=O)O	6.13170715	0.14527189	-3.93666443
