# Supplementary material for: Profiling and analysis of chemical compounds using pointwise mutual information
Source: J Cheminform. 2021 Jan 10;13:3. doi: 10.1186/s13321-020-00483-y (PMC7798221; doi:10.1186/s13321-020-00483-y)
Supplement: Supplementary file 3 — Additional file 3. Compound sets used for synthetic accessibility classification (TMC and TCP test sets). Manually curated test set (TMC) consists of 40 HS compounds manually selected from scientific papers and of 30 ES sets, each of them contains 40 compounds randomly selected from the ZINC15 database. Computationally picked test set TCP consists of 3 581 HS compounds obtained from the GDB-17 database complemented by the same number of compounds randomly selected from the ZINC15 database. [file 13321_2020_483_MOESM3_ESM.zip › test_set_mc_es_10.csv]

id	smi	sascore	zrft	syba
ZINC000003099341	OC1N[C@@H](O)[C@H](O)N1	5.02117073	0.13670018	-21.40257999
ZINC000004977867	NC(=O)N[C@@H]1C=C(Br)S(=O)(=O)C1	4.28319451	0.17288108	2.36967324
ZINC000281005484	C#C[C@H](NC(=O)N1CCc2sccc2[C@@H]1C)C(C)C	3.707655	0.2922703	55.28713757
ZINC000177174510	COCCCOc1ccccc1NC(=O)CCc1ccoc1	2.07074235	0.45360242	157.3267877
ZINC000453937683	CC[C@H](NC(=O)C(=O)Nc1ccc(C(C)=O)c(Cl)c1)[C@@H](C)O	2.98772175	0.4236394	82.86128506
ZINC000455245758	COC[C@](C)(O)CCNC(=O)NC[C@@H](O)CCc1ccccc1	3.08179661	0.31935729	93.48184895
ZINC000247367208	C[C@@H]1[C@H](c2ccccc2)CCN1C(=O)N[C@@H]1CCC[C@H]2OCC[C@H]21	3.86313783	0.54407682	47.61916824
ZINC000340245201	COc1cnc(NC(=O)N(C)Cc2cccc3ccccc32)nc1	2.17205889	0.3553765	132.1249093
ZINC000457614863	O=C(NC1(c2cccc(C(F)(F)F)c2)CCC1)[C@@H]1C[C@H]2CC(=O)[C@@H]1C2	4.39470085	0.4593312	43.395771
ZINC000331441209	Cc1nc2n(n1)CCC[C@@H]2NC(=O)C(=O)N(C)C1CCC(C)(C)CC1	3.56587538	0.36219191	77.96157193
ZINC000518508075	COc1c(N[C@H]2C[C@@H](C)c3ccccc32)cc(Cl)cc1C(=O)N(C)C	3.22118033	0.26230532	43.43377092
ZINC000461398612	CCOc1ccc(C(=O)N[C@H](C(=O)N[C@H](CO)C2CCCC2)C(C)C)cc1	2.87940647	0.38624369	131.8104698
ZINC000269025694	CN(C)C(=O)Cn1ccc(NC(=O)C(=O)N2CC[C@]3(O)CCCC[C@@H]3C2)n1	3.54473078	0.42480083	100.9532638
ZINC000428699264	CN(C[C@]1(O)CCN(Cc2ccccc2)C1)C(=O)[C@H]1C[C@H]1C1CCCCC1	3.57044808	0.31473077	61.27093143
ZINC000284958372	COc1ccccc1C1(CNC(=O)N2CCN(C)[C@H](c3nc(C)no3)C2)CC1	3.17080059	0.30754685	82.6010942
ZINC000503025924	COc1ccc(-n2ccc(CNC(=O)N[C@H](c3ccccc3)c3ccncc3)n2)cc1	2.70286781	0.33955531	194.2530389
ZINC000516831599	O=C(NCc1cccc(C(=O)NC[C@H]2CCCO2)c1)NC[C@@H](O)COc1ccccc1	2.85419006	0.3852606	229.4030673
ZINC000469178511	CCn1nccc1C1CCN(C(=O)[C@@H](NC(=O)C23CC4CC(CC(C4)C2)C3)C(C)C)CC1	4.32714078	0.26255547	102.7922475
ZINC000514344460	CC(=O)N1CCN(C(=O)CCNC(=O)N2CCN(CC(=O)N3C[C@@H](C)C[C@H](C)C3)CC2)CC1	3.13039121	0.60192816	171.6832269
ZINC000475264015	Cc1cc(C)n(-c2ccc(CNC(=O)Nc3ncccc3O[C@H](C)c3ccccc3)cn2)n1	2.90345424	0.36458416	190.6455588
ZINC000068715716	CC[C@H](C)c1ccc(S(=O)(=O)N2CCN(C(=O)c3cc(F)cc4nc(C)c(C)nc43)CC2)cc1	2.92643408	0.24994432	175.1650136
ZINC000507732143	COc1ccccc1NC(=O)Nc1cc(NC(=O)N2CCC(OCC(C)C)CC2)ccc1OC	2.26854696	0.45153512	221.5684328
ZINC000509991784	O=C1c2ccccc2C(=O)N1CCNc1cc(S(=O)(=O)N2CCOCC2)ccc1N1CCCCC1	2.40859799	0.4858008	155.3696275
ZINC000521728627	COc1ccc(C(=O)N2CCCC2)cc1NC(=O)c1ccccc1-c1ncc(-c2ccccc2F)o1	2.29661081	0.39182913	186.0776279
ZINC000012210184	CCn1nc(C)c(CN2CCC([C@@H](Cc3ccccc3)N(CCOC)Cc3cccnc3)CC2)c1C	3.10251181	0.29793244	161.943402
ZINC000409289144	Cc1cc(C=Nn2c(=O)c3ccccc3nc2-c2cc3cc(Br)ccc3o2)c(C)n1-c1cccc(C)c1C	2.79351289	0.34469265	145.2318779
ZINC000100946266	CC(C)NC(=O)CC1=CSC2=NC(C(F)(F)F)=C(C(=O)OC(C)C)[C@@H](c3cccc(Oc4ccccc4)c3)N12	3.40094274	0.20306479	80.90619108
ZINC000409221480	CCOc1cc(/C=C2/NC(=O)N(CC(=O)Nc3ccccc3CC)C2=O)cc(Br)c1OCC(=O)Nc1ccc(C)cc1	2.61235228	0.3585072	250.6471075
ZINC000226012408	COc1ccc(N(CC(=O)Nc2ccc3c(c2)N(S(=O)(=O)c2ccc(Cl)cc2)CC3)S(=O)(=O)c2ccc(OC)c(OC)c2)cc1	2.58174347	0.337195	300.8565075
ZINC000225107856	COc1cccc(CN(C(=O)CN(c2cccc(Cl)c2C)S(=O)(=O)c2ccccc2)[C@@H](Cc2ccccc2)C(=O)NC2CCCC2)c1	3.16107009	0.27067494	217.4785871
ZINC000408821673	Cc1cccc(COc2ccc(/C=C3\C(=O)NC(=O)N(c4cc5c6c(c4)[C@@H](c4ccccc4)CCN6CC[C@@H]5c4ccccc4)C3=O)cc2)c1	3.69286373	0.36949132	134.0755129
ZINC000253612175	CC(=O)OC[C@@H]1O[C@H](OCc2ccccc2)[C@@H](OC(C)=O)[C@H](OC(C)=O)[C@@H]1O[C@H]1O[C@@H](COC(C)=O)[C@H](OC(C)=O)[C@@H](OC(C)=O)[C@@H]1OC(C)=O	4.66467247	0.38453416	75.35429988
ZINC000408828116	COc1cc(/C=C2\C(=O)NC(=O)N(c3cc4c5c(c3)[C@H](c3ccccc3)CCN5CC[C@@H]4c3ccccc3)C2=O)cc(I)c1OCc1ccc(Cl)cc1Cl	3.97796946	0.32674468	147.390222
ZINC000263602478	COC(=O)[C@@H]1[C@H](O)[C@H](C)[C@H](O)O[C@@H]1[C@H](C)[C@H](O)[C@H](C)/C=C/C=C(\C)C(=O)Nc1c(C)c(OC(C)=O)c2c(c1O)C(=O)C(C)=C1OCOC(/C(C)=C\C(C)=O)=C21	5.79855335	0.10986349	-70.82187627
ZINC000150661920	COC(=O)c1c(NC(=O)COC(=O)c2ccc3c(c2)C(=O)N([C@H](CC(C)C)C(=O)OCC(=O)Nc2sc4c(c2C(=O)OC)CC[C@H](C)C4)C3=O)sc2c1CC[C@H](C)C2	4.24258	0.28411565	224.155263
ZINC000504659372	CO[C@H]1C2=C(C)[C@@H](OC(=O)[C@H](O)[C@H](NC(=O)OC(C)(C)C)c3ccccc3)C[C@](O)([C@@H](OC(=O)c3ccccc3)[C@H]3[C@@]4(OC(C)=O)CO[C@H]4C[C@@H](O)[C@@]3(C)C1=O)C2(C)C	5.9653539	0.17267448	46.92097432
ZINC000238808914	C[C@H]1[C@H]2[C@H](C[C@H]3[C@@H]4CC=C5C[C@@H](O)C[C@@H](O[C@@H]6O[C@H](C)[C@H](O)[C@H](O[C@@H]7OC[C@@H](O)[C@H](O)[C@H]7O)[C@@H]6O[C@@H]6O[C@@H](C)[C@H](O)[C@@H](O)[C@H]6O)[C@]5(C)[C@H]4CC[C@]23C)O[C@]12CC[C@@H](C)CO2	6.77496721	0.17606846	-35.53046621
ZINC000150630379	Cc1cc2c(c(O)c1-c1c(C)cc3c(c1O)/C(=C/Nc1cccc4c(N)cccc14)C(=O)C(O)=C3C(C)C)/C(=C\Nc1cccc3c(N)cccc13)C(=O)C(O)=C2C(C)C	3.75865822	0.16228545	24.15157893
ZINC000306122916	CC[C@@H]1OC(=O)[C@](C)(F)C(=O)[C@H](C)[C@H](O[C@@H]2O[C@H](C)C[C@H](N(C)C)[C@@H]2O)[C@](C)(OC)C[C@H](C)C(=O)[C@H](C)[C@@H]2N(CCCCn3cc(-c4cccc(N)c4)nn3)C(=O)O[C@@]21C	6.12536839	0.20424223	-31.32956162
ZINC000504096054	CCCCCCCC/C=C/CCCCCCCC(=O)OC[C@H](CO[P@](=O)(O)OCCN)OC(=O)CCCCCCCCCCCNC(=O)CCCC[C@@H]1SC[C@H]2NC(=O)N[C@@H]21	4.84267385	0.31483024	148.2920911
