# Supplementary material for: Profiling and analysis of chemical compounds using pointwise mutual information
Source: J Cheminform. 2021 Jan 10;13:3. doi: 10.1186/s13321-020-00483-y (PMC7798221; doi:10.1186/s13321-020-00483-y)
Supplement: Supplementary file 3 — Additional file 3. Compound sets used for synthetic accessibility classification (TMC and TCP test sets). Manually curated test set (TMC) consists of 40 HS compounds manually selected from scientific papers and of 30 ES sets, each of them contains 40 compounds randomly selected from the ZINC15 database. Computationally picked test set TCP consists of 3 581 HS compounds obtained from the GDB-17 database complemented by the same number of compounds randomly selected from the ZINC15 database. [file 13321_2020_483_MOESM3_ESM.zip › test_set_mc_es_11.csv]

id	smi	sascore	zrft	syba
ZINC000001695170	O=CC1CCCCC1	2.32429295	0.45322109	1.24068571
ZINC000000482045	CSc1nnnc2ccccc21	2.38419739	0.33398064	41.21550069
ZINC000435503527	C[C@H](Cc1ncc[nH]1)OCc1c(F)ccc(Br)c1F	3.3504391	0.27462446	41.40486997
ZINC000409916480	C[C@@H]1OCC[C@]1(C)NC(=O)[C@H]1C[C@@]12CCc1cc(Br)ccc12	4.7892643	0.32926482	-2.65433865
ZINC000438134689	COCCOc1ccc(F)cc1NC(=O)N[C@H](C)CC(N)=O	2.5529472	0.43867242	136.5455436
ZINC000493846361	CCOc1ccccc1/C=C/C(=O)NC[C@H]1CCN(C)C(=O)C1	2.75966083	0.29324044	103.2452353
ZINC000332224456	CCc1nc(NS(=O)(=O)c2ccc3c(c2)C[C@@H](C)N3C(C)=O)n[nH]1	3.07306664	0.28999503	107.2877629
ZINC000418816638	NC1CCC(NC(=O)C(=O)N[C@@H]2C[C@H]2c2ccc(Br)c(F)c2)CC1	3.27296304	0.41966646	41.20767247
ZINC000102570143	CCN(CCNC(=O)Nc1ccc(OC[C@@H]2CCCO2)cc1)C(C)C	2.63360349	0.32524615	146.2922349
ZINC000008429090	COc1ccc(NC(=O)C[C@H](C)NCCCN2CCCC[C@@H]2C)cc1	2.7728798	0.29213041	98.24262885
ZINC000132813461	CN(Cc1cccc(F)c1)C(=O)NC1CCN(C[C@@H]2CCOC2)CC1	2.74989854	0.42773571	136.3559488
ZINC000486300426	O=C(C[C@H](O)Cc1ccccc1)N(Cc1ccccc1)CC1CCOCC1	2.59868823	0.41114089	109.7020522
ZINC000486836545	Cc1ccc(C(=O)NCc2cccnc2N(C)C)c(Sc2ccccc2)n1	2.30676732	0.33895291	116.0129118
ZINC000553937472	O=C(NCc1ccc(O)cc1)NCc1ccncc1OCc1ccccc1	2.03153979	0.53219054	144.698501
ZINC000442675104	C[C@@H]1COCC[C@H]1c1noc(-c2ccc(Sc3ccc([N+](=O)[O-])cc3)cc2)n1	3.38118056	0.45421286	40.52384343
ZINC000469939848	Cc1c([C@H]2[C@H](NC(=O)c3oc4ccccc4c3COC(C)C)CC(=O)N2C)cnn1C	3.67137428	0.33945575	118.1581093
ZINC000537707266	COC(=O)C1(O)CCN(C(=O)C2CCN(c3oc(-c4ccco4)nc3C#N)CC2)CC1	2.92696559	0.25563243	110.2834854
ZINC000475753724	O=C(c1ccco1)N1CCC(N[C@H](c2nc(-c3ccccc3)no2)c2ccccc2)CC1	2.83283469	0.37104181	123.8493939
ZINC000510492203	Cc1ccccc1C1(CNC(=O)N(C)CCCc2cc(-c3ccccc3)no2)CCOCC1	2.67390018	0.28614564	178.3097997
ZINC000515726294	CCCOc1c(Cl)cc(C(=O)Nc2ccc(C(=O)N3C[C@H](C)O[C@@H](C)C3)cc2)cc1OCC	2.96465275	0.36533712	197.8611695
ZINC000015823477	COC(=O)c1c(NC(=O)c2cc3ccccc3oc2=O)sc2c1CCN(Cc1ccccc1)C2	2.345961	0.27212787	225.8380821
ZINC000409906683	C[C@@H](CC(=O)NCCS(=O)(=O)N1CCN(C(=O)C[C@H](C)c2ccccc2)CC1)c1ccccc1	3.02743937	0.31255432	176.9867844
ZINC000012749882	CCOc1cc(/C=C/C(=O)N(Cc2ccccc2)Cc2nc3ccccc3c(=O)[nH]2)ccc1OC	2.39044582	0.416955	225.6379864
ZINC000514298834	CC(=O)c1ccc(S(=O)(=O)N(C)CCCC(=O)N2CCN(S(=O)(=O)c3c(Cl)cccc3Cl)CC2)cc1	2.44446417	0.37947582	202.2081337
ZINC000010083050	Cc1noc(C)c1COc1cc2ccccc2cc1C(=O)N1CCC(C(=O)Nc2ccccc2)CC1	2.28955992	0.35359336	209.0005981
ZINC000409104011	COc1cc(/C=C2/NC(=O)N(CC(=O)Nc3cccc(C)c3)C2=O)cc(Cl)c1OCc1ccc(Cl)cc1Cl	2.537011	0.37029446	246.0373823
ZINC000003450622	Cn1c(N)c(C(=O)COC(=O)c2cc(-c3ccc(-c4ccccc4)cc3)nc3ccccc32)c(=O)n(C)c1=O	2.40700706	0.39117683	176.7038727
ZINC000247853076	CC[C@H](C(=O)[C@H](C)[C@H](O)[C@H](C)CCc1ccc(C)c(O)c1C(=O)O)[C@@H]1O[C@](CC)([C@@H]2CC[C@](O)(CC)[C@@H](C)O2)C[C@H]1C	5.39897434	0.12736837	-37.3330795
ZINC000224160723	CCCNC(=O)[C@@H](Cc1ccccc1)N(Cc1ccccc1Cl)C(=O)CN(c1ccccc1OCC)S(=O)(=O)c1ccccc1	3.07470816	0.30562495	213.1593236
ZINC000409259456	CCOc1cc(/C=C2/C(=O)NC(=O)N(c3ccc(OCc4ccccc4)cc3)C2=O)cc(Cl)c1OCC(=O)Nc1ccc(C)c(Cl)c1	2.67560292	0.3956469	272.7520128
ZINC000409268204	COc1cc(C2C3=C(CC(C)(C)CC3=O)N(CCc3ccccc3)C3=C2C(=O)CC(C)(C)C3)cc(Cl)c1OCC(=O)Nc1ccc(C)c(C)c1	3.12410089	0.26247508	175.2016496
ZINC000169616969	COc1ccc(C2=C(c3ccc(OC)cc3)[C@]3(c4ccccc4)C(=O)[C@@]2(c2ccccc2)[C@H]2C(=O)N(c4ccc(C)cc4[N+](=O)[O-])C(=O)[C@H]23)cc1	4.75264986	0.36671601	54.50490554
ZINC000408994228	CC1=C(C(=O)Nc2ccccc2)[C@@H](c2ccc(Cl)cc2)n2c(=O)/c(=C/c3ccc(Sc4nc5ccc(N6C(=O)c7ccccc7C6=O)cc5s4)o3)sc2=N1	3.65284659	0.29327916	230.6673407
ZINC000257378438	C[C@@H]1C[C@@H]2O[C@@]3(C[C@]4(C)[C@@H]5[C@@H](CC[C@]4(C)[C@H]13)[C@]1(C)CC[C@H](O[C@@H]3OC[C@@H](O)[C@H](O)[C@@H]3O)C(C)(C)[C@@H]1C[C@@H]5O)O[C@H]2C(C)(C)O[C@H]1O[C@@H](CO)[C@H](O)[C@@H](O)[C@@H]1O	7.34907234	0.19208707	-13.08298423
ZINC000504702522	CC[C@@H]1C[C@H]2CN(C1)CCC1=c3ccccc3=N[C@@H]1[C@](C(=O)OC)(c1cc3c(cc1OC)N(C)[C@H]1[C@@]34CCN3CC=C[C@](CC)([C@@H]34)[C@@H](OC(C)=O)[C@@]1(O)C(=O)OC)C2	7.38612428	0.12304746	-119.3285005
ZINC000504565053	CO[C@@H]1/C=C\O[C@@]2(C)Oc3c(c4c(c(O)c3C)C(=O)C(=C(N3CCC[C@H](C(N)=O)C3)C4=O)NC(=O)/C(C)=C\C=C/[C@H](C)[C@H](O)[C@H](C)[C@H](O)[C@H](C)[C@H](OC(C)=O)[C@H]1C)C2=O	7.09473714	0.21244794	-117.7303551
ZINC000085548520	c12c3c4c5c1c1c6c7c2c2c8c3c3c9c4c4c%10c5c5c1c1c6c6c%11c7c2c2c7c8c3c3c8c9c4c4c9c%10c5c5c1c1c6c6c%11c2c2c7c3c3c8c4c4c9c5c1c1c6c2c3c14	2.38339475	0.27954207	5.70410758
ZINC000150681453	O=C(N[C@@H](Oc1ccccc1O[C@H](NC(=O)C1=C(N2CCOCC2)/C(=C\c2ccccc2)CC1)C(Cl)(Cl)Cl)C(Cl)(Cl)Cl)C1=C(N2CCOCC2)/C(=C/c2ccccc2)CC1	4.50245222	0.19299686	72.75138785
ZINC000504698880	CO[C@@H]1/C=C\O[C@@]2(C)Oc3c(c4c(O)c(/C=N/N=C\N5CCCCC5)c(c(O)c4c(O)c3C)NC(=O)/C(C)=C\C=C/[C@H](C)[C@H](O)[C@H](C)[C@H](O)[C@H](C)[C@H](OC(C)=O)[C@@H]1C)C2=O	7.36207348	0.16545468	-131.9362146
ZINC000271773280	CO[C@@H]1C=CO[C@@]2(C)Oc3c(c4c(c(O)c3C)C(=O)C(=C3NC5(CCN(CC(C)C)CC5)N=C34)NC(=O)C(C)=CC=C[C@H](C)[C@H](O)[C@H](C)[C@H](O)[C@H](C)[C@@H](OC(C)=O)[C@H]1C)C2=O	7.64488614	0.16087009	-115.0453955
