# Supplementary material for: Profiling and analysis of chemical compounds using pointwise mutual information
Source: J Cheminform. 2021 Jan 10;13:3. doi: 10.1186/s13321-020-00483-y (PMC7798221; doi:10.1186/s13321-020-00483-y)
Supplement: Supplementary file 3 — Additional file 3. Compound sets used for synthetic accessibility classification (TMC and TCP test sets). Manually curated test set (TMC) consists of 40 HS compounds manually selected from scientific papers and of 30 ES sets, each of them contains 40 compounds randomly selected from the ZINC15 database. Computationally picked test set TCP consists of 3 581 HS compounds obtained from the GDB-17 database complemented by the same number of compounds randomly selected from the ZINC15 database. [file 13321_2020_483_MOESM3_ESM.zip › test_set_mc_es_12.csv]

id	smi	sascore	zrft	syba
ZINC000005291077	CC(=O)CCN(C)C	2.08910218	0.36495136	20.99208502
ZINC000118627860	CS[C@@H](C)C(=O)Nc1ccsc1	2.87096072	0.35051497	58.36200373
ZINC000287554021	C[C@@H](c1cccnc1)N(C)C(=O)N[C@H]1CCC1(C)C	3.37705944	0.29610088	81.00823274
ZINC000463683018	COC(=O)c1ccc(NC(=O)c2ccc(F)c(Br)c2)cc1Cl	1.82963797	0.50230358	135.7306102
ZINC000521696007	Cc1ccc(C)c(NC(=O)NCCN2[C@@H](C)CCC[C@@H]2C)c1	2.83941962	0.33275156	93.13890607
ZINC000142423917	CCO[C@@H](C(=O)N[C@H]1CCc2cc(F)ccc21)c1ccccc1	2.83840627	0.31105943	82.99693695
ZINC000290382182	C[C@@H]1C[C@@H](NC(=O)c2cc(O)ccc2Cl)CN1Cc1ccccc1	2.78314662	0.33030409	81.28366593
ZINC000436485041	Cc1cc(=NC(=O)[C@H](C)Oc2ccc(I)cc2)[nH]n1[C@@H](C)C1CC1	3.98152167	0.16807496	73.62698719
ZINC000362521782	C[C@H](CNC(=O)[C@H]1Oc2ccccc2O[C@@H]1C)c1ccc(F)cc1F	3.31568002	0.26097561	106.3419396
ZINC000494876624	CC[C@@H]1CN(C(=O)Nc2cc(Cl)c(F)c(Cl)c2)[C@H](CC)CN1C(C)=O	3.45483222	0.27772892	27.31983864
ZINC000301853110	COCc1cc(N[C@H](CS(C)(=O)=O)c2ccccc2)n2ncnc2n1	3.14951314	0.20795442	122.1058805
ZINC000533657193	CO[C@@H]1CC[C@@H]2OCCN(C(=O)c3ccccc3OCc3cscn3)[C@H]2C1	3.56316872	0.36085328	115.4841872
ZINC000129747257	CC[C@@H](NC(=O)N1CCC(C(=O)Nc2nncs2)CC1)c1c(C)noc1C	3.19539179	0.31158528	143.5529315
ZINC000365304402	CN(C(=O)c1ccc(C(F)(F)F)cc1)C1CCN(C(=O)c2cscn2)CC1	2.41758381	0.38051923	129.5644117
ZINC000476126547	CC(C)Oc1cccc(CNC(=O)CS[C@H](C)c2nc(-c3cccs3)no2)c1	2.92968485	0.33599246	202.4090821
ZINC000427454044	Cc1nc(Cn2nnc(C(=O)Nc3ccc(F)cc3Nc3ccccc3F)c2C)no1	2.56961839	0.37710829	145.5409217
ZINC000475001087	COc1ccc(CCC(=O)N2CCN(C(=O)NC[C@H]3CCCN(C(C)=O)C3)CC2)cc1	2.63835573	0.46535328	194.1636146
ZINC000072391163	Nc1c(C(=O)[C@H]2CCCN2C(=O)COCCN2CCCC2=O)cnn1-c1cccc(F)c1	3.15928206	0.23597193	128.1258813
ZINC000515683810	COCCNC(=O)C(C#N)=c1sc(=Cc2cccc3c2OCO3)c(=O)n1-c1ccccc1C	2.83378229	0.32384679	90.57724318
ZINC000519127736	O=C(Nc1ccc(Oc2ccc(C(F)(F)F)cc2)nc1)c1cc2c(cc1[N+](=O)[O-])OCCO2	2.44269961	0.4494109	167.1655132
ZINC000019635303	CCNC(=O)[C@@H]1C[C@H](NCc2ccc3c(c2)c2ccccc2n3CC)CN1Cc1ccccc1	3.07901192	0.27231405	129.2088739
ZINC000502689038	C[C@@H]1CCCCN1C(=O)c1ccc(NC(=O)C(=O)N[C@@H](CC(F)(F)F)c2ccccc2)cc1Cl	3.15387157	0.29812737	182.8178542
ZINC000037382507	O=C(CCN(Cc1ccccc1)c1nc(-c2ccccc2)nc2ccccc21)NCc1ccco1	2.29596288	0.42008015	182.7201212
ZINC000077311423	CCOC(=O)[C@H](CCC1CCCCC1)N[C@@H](C)C(=O)N1Cc2cc(OC)c(OC)cc2C[C@@H]1C(=O)O	3.55353264	0.2367302	80.94005484
ZINC000520911050	C[C@@H]1CN(c2ccc(CNC(=O)N3CCN(CCNC(=O)c4ccccc4F)CC3)cn2)C[C@@H](C)O1	3.15407705	0.41181211	217.2334368
ZINC000001765092	CCOC(=O)c1c2c(sc1NC(=O)c1nn3c(c1Cl)N[C@H](c1ccc(Cl)cc1)C[C@@H]3C(F)(F)F)CCCC2	3.83425524	0.20069921	200.628867
ZINC000002965846	Cc1nnc(NC(=O)CSc2nnc(CNC(=O)c3ccccc3C(F)(F)F)n2-c2ccc([N+](=O)[O-])cc2)s1	2.65334248	0.36257288	244.7443998
ZINC000072131403	CC(C)(O)c1cc(O)ccc1CC[C@H](SCC1(CC(=O)O)CC1)c1cccc(/C=C/c2ccc3ccc(Cl)cc3n2)c1	3.66958638	0.165778	133.3684036
ZINC000100153404	CCCCCCOc1ccc(NC(=O)C[C@@H]2C(=O)N(c3ccc(OCC)cc3)C(=S)N2CCCN2CCC(C(N)=O)CC2)cc1	3.14253809	0.30937472	245.2590384
ZINC000408848162	CCOc1ccc([C@H]2C(C(=O)Nc3ccccc3)=C(C)N=c3s/c(=C\c4ccc(OCc5ccccc5Cl)c(OC)c4)c(=O)n32)cc1	3.1039268	0.34193305	286.6967335
ZINC000223379768	O=C(COc1ccc(S(=O)(=O)Nc2ccc(F)cc2)cc1)N(Cc1ccc(Cl)cc1)[C@H](C(=O)NCc1ccc2c(c1)OCO2)c1ccccc1	3.09511467	0.29647113	314.8092082
ZINC000409002437	CCOC(=O)C1=C(c2ccccc2)N=c2s/c(=C\c3ccc(OCc4cccc5ccccc54)c(OC)c3)c(=O)n2[C@H]1c1ccc(C(C)C)cc1	3.30441751	0.3385318	279.546157
ZINC000306122526	CCCN1C[C@@H](C)[C@@H](O)[C@@](C)(O)[C@H](CC)OC(=O)[C@H](C)[C@@H](O[C@H]2C[C@@](C)(OC)[C@@H](O)[C@H](C)O2)[C@@H](C)[C@@H](O[C@@H]2O[C@H](C)C[C@H](N(C)C)[C@H]2O)[C@](C)(O)C[C@@H]1C	6.22012705	0.3605545	-4.35051878
ZINC000504550458	N=c1nc(O)n([C@@H]2C[C@H](O)[C@H](CO[P@](=O)(O)O[P@](=O)(O)OP(=O)(O)O)O2)cc1/C=C/CNC(=O)CCCCCNC(=O)CCCC[C@@H]1SC[C@H]2NC(=O)N[C@@H]21	5.55755233	0.20125069	90.93295515
ZINC000254605410	CO[C@H]1C=CO[C@@]2(C)Oc3c(c4c(c(O)c3C)C(=O)C(=C(N3C[C@H](C)O[C@@H](C)C3)C4=O)NC(=O)C(C)=CC=C[C@H](C)[C@H](O)[C@@H](C)[C@H](O)[C@H](C)[C@H](OC(C)=O)[C@@H]1C)C2=O	7.17893901	0.21717127	-132.5794193
ZINC000245204956	CC[C@@]1(O)C[C@H]2CN(C1)CCc1c3ccccc3[nH]c1[C@](C(=O)OC)(c1cc3c(cc1OC)N(C)[C@H]1[C@]34CCN3CC=C[C@](CC)([C@@H]34)[C@H](OC(C)=O)[C@]1(O)C(=O)OC)C2	7.0943514	0.14532982	-73.60726999
ZINC000504652230	C/C=C/[C@@H]1O[C@](O)([C@H](C)[C@H](O)[C@H](C)[C@@H]2OC(=O)/C(OC)=C/C(C)=C\[C@H](C)[C@H](O)[C@H](C)[C@H](O)[C@H](C)C/C(C)=C/C=C\[C@@H]2OC)C[C@H](O[C@@H]2C[C@H](O)[C@H](OC(=N)O)[C@@H](C)O2)[C@H]1C	6.9441089	0.14611568	-173.9966568
ZINC000253598747	C[C@@H]1[C@@H]2[C@@H](C[C@@H]3[C@H]4CC=C5C[C@@H](O[C@H]6O[C@@H](CO)[C@H](O)[C@@H](O[C@@H]7OC[C@H](O)[C@H](O)[C@@H]7O)[C@@H]6O[C@@H]6O[C@H](C)[C@@H](O)[C@H](O)[C@@H]6O)CC[C@@]5(C)[C@@H]4CC[C@]32C)O[C@@]12CC[C@@H](C)CO2	6.64956143	0.27982357	-19.40397185
ZINC000253476392	CO[C@H]1[C@H](O)[C@H](O[C@H]2CC[C@@]3(C)[C@H](CC[C@H]4[C@@H]3CC[C@]3(C)[C@H](C5=CC(=O)OC5)CC[C@]43O)C2)O[C@@H](C)[C@@H]1O[C@@H]1O[C@H](CO[C@@H]2O[C@H](CO)[C@@H](O)[C@H](O)[C@H]2O)[C@@H](O)[C@H](O)[C@H]1O	6.08900542	0.24142488	36.71071371
ZINC000253532080	COC(=O)C[C@@H](CCCCCCCCCCC[C@@H](CCCCC[C@H](C)O[C@H]1O[C@@H](CO)[C@H](O)[C@@H](O)[C@@H]1O)O[C@@H]1O[C@H](CO)[C@@H](O)[C@H](O)[C@@H]1O)O[C@@H]1O[C@H](CO)[C@@H](O)[C@@H](O)[C@@H]1O	5.50587138	0.3575747	47.1025605
