# Supplementary material for: Profiling and analysis of chemical compounds using pointwise mutual information
Source: J Cheminform. 2021 Jan 10;13:3. doi: 10.1186/s13321-020-00483-y (PMC7798221; doi:10.1186/s13321-020-00483-y)
Supplement: Supplementary file 3 — Additional file 3. Compound sets used for synthetic accessibility classification (TMC and TCP test sets). Manually curated test set (TMC) consists of 40 HS compounds manually selected from scientific papers and of 30 ES sets, each of them contains 40 compounds randomly selected from the ZINC15 database. Computationally picked test set TCP consists of 3 581 HS compounds obtained from the GDB-17 database complemented by the same number of compounds randomly selected from the ZINC15 database. [file 13321_2020_483_MOESM3_ESM.zip › test_set_mc_es_13.csv]

id	smi	sascore	zrft	syba
ZINC000504493461	CSC1=CC=C=C[CH-]1	5.85083609	0.0089832	-30.63399893
ZINC000111932813	CO/N=C1\CS(=O)(=O)C[C@H]1SC	4.19003502	0.09562959	-5.42514434
ZINC000546127872	O=C(CNC(=O)c1ncc(Br)cc1Br)c1cccs1	2.50603037	0.38675554	72.51734975
ZINC000467260068	CO[C@@H](CNC(=O)N(C)[C@H](C)c1cccc(Cl)c1)C(C)(C)C	3.2407626	0.26568504	124.8723439
ZINC000071767783	NC(=O)CCCC(=O)N1CCO[C@@H](c2ccc(Cl)c(Cl)c2)C1	2.7071374	0.53969398	102.4972926
ZINC000245740810	Cc1nc(C[C@@H]2CCCN(C(=O)C3C[C@H](C)O[C@@H](C)C3)C2)no1	3.66847018	0.48159724	97.08208682
ZINC000457682276	C=C(C)[C@H]1OCCC[C@H]1C(=O)NC[C@@H](C)Cc1ccc(OC)cc1	3.38304813	0.26140063	95.21726511
ZINC000413368727	Cc1ccc(CNC(=O)NC[C@@H]2C[C@@H](C)O[C@@H]2C)c(OC(C)C)c1	3.44826552	0.36006018	93.08596748
ZINC000460987823	CO[C@@]1(CNC(=O)N2CCC[C@@H](c3cc(C(N)=O)n[nH]3)C2)CCOC1	3.81591642	0.32497422	63.69131348
ZINC000442223932	O=C(c1cc(S(=O)(=O)Nc2cc(Cl)cc(F)c2F)c[nH]1)N1CCCC1	2.44611746	0.36309882	113.5018079
ZINC000420479371	C[C@@H](CC(F)(F)F)c1nc(-c2ccc(N3CCN(C)CC3)nc2)no1	3.05548112	0.43016168	74.97560267
ZINC000137198924	Cc1nn(C)c(C)c1[C@@H]1CCCN1CCCC(=O)Nc1c(C)cccc1C	2.80788011	0.33348357	104.266209
ZINC000369309616	CN1CCN(C[C@@H]2CCCN(C(=O)COc3ccc([N+](=O)[O-])cc3)C2)CC1	2.60675251	0.47878832	145.7057644
ZINC000480623073	Cn1c(=O)oc2cc(NC(=O)N3CCN(c4ncc(F)cn4)CC3)ccc21	2.47296073	0.46188986	145.0234217
ZINC000372278634	C[C@]1(c2ccc(F)cc2)NC(=O)N(CC(=O)N2[C@@H]3CC[C@H]2CC(C)(O)C3)C1=O	4.42198186	0.32901837	53.31542007
ZINC000472896280	CCn1c(=O)c(=O)[nH]c2cc(C(=O)NC[C@@H]3C[C@H](F)CN3Cc3cc(C)no3)ccc21	3.57482809	0.27978837	87.72468952
ZINC000302042789	COc1ccc([C@H](CN2CCCC2)Nc2cc(-c3ccccc3)nc3ncnn32)cc1	2.86982182	0.25850866	134.635147
ZINC000551024092	CC[C@H](CNC(=O)C(=O)NCc1oc2ccccc2c1OC)N1CCc2ccccc2C1	3.11296247	0.25249069	98.74436468
ZINC000519199629	CCOc1cc(CNC(=O)NC[C@H](c2cccc(F)c2)N2CCOCC2)ccc1OC(F)F	2.8391811	0.41357455	251.2695023
ZINC000519991099	Cc1cc(S(=O)(=O)N2CCN(C(=O)Nc3ccc(NC(=O)c4ccco4)cc3)CC2)c(C)s1	2.35430457	0.34875252	203.5254084
ZINC000009368032	Cc1ccc(-c2csc(NC(=O)c3ccc(S(=O)(=O)N(CC(C)C)CC(C)C)cc3)n2)c(C)c1	2.35466496	0.38528364	208.4718171
ZINC000225180660	CC[C@H](C(=O)NC1CCCCC1)N(Cc1ccc(Cl)cc1)C(=O)COc1cc(C)c(Cl)c(C)c1	2.89155688	0.23425417	168.543325
ZINC000022832225	CC[C@@H](C)c1ccc2oc(-c3ccc(NC(=S)NC(=O)COc4ccc(Cl)cc4C)cc3)nc2c1	2.84477378	0.33159451	271.7719014
ZINC000012149848	COc1ccccc1CCNC(=O)Cc1ccc(N2CCC(N[C@@H](C)Cc3cccnc3)CC2)cc1	2.78656128	0.28497125	210.6665937
ZINC000033356658	O=S(=O)(c1nnn2c1nc(N1CCN(c3ccc(F)cc3)CC1)c1cc(Cl)ccc12)c1ccccc1	2.54873862	0.29033469	163.5105687
ZINC000002107501	COc1ccc(CN2CC(=O)N3[C@H](c4ccc(OC)c(OC)c4)c4[nH]c5ccccc5c4C[C@H]3C2=O)cc1	3.21069864	0.3224932	149.267272
ZINC000008440649	COCCCN1C(=O)C(O)=C(C(=O)c2ccc(OC)c(F)c2)[C@@H]1c1ccc(OCc2ccccc2)c(OC)c1	2.85639531	0.40394672	223.2002092
ZINC000227251606	Cc1ccc(C(=O)[C@@H]2[C@H](c3ccc(C(C)C)cc3)C3(C(=O)c4ccccc4C3=O)[C@@H]3C=Cc4cc(Cl)ccc4N23)cc1	4.13685972	0.20263819	86.38717898
ZINC000408849545	CCOC(=O)C1=C(C)N=c2s/c(=C\c3cc(Br)c(OCc4ccc(Cl)cc4Cl)c(Br)c3)c(=O)n2[C@@H]1c1ccc(OC(C)C)cc1	3.35491819	0.30345409	233.9356187
ZINC000097949002	O=C(CCCCCN1C(=O)[C@H]2[C@H](C1=O)C1c3ccccc3C2c2ccccc21)OCC(=O)c1ccc(OC(=O)c2ccccc2)cc1	4.08373258	0.30019049	181.1785181
ZINC000408919169	CCOc1cc(C2C3=C(CC(C)(C)CC3=O)N(CCc3ccccc3)C3=C2C(=O)CC(C)(C)C3)cc(I)c1OCc1cccc2ccccc21	3.19128153	0.26589215	159.5726652
ZINC000245228007	O=C1[C@@H]2[C@H]3C=C[C@@H](C3)[C@H]2C(=O)N1c1ccc(Sc2ccc(Sc3ccc(Sc4ccc(N5C(=O)[C@@H]6[C@H]7C=C[C@@H](C7)[C@@H]6C5=O)cc4)cc3)cc2)cc1	5.24017391	0.5342514	42.19929777
ZINC000504753057	CCCCC(=O)O[C@@H]1CC[C@@H]2[C@@H]3CCc4cc5c(cc4[C@@H]3CC[C@]12C)C(C)(C)c1cc2c(cc1O5)CC[C@H]1[C@@H]3CC[C@@H](OC(=O)CCCC)[C@@]3(C)CC[C@H]21	5.16995225	0.21265158	1.88950774
ZINC000504237477	CCCCC[C@H](CC[C@@H]1[C@H](O)C[C@@H]2Cc3c(cccc3OCC(=O)O)C[C@@H]21)OC(=O)COc1cccc2c1C[C@H]1C[C@@H](O)[C@@H](CC[C@@H](O)CCCCC)[C@H]1C2	5.16703284	0.18189036	-1.080051
ZINC000256070301	CC[C@H](NC(=O)[C@@H](C)NC)C(=O)N1C[C@@H](O)C[C@H]1Cc1c2ccc(F)cc2[nH]c1-c1[nH]c2cc(F)ccc2c1C[C@H]1C[C@@H](O)CN1C(=O)[C@H](CC)NC(=O)[C@H](C)NC	5.17486666	0.23798102	43.1188601
ZINC000169621223	CO[C@H]1/C=C/O[C@@]2(C)Oc3c(c4c(O)c(/C=N/N5CCN(C)CC5)c(c(O)c4c(O)c3C)NC(=O)/C(C)=C\C=C\[C@H](C)[C@H](O)[C@@H](C)[C@@H](O)[C@@H](C)[C@H](OC(C)=O)[C@@H]1C)C2=O	7.20411238	0.18253928	-105.2745384
ZINC000250829995	CCCCCCCCCCCCCCCCCCCCCC[C@H](OC(C)=O)C(=O)N[C@H](COC(C)=O)[C@@H](OC(C)=O)[C@H](CCCCCCCCCCCCCC)OC(C)=O	4.18825955	0.28873469	52.43867847
ZINC000253504001	CC[C@H](C)C(=O)O[C@@H]1C[C@@]2(C)[C@H](c3ccoc3)OC(=O)C[C@]23O[C@]2(C)O[C@]14[C@]1(C)[C@@H](CC(=O)OC)[C@]5(C)C[C@]1(O)[C@](O)([C@H]5OC(=O)[C@]1(C)O[C@H]1C)[C@@H](OC(=O)C(C)C)[C@@]43O2	6.83788154	0.08304811	-42.76176382
ZINC000245190581	C[C@@H]1[C@H]2CC[C@H](C)CN2[C@H]2C[C@H]3[C@@H]4CC=C5C[C@@H](O[C@@H]6O[C@H](CO)[C@H](O[C@@H]7O[C@@H](C)[C@H](O)[C@@H](O)[C@H]7O)[C@H](O)[C@@H]6O[C@@H]6O[C@@H](C)[C@@H](O)[C@@H](O)[C@H]6O)CC[C@]5(C)[C@H]4CC[C@]3(C)[C@@H]12	6.24335432	0.34075296	-39.72063224
ZINC000255996516	CC(=O)OC[C@@]12[C@@H](OC(C)=O)[C@@H](OC(=O)c3ccoc3)[C@@H]3OC(=O)[C@@H](C)CCc4ncccc4C(=O)OC[C@]4(C)O[C@@]1([C@H](OC(C)=O)[C@H]4[C@@H](OC(C)=O)[C@H]2OC(C)=O)[C@]3(C)O	7.67522799	0.18637693	-47.79961797
