# Supplementary material for: Profiling and analysis of chemical compounds using pointwise mutual information
Source: J Cheminform. 2021 Jan 10;13:3. doi: 10.1186/s13321-020-00483-y (PMC7798221; doi:10.1186/s13321-020-00483-y)
Supplement: Supplementary file 3 — Additional file 3. Compound sets used for synthetic accessibility classification (TMC and TCP test sets). Manually curated test set (TMC) consists of 40 HS compounds manually selected from scientific papers and of 30 ES sets, each of them contains 40 compounds randomly selected from the ZINC15 database. Computationally picked test set TCP consists of 3 581 HS compounds obtained from the GDB-17 database complemented by the same number of compounds randomly selected from the ZINC15 database. [file 13321_2020_483_MOESM3_ESM.zip › test_set_mc_es_14.csv]

id	smi	sascore	zrft	syba
ZINC000012495998	C[C@@](O)(CO)C(=O)O	3.19151909	0.31899318	7.00190725
ZINC000308156048	C=CCN(C)S(=O)(=O)C1COC1	3.20975	0.47023409	14.10475125
ZINC000414967167	Cc1cc(N)cc(CN[C@@H](C)CC2CCOCC2)c1	2.82372381	0.23548168	52.98803637
ZINC000527913606	c1ccc2c(c1)ccnc2N1CC[C@H](CN2CCOCC2)C1	2.58712853	0.53332308	93.68665419
ZINC000444049924	Cc1cccc(NC(=O)NCc2c(F)cc(Br)cc2F)c1C	2.09785643	0.39551156	115.2592806
ZINC000276213175	O=C1[C@@H](Nc2ncccn2)CCCN1Cc1ccc(F)cc1F	2.77424564	0.40670262	91.39405729
ZINC000345045545	CC(C)[C@@H]1C[C@H](NC(=O)[C@H](C)OC[C@@H]2CCCO2)c2ccccc21	3.66010123	0.28146286	62.40757248
ZINC000264313122	CCN(C(=O)CN1Cc2ccccc2C1=O)c1cccc(OC)c1	2.15823213	0.419271	86.04951234
ZINC000479975514	Cc1c(Br)cccc1CC(=O)N(C)[C@H]1CCCN(c2cccnn2)C1	2.99757793	0.26276673	104.8524886
ZINC000177377830	CC(C)Sc1ccc(C(=O)NCc2ccccc2CS(C)(=O)=O)cc1	2.11329605	0.35665001	163.0013204
ZINC000279861625	CCOC(=O)c1ccn(-c2cccc(CNC(=O)N[C@H]3C[C@H]3C)c2)n1	3.00159165	0.35416812	142.7327971
ZINC000485440193	Cc1cccc(C)c1NC(=O)CCCN1CC[C@@H](Cc2ccccc2)[C@H]1C	2.92796218	0.28579297	94.00202351
ZINC000282248317	COc1ccc(N2C[C@@H](C(=O)N3CC[C@@H]4COC(=O)N[C@H]4C3)CC2=O)cc1	3.46889514	0.35648914	56.53421986
ZINC000119723722	Cc1ccc([C@H](CNC(=O)c2ccc(CN(C)C)cc2)N2CCCC2)cc1	2.3894578	0.37218778	151.5675138
ZINC000454999578	Cc1c(NC(=O)N2[C@H](C)[C@H](CC(F)(F)F)C[C@@H]2C)cnn1-c1ccccc1F	3.93878798	0.27632195	55.74669043
ZINC000463510320	CSCC[C@H](NC(=O)CC[C@H]1CN(C(C)=O)c2ccccc21)c1nnc2ccccn21	3.44779692	0.32632932	135.5639396
ZINC000550684941	N#Cc1ccc(N2CCN(C(=O)C(=O)NCCc3cn4ccccc4n3)CC2)c(F)c1	2.58098581	0.44577738	170.2960098
ZINC000518640465	O=C(CNC(=O)[C@H]1c2ccccc2C(=O)N1C1CC1)NC[C@@H](c1cccs1)N1CCCC1	3.26746743	0.3138231	117.3378802
ZINC000428903795	Cc1ccc(C(=O)Nc2cccc(CNC(=O)N3CCC[C@H]3c3noc(C(C)C)n3)c2)cc1	2.81894215	0.32856322	197.7791341
ZINC000537528885	CC[C@H](C)Oc1cc(CNC(=O)N[C@H](c2nc3ccccc3n2C)c2ccccc2)ccn1	3.15329817	0.31580055	185.2364277
ZINC000506689643	CCN(Cc1ccccc1)C(=O)[C@@H](NC(=O)c1cccc(S(=O)(=O)N2CCOCC2)c1)C(C)C	2.68301339	0.368904	204.2313545
ZINC000302999729	CC(C)N(Cc1ccc([N+](=O)[O-])cc1)C(=O)[C@H]1CCCN(C(=O)c2cccc3ccccc32)C1	2.71098753	0.3214938	180.9362971
ZINC000523370180	O=C(NCc1ccnc(N2CCCCC2)c1)NC[C@@H](c1ccc(C(F)(F)F)cc1)N1CCOCC1	2.92676123	0.43079264	216.1125828
ZINC000509875032	Cc1nn(Cc2ccccc2)c(C)c1CNC(=O)Nc1ccc(C(=O)NCc2ccccc2F)cc1	2.16981327	0.39661229	275.0952597
ZINC000523180876	COc1cccc(C(=O)C(C#N)=c2sc(=Cc3ccccc3OC)c(=O)n2CCc2ccccn2)c1	2.679548	0.41971955	149.5378333
ZINC000103041771	Cc1nn(-c2cccc(Cl)c2)c(Oc2ccccc2)c1CN(Cc1ccccc1)C(=O)c1ccc(F)cc1	2.31507723	0.33992055	210.1324504
ZINC000003026822	CCOc1ccc(-n2c3nc(SCC(=O)NCc4ccccc4)n(-c4ccccc4C)c(=O)c3sc2=S)cc1	2.53527012	0.29126692	208.684575
ZINC000102759117	COc1ccc(NC(=O)N2CCCN(c3ccc(NC(=O)c4ccc(OC)cc4)cc3C(=O)N3CCCC3)CC2)cc1	2.29637629	0.47260505	241.352887
ZINC000408899924	CC1(C)CC(=O)C2=C(C1)N(Cc1ccccc1)C1=C(C(=O)CC(C)(C)C1)C2c1cc(Br)ccc1OCc1ccc([N+](=O)[O-])cc1	3.00701819	0.32814083	130.2790199
ZINC000224824328	Cc1ccc(S(=O)(=O)N(CC(=O)N(Cc2cccc(C)c2)[C@@H](Cc2ccccc2)C(=O)NC2CCCC2)c2ccc(Cl)cc2C)cc1	3.16761391	0.26679045	222.6321836
ZINC000150416162	O=C1[C@@H]2[C@H]3C=C[C@@H](C3)[C@@H]2C(=O)N1c1ccc(-c2c3ccccc3c(-c3ccc(N4C(=O)[C@@H]5[C@H]6C=C[C@@H](C6)[C@@H]5C4=O)cc3)c3ccccc32)cc1	5.09762049	0.41296354	19.80174809
ZINC000504145428	Cc1c2occ(C(C)(C)C)c2cc2c1OC(=O)[C@@H](CC(=O)N[C@@H](CC1=c3ccccc3=NC1)C(=O)N[C@H](CSCc1ccccc1)C(=O)O)[C@H]2C	4.69355541	0.16331463	89.32505344
ZINC000504630139	N=C(N)NCCC[C@H](NC(=O)[C@H](CC(=O)NO)Cc1ccc2ccccc2c1)C(=O)N[C@@H](CC1=c2ccccc2=NC1)C(=O)N[C@@H](CCC(=O)O)C(N)=O	4.45132231	0.22149081	79.09552739
ZINC000257373296	Cc1cc(=O)oc2cc(NC(=O)[C@H](Cc3ccc(O)cc3)NC(=O)[C@H](NC(=O)[C@@H](CC(C)C)NC(=O)[C@H](CC(C)C)NC(=O)CCC(=O)O)C(C)C)ccc12	4.0497053	0.34489345	196.1232081
ZINC000150581271	COc1ccc(OC)c(N/C=C2/C(=O)C(O)=C(C(C)C)c3cc(C)c(-c4c(C)cc5c(c4O)/C(=C/Nc4cc(OC)ccc4OC)C(=O)C(O)=C5C(C)C)c(O)c32)c1	3.64780456	0.27652134	54.62444192
ZINC000257049073	Cc1ccccc1N=Nc1c(O)c2ccc(NC(=O)Nc3ccc4c(c3)cc(S(=O)(=O)O)c(N=Nc3ccc5cc(S(=O)(=O)O)ccc5c3)c4O)cc2cc1S(=O)(=O)O	3.65555549	0.1865828	113.3381234
ZINC000094313257	CCCc1nc(C(C)(C)O)c(C(=O)OCc2oc(=O)oc2C)n1Cc1ccc(-c2ccccc2-c2nnnn2C(c2ccccc2)(c2ccccc2)c2ccccc2)cc1	3.49891567	0.17103919	83.1748317
ZINC000150339599	CCCCCCOc1cc2c(cc1OCCCCCC)c1cc(OCCCCCC)c(OCCCCCC)cc1c1cc(OCCCCCC)c(OCCCCCC)cc21	2.51500662	0.68970271	58.54756157
ZINC000200342097	CC(=O)N[C@@H](CO)C(=O)N[C@H](CCC(N)=O)C(=O)N[C@@H](CC(N)=O)C(=O)N[C@H](Cc1ccc(O)cc1)C(=O)N1CCC[C@@H]1C(=O)N[C@H](C(=O)N[C@H](C(N)=O)C(C)C)C(C)C	4.61831612	0.47635297	159.252785
ZINC000257173325	CC[C@@H]1OC(=O)C[C@H](O)[C@H](C)[C@H](O[C@@H]2O[C@H](C)[C@H](O)[C@H](N(C)C)[C@@H]2O)[C@H](CCN2C[C@H](C)C[C@H](C)C2)C[C@H](C)C(=O)/C=C/C(C)=C/[C@@H]1CO[C@@H]1O[C@H](C)[C@H](O)[C@@H](OC)[C@@H]1OC	6.55942106	0.20817064	-65.53976941
