# Supplementary material for: Profiling and analysis of chemical compounds using pointwise mutual information
Source: J Cheminform. 2021 Jan 10;13:3. doi: 10.1186/s13321-020-00483-y (PMC7798221; doi:10.1186/s13321-020-00483-y)
Supplement: Supplementary file 3 — Additional file 3. Compound sets used for synthetic accessibility classification (TMC and TCP test sets). Manually curated test set (TMC) consists of 40 HS compounds manually selected from scientific papers and of 30 ES sets, each of them contains 40 compounds randomly selected from the ZINC15 database. Computationally picked test set TCP consists of 3 581 HS compounds obtained from the GDB-17 database complemented by the same number of compounds randomly selected from the ZINC15 database. [file 13321_2020_483_MOESM3_ESM.zip › test_set_mc_es_15.csv]

id	smi	sascore	zrft	syba
ZINC000001590037	Nc1cnc(N)nc1	2.46489434	0.51372354	18.8924751
ZINC000006022347	C=C(C)CNC(=S)NNC(N)=S	2.96062196	0.27154799	32.47845384
ZINC000517229287	O=C(NCc1cccnn1)N[C@@H]1CCN(C2CC2)C1	2.84800013	0.43718098	47.75588682
ZINC000452215073	CC(F)(F)CCNC(=O)c1ccccc1Oc1ccncc1	2.21115289	0.35016666	106.0084935
ZINC000301184135	C[C@@H](CNc1ccc(Cl)c(C#N)n1)N1CCc2ccccc21	3.00270775	0.26690537	106.3666356
ZINC000182959595	Cc1cc(C(=O)N[C@@H]2CCS(=O)(=O)C2)nn1-c1ccccc1Cl	2.75362674	0.38112521	88.66281702
ZINC000490070835	Cc1nc(N(C)C)nc(N(Cc2ccco2)Cc2ccccc2)n1	2.38786424	0.49425154	97.15729729
ZINC000507005811	COCc1ccccc1/C=C(\C)CN1CCC[C@H]1c1cccn1C	3.02854323	0.25483248	58.89839957
ZINC000358792665	Cc1ccc(C(=O)C(=O)N(Cc2cc[nH]n2)Cc2ccccc2)cc1	2.49986662	0.36185741	116.3426639
ZINC000245383249	CC[C@H]1CCCCN1CC(=O)N(Cc1cccs1)[C@H]1CCS(=O)(=O)C1	3.25858532	0.49300426	106.0944739
ZINC000173288394	C[S@@](=O)c1ccc(NC(=O)[C@H]2CCCCN2Cc2ccccc2)cc1	2.76729605	0.37204237	113.4689
ZINC000266284856	CCN(Cc1ccc(OC)cc1)C(=O)c1ccc(S(=O)(=O)CC(N)=O)cc1	2.0680033	0.37350974	158.3174539
ZINC000503652781	CCOC(=O)Cn1nc(-c2ccccc2)cc1NC(=O)[C@H]1CCC[C@H](O)C1	3.05059595	0.23822585	86.56786852
ZINC000518166020	Cc1nc(C)c(CCNC(=O)Nc2ccccc2CN2C(=O)CNC2=O)s1	2.53760147	0.34098731	139.0096108
ZINC000185070165	COc1ccc(-c2cc(C(=O)N3CC[C@]4(C3)OCc3ccccc34)[nH]n2)cc1	3.39375515	0.34533189	96.00732099
ZINC000444851113	CCCCCOc1ccc([C@H](C)NC(=O)N2C[C@@H](O)C[C@@H]2c2nc(C)no2)cc1OC	3.47903929	0.33797135	153.2795674
ZINC000501926836	COCc1nc([C@@H]2COCCN2C(=O)CCC(=O)N(CCC#N)c2ccccc2)no1	3.27428871	0.29585282	123.4566229
ZINC000551345321	O=C(c1ccccc1)N1[C@@H]2CCCC[C@H]2C[C@H]1C(=O)N1CCC(F)(c2cccnc2)CC1	3.55361801	0.32752765	63.07150948
ZINC000516640450	COc1ccc(C2(CNC(=O)N3CCN(C(=O)C(=O)N4CCCC4)CC3)CCOCC2)cc1	2.58039505	0.48963396	168.0205466
ZINC000498662271	CC(=O)Nc1ccc(CC(=O)N(C)Cc2cn(-c3ccccc3)nc2-c2ccccc2)cc1	2.13265708	0.46181852	198.7191449
ZINC000020320671	CCOC(=O)c1oc2ccc(S(=O)(=O)N3CCC(c4c(C)[nH]c5ccccc54)CC3)cc2c1C	2.5443234	0.33715861	184.79342
ZINC000503601053	CC[C@@H](C)NC(=O)c1cccc(CNC(=O)C(=O)Nc2ccc(F)cc2-c2ccc(F)cc2)c1	2.60642522	0.3831861	197.0806976
ZINC000509326326	CN(CCCCNC(=O)c1ccccc1NS(=O)(=O)c1ccc2c(c1)OCCO2)c1ccccc1	2.29931757	0.34212067	234.4271093
ZINC000499052830	COc1ccc(C[C@H](NCc2nc3scc(-c4ccccc4)c3c(O)n2)c2ccc(OC)cc2)cc1	2.92881271	0.2783979	133.943489
ZINC000002590867	CCCCCCN1C(=O)/C(=C/c2ccc(OC)c(COc3ccc(NC(C)=O)cc3)c2)C(O)=NC1=S	2.60139778	0.33620737	178.2969178
ZINC000010013536	COc1ccc([C@@H]2C(C(=O)Nc3ccc(F)cc3)=C(C)NC3=C2C(=O)C[C@H](c2ccccc2)C3)c(OC)c1	3.13624745	0.27378238	159.8680873
ZINC000002801679	CCOC(=O)C1=C(C)N=c2s/c(=C\c3cc([N+](=O)[O-])ccc3N3CCCC3)c(=O)n2[C@@H]1c1ccc(OC)cc1	3.13248762	0.37469739	184.8189722
ZINC000260954409	Cc1cccc(CN(C(=O)CN(c2ccc(Br)c(C)c2)S(C)(=O)=O)[C@H](Cc2ccccc2)C(=O)NC2CCCCC2)c1	3.12780046	0.25606715	183.6566567
ZINC000408768789	CCOC(=O)C1=C(C)N=c2s/c(=C\c3cc(Br)c(OCc4ccccc4)c(OC)c3)c(=O)n2[C@@H]1c1cc(OC)c(OC)cc1Br	3.29397731	0.34273191	221.6130086
ZINC000408993719	CCOC(=O)C1=C(c2ccccc2)N=c2s/c(=C\c3cccc(OCc4ccc([N+](=O)[O-])cc4)c3)c(=O)n2[C@H]1c1cccc(OC)c1	3.21366731	0.37194315	232.9172765
ZINC000408834319	COc1ccc([C@H]2C(C(=O)Nc3ccc(C)cc3C)=C(C)N=c3s/c(=C/c4cc(I)c(OCc5ccc(Cl)c(Cl)c5)c(OC)c4)c(=O)n32)cc1	3.38393664	0.30994565	272.7078679
ZINC000150483953	CCCCCCCCCCCCCCCCCCOc1ccccc1C(=O)Nc1ccc(Cl)c(NC2=NN(c3c(Cl)cc(Cl)cc3Cl)C(=O)C2)c1	3.01927337	0.28814499	195.0068024
ZINC000150567420	O=C(O)c1ccc2c(c1)C(=O)N(c1cccc(C(=O)/C=C/c3ccc(/C=C\C(=O)c4cccc(N5C(=O)c6ccc(C(=O)O)cc6C5=O)c4)cc3)c1)C2=O	2.85856361	0.50263412	89.7458552
ZINC000095550634	CC[C@@H]1/C=C(\C)C[C@H](C)C[C@H](OC)[C@H]2O[C@@](O)(C(=O)C(=O)N3CCCC[C@H]3C(=O)O[C@H](/C(C)=C/[C@@H]3CC[C@@H](O)[C@H](OC)C3)[C@H](C)/C=C/C1=O)[C@H](C)C[C@@H]2OC	6.810063	0.16646958	-95.29872723
ZINC000253389440	C[C@@H]1CC[C@]2(C(=O)O[C@@H]3O[C@H](CO[C@@H]4O[C@H](CO)[C@@H](O)[C@H](O)[C@H]4O)[C@@H](O)[C@H](O)[C@H]3O)CC[C@]3(C)C(=CC[C@H]4[C@@]5(C)CC[C@H](O)[C@](C)(C(=O)O)[C@@H]5CC[C@]43C)[C@@H]2[C@]1(C)O	6.04677958	0.21377796	-6.29838042
ZINC000257049148	CC[C@]12C=CCN3CC[C@]4(c5cc([C@]6(C(=O)OC)C[C@H]7C[C@H](C(C)(F)F)CN(C7)Cc7c8ccccc8[nH]c76)c(OC)cc5N(C)[C@@H]4[C@](O)(C(=O)OC)[C@H]1OC(C)=O)[C@@H]32	6.73244446	0.1356737	-87.57045808
ZINC000098052858	COc1cc(-c2ccc(/N=N/c3ccc4c(S(=O)(=O)O)cc(S(=O)(=O)O)c(N)c4c3O)c(OC)c2)ccc1/N=N/c1ccc2c(S(=O)(=O)O)cc(S(=O)(=O)O)c(N)c2c1O	3.80099532	0.25529904	30.54916599
ZINC000504123804	COc1ccc(C(=O)Oc2c(C)c3c4c5c2C(=O)C(=CC5=O)NC(=O)/C(C)=C\C=C/[C@H](C)[C@H](O)[C@H](C)[C@H](O)[C@H](C)[C@H](OC(C)=O)[C@@H](C)[C@H](OC)/C=C\O[C@@](C)(O3)C4=O)cc1	6.92205865	0.17909893	-89.87646859
ZINC000255977113	CC[C@@H]1OC(=O)[C@H](C)[C@H](O[C@@H]2C[C@](C)(OC)[C@H](O)[C@H](C)O2)[C@H](C)[C@H](O[C@@H]2O[C@H](C)C[C@H](N(C)C)[C@@H]2O)[C@](C)(O)C[C@H](C)C(=NOCOCOCCOC)[C@H](C)[C@@H](O)[C@@]1(C)O	6.50625458	0.28478796	-1.64287533
ZINC000257361066	CC(=O)O[C@H]1[C@H](O)CO[C@H](O[C@@H]2CC[C@]34C[C@]35CC[C@]3(C)[C@H]([C@]6(C)CC[C@H](C(C)(C)O)O6)[C@@H](O)C[C@@]3(C)[C@@H]5C[C@H](O[C@@H]3O[C@H](CO)[C@H](O)[C@H](O)[C@@H]3O)[C@@H]4C2(C)C)[C@H]1OC(C)=O	6.96811631	0.19178183	-6.51436324
