# Supplementary material for: Profiling and analysis of chemical compounds using pointwise mutual information
Source: J Cheminform. 2021 Jan 10;13:3. doi: 10.1186/s13321-020-00483-y (PMC7798221; doi:10.1186/s13321-020-00483-y)
Supplement: Supplementary file 3 — Additional file 3. Compound sets used for synthetic accessibility classification (TMC and TCP test sets). Manually curated test set (TMC) consists of 40 HS compounds manually selected from scientific papers and of 30 ES sets, each of them contains 40 compounds randomly selected from the ZINC15 database. Computationally picked test set TCP consists of 3 581 HS compounds obtained from the GDB-17 database complemented by the same number of compounds randomly selected from the ZINC15 database. [file 13321_2020_483_MOESM3_ESM.zip › test_set_mc_es_16.csv]

id	smi	sascore	zrft	syba
ZINC000000158588	O=Cc1cccnc1	2.0270702	0.71325757	28.73541538
ZINC000002556260	O=P(O)(O)C#Cc1ccccc1	2.72094016	0.19781603	40.30094624
ZINC000422995052	C[C@H](CCCCN)N[C@@H](C)[C@H](O)Cc1ccccc1	3.10957845	0.38753244	25.46037197
ZINC000372894696	CC1(c2ccccc2F)CN(C(=O)c2ccc(O)cc2F)C1	2.38103105	0.34066341	34.60756525
ZINC000555851032	COc1c(Cl)cc(NC(=O)N[C@H](CC(C)C)C(=O)O)cc1Cl	2.50245481	0.41041989	65.19606621
ZINC000417647780	COc1cc(NC(=O)NCC[C@@H](C)O)ccc1OCCN(C)C	2.49246702	0.48075559	138.5257042
ZINC000268729493	C=CCSc1ccccc1NC(=O)CN1CCN(C(C)=O)C[C@@H]1C	2.82687273	0.31596269	96.09671348
ZINC000263648883	Cc1nc(CCNC(=O)N[C@H](COCC(C)C)c2ccco2)cs1	3.05763633	0.50096728	173.1341422
ZINC000466213034	O=C(N[C@H]1COc2c1ccc(Cl)c2Cl)N1CCN(C2CCCC2)CC1	2.99530238	0.50773593	78.61999783
ZINC000041786201	CC(C)Cc1noc(CN2C(=O)N[C@@]3(CCc4ccccc43)C2=O)n1	3.43728165	0.32507055	107.7111536
ZINC000354346230	CN(C)C[C@H](NC(=O)N[C@@H]1CCc2n[nH]cc2C1)c1ccc(F)cc1	3.56928522	0.30570126	76.02566669
ZINC000091657348	O=C(C1CCC1)N1CCc2[nH]cnc2C12CCN(c1ccncc1F)CC2	3.4771243	0.16222187	64.76138772
ZINC000329010999	CC(C)n1nccc1[C@@H]1OCCC[C@H]1C(=O)N1CC[C@@H](C(C)(C)C)[C@@H](O)C1	4.23637986	0.271299	42.23687175
ZINC000457977386	COc1ccc([C@H](NC(=O)NC[C@H]2CCC[C@@H]2O)c2ccc(C)cc2)cc1	3.00657566	0.30485268	135.0050508
ZINC000459829418	CN1CCC([C@@H]2CCN(C(=O)C(=O)N3CC=C(c4ccccc4)CC3)C2)CC1	3.01227301	0.39703021	66.10912741
ZINC000446498862	C[C@]1(CNC(=O)[C@@H](Cc2c[nH]c3ccccc23)NC(=O)c2ccc(F)cc2)CCCO1	3.14856442	0.37268271	171.4377782
ZINC000005525617	O=C(Nc1cccc2cnccc21)/C(=C/c1ccc(OC(F)F)cc1)c1ccccc1	2.29274986	0.35783063	170.9678293
ZINC000046079782	O=C(NCCc1ccc(Cl)cc1)c1ccc(N2CCCN(Cc3ccccc3)C2=O)cc1	2.02006298	0.34085985	200.7248231
ZINC000009693746	Cc1ccc(Cl)cc1N1CCN(C(=O)CSc2c3cc(Cl)ccc3nc3c2CCCC3)CC1	2.51370615	0.25629404	177.3632944
ZINC000055325726	CN(Cc1cccs1)Cc1cccc(OC2CCN(C(=O)/C=C/c3cccc(F)c3)CC2)c1	2.46254874	0.3316863	221.4854808
ZINC000302998356	C[C@@H](C(=O)Nc1ccc(NC(=O)c2nc(C3CC3)n(-c3ccccc3Cl)n2)cc1)n1cncn1	2.9776978	0.26919227	166.5764139
ZINC000408751331	Cc1cc(/C=N\Nc2ccc([N+](=O)[O-])cn2)c(C)n1-c1ccc(OCc2ccc(Br)cc2)cc1	2.46929545	0.3155045	239.1471074
ZINC000101893295	COc1cc(OC)cc(N2C(=O)[C@@H]3N=NN(Cc4nc(-c5ccc6c(c5)OCO6)no4)[C@@H]3C2=O)c1	3.59778035	0.33404889	114.127338
ZINC000003770271	COC(=O)c1ccc([C@@H]2C3=C(N=c4s/c(=C\c5cccc(O)c5)c(=O)n42)c2ccccc2CC3)cc1	3.08619465	0.25475433	114.586327
ZINC000504182470	COc1ccc(-c2noc(CN3CCN(C(=O)N[C@@H](CC(=O)N(C)C)c4ccccc4)CC3)n2)cc1	2.82710081	0.3696222	214.442775
ZINC000102429889	COc1ccc(/C(O)=C2/C(=O)C(=O)N(CCN3CCNCC3)[C@H]2c2cccc(Oc3ccccc3)c2)cc1	2.83075204	0.38295788	134.2300441
ZINC000225107841	CCCNC(=O)[C@@H](CC)N(Cc1ccccc1C)C(=O)CN(c1cccc(Cl)c1C)S(=O)(=O)c1ccccc1	3.03812608	0.32276704	183.1596466
ZINC000261022675	COc1ccc(N(CC(=O)N(Cc2ccccc2F)[C@H](C)C(=O)NC2CCCCC2)S(=O)(=O)c2ccccc2)cc1Cl	3.07048912	0.28991077	221.1697801
ZINC000408777766	O=C1NC(=O)N(c2ccc(C34CC5CC(CC(C5)C3)C4)cc2)C(=O)/C1=C/c1cn(CCSc2ccc(Cl)cc2)c2ccccc12	4.04764466	0.36380677	170.0850644
ZINC000409183276	C=C/C=C\C(=C/C)N1C(=O)/C(=C/c2cc(Br)c(OCC)cc2OCC)C(=O)N=C1SCC(=O)NC(c1ccccc1)c1ccccc1	3.43237227	0.17859615	83.79615316
ZINC000008399364	CCC(C)(C)c1ccc(OCCCC(=O)Nc2ccc(Cl)c(NC(=O)[C@H](C(=O)C(C)(C)C)n3nnc4cc(Br)ccc43)c2)c(C(C)(C)CC)c1	3.6574917	0.24103264	241.3930384
ZINC000080522361	CC1(C)O[C@H](C(O)(c2ccc3ccccc3c2)c2ccc3ccccc3c2)[C@@H](C(O)(c2ccc3ccccc3c2)c2ccc3ccccc3c2)O1	3.4557356	0.23557349	40.26398688
ZINC000504213940	CCCCC/C=C/C/C=C/CCCCCCCC(=O)OC[C@H](CO[P@](=O)(O)OC[C@H](N)C(=O)O)OC(=O)CCCCCCC/C=C/C/C=C/CCCCC	4.39797695	0.48727822	85.29600037
ZINC000408836521	CCOc1cc(/C=C2\C(=O)NC(=O)N(c3cc4c5c(c3)[C@H](c3ccccc3)CCN5CC[C@@H]4c3ccccc3)C2=O)ccc1OCc1cccc([N+](=O)[O-])c1	3.91604318	0.36965957	175.206766
ZINC000306120594	CC1(C)c2cc(S(=O)(=O)O)ccc2[N+](CCCCS(=O)(=O)O)=C1/C=C/C=C/C=C1/N(CCCCCC(=O)ON2C(=O)CCC2=O)c2ccc(S(=O)(=O)O)cc2C1(C)C	3.95227311	0.23325635	39.87255755
ZINC000255975628	CC(=O)O[C@]12CO[C@@H]1C[C@H](O)[C@]1(C)C(=O)[C@H](O)C3=C(C)[C@H](OC(=O)[C@H](O)[C@H](NC(=O)OC(C)(C)CO)c4ccccc4)C[C@@](O)([C@@H](OC(=O)c4ccccc4)[C@H]21)C3(C)C	6.05829015	0.14004234	28.16889065
ZINC000504361050	CC(=O)CO[C@@]1(COC(C)=O)[C@@H](OC(C)=O)[C@H](OC(=O)c2ccc(OC(C)=O)cc2)[C@@H]2C=CO[C@@H](O[C@H]3O[C@@H](COC(C)=O)[C@H](OC(C)=O)[C@@H](OC(C)=O)[C@@H]3OC(C)=O)[C@@H]21	5.57100467	0.18503009	27.39932291
ZINC000150411223	COc1ccc(-n2c(=O)c3c(nc2SCCSc2nc4c(c(=O)n2-c2ccc(OC)cc2)C2(CCCCC2)Cc2ccccc2-4)-c2ccccc2CC32CCCCC2)cc1	4.12287117	0.25138691	138.8173893
ZINC000095549789	Cn1cc(NC(=O)c2cc(NC(=O)CCCCCCCCC(=O)Nc3cc(C(=O)Nc4cc(C(=O)NCCC(N)N)n(C)c4)n(C)c3)cn2C)cc1C(=O)NCCC(=N)N	3.57351678	0.28465601	116.5876856
ZINC000150426274	COc1ccc([C@@H]2N=C(N)N=C(SCC(=O)Nc3ccc(Cc4ccc(NC(=O)CSC5=NC(N)=N[C@@H](c6ccc(OC)cc6OC)N5)cc4C#N)c(C#N)c3)N2)c(OC)c1	4.68979639	0.23703649	76.92044454
