# Supplementary material for: Profiling and analysis of chemical compounds using pointwise mutual information
Source: J Cheminform. 2021 Jan 10;13:3. doi: 10.1186/s13321-020-00483-y (PMC7798221; doi:10.1186/s13321-020-00483-y)
Supplement: Supplementary file 3 — Additional file 3. Compound sets used for synthetic accessibility classification (TMC and TCP test sets). Manually curated test set (TMC) consists of 40 HS compounds manually selected from scientific papers and of 30 ES sets, each of them contains 40 compounds randomly selected from the ZINC15 database. Computationally picked test set TCP consists of 3 581 HS compounds obtained from the GDB-17 database complemented by the same number of compounds randomly selected from the ZINC15 database. [file 13321_2020_483_MOESM3_ESM.zip › test_set_mc_es_17.csv]

id	smi	sascore	zrft	syba
ZINC000000404305	Nc1ccccc1Br	1.67879155	0.57234293	30.16165032
ZINC000040448851	Nc1cccc2c1CC(=O)CC2	2.39213251	0.30815588	-0.09058558
ZINC000534589117	COCc1nc(C)c(CNC(=O)C[C@@H]2CCOC2)s1	3.07484945	0.32889966	65.83615223
ZINC000301082974	COc1cccc(C2CCN(c3cc(C)nc(C)n3)CC2)c1	2.09884643	0.51125645	67.65796296
ZINC000366274991	Cn1cnnc1[C@@H]1CCCN(C(=O)[C@H]2CC23CCCCC3)C1	3.88660658	0.5077792	67.53474252
ZINC000178435991	CC(C)OCCCNC(=O)N1CCN([C@H]2C[C@@H]3CC[C@@H]2C3)CC1	4.00873269	0.44821343	71.56560331
ZINC000266443730	CO[C@H]1CCCC[C@H]1NC(=O)Nc1ccc(C)c(NS(C)(=O)=O)c1	2.90362377	0.47599924	122.0738382
ZINC000153243692	C[C@@H](N)C(=O)Nc1cc(Cl)ccc1NS(=O)(=O)c1ccccc1F	2.47364002	0.343217	103.2070905
ZINC000425833532	CC(C)Cn1ccc2cc(NC(=O)C(=O)NC3C[C@H]4C[C@@H]4C3)ccc21	3.24497124	0.36550951	128.6762423
ZINC000408041933	Cc1nc(CC(C)C)sc1C(=O)N1CCC2(CC1)NC(=O)N(C)C2=O	3.17137942	0.30655255	90.70377033
ZINC000444133617	C[C@H]1CC[C@@H](NC(=O)N2CCC(C(=O)Nc3ccc(Br)cc3)CC2)C1	2.75112769	0.53354795	142.0511064
ZINC000126330790	NC(=O)[C@H]1Cc2ccccc2CN1C(=O)/C=C/c1ccc2c(c1)OCCO2	2.84735152	0.4179675	124.6143024
ZINC000431459234	O=C(O)C[C@@H](NC(=O)c1ccnc(OCC(F)(F)F)c1)c1ccc(Br)cc1	2.77194961	0.37609983	123.845774
ZINC000375319058	CC(=O)N[C@H]1CCCN(C(=O)CN2CC[C@]3(C2)c2ccccc2NC3=O)C1	3.680125	0.33856862	72.08930902
ZINC000436697917	Cc1cc(N2CCNC2=O)ccc1NC(=O)C(=O)N=c1ccn(C(C)(C)C)[nH]1	3.42666768	0.25345089	48.52775429
ZINC000427584597	O=C([C@@H]1CCCN1C(=O)C12CC3CC(CC(C3)C1)C2)N(CCO)Cc1cccc(F)c1	4.11533724	0.40479867	120.781678
ZINC000519253062	O=C(NCc1nnc2ccc(C(F)(F)F)cn21)N[C@H](c1ccc(F)cc1)[C@@H]1CCCO1	3.39024957	0.32818611	179.5612087
ZINC000019458048	C[C@@H](C(=O)N1CCC2(CC1)NC(=O)c1cccnc1N2C)c1n[nH]c(=O)c2ccccc21	3.89230702	0.23129814	73.81656554
ZINC000522691578	O=C(NCc1ccco1)c1cccc(CNc2cccc(Oc3ccc([N+](=O)[O-])cc3)c2)c1	2.15152662	0.54989299	228.4937385
ZINC000514330228	CCOc1ccc(NC(=O)CCC(=O)Nc2nnc(C3CC3)o2)cc1S(=O)(=O)N(CC)CC	2.55582668	0.29670819	176.9162008
ZINC000034787197	Cc1ccc(C(=O)N2CCCN(C(=O)CN3CCc4sccc4[C@H]3c3ccccc3)CC2)cc1	2.73206179	0.36969224	183.0149712
ZINC000506617690	CCC(CC)NC(=O)[C@H]1CN(C(=O)C(=O)N(C)CCOc2ccccc2C)c2ccccc2O1	3.14296076	0.26963966	139.5462985
ZINC000524608507	CCOc1cc2c(cc1[C@@H]1C[C@@H]1NC(=O)[C@@H](NC(=O)NCc1ccc(F)cc1)C(C)C)O[C@@H](C)C2	3.6660281	0.30755123	138.374609
ZINC000006474123	N#Cc1c(-c2ccc(Cl)cc2)cc(-c2ccccc2)nc1SCC(=O)Nc1ccc([N+](=O)[O-])cc1Cl	2.36615032	0.43756257	214.4166316
ZINC000006599958	CCOC(=O)c1ccc2nc(NC(=O)COC(=O)CCC(=O)Nc3ccccc3C(=O)OC)sc2c1	2.28555879	0.43495674	265.4168006
ZINC000224011919	CCCNC(=O)[C@@H](Cc1ccccc1)N(Cc1ccccc1)C(=O)CC(c1ccccc1)c1ccccc1	2.69272968	0.35144436	127.3669986
ZINC000408532007	Cc1ccccc1N1C(=O)NC(=O)/C(=C/c2cc(Br)cc(Br)c2OC(=O)/C=C/c2ccc([N+](=O)[O-])cc2)C1=O	2.79982172	0.41296134	150.1472274
ZINC000503972125	O=C(NCc1ccc(F)cc1)c1ccccc1N1C(=O)[C@@H]2CC3=c4ccccc4=N[C@H]3[C@H](c3ccc(F)cc3)N2C1=O	3.85479248	0.20412691	88.51264039
ZINC000408538369	CCOc1cc(COc2ccc(/C=C3/C(=O)NC(=O)N(c4ccc(C(=O)OC)cc4)C3=O)cc2)ccc1OCc1ccccc1	2.51219995	0.45967459	246.8325769
ZINC000150650691	O=C(CN1N=N[C@H]2C(=O)N(c3ccc(Cl)cc3Cl)C(=O)[C@@H]21)N1N=C2/C(=C/c3ccc(Cl)cc3Cl)CCC[C@@H]2[C@@H]1c1ccc(Cl)cc1Cl	4.40345424	0.19635228	78.68304423
ZINC000150347929	N/C(=N\OC(=O)CSc1nc(-c2ccccc2)nc2ccccc21)c1nonc1NC(=O)CSc1nc(-c2ccccc2)nc2ccccc21	3.12113444	0.23845312	149.8234913
ZINC000408944517	C=CCc1cc(/C=N/N[C@@H](O)COc2ccc([C@@H]3NC(=O)NC(C)=C3C(=O)OC)cc2OCC)cc(OC)c1OCc1cccc2ccccc21	3.99119017	0.233945	201.139396
ZINC000085537014	CC(C)c1nc(CN(C)C(=O)N[C@@H](CCN2CCOCC2)C(=O)N[C@H](CC[C@H](Cc2ccccc2)NC(=O)OCc2cncs2)Cc2ccccc2)cs1	4.20924966	0.24372446	191.5831951
ZINC000504550608	CO[C@@H]1[C@H](O)CC(=O)O[C@H](C)C/C=C\C=C\[C@H](O)[C@H](C)C[C@H](CC=O)[C@@H]1O[C@@H]1O[C@H](C)[C@H](O[C@@H]2C[C@](C)(O)[C@H](OC(=O)CC(C)C)[C@H](C)O2)[C@@H](N(C)C)[C@@H]1O	6.36197708	0.17960381	-101.6161318
ZINC000504672196	CC(=O)OC[C@@H]1O[C@H](O[C@@H]2O[C@H](C)[C@H](OC(=O)c3ccccc3)[C@H](OC(=O)c3ccccc3)[C@@H]2OC(=O)c2ccccc2)[C@@H](OC(C)=O)[C@H](OC(C)=O)[C@H]1OC(C)=O	4.62064438	0.36750016	85.52231268
ZINC000257355737	CS(=O)(=O)O[C@@H]1[C@H](COC(c2ccccc2)(c2ccccc2)c2ccccc2)O[C@@H](n2ccc(O)nc2=O)[C@H]1OC(c1ccccc1)(c1ccccc1)c1ccccc1	4.38467746	0.18505539	40.86117098
ZINC000085552021	O=C(O)CCc1c2cc3nc(cc4[nH]c(cc5[nH]c(cc(n2)c1CC(=O)O)c(CCC(=O)O)c5CC(=O)O)c(CCC(=O)O)c4CC(=O)O)c(CCC(=O)O)c3CC(=O)O	5.56133982	0.38377116	-0.28981329
ZINC000150553165	CCCCCCCCCCCCCCCCCC[C@H]1CC(=O)N(c2ccc(Cl)c(N[C@H]3NN(c4c(Cl)cc(Cl)cc4Cl)C(=O)[C@H]3/N=N/c3cccc4ccccc43)c2)C1=O	4.60737682	0.1595771	67.15347996
ZINC000504787282	CC(=O)OC[C@@H]1O[C@H](O[C@@H]2[C@H](OC(=O)c3ccccc3)[C@H](CO)O[C@@H](Oc3ccc([N+](=O)[O-])cc3)[C@@H]2OC(=O)c2ccccc2)[C@@H](OC(C)=O)[C@H](OC(C)=O)[C@H]1OC(C)=O	4.89219117	0.35150761	104.1597034
ZINC000257361076	CC(=O)O[C@H]1[C@H](O)CO[C@H](O[C@@H]2CC[C@]34C[C@]35CC[C@]3(C)[C@H]([C@]6(C)CC[C@H](C(C)(C)O)O6)[C@@H](O)C[C@@]3(C)[C@@H]5C[C@H](O[C@@H]3O[C@H](CO)[C@H](O)[C@H](O)[C@@H]3O)[C@H]4C2(C)C)[C@H]1OC(C)=O	6.96811631	0.19178183	-6.51436324
