# Supplementary material for: Profiling and analysis of chemical compounds using pointwise mutual information
Source: J Cheminform. 2021 Jan 10;13:3. doi: 10.1186/s13321-020-00483-y (PMC7798221; doi:10.1186/s13321-020-00483-y)
Supplement: Supplementary file 3 — Additional file 3. Compound sets used for synthetic accessibility classification (TMC and TCP test sets). Manually curated test set (TMC) consists of 40 HS compounds manually selected from scientific papers and of 30 ES sets, each of them contains 40 compounds randomly selected from the ZINC15 database. Computationally picked test set TCP consists of 3 581 HS compounds obtained from the GDB-17 database complemented by the same number of compounds randomly selected from the ZINC15 database. [file 13321_2020_483_MOESM3_ESM.zip › test_set_mc_es_18.csv]

id	smi	sascore	zrft	syba
ZINC000021988613	CCC[C@H](C#N)CC	3.19650371	0.440253	16.05433868
ZINC000082587616	C[C@@H]1c2cc(F)ccc2NC1=O	2.60626002	0.4947079	4.13548361
ZINC000280095418	C[C@H](C[S@](C)=O)N[C@H]1CC(C)(C)c2ccc(Br)cc21	4.01244061	0.20216526	18.81218319
ZINC000420578756	CO[C@@H]1C[C@H](NC(=O)C(=O)N(C)CCCC(=O)O)C12CCC2	4.06179588	0.36059533	27.81215698
ZINC000284465458	CO[C@H]1C[C@@H](CN(C)C(=O)[C@@H](C)c2cccc(F)c2)N(C)C1	3.56644181	0.31317196	60.84037026
ZINC000355346353	C[C@@](O)(CO)CNC(=O)CCn1c(=O)nc(O)c2ccccc21	3.04322526	0.20699895	83.52206344
ZINC000102716594	Cc1nc(C2=C(O)CN(C3CC(C)(C)NC(C)(C)C3)C2=N)sc1C	3.46739603	0.24266355	-18.8119141
ZINC000487674405	CCNC(=O)Nc1ccc(C)c(NC(=O)C2C[C@H](C)C[C@@H](C)C2)c1	2.87340769	0.46698644	116.7059011
ZINC000512449062	CN(Cc1cc(Br)cn1C)Cc1nnc(C(=O)Nc2ccccc2)s1	2.62694896	0.22114884	145.0939189
ZINC000529431755	O=C(Nc1ccc([C@@H]2CCOC2)cc1)[C@H]1[C@@H]2c3cccc(Cl)c3C[C@H]12	3.56840865	0.33782797	15.47190371
ZINC000467082320	CC(C)(C)OC(=O)[C@](C)(O)CNS(=O)(=O)c1c[nH]c2nccc(Cl)c21	3.4813592	0.24655317	97.55084284
ZINC000489530163	O=C(COc1cccc2ncccc21)NCCc1cccc2cccnc21	2.05504788	0.54452191	165.6906863
ZINC000417696153	CNC[C@H]1CCCN(C(=O)NCC2(N[C@H](C)c3ccccc3)CCCC2)C1	3.30535953	0.33500433	76.86581396
ZINC000374506489	N#Cc1cccc(CNC(=O)N2CCC[C@H](CNC(=O)c3ccco3)C2)c1	2.70420181	0.49766966	173.5043427
ZINC000509718802	COCCC[C@H](CNS(=O)(=O)[C@H]1CCCC[C@H]1C(=O)OC)c1ccc(Cl)cc1	3.55934978	0.19950643	80.53870846
ZINC000512360599	Cc1ccc(CNc2cccc(S(=O)(=O)NCc3ccco3)c2)c(-c2cnn(C)c2)c1	2.44303456	0.39091901	137.0426946
ZINC000444024921	Cc1c(C(=O)N2CCC(c3c[nH]c4ncccc34)CC2)nnn1Cc1ccc(F)cc1	2.51252063	0.36460552	162.2431124
ZINC000524196420	O=C(NCc1cccc(OCC(F)F)c1)Nc1cc(C(F)(F)F)ccc1N1CCOCC1	2.41072482	0.39927745	223.5313769
ZINC000436524705	CCn1cc(C2CCN(C(=O)C[C@H](NC(=O)c3ccc(O)cc3)c3ccccc3)CC2)cn1	2.83899821	0.34043829	172.784852
ZINC000026360970	Cc1cccc2nc(C(=O)N3CCN(c4ccc(S(=O)(=O)N5CCOCC5)cn4)CC3)cn21	2.55702129	0.39620443	190.2600209
ZINC000491278274	Cc1cc(C)cc(Oc2ccc(NC(=O)c3cc(S(N)(=O)=O)ccc3N3CCOCC3)cc2)c1	2.25508013	0.35878658	185.1075923
ZINC000520809396	CCOc1cc2c(cc1NC(=O)N[C@@H](CC(=O)OC(C)C)c1ccccc1[N+](=O)[O-])O[C@H](C)C2	3.35034555	0.27898373	176.7853881
ZINC000302933796	NC(=O)C1CCN(C(=O)C2CCN(C(=O)c3sc(-c4ccco4)nc3-c3ccccc3)CC2)CC1	2.5092376	0.35031703	157.9229338
ZINC000008883029	Cc1cc(-n2c(C)cc(C(=O)COC(=O)/C=C/c3c(C)nn(Cc4ccc(C)cc4)c3C)c2C)no1	2.70797849	0.30793172	219.5583028
ZINC000106009086	CC(C)Cn1c(=O)[nH]c(=O)c2c(C(=O)NC[C@@H]3CN(Cc4ccccc4)CCO3)cc(C3CC3)nc21	3.08249955	0.36285867	202.3485184
ZINC000008842945	CC(C)(C)OC(=O)N[C@H](Cc1ccc(OCc2ccccc2)cc1)C(=O)N1CCC[C@H]1C(=O)NCC(N)=O	3.01409529	0.44756307	192.0452943
ZINC000225453433	CCc1ccccc1-n1c(C)cc([C@H]2[C@@H](c3ccccn3)NC(=S)N2c2ccc(NS(C)(=O)=O)c(C)c2)c1C	3.722765	0.21583363	55.29367066
ZINC000224738915	COc1cccc(N(CC(=O)N(Cc2ccc(C)cc2)[C@@H](C)C(=O)NC2CCCCC2)S(=O)(=O)c2ccc(C)cc2)c1	2.99663397	0.30295155	219.5740745
ZINC000408846849	CCOC(=O)c1c2c(sc1-n1c(C)cc(/C=C3\S/C(=N\c4ccc(CC)cc4)N(c4ccc(CC)cc4)C3=O)c1C)CCCC2	3.01812456	0.32682759	186.2924098
ZINC000097966929	CCOC(=O)Cc1nnc(Nc2ccc(Oc3ccc(Nc4nnc(CC(=O)OCC)c5ccccc54)cc3)cc2)c2ccccc12	2.8015398	0.29540646	136.0830867
ZINC000408939094	CCOc1cc([C@@H]2NC(=O)NC(C)=C2C(=O)OC)ccc1OC[C@H](O)N/N=C\c1cc(Br)c(OCc2cccc3ccccc32)c([N+](=O)[O-])c1	3.97567826	0.19467032	178.3825297
ZINC000409039572	CCOC(=O)c1ccc(COc2ccc(/C=c3/sc4n(c3=O)[C@@H](c3ccc(OC(C)C)c(OC)c3)C(C(=O)OCC)=C(C)N=4)cc2OCC)cc1	3.34736919	0.39755476	313.1170339
ZINC000150662755	CC[C@@H](C)[C@H](C(=O)N1CCOCCOCCN(C(=O)[C@H]([C@H](C)CC)N2C(=O)c3ccccc3C2=O)CCOCCOCC1)N1C(=O)c2ccccc2C1=O	4.4978778	0.29315717	61.18523103
ZINC000098002553	Cc1ccc(C(=O)c2cccc(NC(=O)c3ccc(N4C(=O)c5ccc(C(=O)Nc6cccc(C(=O)c7ccc(C)c(C)c7)c6)cc5C4=O)cc3)c2)cc1C	2.65493503	0.54893895	216.8772103
ZINC000252515382	CC(=O)O[C@]12CO[C@@H]1C[C@H](O)[C@]1(C)C(=O)[C@H](O)C3=C(C)[C@H](OC(=O)[C@H](O)[C@H](NC(=O)OC(C)(C)C)c4ccccc4)C[C@@H](C3(C)C)[C@](O)(OC(=O)c3ccccc3)[C@H]21	6.18768706	0.18032395	12.57628007
ZINC000098000437	CC(C)(c1ccc(Oc2ccc3c(c2)C(=O)N(c2cccc4ccccc42)C3=O)cc1)c1ccc(Oc2ccc3c(c2)C(=O)N(c2cccc4ccccc42)C3=O)cc1	2.84986998	0.39988607	133.0280932
ZINC000150641918	C(=N/c1ccc(-c2nc3ccc(-c4ccc5nc(-c6ccc(/N=C\c7ccccn7)cc6)nc(-c6ccccc6)c5c4)cc3c(-c3ccccc3)n2)cc1)\c1ccccn1	3.12469907	0.4193383	62.3910115
ZINC000253618219	CCCC[C@@H](CC)CN1CN(C[C@@H](CC)CCCC)C[C@](C)(NC(=O)[C@@]2(C)CC[C@]3(C)CC[C@]4(C)C(=CC(=O)[C@H]5[C@@]4(C)CC[C@H]4C(C)(C)[C@@H](OC(C)=O)CC[C@@]45C)[C@H]3C2)C1	5.82908998	0.18071101	58.86626636
ZINC000150661648	O=C(OC[C@H](OC(=O)c1ccccc1)[C@@H](OC(=O)c1ccccc1)[C@@H](OC(=O)c1ccccc1)[C@H](COC(=O)c1ccccc1)OC(=O)c1ccccc1)c1ccccc1	3.52270602	0.24576205	61.30129433
ZINC000257684836	CCCCCCCCCCCC(=O)SCCNC(=O)CCNC(=O)[C@H](O)C(C)(C)CO[P@](=O)(O)O[P@](=O)(O)OC[C@@H]1O[C@H](n2cnc3c2ncnc3N)[C@@H](O)[C@H]1OP(=O)(O)O	5.2627916	0.25240599	81.58961096
