# Supplementary material for: Profiling and analysis of chemical compounds using pointwise mutual information
Source: J Cheminform. 2021 Jan 10;13:3. doi: 10.1186/s13321-020-00483-y (PMC7798221; doi:10.1186/s13321-020-00483-y)
Supplement: Supplementary file 3 — Additional file 3. Compound sets used for synthetic accessibility classification (TMC and TCP test sets). Manually curated test set (TMC) consists of 40 HS compounds manually selected from scientific papers and of 30 ES sets, each of them contains 40 compounds randomly selected from the ZINC15 database. Computationally picked test set TCP consists of 3 581 HS compounds obtained from the GDB-17 database complemented by the same number of compounds randomly selected from the ZINC15 database. [file 13321_2020_483_MOESM3_ESM.zip › test_set_mc_es_19.csv]

id	smi	sascore	zrft	syba
ZINC000001674845	C=CC/C=C/CCC	2.8297405	0.72848689	-11.58768005
ZINC000085390589	CCOCC1(CN)CCOCC1	2.77362256	0.40712001	8.77168447
ZINC000264389653	CCN1CCN([C@@H]2CCN(c3ncccn3)C2)CC1	2.64779899	0.57447714	37.73494885
ZINC000483249988	COc1cc(Cl)ccc1CN[C@@H](CO)c1c(Cl)cccc1Cl	2.65034547	0.42984284	89.85939365
ZINC000531309153	CCc1cccc(OCC(=O)N[C@H](COC)c2ccco2)c1	2.58943742	0.46321219	151.551746
ZINC000337838794	C[C@@H](CNC(=O)N1CCCC[C@H]1C(F)F)CN1CCN(C)CC1	3.29658074	0.4261266	73.08869798
ZINC000074822561	COc1ccccc1O[C@@H](C)CNC(=O)NC[C@@H]1CCCC[C@@H]1O	3.08933057	0.3606206	134.031137
ZINC000296210029	Cc1ncsc1CCS(=O)(=O)N[C@@H](C)C[C@@H](O)c1ccc(F)cc1	3.35131818	0.29502047	102.8236043
ZINC000289392029	NS(=O)(=O)c1ccc(OCCN2CCC[C@@H](c3nc(=O)[nH][nH]3)C2)cc1	3.01213979	0.292383	98.60578536
ZINC000262479274	COc1ccccc1[C@H](C)CC(=O)N1[C@@H]2CCCC[C@@H]2C[C@H]1C(=O)O	3.39947893	0.25568478	64.81702506
ZINC000173427866	COc1ccc([C@@H](C)NC2CCN(C[C@H]3CCOC3)CC2)cc1OC	2.95433259	0.43343394	107.6740025
ZINC000298781269	O=C(Nc1ccc(NC(=O)[C@H]2CCC[C@@H](C(F)(F)F)C2)cc1)c1ccco1	2.88458818	0.40533741	135.7553438
ZINC000275004411	C[C@@H](C(=O)NCCc1nc2ccccc2s1)C1CN(C(=O)OC(C)(C)C)C1	2.90251136	0.28437059	131.5879066
ZINC000127573327	Cc1ccc(NC(=O)N2CCO[C@H](c3cccc(OC(F)F)c3)C2)cc1F	2.74162964	0.4816131	162.4279796
ZINC000009486373	COCCNC(=O)COc1ccc2c(c1)OC1(CCN(C(C)=O)CC1)CC2=O	2.94591451	0.27605563	141.1676999
ZINC000463904130	Cn1nc(-c2ccncc2)cc1NC(=O)c1cc(S(=O)(=O)Nc2ccccc2F)c[nH]1	2.53504706	0.33565761	186.4920689
ZINC000518300240	COc1ccc(C(=O)CCCC(=O)Nc2cccc(-c3cn4cccnc4n3)c2)cc1	2.27649447	0.33829613	212.1634858
ZINC000538589870	Cc1cc(=NC(=O)c2nnn(-c3cccc4cnccc43)c2C)[nH]n1-c1cccc(Cl)c1	3.12348616	0.2884524	94.7499692
ZINC000508130111	Cn1c(-c2ccc(COc3ccc4ccccc4c3)cc2)nnc1N1CCN(C)[C@H](C#N)C1	3.04139989	0.32191674	111.1875153
ZINC000463934296	C[C@]1(C2CC2)NC(=O)N(c2cccc(NC(=O)NCC(=O)NCCc3ccccc3)c2)C1=O	2.82366372	0.35997029	148.7867566
ZINC000515325476	CCCCn1c(N)c(N(Cc2ccco2)C(=O)COc2cccc3cccnc32)c(O)nc1=O	2.87208006	0.30409869	148.1392156
ZINC000523601515	O=C(NC1CCC(C(=O)N2CCSCC2)CC1)NC1CCN(c2ccc(C(F)(F)F)cn2)CC1	2.68123581	0.5862786	165.6442544
ZINC000520577595	O=C(Nc1cccc(OCc2cccnc2)c1)C(=O)N1Cc2ccccc2[C@@H](c2ccccc2)C1	2.8124364	0.39523277	144.0524042
ZINC000514130710	C[C@@H](NC(=O)NCCNC(=O)Cc1cccc(F)c1)c1cccc(NC(=O)Cc2ccccc2F)c1	2.67554751	0.44945868	256.9675491
ZINC000034912391	CCN1CCN(C(=O)C2CCN(C3CCN(C(=O)c4cc(OC)c(OC)c(OC)c4)CC3)CC2)CC1	2.40232272	0.4396192	161.9094404
ZINC000020079856	Cc1cccc(N2CCN([C@H](c3nnnn3C3CCCC3)c3cc4cc(C)c(C)cc4[nH]c3=O)CC2)c1C	3.18811991	0.28650251	207.9260486
ZINC000102559857	COc1ccc([C@@H]2/C(=C(/O)c3ccc4c(c3)OCCO4)C(=O)C(=O)N2c2nc3ccc(Cl)cc3s2)cc1OC	3.00951007	0.39065544	126.4789522
ZINC000408946122	CCOc1cc(/C=N/c2ccc([C@@H]3Nc4ccccc4[C@@H]4C=CC[C@H]43)cc2)cc(Br)c1OS(=O)(=O)c1ccc(C)cc1	3.83410792	0.1909894	126.6722725
ZINC000260945983	Cc1cc(Cl)ccc1N(CC(=O)N(Cc1ccc(Cl)cc1)[C@H](Cc1ccccc1)C(=O)NCC(C)C)S(=O)(=O)c1ccccc1	3.08990038	0.32859801	206.734133
ZINC000253506440	Cc1cc(OCC(=O)O[C@H]2CC[C@@]3(C)C(=CC[C@H]4[C@H]5CC[C@H]([C@H](C)CCCC(C)C)[C@@]5(C)CC[C@H]43)C2)c2c3c(c(=O)oc2c1)CCC3	4.70556935	0.1946118	108.0834775
ZINC000004577095	c1ccc(-c2cc(-c3ccccc3)[n+](CC[n+]3c(-c4ccccc4)cc(-c4ccccc4)cc3-c3ccccc3)c(-c3ccccc3)c2)cc1	2.3425932	0.35689276	52.7255543
ZINC000224862058	Cc1ccc(CN(C(=O)CN(c2ccc(Oc3ccccc3)cc2)S(=O)(=O)c2ccccc2)[C@@H](Cc2ccccc2)C(=O)NC2CCCC2)cc1	3.1571205	0.32494866	245.4434631
ZINC000150622929	COc1ccc(/C=C2/N=C(c3ccc(Br)cc3)N(CCCCCCN3C(=O)/C(=C\c4ccc(OC)c(OC)c4)N=C3c3ccc(Br)cc3)C2=O)cc1OC	3.10547662	0.34932175	116.2250997
ZINC000504237477	CCCCC[C@H](CC[C@@H]1[C@H](O)C[C@@H]2Cc3c(cccc3OCC(=O)O)C[C@@H]21)OC(=O)COc1cccc2c1C[C@H]1C[C@@H](O)[C@@H](CC[C@@H](O)CCCCC)[C@H]1C2	5.16703284	0.18189036	-1.080051
ZINC000504752008	COC1=C(O[C@H]2O[C@@H](COC(C)=O)[C@H](O[C@@H]3O[C@H](COC(C)=O)[C@@H](OC(C)=O)[C@H](OC(C)=O)[C@@H]3OC(C)=O)[C@@H](OC(C)=O)[C@@H]2OC(C)=O)C(=O)c2ccccc2C1=O	5.06920265	0.30119845	40.52585192
ZINC000503983187	CCCCC/C=C/C/C=C/C/C=C/C/C=C/CCCC(=O)NCCOC(=O)Nc1ccc2c(c1)C(=O)OC21c2ccc(OC(C)=O)cc2Oc2cc(OC(C)=O)ccc21	4.17432803	0.23407257	133.2789154
ZINC000085911537	CC(C)C[C@@H](NC(=O)[C@@H](Cc1ccccc1)NC(=O)CNC(=O)COc1ccc2c(c1)occ(-c1ccc3c(c1)OCCO3)c2=O)C(=O)N[C@H](CCCNC(=N)N)C(=O)O	4.16969538	0.29091726	221.5687113
ZINC000169809182	O=P1(NS(=O)(=O)C(F)(F)F)Oc2c(-c3c4ccccc4cc4ccccc43)cc3ccccc3c2-c2c3ccccc3cc(-c3c4ccccc4cc4ccccc43)c2O1	3.36470829	0.17589027	15.29446563
ZINC000097972790	CC(=O)N[C@H](CO)C(=O)N[C@H](CCC(N)=O)C(=O)N[C@H](CC(N)=O)C(=O)N[C@@H](Cc1ccc(O)cc1)C(=O)N1CCC[C@H]1C(=O)N[C@H](C(=O)N[C@@H](C(N)=O)C(C)C)C(C)C	4.61831612	0.47635297	159.252785
ZINC000085603006	CCCCCCCC/C=C/CCCCCCCC(=O)O[C@H](COC(=O)CCCCCCC/C=C\CCCCCCCC)COC(=O)CCCCCCCCCCCCCCC	3.38127661	0.85654147	93.65418309
