# Supplementary material for: Profiling and analysis of chemical compounds using pointwise mutual information
Source: J Cheminform. 2021 Jan 10;13:3. doi: 10.1186/s13321-020-00483-y (PMC7798221; doi:10.1186/s13321-020-00483-y)
Supplement: Supplementary file 3 — Additional file 3. Compound sets used for synthetic accessibility classification (TMC and TCP test sets). Manually curated test set (TMC) consists of 40 HS compounds manually selected from scientific papers and of 30 ES sets, each of them contains 40 compounds randomly selected from the ZINC15 database. Computationally picked test set TCP consists of 3 581 HS compounds obtained from the GDB-17 database complemented by the same number of compounds randomly selected from the ZINC15 database. [file 13321_2020_483_MOESM3_ESM.zip › test_set_mc_es_2.csv]

id	smi	sascore	zrft	syba
ZINC000034427292	O=CCC(=O)CC=O	3.46194569	0.11842229	-0.85214088
ZINC000034070473	FC(F)(F)CNC[C@@H]1CCNC1	3.08378449	0.6458942	-16.84348009
ZINC000335945373	CN1CCN(C(=O)[C@H]2CC[C@H](C(F)(F)F)C2)CC1=O	3.25071005	0.37446359	32.58519627
ZINC000364371671	CC(C)[C@@H]1C[C@@H]1C(=O)N1C[C@@H](C)C(=O)N(C)c2ccccc21	3.54990027	0.2609925	11.40301786
ZINC000427516916	CS(=O)(=O)N(Cc1cccc(F)c1C#N)c1ccccc1F	2.36338182	0.356862	79.51437677
ZINC000172695970	CCn1c(C)nnc1SCc1ccc2oc(C(=O)OC)cc2c1	2.36577717	0.36858694	117.9958363
ZINC000366984388	COC(=O)c1ccc(S(=O)(=O)N2CCC[C@@H]2[C@H]2COCC[C@@H]2O)s1	3.660089	0.31405617	42.58000573
ZINC000298644503	CC[C@H](C)[C@H](NC(=O)[C@@]1(C)Cc2ccccc2C(=O)O1)C(=O)OC	3.3135722	0.21268423	72.54415324
ZINC000516413247	CSc1ccc(NC(=O)C(=O)N(C)[C@@H](C)c2ccc(Cl)cc2Cl)cc1	2.78457693	0.39722846	133.7349117
ZINC000362662200	CCCN(CCc1ccccn1)C(=O)C1(c2ccccc2)CC(=O)C1	2.45364387	0.37998999	76.61554088
ZINC000420515495	O=C(NCCCc1nc(C[C@H]2C[C@H]3CC[C@H]2C3)no1)c1ccccc1	3.92287724	0.43981812	111.9930556
ZINC000494068731	COC(=O)c1ccc(CCC(=O)N(C)C(C)(C)CN2CCCCCC2)cc1	2.32600719	0.24441551	106.6734606
ZINC000370728393	COC(=O)[C@H](c1cc(OC)cc(OC)c1)N1CCN([C@@H]2CCC[C@@H]2O)CC1	3.34144465	0.28585777	62.97632859
ZINC000464063066	Cc1nn(-c2ccccc2)cc1CCCNC(=O)Nc1ncc(Cl)cc1C	2.33541987	0.34573505	163.6222053
ZINC000500061689	CC(C)CCNS(=O)(=O)c1ccc(NC(=O)N2CC[C@H](OCC(C)C)C2)cc1	2.75084069	0.43861717	184.143119
ZINC000505923009	Cc1cc(N2C(=O)c3ccccc3C2=O)ccc1C(=O)N[C@H](C#N)c1ccccc1F	2.74379882	0.36475991	114.1956937
ZINC000484815601	CCc1nnc([C@@H]2CN(C(=O)C(=O)Nc3cc(-c4cccnc4)ccc3C)CCO2)o1	3.12685206	0.4047764	116.4192379
ZINC000011932673	COc1ccc(O)c(CN(C[C@H]2CCCO2)CC2CCN(Cc3ccccc3C)CC2)c1	2.82181618	0.31428396	141.6256959
ZINC000472607055	Cc1c(NC(=O)C(=O)N[C@@H](C)c2ccc(-c3ccncc3)cc2)cccc1NC(=O)N(C)C	2.74117137	0.49188201	181.3624563
ZINC000009392353	CS(=O)(=O)Nc1ccc(C2=NN(S(=O)(=O)c3ccc(F)cc3)[C@@H](c3ccccc3F)C2)cc1	2.83064763	0.32314362	125.4152816
ZINC000508554085	COc1ccc(C(=O)Nc2ccc3c(c2)Cc2ccccc2-3)cc1S(=O)(=O)Cc1cc(C)no1	2.47383327	0.27369515	177.5506356
ZINC000510385149	C[C@@H](OCCCNC(=O)CN1C(=O)N[C@@](C)(Cc2ccc3c(c2)OCO3)C1=O)c1ccccc1	3.24880481	0.30205459	189.799106
ZINC000523797529	N#Cc1ccc(CN(Cc2cccc(F)c2)C(=O)NCc2ccccc2CN2CCCC2=O)cc1	2.40073722	0.38995469	218.0398256
ZINC000223558699	CCc1ccccc1N(CC(=O)Nc1ccc(Cc2ccncc2)cc1)S(=O)(=O)c1ccc(C)cc1	2.25461491	0.30409482	247.1945965
ZINC000520083411	Cc1cc(C(=O)N2CCCC[C@@H]2C)ccc1NC(=O)C(=O)NCc1cccc(OCC(=O)N(C)C)c1	2.79445187	0.37914785	256.5636536
ZINC000225228537	CCc1ccccc1N(CC(=O)N(Cc1ccc(Cl)cc1Cl)[C@@H](CC)C(=O)NC1CCCCC1)S(C)(=O)=O	3.14814629	0.26806181	167.116941
ZINC000408657335	CC(=O)c1ccc(NC(=O)COC(=O)[C@@H]2CC(=O)N(c3ccc(Oc4cc(C)ccc4C(C)C)cc3)C2)cc1	2.8201819	0.33268983	227.6006764
ZINC000408775771	CCOC(=O)C1=C(c2ccccc2)N=c2s/c(=C\c3cc(OC)c(OC)c(OC)c3)c(=O)n2[C@@H]1c1ccc(SC)cc1	3.17501815	0.35128744	174.7369765
ZINC000098015576	COc1ccc(-n2ncc(Oc3ccc4c(c3)CCC4)c(Nc3cccc(C(=O)NCc4ccc5c(c4)OCO5)c3)c2=O)cc1	2.71040071	0.28719258	264.948914
ZINC000225647059	CCCCNC(=O)[C@@H](Cc1ccccc1)N(Cc1cccc(OC)c1)C(=O)CN(c1ccc(C)c(C)c1)S(=O)(=O)c1ccc(Cl)cc1	3.12166983	0.31104466	238.8598965
ZINC000504359192	COc1cc2c(c(OC)c1OC)-c1ccc(NCCCCCC(=O)N[C@@H](CC(C)C)c3nnc4ccccn43)c(=O)cc1[C@H](NC(C)=O)CC2	3.93405731	0.19421236	225.3085316
ZINC000150653907	CCOC(=O)C1=C(c2ccccc2)N=c2s/c(=C/c3cn(CCOc4ccc(F)cc4)c4ccccc34)c(=O)n2[C@H]1c1cc(OC)ccc1OC	3.39311296	0.31951618	224.1140193
ZINC000150405249	COc1c(C(=O)O)ccc(C(=O)NCCCCCN(O)C(=O)CCC(=O)NCCCCCN(O)C(=O)CCC(=O)NCCCCCN(O)C(C)=O)c1OC	3.38483907	0.23312989	85.06984336
ZINC000095551061	CCOC(=O)Cc1c(Cc2[nH]c(C(=O)OCc3ccccc3)c(CC(=O)OCC)c2CC(=O)OCC)[nH]c(C(=O)OCc2ccccc2)c1CC(=O)OCC	3.0966273	0.22895034	87.01517064
ZINC000253527863	CC1(C)[C@H](O[C@H]2O[C@@H](C(=O)O)[C@H](O)[C@@H](O)[C@@H]2O[C@@H]2O[C@H](C(=O)O)[C@@H](O)[C@@H](O)[C@@H]2O)CC[C@]2(C)[C@H]1CC[C@]1(C)[C@H]2C(=O)C=C2[C@@H]3C[C@](C)(C(=O)O)CC[C@@]3(C)CC[C@@]21C	5.92904012	0.20750975	8.90197335
ZINC000254376402	CO[C@H]1C=CO[C@@]2(C)Oc3c(c4c(c(O)c3C)C(=O)C(=C(Cc3cc(C)cc(C)c3)C4=O)NC(=O)C(C)=CC=C[C@H](C)[C@H](O)[C@@H](C)[C@H](O)[C@H](C)[C@H](OC(C)=O)[C@@H]1C)C2=O	7.01602049	0.18989584	-107.4400785
ZINC000306122917	CC[C@@H]1OC(=O)[C@](C)(F)C(=O)[C@H](C)[C@H](O[C@@H]2O[C@H](C)C[C@H](N(C)C)[C@@H]2O)[C@](C)(OC)C[C@H](C)C(=O)[C@H](C)[C@H]2N(CCCCn3cc(-c4cccc(N)c4)nn3)C(=O)O[C@@]21C	6.12536839	0.20424223	-31.32956162
ZINC000255970576	CC(=O)O[C@H]1C2=C(C)[C@@H](OC(=O)[C@@H](O)[C@@H](NC(=O)OC(C)(C)C)c3ccccc3)C[C@](O)([C@@H](OC(=O)c3ccccc3)[C@@H]3[C@]4(C[C@@H]4C[C@@H]4OC[C@@]43OC(C)=O)C1=O)C2(C)C	6.47211059	0.15902266	27.76884809
ZINC000150421812	CC(C)(C)OC(=O)N[C@H](Cc1ccccc1)C(=O)OCN1C(=O)[C@H]2[C@H](C1=O)[C@H]1[C@H]2[C@H]2C=C[C@H]1[C@@H]1C(=O)N(COC(=O)[C@@H](Cc3ccccc3)NC(=O)OC(C)(C)C)C(=O)[C@@H]12	5.71669383	0.30232656	72.31505474
ZINC000504739486	CC[C@]12C=CCN3CC[C@@]4(c5cc([C@]6(C(=O)OC)C[C@@H]7CN(C[C@](O)(CC)C7)CCC7=c8cc(SC)ccc8=N[C@@H]76)c(OC)cc5N(C)[C@@H]4[C@](O)(C(=O)OC)[C@@H]1OC(C)=O)[C@@H]32	7.55626145	0.11969089	-106.9394352
