# Supplementary material for: Profiling and analysis of chemical compounds using pointwise mutual information
Source: J Cheminform. 2021 Jan 10;13:3. doi: 10.1186/s13321-020-00483-y (PMC7798221; doi:10.1186/s13321-020-00483-y)
Supplement: Supplementary file 3 — Additional file 3. Compound sets used for synthetic accessibility classification (TMC and TCP test sets). Manually curated test set (TMC) consists of 40 HS compounds manually selected from scientific papers and of 30 ES sets, each of them contains 40 compounds randomly selected from the ZINC15 database. Computationally picked test set TCP consists of 3 581 HS compounds obtained from the GDB-17 database complemented by the same number of compounds randomly selected from the ZINC15 database. [file 13321_2020_483_MOESM3_ESM.zip › test_set_mc_es_20.csv]

id	smi	sascore	zrft	syba
ZINC000002599002	Fc1ccnc(F)c1	2.36369784	0.4504435	13.43466229
ZINC000334781416	CCCCN1[C@H]2CC[C@H]1COC2	3.93019515	0.45661299	-0.37147725
ZINC000034937306	c1coc(CN[C@H]2CCN(Cc3ccccc3)C2)c1	2.30249695	0.59209447	83.78691847
ZINC000298097888	CCc1cc(C2CC2)nc(NC(=O)c2nn(CC)nc2C)n1	2.88776548	0.22883346	52.53657166
ZINC000504266261	O=C(NC[C@H]1CC=CCC1)N1CC[C@@H](c2ccccc2F)C1	3.08223981	0.38331721	91.19229719
ZINC000456232902	CC1(CO)CN(C(=O)c2ccc(-c3ccc(F)cc3)cc2F)C1	2.23866065	0.32563267	64.98995494
ZINC000355737696	CC1(C)[C@H](NC(=O)C(=O)NCCCO[C@@H]2CCOC2)[C@H]2CCO[C@H]21	4.03827023	0.46226249	83.65420211
ZINC000025661125	O=C(CSCc1cccc(Cl)c1)Nc1ccc(N2CCCC2)cn1	2.10588313	0.37130279	171.3557255
ZINC000104324226	CC(=O)N1Cc2ccccc2C[C@@H]1C(=O)N[C@@H]1C[C@@H]1c1ccccc1	3.12481315	0.54554076	81.88519387
ZINC000538523407	Cc1ccc(NC(=O)N2CC=C(c3cccc4ccccc43)C2)cc1	2.09744807	0.4239493	72.90103123
ZINC000480202571	CS(=O)(=O)CC1(CNC(=O)CS(=O)(=O)Cc2ccc(C#N)cc2)CC1	2.79000554	0.35340336	113.3793791
ZINC000432984338	CN(C)Cc1ccc(C(N)=O)cc1NC(=O)N[C@@H]1CCCc2sc(Cl)cc21	3.08160934	0.26164796	90.84282155
ZINC000191558371	CNS(=O)(=O)c1ccc2c(c1)N(Cc1cn(-c3ccccc3)nc1C)CC2	2.36033755	0.35180007	122.8625698
ZINC000510407611	CC(=O)N(CCC(=O)N1CCC(c2ccccc2)CC1)Cc1ccccc1	1.99546442	0.41326279	139.1065106
ZINC000433471888	O=C1C[C@]2(CCN(S(=O)(=O)c3ccc(S(=O)(=O)N4CCOCC4)cc3)C2)CN1	3.51480161	0.6236157	68.70901459
ZINC000463423365	CN1C(=O)C[C@@H](CNC(=O)N2CC[C@@H](O)C2(C)C)[C@@H]1c1cnn(Cc2ccccc2)c1	4.02116555	0.2904107	39.6346264
ZINC000556054711	CCN1CCN(Cc2ccccc2CNC(=O)C(=O)N(C)[C@@H]2CCN(C)C[C@@H]2C)CC1	3.2979273	0.3078076	107.0152518
ZINC000503149268	C[C@H](C(=O)Nc1cccc(NC(=O)[C@H]2C[C@H]2c2cccc3ccccc32)c1)n1cccn1	3.19953314	0.31290815	158.4250106
ZINC000008684547	O=C(NCCc1c[nH]c2ccccc12)C(=O)NC[C@H]1OCCN1S(=O)(=O)c1ccc(Cl)cc1	2.94204772	0.32752873	199.1556143
ZINC000059433382	CCC12c3ccccc3C(c3ccccc31)[C@@H]1C(=O)N(c3ccc(OC(C)=O)cc3)C(=O)[C@H]12	3.98645833	0.26865504	34.62035695
ZINC000477565310	COc1ccc(CC(=O)NCc2ccc(C(=O)NCc3ccnc(-n4cccn4)c3)cc2)cc1	2.20688039	0.41730771	255.5712434
ZINC000515948557	CCN1CCN(Cc2ccc(NC(=O)C(=O)N3CCN(Cc4cccc(Cl)c4)CC3)cc2)CC1	2.18893714	0.53291967	206.8867695
ZINC000517102621	COCCOc1cccc(NC(=O)c2ccc(CNS(=O)(=O)c3ccc(C(C)(C)C)cc3)cc2)c1	2.1144767	0.45241523	277.9065708
ZINC000503339966	CN(Cc1cn(-c2ccccc2)nc1-c1ccccc1)C(=O)C(=O)Nc1ccc2c(c1)OCC(=O)N2	2.56650696	0.39547709	165.3784421
ZINC000100871305	O=C(CN1C(=O)/C(=C2\SC(=S)N(Cc3ccccc3Cl)C2=O)c2ccccc21)Nc1cccc(Cl)c1	2.46002182	0.32924277	178.6887846
ZINC000103078970	COCCN(CC(=O)N1N=C(c2ccc(OC)cc2OC)C[C@H]1c1ccc(OC)cc1)C(=O)c1cccs1	3.05173006	0.26496508	172.2081436
ZINC000100490735	O=C(CN1C(=O)CSC1=O)O[C@H]1CCCN(c2ncc3c(n2)C[C@@H]2CC[C@@H]3N2C(=O)CN2C(=O)CSC2=O)C1	4.96117771	0.228051	51.01250459
ZINC000409058185	COc1cc(C=C2C(=O)N(c3ccccc3)C(=O)N(c3ccccc3)C2=O)cc(Cl)c1OCC(=O)Nc1ccccc1	2.47008389	0.42692607	166.9461677
ZINC000408926450	CCCC1=C(C(=O)OCC)[C@@H](c2ccc3c(c2)OCO3)n2c(=O)/c(=C/c3ccc(OCc4ccc(C#N)cc4)c(Br)c3)sc2=N1	3.43738137	0.28209103	197.5502584
ZINC000260904314	Cc1ccc(S(=O)(=O)N(CC(=O)N(Cc2ccc(Cl)cc2)[C@H](Cc2ccccc2)C(=O)NCC(C)C)c2ccc(C(C)C)cc2)cc1	3.12187081	0.34680554	233.4987158
ZINC000150482726	CO[C@H]1OC[C@@H](O[C@H]2O[C@@H](COC(=O)c3ccccc3)[C@@H](OC(=O)c3ccccc3)[C@H]2OC(=O)c2ccccc2)[C@@H](OC(C)=O)[C@H]1OC(C)=O	4.38032717	0.30067201	61.11187859
ZINC000150483562	COC(=O)c1c(NC(=O)[C@@H](C)Sc2ccc(NC(=O)/C(=C/c3ccc(-c4ccc(C)cc4)o3)NC(=O)c3ccccc3)cc2)sc2c1CCCC2	3.33917338	0.22873733	326.0914728
ZINC000253376949	CC[C@H](O)C[C@@H]1CC[C@H]([C@H](C)C(=O)O[C@H](C)C[C@@H]2CC[C@H]([C@H](C)C(=O)O[C@H](C)C[C@@H]3CC[C@H]([C@H](C)C(=O)O[C@H](C)C[C@@H]4CC[C@H]([C@H](C)C(=O)O)O4)O3)O2)O1	5.80269464	0.14964276	4.53755416
ZINC000504759508	CCCCOc1ccc2c(c1)Oc1cc(O[P@](=O)(O)O[C@H]3[C@@H]4OC(C)(C)O[C@@H]4[C@@H](O[C@H](C)OCC)[C@@H]4OC(C)(C)O[C@@H]43)ccc1[C@]21OC(=O)c2ccccc21	5.69207934	0.19526927	59.17620963
ZINC000252694508	CC1(C)[C@@H]2CC[C@]3(C)[C@@H](C(=O)C=C4[C@@H]5C[C@@](C)(C(=O)O)CC[C@]5(C)CC[C@]43C)[C@@]2(C)CC[C@@H]1O[C@@H]1O[C@@H](C(=O)O)[C@H](O)[C@@H](O)[C@@H]1O[C@H]1O[C@@H](C(=O)O)[C@H](O)[C@@H](O)[C@@H]1O	5.92904012	0.20750975	8.90197335
ZINC000150549055	CC(C)(c1ccc(OC(F)=C(C(C(F)(F)F)C(F)(F)F)C(C(F)(F)F)C(F)(F)F)cc1)c1ccc(OC(F)=C(C(C(F)(F)F)C(F)(F)F)C(C(F)(F)F)C(F)(F)F)cc1	3.92436474	0.2238632	44.89173289
ZINC000150661626	Oc1c(Cl)cc(-c2c3ccc(n3)c(-c3cc(Cl)c(O)c(Cl)c3)c3ccc([nH]3)c(-c3cc(Cl)c(O)c(Cl)c3)c3ccc(n3)c(-c3cc(Cl)c(O)c(Cl)c3)c3ccc2[nH]3)cc1Cl	5.38909746	0.45177268	-6.23752554
ZINC000085617775	CCCCCCCCCCCCCC(=O)OC[C@H](CO[P@](=O)(O)OC[C@@H](O)COC(=O)CCCCCCCCCCCCC)OC(=O)CCCCCCCCCCCCC	3.94164835	0.54094341	91.91967481
ZINC000150447020	CO[C@H]1O[C@@H](COC(c2ccccc2)(c2ccccc2)c2ccccc2)[C@@H](O)[C@@H](OC(=O)CNC(=O)OCc2ccccc2)[C@H]1OC(=O)CNC(=O)OCc1ccccc1	4.32164216	0.25082384	105.4863841
ZINC000263593509	COc1ccc(NC(=O)CC(=O)N2N=C(C)[C@H](N=Nc3ccc(S(=O)(=O)c4ccc(N=N[C@H]5C(C)=NN(C(=O)CC(=O)Nc6ccc(OC)cc6)C5=O)cc4)cc3)C2=O)cc1	4.41882396	0.20032438	94.56815601
