# Supplementary material for: Profiling and analysis of chemical compounds using pointwise mutual information
Source: J Cheminform. 2021 Jan 10;13:3. doi: 10.1186/s13321-020-00483-y (PMC7798221; doi:10.1186/s13321-020-00483-y)
Supplement: Supplementary file 3 — Additional file 3. Compound sets used for synthetic accessibility classification (TMC and TCP test sets). Manually curated test set (TMC) consists of 40 HS compounds manually selected from scientific papers and of 30 ES sets, each of them contains 40 compounds randomly selected from the ZINC15 database. Computationally picked test set TCP consists of 3 581 HS compounds obtained from the GDB-17 database complemented by the same number of compounds randomly selected from the ZINC15 database. [file 13321_2020_483_MOESM3_ESM.zip › test_set_mc_es_21.csv]

id	smi	sascore	zrft	syba
ZINC000253388108	C[C@H]1C/C1=C\C(=O)O	3.41896986	0.17294228	-18.95332493
ZINC000086861176	C[C@@H]1N(O)C(C)(C)N(O)C1(C)C	4.15361068	0.34876273	-21.52579395
ZINC000371719800	Cc1c(Cl)cc(NC(=O)N2C[C@H]3C[C@H]2CO3)cc1Cl	4.06602304	0.272847	10.58248632
ZINC000332843146	O=C(N[C@H]1CCc2nc[nH]c2C1)N1CCC[C@@H]1c1cccs1	3.48491918	0.38124798	79.78945462
ZINC000355044754	COCC1(CCNC(=O)[C@@H](C)c2ccc(F)c(F)c2)CCC1	2.95630412	0.30772905	67.8327162
ZINC000183189766	O=C(NC[C@@H]1CC(=O)N(C2CC2)C1)C1C2CC3CC(C2)CC1C3	4.24046984	0.47053782	43.96538068
ZINC000338420038	Cc1nc(NC(=O)N[C@@H](c2nnc3ccccn32)C(C)C)sc1C	3.00184885	0.45912653	136.6466751
ZINC000295172294	CCOc1ccccc1[C@@H](CC)NC(=O)CN(C)[C@@H](C)C(C)(C)O	3.10749469	0.35271636	107.8557844
ZINC000370304466	C[C@@]1([C@@H]2CCCN(C(=O)c3ccc4cc[nH]c4c3)C2)NC(=O)NC1=O	3.43579854	0.38552418	80.60809042
ZINC000330378783	C[C@@H](C#N)CN(C)S(=O)(=O)NC[C@H]1CCCCN1Cc1ccccc1	3.20078638	0.31021668	92.86951614
ZINC000191743336	CCCOc1ccc(CNC(=O)N(C)C[C@H]2CCCC[C@@H]2O)c(C)c1	3.01271407	0.3318068	121.9372956
ZINC000266730642	C[C@H](NC(=O)N1C[C@@H](C)[C@@H]1c1ccccc1)c1ccc2c(c1)CC(=O)N2C	3.43574789	0.31093151	72.20333721
ZINC000508786058	CC(C)Cn1ccnc1CNC(=O)C(=O)N1CCCCC[C@H]1c1ccco1	3.0854626	0.36326954	131.9190309
ZINC000463194468	Cc1ccc([C@@H]2OCCC[C@H]2C(=O)NCC(=O)Nc2ccc(Cl)cc2)cc1	2.80622392	0.38588821	125.1504607
ZINC000377130930	C[C@@H]1Oc2cc(F)ccc2[C@@H]1NC(=O)[C@H]1CC=CC[C@H]1C(=O)N1CCOCC1	3.84949697	0.29671077	38.48808113
ZINC000541490390	CC[C@H]1CN(C(=O)NCc2ccnc(Oc3ccc(OC)cc3)c2)CCN1C[C@H](C)O	3.19097666	0.36556791	157.846248
ZINC000538237043	COc1ccccc1N(CCC#N)C(=O)[C@H](C)N[C@H](C)c1ccc(-n2cccn2)cc1	3.2517125	0.3346991	161.8118779
ZINC000484401011	CCCN(C(=O)C(=O)Nc1cccc(-n2cc(C)nc2O)c1)[C@@H]1CCCc2cccnc21	3.45813531	0.24097894	85.46564396
ZINC000509692314	Cc1ccc(NC(=O)C2CCN(C(=O)Nc3cc(C4CC4)nn3-c3ccccc3)CC2)nc1	2.44394194	0.39200137	179.1526331
ZINC000013086419	O=C(NCc1ccccc1F)C1CCN(c2ccc(S(=O)(=O)N3CCOCC3)cc2Cl)CC1	2.26461109	0.48950117	183.2026555
ZINC000520911559	COc1ccc(NC(=O)C(=O)N2CCN(CC3CCCCC3)CC2)cc1OCc1ccncc1	2.34372095	0.43108602	209.0721182
ZINC000516475945	O=C(NCc1cccc(NC(=O)c2ccncc2)c1)C(=O)Nc1ccccc1OC1CCCC1	2.24001746	0.39504428	235.3311588
ZINC000503695714	COc1ccc(CN(C(=O)C(=O)Nc2cccc(N3C(=O)c4ccccc4C3=O)c2)C2CC2)cc1	2.32013924	0.40972757	147.5210791
ZINC000408638179	COc1cccc(N2C[C@@H](C(=O)Oc3ccc(N4C(=O)c5ccc(Br)cc5C4=O)c(C)c3)CC2=O)c1	2.90310725	0.40643138	158.908548
ZINC000012661486	COc1ccc(/C(=N\OC(=O)c2ccc(C)cc2)c2nccc3cc(OC)c(OC)cc32)cc1OC	2.49270824	0.36139339	101.1234778
ZINC000015910839	Cc1ccc(O)c(C(=O)c2cc(C(=O)Nc3ccccc3[N+](=O)[O-])c(=O)n(-c3ccccc3[N+](=O)[O-])c2)c1	2.61887707	0.40395511	119.1563587
ZINC000222838198	CNC(=O)[C@H](C)N(Cc1ccc(OC)cc1)C(=O)CN(c1cc(C)ccc1OC)S(=O)(=O)c1ccc(C)cc1	2.95525555	0.35761865	193.3587811
ZINC000263586015	COc1cc(OC)c(OC)cc1/C=C1\Oc2c(ccc3c2[C@H](c2cc(OC)c(OC(C)=O)c(OC)c2)CC(=O)O3)C1=O	3.47770107	0.26006921	84.82422278
ZINC000253398693	COc1cccc(CN2CCN3C(=O)c4ccccc4OCC[C@@H]4CC[C@@H](NC(=O)C5CCOCC5)[C@@H](CNC(=O)[C@@H]3C2)O4)c1	5.24806618	0.20941445	45.76125827
ZINC000225340177	Cc1ccccc1N(CC(=O)N(Cc1cccc(Cl)c1)[C@@H](Cc1ccccc1)C(=O)NC1CCCCC1)S(=O)(=O)c1ccc(Cl)cc1	3.13701911	0.283865	216.6302455
ZINC000150339297	CCc1cc(-c2nn(CN3C[C@]4(C)C[C@@H]3CC(C)(C)C4)c(C)c2-c2nc3ccccc3n2C)c(O)c(CN2C[C@@]3(C)C[C@@H]2CC(C)(C)C3)c1O	5.79984184	0.22517234	59.39007634
ZINC000408979040	CCOC(=O)C1=C(c2ccccc2)N=c2s/c(=C\c3ccc(OCc4ccc(C#N)cc4)c(OCC)c3)c(=O)n2[C@H]1c1ccc(OC)c(OC)c1	3.3575129	0.41069889	268.9693161
ZINC000408975513	COc1ccc(C(C)=O)cc1N1C(=O)[C@@H]2[C@H](C1=O)[C@@]1(c3ccccc3)C(=O)[C@@]2(c2ccccc2)C(c2ccc3c(c2)OCO3)=C1c1ccc2c(c1)OCO2	5.01813201	0.26717312	49.77353292
ZINC000409032828	CCOC(=O)C1=C(C)N=c2s/c(=C/C34c5ccccc5C(c5ccccc53)[C@@H]3C(=O)N(Cc5ccccc5)C(=O)[C@H]34)c(=O)n2[C@@H]1c1cccc2ccccc21	4.88161507	0.24038833	92.60549254
ZINC000504230079	CC(C)CCC[C@H](C)CCC[C@@H](C)CCC[C@@H](C)CC(=O)O[C@H](COC(=O)C[C@@H](C)CCC[C@@H](C)CCC[C@@H](C)CCCC(C)C)CO[P@](=O)(O)OC[C@H](N)C(=O)O	5.05335114	0.30830713	42.12349862
ZINC000257049148	CC[C@]12C=CCN3CC[C@]4(c5cc([C@]6(C(=O)OC)C[C@H]7C[C@H](C(C)(F)F)CN(C7)Cc7c8ccccc8[nH]c76)c(OC)cc5N(C)[C@@H]4[C@](O)(C(=O)OC)[C@H]1OC(C)=O)[C@@H]32	6.73244446	0.1356737	-87.57045808
ZINC000504672432	CC[C@@H]1OC(=O)[C@H](C)[C@H](O[C@@H]2C[C@](C)(OC)[C@H](O)[C@H](C)O2)[C@H](C)[C@H](O[C@@H]2O[C@H](C)C[C@H](N(C)C)[C@@H]2O)[C@](C)(O)C[C@H](C)/C(=N\OCOCOCCOC)[C@H](C)[C@H](O)[C@]1(C)O	6.50625458	0.28478796	-1.64287533
ZINC000306146077	CC[C@H](NC(=O)[C@@H](CC(=O)O)NC(=O)CNC(=O)[C@H](CCCN=C(N)N)NC(=O)CCC(=O)O[N+]1(c2cc(=O)c3cccc(-c4ccccc4)c3o2)CCOCC1)C(=O)O	4.68255244	0.22194698	90.01102589
ZINC000254820209	COc1ccc(C(=O)Oc2c(C)c3c4c5c2C(=O)C(=CC5=O)NC(=O)C(C)=CC=C[C@H](C)[C@H](O)[C@H](C)[C@H](O)[C@H](C)[C@H](OC(C)=O)[C@H](C)[C@@H](OC)C=CO[C@@](C)(O3)C4=O)cc1	6.92205865	0.17909893	-89.87646859
ZINC000245226421	CO[C@H]1/C=C/O[C@@]2(C)Oc3c(c4c(c(O)c3C)C(=O)C(=C(N3C[C@@H](C)O[C@@H](C)C3)C4=O)NC(=O)/C(C)=C\C=C\[C@H](C)[C@@H]3OC(C)(C)O[C@@H]([C@@H]3C)[C@H](C)[C@H](OC(C)=O)[C@@H]1C)C2=O	7.52319464	0.19714261	-132.3933589
