# Supplementary material for: Profiling and analysis of chemical compounds using pointwise mutual information
Source: J Cheminform. 2021 Jan 10;13:3. doi: 10.1186/s13321-020-00483-y (PMC7798221; doi:10.1186/s13321-020-00483-y)
Supplement: Supplementary file 3 — Additional file 3. Compound sets used for synthetic accessibility classification (TMC and TCP test sets). Manually curated test set (TMC) consists of 40 HS compounds manually selected from scientific papers and of 30 ES sets, each of them contains 40 compounds randomly selected from the ZINC15 database. Computationally picked test set TCP consists of 3 581 HS compounds obtained from the GDB-17 database complemented by the same number of compounds randomly selected from the ZINC15 database. [file 13321_2020_483_MOESM3_ESM.zip › test_set_mc_es_22.csv]

id	smi	sascore	zrft	syba
ZINC000002242643	N#CCC1=CCCC1	3.0451779	0.53498929	12.90495164
ZINC000002529887	Fc1cccc(F)c1C(F)(F)F	2.05994752	0.49835719	22.78111447
ZINC000347483238	CO[C@@H](C)C(=O)N[C@H]1c2cc(Br)ccc2CC1(C)C	3.40830643	0.2041202	20.08537903
ZINC000360691385	C[C@@H]1C[C@H](C(C)(C)C)CCN1C(=O)CN1CCCCCC1=O	3.19286048	0.37848006	70.96334735
ZINC000477914744	Cc1[nH]c2ccc(C(=O)N3CC(C4CCCC4)C3)cc2c1C	2.2422174	0.37240464	87.23957378
ZINC000294700168	C[C@H]1[C@@H](NC(=O)c2cc(-c3ccccc3Cl)[nH]n2)CCS1(=O)=O	3.53748435	0.27346545	66.91335314
ZINC000122742770	CC(=O)c1c(C)[nH]c(C(=O)NCCc2ccc(F)cc2)c1C(C)C	2.31298097	0.37157798	118.861962
ZINC000285555998	COC[C@@H]1CN(C(=O)NCc2ccccc2[N+](=O)[O-])CC(C)(C)O1	3.05707853	0.38550988	75.33195558
ZINC000543867238	CCOC(=O)[C@H](NCC(=O)Nc1ccc(Br)c(C)c1)[C@H]1CCCOC1	3.14166924	0.25436243	108.756824
ZINC000371537102	COC(=O)[C@@H]1C[C@H](OC)CCN1S(=O)(=O)c1ccccc1S(C)(=O)=O	3.13609169	0.35316543	57.15977624
ZINC000271038188	O=C(NCCCN1CCNC(=O)C1)c1ccc(C(=O)NC2CC2)cc1	2.0724222	0.42594797	114.4716756
ZINC000466807583	C=CC[C@H](C(=O)N[C@H]1CC(=O)N(Cc2ccccc2)[C@@H]1C)c1ccccc1	3.39314769	0.24350344	52.51458622
ZINC000187298082	C[C@@H]1CN(C(=O)c2cc(OCc3ccccc3)ccc2O)CCN1CCO	2.57998987	0.3724416	116.5806741
ZINC000519457998	CCC[C@H](NC(=O)[C@H]1CCCN(C(=O)c2ccccc2)C1)C1CCCCC1	2.85535421	0.48338172	121.7179503
ZINC000373311284	C[C@H](N[C@@H]1CCCN(CCN2CCOCC2)C1=O)c1ccc(OCC#N)cc1	3.18207629	0.30434018	126.736588
ZINC000433547403	CCc1nc(C(=O)N2CCN(c3nccn4cnnc34)[C@H](C)C2)nn1-c1ccccc1	3.2989437	0.30443286	86.78918495
ZINC000103018607	COc1ccccc1/C=C\C=C1\Oc2cc(OC(=O)c3ccccc3Cl)ccc2C1=O	2.45131892	0.23981387	164.3227874
ZINC000434174039	Cc1ccc(NC(=O)CSc2ccccc2C(=O)NC[C@H](c2cccnc2)C(C)C)cc1	2.67691097	0.40335076	214.7948009
ZINC000116325718	CN1CCCN(C(=O)c2ccccc2NC(=O)CCCNC(=O)c2ccc(F)cc2F)CC1	2.15196015	0.3845662	222.8275505
ZINC000439902503	Cc1cc(O[C@H]2CCN(C)C2=O)ccc1NC(=O)N1CC(n2cc(-c3ccccc3)nn2)C1	3.11489633	0.29650832	100.3106723
ZINC000483551260	NC(=O)c1ccn(-c2ccc(NC(=O)[C@H]3CC(=O)N(Cc4cccc(C(F)(F)F)c4)C3)cc2)n1	2.87163736	0.41835016	201.8968962
ZINC000521503837	CCCCCn1c(CCC(=O)N2CCCN(C(N)=O)CC2)nc2c1c(O)nc(=O)n2CCCC	2.87563891	0.25954967	113.4761051
ZINC000508542722	Cc1nn(-c2ccccc2C)c(C)c1CN(C)CC(=O)N1CCC(C(=O)N2CCC[C@H](C)C2)CC1	2.94585403	0.2854724	169.467217
ZINC000222854563	C[C@@H](C(=O)NCCO)N(Cc1ccc(F)cc1)C(=O)COc1ccc(S(=O)(=O)N2CCOCC2)cc1	2.87178204	0.28777643	194.5212514
ZINC000409384665	COC(=O)c1ccc(CN2C(=O)S/C(=C/c3cc(C)n(-c4cc(C(=O)OC)ccc4C)c3C)C2=O)o1	2.6649655	0.33040874	159.7608449
ZINC000003363330	COC(=O)c1c(NC(=O)COC(=O)c2ccc3c(c2)C(=O)N(c2cc(C)ccc2C)C3=O)sc2c1CCC2	2.52144322	0.36951766	235.1372374
ZINC000033730594	C[C@H](CCc1ccccc1)NC(=O)c1ccc(/C=C2/Oc3ccccc3N(Cc3ccccc3F)C2=O)cc1	2.83220988	0.22703563	232.889503
ZINC000222910182	C[C@H](C(=O)NC(C)(C)C)N(Cc1ccc(Cl)cc1Cl)C(=O)CN(c1cccc(C(F)(F)F)c1)S(=O)(=O)c1ccccc1	3.18894665	0.31601441	200.0711585
ZINC000409111132	CCN(CC)C(=O)C1=C(C)N=c2s/c(=C/c3cccc(OCc4ccc(Cl)cc4Cl)c3)c(=O)n2[C@H]1c1cc(OC)ccc1OC	3.29230698	0.32172978	221.5404871
ZINC000260901295	COc1ccc(S(=O)(=O)N(CC(=O)N(Cc2ccc(Cl)cc2)[C@H](Cc2ccccc2)C(=O)NCC(C)C)c2ccc(C)cc2)cc1Br	3.172998	0.30123137	234.0307244
ZINC000224885483	CC(=O)OCOC(=O)CN(CC(=O)OCOC(C)=O)C(=O)c1ccc2c(c1)C(=O)OC21c2ccc(N=[N+]=[N-])cc2Oc2cc(N=[N+]=[N-])ccc21	4.2307417	0.21345766	52.17881687
ZINC000260941629	CCOc1ccc(N(CC(=O)N(Cc2ccc(F)cc2)[C@H](Cc2ccccc2)C(=O)NC2CCCC2)S(=O)(=O)c2ccc(OC)c(OC)c2)cc1	3.23695549	0.2810055	267.9557973
ZINC000150604559	Cc1cccc(N/C=C2/C(=O)C(O)=C(C(C)C)c3cc(C)c(-c4c(C)cc5c(c4O)/C(=C\Nc4cccc(C)c4C)C(=O)C(O)=C5C(C)C)c(O)c32)c1C	3.58492461	0.17985499	34.26237912
ZINC000301054276	C[C@H]1O[C@@H](O[C@H]2[C@H](O)[C@@H](O)[C@H](CO)O[C@@H]2O[C@@H]2C[C@@H]3[C@@H](C[C@@H](O)[C@@H]4[C@@H]([C@]5(C)CC[C@H](C(C)(C)O)O5)CC[C@@]43C)[C@@]3(C)CC[C@H](O)C(C)(C)[C@@H]23)[C@H](O)[C@H](O)[C@H]1O	6.06684013	0.23173944	-25.40579132
ZINC000150384958	CO[C@H]1O[C@H](COC(c2ccccc2)(c2ccccc2)c2ccccc2)[C@H](OS(=O)(=O)c2ccc(C)cc2)[C@@H](OC(=O)c2ccccc2)[C@H]1OC(=O)c1ccccc1	4.18445154	0.21781726	109.6646435
ZINC000257101407	CC(=O)O[C@]12CO[C@@H]1C[C@H](O)[C@]1(C)C(=O)[C@H](O)C3=C(C)[C@H](OC(=O)[C@H](O)[C@H](NC(=O)c4ccccc4)c4ccccc4)C[C@@](O)([C@H](OC(=O)c4ccccc4)[C@@H]21)C3(C)C	5.823157	0.15825003	50.55845634
ZINC000504823657	CC[C@H](C)[C@@H](NC(=O)[C@@H](NC(=O)[C@H](CCC(=O)O)NC(=O)[C@H](Cc1ccccc1)NC(=O)[C@H](C)NC(=O)[C@]1(N)CCc2cc(O)ccc2C1)[C@@H](C)CC)C(=O)NCC(N)=O	4.79911546	0.36276297	115.2898713
ZINC000504746418	CC[C@H](C)[C@H](NC(=O)C[C@H](O)[C@H](CC1CCCCC1)NC(=O)[C@H](CC1=NC=NC1)NC(=O)[C@H](Cc1ccccc1)NC(=O)CCc1cccnc1)C(=O)NC(C)(CO)CO	4.94182025	0.1821157	146.4933702
ZINC000253529846	CC(=O)N[C@@H]1[C@@H](O)[C@H](O)[C@@H](CO)O[C@H]1O[C@@H]1O[C@H](C[C@H](O)[C@H]2O[C@@H](n3ccc(O)nc3=O)[C@H](O)[C@@H]2O)[C@H](O)[C@H](O)[C@H]1NC(=O)/C=C/CCCCCCCCCCCC(C)C	5.74747316	0.24655039	44.59754665
ZINC000150353500	COc1cc(/C=N/c2ccc(Cc3ccc(/N=C/c4ccc(Oc5ccc([N+](=O)[O-])cc5[N+](=O)[O-])c(OC)c4)c(Cl)c3)cc2Cl)ccc1Oc1ccc([N+](=O)[O-])cc1[N+](=O)[O-]	3.43260629	0.47217345	148.8406605
