# Supplementary material for: Profiling and analysis of chemical compounds using pointwise mutual information
Source: J Cheminform. 2021 Jan 10;13:3. doi: 10.1186/s13321-020-00483-y (PMC7798221; doi:10.1186/s13321-020-00483-y)
Supplement: Supplementary file 3 — Additional file 3. Compound sets used for synthetic accessibility classification (TMC and TCP test sets). Manually curated test set (TMC) consists of 40 HS compounds manually selected from scientific papers and of 30 ES sets, each of them contains 40 compounds randomly selected from the ZINC15 database. Computationally picked test set TCP consists of 3 581 HS compounds obtained from the GDB-17 database complemented by the same number of compounds randomly selected from the ZINC15 database. [file 13321_2020_483_MOESM3_ESM.zip › test_set_mc_es_23.csv]

id	smi	sascore	zrft	syba
ZINC000015442004	O[C@@H]1CCCC[C@@H]1F	3.22572587	0.51182877	-16.8564966
ZINC000019271950	CCc1ccc([C@H](C)NN)cc1	2.33318449	0.38670797	44.39310022
ZINC000019906699	FC(F)(F)c1cccc(CNCc2ccc(Br)o2)c1	2.11823617	0.51168975	92.1446044
ZINC000164130735	C[C@@H](NC(=O)N(C)C1CC1)[C@@H](C)c1ccccc1C(F)(F)F	3.21822918	0.35313871	92.93878977
ZINC000377089003	O=C(NCc1noc2c1CCCC2)[C@@H]1C[C@H]1c1ccccc1	3.17139539	0.30436381	83.34840004
ZINC000177153925	COc1ccccc1CCC(=O)N[C@@H](C)[C@H](C)c1ccccc1	2.5963195	0.36489831	138.4149512
ZINC000192606486	CN(C(=O)C(=O)Nc1cc(C#N)cn1C(C)(C)C)C1CCCCC1	2.93771943	0.2952034	92.62993851
ZINC000129292473	Cc1ccc(NC(=O)CN2CC[C@H](CN3CCOCC3)C2)cc1F	2.50914792	0.43827217	139.9497444
ZINC000504554873	COC(=O)c1cc(NC(=O)c2sc(C)cc2OC)cc(C(=O)OC)c1	2.21844965	0.40495744	124.6437803
ZINC000183630798	CC(=O)Nc1ccc(NC(=O)C(=O)NC2Cc3ccccc3C2)cc1	2.00252448	0.48750045	110.3057175
ZINC000421154328	CC(C)Oc1cc(C(N)=O)ccc1NC(=O)N(CCC#N)CC1CC1	2.43048721	0.33767179	130.3694448
ZINC000287128925	C[C@@H](NC(=O)C(=O)N1CC(=O)N(C)[C@@H](C)C1)c1cccc(-n2cccn2)c1	3.40141385	0.34748403	86.49001773
ZINC000515004952	C[C@H]1C(=O)N(Cc2nnc(-c3ccccc3Cl)o2)C(=O)N1c1ccccc1	2.73972594	0.36083897	87.02633892
ZINC000559262409	O=C(c1ccccc1Cn1cncn1)N1[C@H]2C[C@@H]3[C@H]4C[C@@H]([C@H]3[C@@H]2O)[C@H]1[C@@H]4O	5.59327702	0.35166752	23.63334416
ZINC000551870524	Cn1nccc1[C@@H]1[C@H](C(=O)Nc2nc(-c3ccccc3F)cs2)CC(=O)N1C	3.43141341	0.3880221	94.43650802
ZINC000447295342	CCO[C@@H]1C[C@@](CO)(NC(=O)C(=O)Nc2ccc(OCc3noc(C)n3)cc2)C1(C)C	3.77839539	0.3124185	106.6682435
ZINC000495054911	COCCN(C(=O)CN1CCN(c2ccc3ccccc3n2)CC1)[C@@H]1CCS(=O)(=O)C1	2.90752588	0.3880233	149.991387
ZINC000519356399	CCOc1cc2c(cc1[C@@H]1C[C@H]1NC(=O)N(CC)Cc1ccc3c(c1)OCO3)O[C@H](C)C2	3.63466237	0.38373768	134.7095971
ZINC000464158086	Cn1c2ccccc2nc1[C@H](NC(=O)N1Cc2ccc(O)cc2C2(CC2)C1)c1ccccc1	3.51357771	0.34662046	94.98170551
ZINC000410353066	O=C(NC[C@H](O)COc1ccc(F)c(F)c1)C(=O)Nc1c(F)cccc1Oc1ccccc1	2.77464685	0.39502928	184.0270592
ZINC000518209345	O=C(C[C@H]1Oc2ccccc2NC1=O)Nc1nc(-c2ccc(OC(F)F)cc2OC(F)F)cs1	3.19823224	0.32331506	136.8416064
ZINC000515413850	Cc1ccc(C(=O)Nc2ccccc2)cc1NC(=O)NCCN1CCN(c2ccccc2)CC1	1.96680347	0.48973897	231.8267621
ZINC000509731443	COc1cccc(NC(=O)COc2ccc(C(=O)N(Cc3ccc([N+](=O)[O-])cc3)C(C)C)cc2)c1	2.1336734	0.4436818	239.1979995
ZINC000223472486	CCc1ccc(CCC(=O)N(Cc2ccc(C)cc2)[C@H](Cc2ccccc2)C(=O)N[C@@H](C)CC)cc1	2.93755894	0.3528285	161.9572665
ZINC000108622273	O=C(NC[C@H]1CCCO1)Nc1ccc(NC(=O)[C@@H]2CCCN(C(=O)CCOc3ccccc3)C2)cc1	2.94890258	0.37260393	244.6022201
ZINC000225054342	O=C(CSCc1ccccc1F)N(Cc1ccc(Cl)cc1Cl)[C@@H](Cc1ccccc1)C(=O)NC1CCCC1	2.95761194	0.28249976	175.8416129
ZINC000100005784	O=C1/C(=N\Nc2c(Cl)cc([N+](=O)[O-])cc2Cl)C(c2ccc([N+](=O)[O-])cc2)=NN1c1nc(-c2ccccc2)cs1	2.88323797	0.31114257	122.7264403
ZINC000224879536	CS(=O)(=O)N(CC(=O)N(Cc1ccccc1Cl)[C@@H](Cc1ccccc1)C(=O)NC1CCCC1)c1cccc([N+](=O)[O-])c1	3.13937608	0.29735212	180.3962579
ZINC000409084595	CCOC(=O)C1=C(C)N=c2s/c(=C/c3cc(I)c(OCc4ccc(Cl)cc4Cl)c(OC)c3)c(=O)n2[C@@H]1c1ccc(OC)c(Br)c1	3.38071302	0.34486555	238.8183346
ZINC000224427672	CC[C@H](C(=O)NC1CCCC1)N(Cc1ccc(Cl)cc1Cl)C(=O)CN(c1cc(Cl)ccc1OC)S(=O)(=O)c1ccc(OC)c(OC)c1	3.31665808	0.28661098	224.0869794
ZINC000409032057	CCOC(=O)C1=C(C)N=c2s/c(=C\c3cc(Br)ccc3OCc3ccc([N+](=O)[O-])cc3)c(=O)n2[C@H]1c1ccc(OCC(=O)OC)c(OCC)c1	3.43053093	0.36170616	283.6250832
ZINC000257349230	COC(=O)[C@@H]1O[C@@H](O[C@@H]2CC[C@]3(C)[C@H](CC[C@H]4[C@@H]5CC[C@](O)([C@@H](O)COC(C)=O)[C@]5(C)CC(=O)[C@@H]43)C2)[C@H](OC(C)=O)[C@@H](OC(C)=O)[C@@H]1OC(C)=O	5.47001794	0.24109301	-0.67076632
ZINC000408836119	COc1cc(/C=C2\C(=O)NC(=O)N(c3cc4c5c(c3)[C@H](c3ccccc3)CCN5CC[C@@H]4c3ccccc3)C2=O)cc(Br)c1OCc1ccc(Cl)cc1Cl	3.94113601	0.3298698	162.9328499
ZINC000150372354	O=c1ccn([C@@H]2O[C@H](COC(c3ccccc3)(c3ccccc3)c3ccccc3)[C@H](OC(c3ccccc3)(c3ccccc3)c3ccccc3)[C@@H]2O)c(=O)[nH]1	4.02062013	0.26628872	44.60617986
ZINC000504132199	CO[C@@H]1/C=C\O[C@@]2(C)Oc3c(c4c(c(O)c3C)C(=O)C(=C(N(C)C[C@@H]3CCCO3)C4=O)NC(=O)/C(C)=C\C=C/[C@H](C)[C@H](O)[C@H](C)[C@H](O)[C@H](C)[C@H](OC(C)=O)[C@H]1C)C2=O	7.16947717	0.19794144	-105.6976358
ZINC000150348464	O=C(Oc1ccc(/C=N/c2ccc(/N=N\c3ccccc3)cc2)cc1)c1ccc(C(=O)Oc2ccc(/C=N/c3ccc(/N=N\c4ccccc4)cc3)cc2)c([N+](=O)[O-])c1	3.28535946	0.46201692	185.1467564
ZINC000504664965	CO[C@@H]1/C=C\O[C@@]2(C)Oc3c(c4c(O)c(/C=N/N5CCN(C6CCCC6)CC5)c(c(O)c4c(O)c3C)NC(=O)/C(C)=C\C=C/[C@H](C)[C@H](O)[C@H](C)[C@H](O)[C@H](C)[C@@H](O)[C@H]1C)C2=O	7.21813203	0.18797402	-91.98502365
ZINC000227073102	CO[C@@H]1O[C@H](COC(c2ccccc2)(c2ccccc2)c2ccccc2)[C@@H](O)[C@@H](OC(=O)CNC(=O)OCc2ccccc2)[C@@H]1OC(=O)CNC(=O)OCc1ccccc1	4.32164216	0.25082384	105.4863841
ZINC000255985297	C[C@H](NC(=O)[C@@H]1CCC(=O)N1)C(=O)N[C@H](CCCCN)C(=O)N[C@H](CO)C(=O)N[C@H](CCC(N)=O)C(=O)NCC(=O)NCC(=O)N[C@H](CO)C(=O)N[C@H](CC(N)=O)C(=O)O	4.74445154	0.36119154	82.24900516
ZINC000252463738	O=C1c2c(O)cccc2[C@](c2ccc3c(c2O)C(=O)c2c(O)cc(CO)cc2[C@]3(O)[C@@H]2O[C@H](CO)[C@H](O)[C@H](O)[C@@H]2O)([C@@H]2O[C@H](CO)[C@H](O)[C@H](O)[C@H]2O)c2cc(CO)cc(O)c21	5.81353835	0.19068913	-22.59630452
