# Supplementary material for: Profiling and analysis of chemical compounds using pointwise mutual information
Source: J Cheminform. 2021 Jan 10;13:3. doi: 10.1186/s13321-020-00483-y (PMC7798221; doi:10.1186/s13321-020-00483-y)
Supplement: Supplementary file 3 — Additional file 3. Compound sets used for synthetic accessibility classification (TMC and TCP test sets). Manually curated test set (TMC) consists of 40 HS compounds manually selected from scientific papers and of 30 ES sets, each of them contains 40 compounds randomly selected from the ZINC15 database. Computationally picked test set TCP consists of 3 581 HS compounds obtained from the GDB-17 database complemented by the same number of compounds randomly selected from the ZINC15 database. [file 13321_2020_483_MOESM3_ESM.zip › test_set_mc_es_24.csv]

id	smi	sascore	zrft	syba
ZINC000002141061	Clc1cncc(Cl)n1	2.54108595	0.38865511	23.21655134
ZINC000420147620	NCCCNc1ncccc1I	2.38305514	0.38800125	30.8404733
ZINC000353540458	Cc1noc([C@@H]2CCCCN2CC2CCCCC2)n1	2.79922399	0.60072108	43.62426273
ZINC000370123021	Cc1nc2cc(NC(=O)N3CC([C@H]4CCOC4)C3)ccc2o1	2.96898687	0.48051639	80.56958757
ZINC000413095957	Cc1nc(C)c(NCc2ccc(OCC3CC3)nc2)nc1C	2.44747547	0.36017083	112.3476685
ZINC000359478589	COCCNc1ccc(CNC(=O)C[C@@H]2CCC(=O)[C@@H]2C)cc1	2.98670861	0.27381133	85.31399459
ZINC000542720588	C[C@H](CCc1ccccc1)NC(=O)N(C)[C@H](C)C1CCN(C)CC1	2.97705006	0.28543586	115.6268111
ZINC000493980731	CCN(CC)C(=O)[C@H](C)N1CC[C@@H](NC(=O)OC(C)(C)C)[C@H](C)C1	3.36176642	0.42655609	64.274655
ZINC000362124486	Cc1ccc(-n2ncc(NC(=O)N[C@H](C)CC(N)=O)c2C(C)C)cc1	2.88568236	0.36604087	89.52961309
ZINC000264578997	CCOC(=O)CN(C)C(=O)COc1ccc2c(CC)cc(=O)oc2c1	2.2613295	0.28638833	166.6314733
ZINC000177940720	Cc1cnc([C@@H](C)NC(=O)c2ccc(NC(=O)CC(C)C)c(F)c2)s1	2.75135838	0.39541225	151.2033678
ZINC000120819891	C[C@@H]1CCCC[C@@]12NC(=O)N(CC(=O)N1CCC(n3ccnc3)CC1)C2=O	3.8220193	0.30491888	71.62905804
ZINC000303086524	CC(C)N1CCC(NC(=O)NCc2ccc(OC3CCCCC3)cc2)CC1	2.14672478	0.43889212	165.3089752
ZINC000176851250	Cc1cccc([C@@H](NC(=O)N2CCO[C@@H](Cn3cccn3)C2)C(C)(C)C)c1	3.32039588	0.31483567	127.3395132
ZINC000432165249	O=C(Nc1ccc(COC2CCCC2)cc1)N1CC[C@H](c2ccc(F)cc2)C1	2.5192699	0.41985187	176.0859171
ZINC000499179616	CCCc1nc(C)c(C(=O)NCc2ncccc2NC(=O)c2oc(CCC)nc2C)o1	2.9484862	0.31570183	91.61951221
ZINC000482314053	O=C(Nc1cc2c(cc1F)NC(=O)CC2)N1CCOC[C@@H]1c1nnc(-c2cccs2)o1	3.36144216	0.3540029	78.71836303
ZINC000438421583	CCn1c2ccccc2nc1[C@@H]1CCCN1C(=O)Nc1ccc(OC)c(-n2cnnn2)c1	2.97020675	0.36762356	167.7311572
ZINC000444376192	Cc1ccccc1-c1cc(C(=O)N2CCCN(C(=O)C3CC3)CC2)c2cnn(C(C)C)c2n1	2.42449415	0.31792171	168.5078398
ZINC000514650226	CCN(CC)S(=O)(=O)c1ccc(N2C[C@@H](C(=O)Nc3cccc(C(F)(F)F)c3)CC2=O)cc1	2.71348258	0.44888371	203.8204937
ZINC000002424455	CCCCCCCn1c(C)nc2c(c3nc4ccccc4nc3n2Cc2ccc(F)cc2)c1=O	2.46056335	0.30347825	129.5588926
ZINC000506019429	CN1CCN(c2ccc(CNC(=O)NC3CCN(C(=O)CCc4ccccc4)CC3)cn2)CC1	2.27695592	0.48763302	215.5547493
ZINC000485116335	COc1ccc(C(=O)N2CCN(C(=O)C(=O)Nc3ccc4nc(C5CC5)sc4c3)CC2)c(OC)c1	2.4293798	0.40925977	214.9483163
ZINC000014743290	COc1ccc(-c2ccc(C(=O)N3CCc4c(c(C(=O)NCCN5CCOCC5)nn4C)C3)o2)cc1	2.61775504	0.28098999	206.4182007
ZINC000100333425	CN(c1ncc(C(F)(F)F)cc1Cl)N1C(=O)[C@@H]2C([C@@]3(C)NC(=O)N(c4ccccc4)N3)=NO[C@@H]2C1=O	4.49903598	0.14174857	16.95276063
ZINC000036065127	COc1ccc(CCN(C)c2cc(C(C)(C)C)nc(SCc3ccc(C(=O)NC4CC4)cc3)n2)cc1OC	2.58331855	0.19611839	215.2220604
ZINC000103044390	CCOC(=O)N1CCN(C(=O)[C@@H]2Cc3cc([N+](=O)[O-])ccc3N3CCN(c4cc(Cl)ccc4OC)C[C@H]23)CC1	3.4175137	0.2725755	140.0316868
ZINC000409136389	CCOC(=O)C1=C(Nc2ccc(OC)cc2)S/C(=C\c2cn(CCOc3ccc(C)c(C)c3)c3ccc(Br)cc23)C1=O	2.81389569	0.2495592	210.2903876
ZINC000225346786	CCCCNC(=O)[C@@H](Cc1ccccc1)N(Cc1ccc(C)cc1)C(=O)CN(c1ccc(Cl)cc1C)S(=O)(=O)c1ccccc1	3.05535349	0.30993064	212.7291592
ZINC000260987473	COc1ccc(Cl)cc1N(CC(=O)N(Cc1ccc(C)cc1)[C@H](Cc1ccccc1)C(=O)NC(C)(C)C)S(=O)(=O)c1ccc(C)cc1	3.1559511	0.2930685	217.4268217
ZINC000223930675	CC[C@@H](C)NC(=O)[C@@H](Cc1ccccc1)N(Cc1c(Cl)cccc1Cl)C(=O)CN(c1cc(C)cc(C)c1)S(=O)(=O)c1ccc(OC)c(OC)c1	3.62581878	0.26515403	230.4462637
ZINC000150657831	CCOC(=O)c1sc(N2C(=O)[C@@H]3ON(c4cccc([N+](=O)[O-])c4)[C@@H](c4ccc(OC(=O)c5ccccc5)c(OC)c4)[C@H]3C2=O)c(C(=O)OC)c1C	4.01226729	0.24359359	137.9034201
ZINC000409184611	C=C/C=C\C(=C/C)N1C(=O)/C(=C/c2ccc(OCc3ccc4ccccc4c3)c(OC)c2)C(=O)N=C1SCC(=O)NC(c1ccccc1)c1ccccc1	3.38887606	0.26970137	167.7966589
ZINC000409185918	C=C/C=C\C(=C/C)N1C(=O)/C(=C/c2cc(Br)c(OCc3ccc4ccccc4c3)c(OC)c2)C(=O)N=C1SCC(=O)NC(c1ccccc1)c1ccccc1	3.49206254	0.22509919	161.514295
ZINC000263584600	CC(=O)OC[C@H]1O[C@@H](C[C@@]23[C@]45O[C@@]6(C[C@H]7O[C@@H](COC(C)=O)[C@@H](OC(C)=O)[C@H](OC(C)=O)[C@H]7O)OC[C@@H](O[C@@]67O[C@H](C)O[C@@]247)[C@@]35O)[C@@H](O)[C@@H](OC(C)=O)[C@H]1OC(C)=O	7.07639335	0.15989127	-42.96217339
ZINC000504594642	CCc1ccccc1NC1=C2NC(=O)/C(C)=C\C=C/[C@H](C)[C@H](O)[C@H](C)[C@H](O)[C@H](C)[C@H](OC(C)=O)[C@@H](C)[C@H](OC)/C=C\O[C@@]3(C)Oc4c(c(c(c(O)c4C)C2=O)C1=O)C3=O	6.95364852	0.19356405	-86.85001953
ZINC000263598431	O=C(Nc1ccc(Sc2ccc(N=Nc3c(O)c(S(=O)(=O)O)cc4cc(S(=O)(=O)O)ccc43)cc2)cc1)c1ccc(N=Nc2ccc3c(cccc3S(=O)(=O)O)c2O)cc1	3.6670627	0.20860447	163.5310946
ZINC000169357474	Nc1ccc2cc(S(=O)(=O)O)cc(O)c2c1/N=N/c1ccc(NC(=O)Nc2ccc(/N=N/c3c(N)ccc4cc(S(=O)(=O)O)cc(O)c43)c(S(=O)(=O)O)c2)cc1S(=O)(=O)O	3.82994566	0.2226663	68.8481503
ZINC000008552129	CC[C@@H]1NC(=O)[C@@H](NC(=O)c2ncccc2O)[C@@H](C)OC(=O)[C@@H](c2ccccc2)NC(=O)[C@@H]2CC(=O)CCN2C(=O)[C@@H](Cc2ccccc2)N(C)C(=O)[C@@H]2CCCN2C1=O	5.39415905	0.16846707	12.2213355
ZINC000150344929	COc1ccc(C(O[C@H]2C[C@H](n3ccc(NC(=O)c4ccccc4)nc3=O)O[C@@H]2CO[P@](=O)(OCCC#N)N(C(C)C)C(C)C)(c2ccccc2)c2ccc(OC)cc2)cc1	4.65937274	0.18407072	125.7686109
