# Supplementary material for: Profiling and analysis of chemical compounds using pointwise mutual information
Source: J Cheminform. 2021 Jan 10;13:3. doi: 10.1186/s13321-020-00483-y (PMC7798221; doi:10.1186/s13321-020-00483-y)
Supplement: Supplementary file 3 — Additional file 3. Compound sets used for synthetic accessibility classification (TMC and TCP test sets). Manually curated test set (TMC) consists of 40 HS compounds manually selected from scientific papers and of 30 ES sets, each of them contains 40 compounds randomly selected from the ZINC15 database. Computationally picked test set TCP consists of 3 581 HS compounds obtained from the GDB-17 database complemented by the same number of compounds randomly selected from the ZINC15 database. [file 13321_2020_483_MOESM3_ESM.zip › test_set_mc_es_25.csv]

id	smi	sascore	zrft	syba
ZINC000034331205	Sc1ncc(Br)cn1	3.34606358	0.52246542	9.02887611
ZINC000001719683	c1ccc(NC2=NCCN2)nc1	2.53833387	0.27765663	22.13042704
ZINC000341266760	C[C@@H]1CCCC[C@@H]1CN[C@@H](CO)C[C@@H](O)C(C)(C)C	3.78595854	0.31627948	26.21042194
ZINC000001512005	Cc1ccc(/C=C/C2=N/C(=C/c3cc(Br)cs3)C(=O)O2)cc1	2.75293654	0.28806151	114.0179381
ZINC000438136340	CCC(CC)(CO)CNC(=O)c1ncsc1-c1ccccc1	2.63546157	0.28979586	68.19482028
ZINC000290756467	Cc1nnc(CCNC(=O)NCC(C)(C)c2ccc(Cl)cc2)s1	2.38200636	0.38946408	140.6533939
ZINC000275602993	COCCN1CC[C@@H](NS(=O)(=O)c2ccc(C(=O)OC)c(C)c2)C1	2.6147086	0.37198395	93.78583135
ZINC000189816476	CO[C@@H]1CN(C(=O)Cn2c(S)nc3ccccc3c2=O)CC[C@H]1C	3.28541424	0.35646579	51.84692151
ZINC000411795135	CN(C(=O)CCN[C@](C)(CO)c1cc(Cl)cc(Cl)c1)c1ccccc1	2.96880916	0.17905971	92.20183143
ZINC000264133731	Cn1cc(C(=O)Oc2ccc(C(=O)N3CCCC3)cc2)c(O)nc1=O	2.40862244	0.3308361	101.5478232
ZINC000494841828	O=C(NCc1ccc(Br)c(F)c1)[C@@H](O)Cc1cccc(C(F)(F)F)c1	2.67690883	0.42128988	112.0489304
ZINC000445598942	N=c1[nH]c(C2CC2)ncc1-c1noc(/C=C\c2cccc3ccccc23)n1	2.94527377	0.30733567	60.00509952
ZINC000500402797	Cn1nccc1[C@@H]1CCCCN1C[C@@H](O)COc1ccc(C(C)(C)C)cc1	3.183656	0.30088501	103.3865801
ZINC000465156258	C[C@@H](C(=O)Nc1ccc2ccn(CC(=O)N(C)C)c2c1)c1cccc(Cl)c1	2.71343273	0.40704022	167.3215829
ZINC000544022609	CC(C)[C@H](NC(=O)NC(C)(C)C)C(=O)N1CCC(CCCn2ccnc2)CC1	2.97621112	0.32403908	114.7631239
ZINC000440008651	COC(=O)c1cccc(NC(=O)C(=O)N2CCN(CC(C)C)C(=O)[C@H]2C)c1OC(C)C	3.15920807	0.29250607	83.94603903
ZINC000507557142	COc1ccc(S(=O)(=O)NC[C@@H](c2ccc(Cl)cc2)N2CCOC(C)(C)C2)cc1OC	2.85612162	0.36959548	165.9574314
ZINC000483890644	Cc1ccc2[nH]c3c(c2c1)C[C@@H](NC(=O)NCCCN1C(=O)NC2(CCCC2)C1=O)CC3	3.58718511	0.28396627	135.5116044
ZINC000478690371	Cn1ncc2c1ncnc2N1CCN(C(=O)NCCCC(=O)N2CCc3ccccc32)CC1	2.54351845	0.4643794	205.474221
ZINC000102711456	CCCOc1ccc(/C(O)=C2\C(=O)C(=O)N(CCN3CCOCC3)[C@@H]2c2ccccn2)cc1	2.84413586	0.34422494	127.4353126
ZINC000101313398	C=CCOc1cccc([C@@H]2/C(=C(\O)c3ccc(F)cc3)C(=O)C(=O)N2CCCn2ccnc2)c1	2.9505622	0.3928163	165.4418673
ZINC000008718175	C[C@H](Sc1nnc(-c2ccccc2)c2ccccc12)C(=O)Nc1cccc(S(=O)(=O)N(C)C)c1	2.73396926	0.30165499	188.829525
ZINC000484917965	CCOc1cc(C(=O)N2CCN(CC(=O)Nc3c(C)cccc3C)CC2)ccc1OCC(=O)OC	2.19180747	0.46117219	235.3917663
ZINC000012157541	COC(=O)[C@@H]1CCCCN1C(=O)C[C@@]1(c2ccccc2)CC(=O)N(CCCOc2cccnc2)C1=O	3.34544703	0.26394591	169.8896894
ZINC000012548784	Cc1ccc(-c2noc(CSc3nnc4n3c3ccccc3c(=O)n4Cc3ccccc3)n2)cc1F	2.49780766	0.39869362	223.8194408
ZINC000245285873	COC(=O)[C@H]1[C@H](c2ccc(O)cc2)[C@@H](C(=O)OC)S(=O)(=O)C(=NNc2ccc(OC)cc2[N+](=O)[O-])S1(=O)=O	4.2522851	0.29819864	55.38415521
ZINC000408600329	O=C(COc1ccc(S(=O)(=O)Nc2cccc(C(F)(F)F)c2)cc1Cl)Nc1ccccc1Sc1ccccc1	2.36733657	0.40811571	273.3343186
ZINC000409077314	CCOc1cc(/C=C2\C(=O)NC(=O)N(c3ccc(C)c(C)c3)C2=O)cc(Br)c1Oc1ccc(C(F)(F)F)cc1[N+](=O)[O-]	2.85323593	0.36584611	169.2460838
ZINC000254398050	CCc1cc(=O)oc2cc(OCC(=O)O[C@H]3CC[C@@]4(C)C(=CC[C@@H]5[C@H]6CC[C@@H]([C@H](C)CCCC(C)C)[C@]6(C)CC[C@H]54)C3)ccc12	4.53547233	0.22437047	127.1206632
ZINC000261068247	CCOc1ccc(N(CC(=O)N(Cc2ccccc2)[C@H](Cc2ccccc2)C(=O)N[C@H](C)CC)S(=O)(=O)c2ccc(SC)cc2)cc1	3.40422529	0.31239238	223.2964111
ZINC000408771520	COc1cc(/C=C2\SC(=Nc3cc4c5c(c3)[C@@H](c3ccccc3)CCN5CC[C@@H]4c3ccccc3)NC2=O)cc(Br)c1OCc1ccccc1	4.00820029	0.31530249	167.5583995
ZINC000253504320	CO[C@@H]1O[C@@H]2C[C@]3(C)[C@@H]4[C@H](O[C@@H]5O[C@H](CO)[C@@H](O)[C@H](O)[C@H]5O)C[C@H]5[C@@]6(C[C@]46CC[C@]3(C)[C@@H]2C[C@H]1C)CC[C@@H](O[C@@H]1OC[C@@H](O)[C@H](O)[C@H]1O)C5(C)C	6.74072281	0.26552902	-7.58023913
ZINC000150347504	CC(=O)Nc1ccc(/N=N\c2c(O)c3ccc(NC(=O)Nc4ccc5c(c4)cc(S(=O)(=O)O)c(/N=N/c4ccccc4)c5O)cc3cc2S(=O)(=O)O)cc1	3.37899211	0.22440915	120.5169364
ZINC000409039537	CCOC(=O)C1=C(C)N=c2s/c(=C/c3cc(C)n(-c4ccc(OCc5ccc(Cl)c(Cl)c5)cc4)c3C)c(=O)n2[C@H]1c1ccc(OCC(=O)OC)c(OCC)c1	3.57543705	0.32723911	322.9468711
ZINC000256069875	CC[C@H]([C@H](C)OCc1ccccc1)n1ncn(-c2ccc(N3CCN(c4ccc(OC[C@H]5CO[C@@](Cn6cncn6)(c6ccc(F)cc6F)C5)cc4)CC3)cc2)c1=O	4.56922658	0.17321162	110.4732271
ZINC000263596437	CO[C@@H]1[C@H](OC(C)=O)CC(=O)O[C@H](C)C[C@@H]2O[C@@H]2C=CC(=O)[C@H](C)C[C@H](CC=O)[C@@H]1O[C@@H]1O[C@H](C)[C@H](O[C@@H]2C[C@](C)(O)[C@H](OC(=O)CC(C)C)[C@H](C)O2)[C@H](N(C)C)[C@H]1O	6.50712033	0.19480437	-79.76903105
ZINC000504319619	COc1ccc(C(OC[C@@H]2O[C@@H](N3CN=C4C3=NC(NC(=O)C(C)C)=NC4=O)C[C@@H]2OP(OCCC#N)N(C(C)C)C(C)C)(c2ccccc2)c2ccc(OC)cc2)cc1	4.89711823	0.14493118	40.30048615
ZINC000150448271	CC(=O)Oc1ccc(/C=C/C(=O)OC[C@@H]2O[C@@H](Oc3cc(OC(C)=O)c4c(c3)O[C@@H](c3ccc(OC(C)=O)cc3)CC4=O)[C@@H](OC(C)=O)[C@@H](OC(C)=O)[C@@H]2OC(C)=O)cc1	4.7925117	0.24595672	118.8865557
ZINC000504585131	CCCCC(=O)O[C@@H]1[C@@H]2[C@]3(OC(C)=O)CO[C@@H]3C[C@H](O)[C@]2(C)C(=O)[C@H](OC(C)=O)C2=C(C)[C@H](OC(=O)[C@H](O)[C@H](NC(=O)c3ccccc3)c3ccccc3)C[C@@]1(O)C2(C)C	5.9553517	0.14345638	74.96914225
ZINC000254793076	CO[C@@H]1C[C@H](O[C@@H]2[C@H](C)O[C@H](O[C@@H]3C(C)=CC[C@H]4C[C@@H](C[C@]5(C=C[C@H](C)[C@H](C(C)C)O5)O4)OC(=O)[C@@H]4C=C(C)[C@H](O)[C@@H]5OCC(=CC=C[C@@H]3C)[C@@]54O)C[C@@H]2OC)O[C@H](C)[C@@H]1O	7.99663056	0.17606626	-145.8425226
