# Supplementary material for: Profiling and analysis of chemical compounds using pointwise mutual information
Source: J Cheminform. 2021 Jan 10;13:3. doi: 10.1186/s13321-020-00483-y (PMC7798221; doi:10.1186/s13321-020-00483-y)
Supplement: Supplementary file 3 — Additional file 3. Compound sets used for synthetic accessibility classification (TMC and TCP test sets). Manually curated test set (TMC) consists of 40 HS compounds manually selected from scientific papers and of 30 ES sets, each of them contains 40 compounds randomly selected from the ZINC15 database. Computationally picked test set TCP consists of 3 581 HS compounds obtained from the GDB-17 database complemented by the same number of compounds randomly selected from the ZINC15 database. [file 13321_2020_483_MOESM3_ESM.zip › test_set_mc_es_26.csv]

id	smi	sascore	zrft	syba
ZINC000096527013	C[C@H](O)C1(CN)CC1	3.70790448	0.17851147	-5.34007378
ZINC000336334640	C[C@H]1CCCN(CCO)[C@H]1CO	3.2849654	0.46459612	7.34826347
ZINC000182239809	Cc1c(CCC(=O)NCCCCCCO)cnn1C	2.19419408	0.49281513	104.6285228
ZINC000419732510	NC[C@H]1CCCC[C@H]1NC(=O)C(=O)NCc1ccc(Cl)cc1	2.80090787	0.33667244	77.81493511
ZINC000044907909	CNS(=O)(=O)Cc1ccc(CNc2cc(C)nc(C)n2)cc1	2.25964265	0.33377819	132.0110612
ZINC000411077229	CCOc1cc(Cl)ccc1C(=O)NC1(C(=O)OC)CCOCC1	2.35722174	0.30735352	90.95938777
ZINC000453528309	COc1ccc(-c2nnc(N(C)C[C@H](C)C#N)n2C(C)C)cc1Br	3.26129445	0.27329227	64.39435935
ZINC000461617334	Cc1ccc(Br)c(C(=O)Nc2cc3c(cc2O)n(C)c(=O)n3C)c1	2.31941411	0.43246843	94.84024527
ZINC000494646488	CNC(=O)c1ccc(OC)c(NC(=O)C2(c3cncc(Br)c3)CC2)c1	2.38164856	0.32621606	113.4174932
ZINC000273172481	CC(C)[C@@H]1C[C@H](CC(=O)N2CCCc3ccc([N+](=O)[O-])cc32)CCO1	3.34429385	0.38118547	85.58638774
ZINC000441031435	C[C@H]1CC(C)(C)CC[C@H]1NC(=O)NCc1ccncc1OCC(F)F	3.51889471	0.33847922	84.62472171
ZINC000499975038	C[C@H](Cc1cccc(F)c1)C(=O)N1CCN(CCN2[C@H](C)CC[C@@H]2C)CC1	3.27933737	0.31315485	100.5265502
ZINC000014167110	C[C@@H]1Sc2ccc(C(=O)NC[C@@H](Cc3ccccc3)N(C)C)cc2NC1=O	3.07470134	0.26714543	120.0818469
ZINC000543154930	Cc1cc(=NC(=O)CCc2nc(-c3ccncc3)no2)[nH]n1[C@H](C)C1CC1	3.70140606	0.29495827	101.2974146
ZINC000332135695	CN(C)C(=O)[C@@H]1CC[C@@H](CNC(=O)c2ccc3c(=O)n(C)c(=O)n(C)c3n2)O1	3.4291977	0.38534481	138.7629168
ZINC000472793837	Cc1cc(N2CCOCC2)ccc1NC(=O)c1ccc(O[C@@H](C)c2ccccc2)cc1	2.44308524	0.41624152	192.27703
ZINC000500411350	COc1ccccc1NS(=O)(=O)c1ccc(O)c(C(=O)Nc2ccnc(N(C)C)c2)c1	2.26377222	0.33646746	171.9355291
ZINC000501890216	Cn1ccnc1SCc1cccc(C(=O)Nc2cccc(CN3CCC[C@H]3C(N)=O)c2)c1	2.75960863	0.34415831	198.3896367
ZINC000008815734	C#CCOc1ccc2ccccc2c1/C=C1\SC(=O)N(CC(=O)Nc2ccc(C)cc2)C1=O	2.41399047	0.37075595	181.7671417
ZINC000541403952	COCCOc1ccc(C#N)cc1NC(=O)C(=O)N[C@@H](CC1CCCCC1)c1ccccc1	2.86242153	0.35923865	185.1434497
ZINC000523330858	Cc1[nH]c2c(cc(C)cc2CNC(=O)NCc2ccc(C(=O)N3C[C@@H](C)O[C@H](C)C3)cc2)c1C	3.24148372	0.32486264	188.5743473
ZINC000507863552	CC[C@@H](C)NC(=O)c1ccc(NC(=O)c2ccccc2OCc2cn3cc(C)ccc3n2)cc1	2.70131287	0.34609174	257.146271
ZINC000408638360	Cc1cc(OC(=O)[C@H]2CC(=O)N(c3cccc(Cl)c3)C2)ccc1N1C(=O)[C@@H]2CC(C)=CC[C@@H]2C1=O	3.5502067	0.35374985	110.9906951
ZINC000035926101	CCC[C@H](C)c1nc2c(cnn2-c2ccccc2)c(N2CCCN(C(=O)NC3CCCCC3)CC2)n1	3.07955776	0.27186207	193.468607
ZINC000225214076	CCCNC(=O)[C@H](CC)N(Cc1ccccc1Cl)C(=O)CN(c1cc([N+](=O)[O-])ccc1C)S(C)(=O)=O	3.13743084	0.3355672	151.0389447
ZINC000409294539	CCc1nc2ccc(Br)cc2c(=O)n1N=Cc1cc(OC)c(OCC(=O)Nc2cccc(F)c2)c(Br)c1Br	2.85592973	0.30664706	157.5150547
ZINC000100376043	CC[C@H](c1nnnn1Cc1ccc(OC)cc1)N(Cc1ccco1)Cc1cc2cc3c(cc2[nH]c1=O)OCO3	3.26171474	0.2509687	256.6998637
ZINC000408688802	Cc1ccc(NC(=O)COC(=O)c2ccc(N3C(=O)[C@H]4[C@H](C3=O)C3c5ccccc5C4c4ccccc43)cc2)c(C)c1	3.87881813	0.39058642	155.4160686
ZINC000261110347	Cc1ccc(S(=O)(=O)N(CC(=O)N(Cc2ccccc2)[C@H](Cc2ccccc2)C(=O)NC(C)(C)C)c2cc(Cl)ccc2C)cc1	3.08325776	0.3063704	198.1296525
ZINC000224808680	COc1ccc(S(=O)(=O)N(CC(=O)N(Cc2cccc(C)c2)[C@@H](Cc2ccccc2)C(=O)NC(C)C)c2ccc(Cl)cc2)cc1OC	3.13405754	0.28569659	231.3920243
ZINC000408665768	O=C(Oc1ccc(C(=O)CN(C(=O)c2ccc([N+](=O)[O-])cc2)N2C(=O)[C@H]3[C@H](C2=O)C2c4ccccc4C3c3ccccc32)cc1)c1ccco1	4.48594961	0.2582437	123.267257
ZINC000255193324	C=C1CC[C@]2(C(=O)O)CC[C@]3(C)C(=CC[C@@H]4[C@@]5(C)CC[C@H](O[C@@H]6OC[C@H](O)[C@H](O)[C@H]6O[C@@H]6O[C@@H](C)[C@H](O)[C@@H](O)[C@H]6O)C(C)(C)[C@@H]5CC[C@]43C)[C@@H]2C1	5.76334021	0.17586324	-23.12990733
ZINC000156189597	CCOC(=O)[C@@H]1[C@@H]2C(=NNS(=O)(=O)c3ccc(C)cc3)[C@H]3[C@@H](C(=NNS(=O)(=O)c4ccc(C)cc4)[C@H]2[C@@H]1C(=O)OCC)[C@@H](C(=O)OCC)[C@H]3C(=O)OCC	4.79857136	0.22713462	55.58553526
ZINC000169712916	O=C(Nc1nnc2[nH]c(=O)c(C(C(=O)c3cccc([N+](=O)[O-])c3Cl)c3nn4c(NC(=O)Nc5ccc(Cl)cc5)nnc4[nH]c3=O)nn12)Nc1ccc(Cl)cc1	3.91731731	0.23877915	97.76232944
ZINC000263607078	Cc1cc(-c2ccc(N=Nc3c(O)c4c(O)cc(S(=O)(=O)O)cc4cc3S(=O)(=O)O)c(C)c2)ccc1N=Nc1c(O)c2c(O)cc(S(=O)(=O)O)cc2cc1S(=O)(=O)O	3.74507823	0.21588568	42.91822955
ZINC000150345357	CSCC[C@H](NC(=O)[C@@H](NC(=O)[C@H](CCSC)NC(=O)[C@H](Cc1ccc(O)cc1)NC(=O)[C@H](CCCCN)NC(=O)[C@@H](N)Cc1c[nH]c2ccccc12)C(C)C)C(=O)O	4.49616602	0.59897333	124.9507846
ZINC000504801054	CO[C@@H]1/C=C\O[C@@]2(C)Oc3c(c4c(c(O)c3C)C(=O)C(=C(Nc3ccc(-c5ccccc5)cc3)C4=O)NC(=O)/C(C)=C\C=C/[C@H](C)[C@H](O)[C@H](C)[C@H](O)[C@H](C)[C@@H](O)[C@@H]1C)C2=O	6.84908644	0.18138366	-83.61255968
ZINC000254405986	CC1=NN(c2ccccc2)C(=O)[C@@H]1[C@@H](c1ccc(C([C@H]2C(C)=NN(c3ccccc3)C2=O)[C@H]2C(C)=NN(c3ccccc3)C2=O)cc1)[C@H]1C(C)=NN(c2ccccc2)C1=O	4.36860353	0.2263688	41.84583775
ZINC000245204653	CO[C@@H]1/C=C\O[C@@]2(C)Oc3c(c4c(O)c(N5CCN(CC(C)C)CC5)c(c(O)c4c(O)c3C)NC(=O)/C(C)=C\C=C/[C@H](C)[C@H](C)[C@H](C)[C@H](O)[C@H](C)[C@H](OC(C)=O)[C@H]1C)C2=O	7.09682701	0.1815686	-96.40334614
ZINC000095550039	NC(=O)CNC(=O)[C@H]1CCCN1C(=O)[C@H]1CCCCNOC(=O)CC[C@H](NC(=O)OCC2c3ccccc3-c3ccccc32)C(=O)N[C@H](Cc2c[nH]c3ccccc23)C(=O)N1	5.09156148	0.24008937	81.2868196
