# Supplementary material for: Profiling and analysis of chemical compounds using pointwise mutual information
Source: J Cheminform. 2021 Jan 10;13:3. doi: 10.1186/s13321-020-00483-y (PMC7798221; doi:10.1186/s13321-020-00483-y)
Supplement: Supplementary file 3 — Additional file 3. Compound sets used for synthetic accessibility classification (TMC and TCP test sets). Manually curated test set (TMC) consists of 40 HS compounds manually selected from scientific papers and of 30 ES sets, each of them contains 40 compounds randomly selected from the ZINC15 database. Computationally picked test set TCP consists of 3 581 HS compounds obtained from the GDB-17 database complemented by the same number of compounds randomly selected from the ZINC15 database. [file 13321_2020_483_MOESM3_ESM.zip › test_set_mc_es_27.csv]

id	smi	sascore	zrft	syba
ZINC000002598988	Fc1ncccc1Cl	2.23089434	0.45615984	21.0862774
ZINC000000518540	COC(=O)[C@@H]1CC(OC)=CC1=O	3.40726002	0.22540226	-10.75179268
ZINC000361369907	CO[C@@H]1CCN(CCCOc2cc(C)cc(C)c2)C1	2.50653407	0.48524106	91.17201883
ZINC000455141208	CC[C@@H](NC(=O)N(C)Cc1ccc(C(=O)NC)cc1)C(F)F	2.80392082	0.35482713	103.4079836
ZINC000452132023	CCc1nc(=NC(=O)CCCC(=O)c2ccc(C)cc2)o[nH]1	2.96415586	0.25762625	70.6558633
ZINC000507513551	CCn1ccnc1[C@@H](N[C@H]1CCC(=O)NC1)c1ccc(I)cc1	3.44844892	0.28277219	62.66678619
ZINC000447132672	C[C@H]1c2ccsc2CCN1Cc1nnnn1CCOCC(F)(F)F	3.29023135	0.27273238	92.80112404
ZINC000357344367	CCO[C@@H]1C[C@@H](NC(=O)[C@H](C)NC(=O)c2ccccc2)C12CCC2	3.69891423	0.33949326	97.60093929
ZINC000443116055	CC(C)c1ncc(CN(C)C(=O)C(=O)Nc2c(F)cccc2F)cn1	2.54104468	0.36935889	114.4187567
ZINC000378456902	CN1CC[C@@H]2CCN(C(=O)Nc3ccc4nc(C5CC5)oc4c3)C[C@H]21	3.23274413	0.41804602	106.2056816
ZINC000455372294	O=C(NCC1(CF)CCOCC1)N1CCC(F)(c2ccccc2)CC1	2.90906277	0.47584697	36.53568924
ZINC000463635214	O=C(Nc1ccc(F)c(S(=O)(=O)NC2CC2)c1)N1CCC(F)(F)[C@H](CO)C1	3.19000985	0.30603067	101.3613483
ZINC000453827353	O=C(Nc1ccc([C@@H]2CCOC2)cc1)C(=O)N[C@@H]1CCCN(CCCO)C1	3.06716131	0.36850437	91.98607722
ZINC000073596540	CCN(CC)[C@H](CNC(=O)N[C@H]1CCCN(c2cnn(C)c2)C1)CC(C)C	3.43023601	0.36969772	111.5242059
ZINC000537412614	O=C(N[C@H]1CCN(c2ccc(Cl)cc2)C1)N1CCc2c(cccc2[N+](=O)[O-])C1	2.82312138	0.48615521	120.4858522
ZINC000490353970	Cc1ccc(NC(=O)NCC2(c3ccc(F)cc3F)CCCC2)cc1N1CCNC1=O	2.64541192	0.37111852	126.9088612
ZINC000462599919	CC[C@H](Cc1ccc([N+](=O)[O-])cc1)C(=O)N[C@H](C)c1ccc2c(c1)O[C@@H](CC)C(=O)N2	3.48412004	0.32352081	105.9309851
ZINC000440957165	CCc1ccc([C@@H]2CCCCCN2C(=O)C(=O)Nc2ccc(OCCC(=O)NC)cc2)o1	2.95684368	0.33457819	176.9342582
ZINC000472964549	Cc1ccc([C@H]2CCN(C(=O)C(=O)Nc3ccc(C(=O)N4CCCCCC4)cc3)C2)c(C)c1	2.69257685	0.53615066	164.7377612
ZINC000475231944	Cn1c(O)nc2ncc(-c3cccc(C(=O)NCCCc4nc5ccccc5n4C)c3)cc21	2.64397513	0.40874401	162.5673195
ZINC000012437327	CN1C(=O)C[C@@H](c2ccc(OCCCCOc3ccc([C@@H]4CC(=O)N(C)C4=O)cc3)cc2)C1=O	3.23266245	0.37739887	53.62015695
ZINC000517824343	CC(=O)c1ccc(OCCCC(=O)Nc2ccc(S(=O)(=O)Nc3ccc(F)cc3F)cc2)cc1	2.07576117	0.46364571	255.895048
ZINC000104823500	Cc1cccc(NC(=O)CN(C[C@@H]2CCCO2)C(=O)CN2C(=O)N(C)C3(CCCCC3)C2=O)c1C	3.57001659	0.25503377	155.4405684
ZINC000260886081	COc1ccc(S(=O)(=O)N2C[C@H](C(=O)NCCOc3cc(C)ccc3C)Oc3ccc(Cl)cc32)cc1	2.85926018	0.25385662	189.8212568
ZINC000482537817	COC(=O)c1ccc(OC(C)C)c(NC(=O)C(=O)NCc2ccc(CN3C[C@H](C)C[C@@H](C)C3)cc2)c1	3.06210669	0.37969946	201.7176131
ZINC000009679352	CCOC(=O)c1ccc(N2C(=O)c3[nH]nc(-c4ccc(OC)cc4)c3[C@@H]2c2ccc(C(=O)OC)cc2)cc1	2.8300775	0.38577094	157.7280135
ZINC000101191566	COc1ccc(CNC(=O)[C@H]2CCC(=O)N(c3cc(OC)c(OC)c(OC)c3)[C@@H]2c2ccc(OC)cc2)cc1	3.1329853	0.3766005	145.2909518
ZINC000017653835	COc1ccc(-c2cc(=O)c3c(O)cc(O[C@@H]4O[C@H](CO[C@@H]5O[C@@H](C)[C@@H](O)[C@@H](O)[C@@H]5O)[C@@H](O)[C@@H](O)[C@@H]4O)cc3o2)cc1	4.56234407	0.23474485	140.4090717
ZINC000408818010	C#CCOc1c(Cl)cc(/C=c2\sc3n(c2=O)[C@@H](c2ccc(OC)c(OC)c2)C(C(=O)Nc2ccccc2)=C(C)N=3)cc1OCC	3.3122487	0.29352878	228.9809005
ZINC000244998717	CC(=O)N[C@@H]1[C@H](OC[C@@H]2O[C@@H]3OC4(CCCCC4)O[C@@H]3[C@@H]3OC4(CCCCC4)O[C@@H]32)O[C@H](COC(C)=O)[C@H](OC(C)=O)[C@H]1OC(C)=O	5.7317911	0.24516161	54.28242729
ZINC000224348067	CC(C)(C)NC(=O)[C@@H](Cc1ccccc1)N(Cc1cccc(Cl)c1)C(=O)CN(c1ccc(Oc2ccccc2)cc1)S(=O)(=O)c1ccccc1	3.17353758	0.31729124	236.46607
ZINC000260987488	COc1ccc(OC)c(N(CC(=O)N(Cc2cccc(Cl)c2)[C@H](Cc2ccccc2)C(=O)NC(C)(C)C)S(=O)(=O)c2ccc(OC)c(OC)c2)c1	3.32278656	0.29271963	242.245667
ZINC000299817490	CC(C)=CCC[C@](C)(O)[C@@H]1CC[C@]2(C)[C@@H]1[C@H](O)C[C@@H]1[C@@]3(C)CC[C@H](O)C(C)(C)[C@@H]3[C@H](O[C@@H]3O[C@H](CO)[C@@H](O)[C@H](O)[C@H]3O[C@H]3OC[C@H](O)[C@H](O)[C@@H]3O)C[C@]12C	5.97753033	0.23673427	-23.73543944
ZINC000409032825	CCOC(=O)C1=C(C)N=c2s/c(=C/C34c5ccccc5C(c5ccccc53)[C@@H]3C(=O)N(Cc5ccccc5)C(=O)[C@@H]34)c(=O)n2[C@H]1c1cccc2ccccc21	4.88161507	0.24038833	92.60549254
ZINC000150339116	CC(C)OC(=O)N[C@H](C(=O)N1CCC[C@H]1c1nc(-c2ccc(-c3ccc(-c4c[nH]c([C@@H]5CCCN5C(=O)[C@@H](NC(=O)OC(C)C)C(C)C)n4)cc3)cc2)c[nH]1)C(C)C	4.59072282	0.29440831	77.799978
ZINC000150343496	CCCCCCCCCCCCCCCCCC(=O)OC[C@H](COC(=O)CCCCCCCCCCCCCCC)OC(=O)CCCCCCCCCCCCCCC	3.01378392	0.8244588	84.16309873
ZINC000257347369	CC(=O)[C@@H]1CC[C@@H]2[C@@H]3CC[C@@H]4C[C@H](OC(=O)c5ccc6c(c5)C(=O)c5ccccc5C6=O)CC[C@]4(C)[C@@H]3C[C@H](OC(=O)c3ccc4c(c3)C(=O)c3ccccc3C4=O)[C@]12C	4.94647619	0.24825561	49.08922268
ZINC000253529847	CC(=O)N[C@@H]1[C@@H](O)[C@H](O)[C@@H](CO)O[C@H]1O[C@@H]1O[C@@H](C[C@@H](O)[C@H]2O[C@@H](n3ccc(O)nc3=O)[C@H](O)[C@@H]2O)[C@H](O)[C@H](O)[C@H]1NC(=O)/C=C/CCCCCCCCCCCC(C)C	5.74747316	0.24655039	44.59754665
ZINC000409421650	CO[C@H]1C[C@H]2OC[C@@]2(OC(C)=O)[C@H]2[C@H](OC(=O)c3ccccc3)[C@]3(O)C[C@@H](OC(=O)[C@H](O)[C@@H](NC(=O)OC(C)(C)C)c4ccccc4)C(C)=C([C@@H](OC)C(=O)[C@@]21C)C3(C)C	6.02703637	0.15997116	33.573224
ZINC000150345895	CCCCCCCCCCCC(=O)Nc1ccc2c(c1)C(=O)OC21c2ccc(O[C@@H]3O[C@H](CO)[C@H](O)[C@H](O)[C@H]3O)cc2Oc2cc(O[C@@H]3O[C@H](CO)[C@H](O)[C@H](O)[C@H]3O)ccc21	5.5537156	0.32688756	129.4173709
