# Supplementary material for: Profiling and analysis of chemical compounds using pointwise mutual information
Source: J Cheminform. 2021 Jan 10;13:3. doi: 10.1186/s13321-020-00483-y (PMC7798221; doi:10.1186/s13321-020-00483-y)
Supplement: Supplementary file 3 — Additional file 3. Compound sets used for synthetic accessibility classification (TMC and TCP test sets). Manually curated test set (TMC) consists of 40 HS compounds manually selected from scientific papers and of 30 ES sets, each of them contains 40 compounds randomly selected from the ZINC15 database. Computationally picked test set TCP consists of 3 581 HS compounds obtained from the GDB-17 database complemented by the same number of compounds randomly selected from the ZINC15 database. [file 13321_2020_483_MOESM3_ESM.zip › test_set_mc_es_28.csv]

id	smi	sascore	zrft	syba
ZINC000084327113	CC(C)C1(N)COC1	3.28540295	0.15845398	-6.29948395
ZINC000095707679	FC1(F)Oc2cccc(I)c2O1	2.89411359	0.31227171	14.32346262
ZINC000299469875	Cc1ncc(C(=O)NCCCOC[C@@H]2CCCO2)s1	2.84005747	0.38427458	128.9859825
ZINC000372077900	CNC(=O)C(C)(C)CNC(=O)N1C[C@@H]2CCCCN2C[C@@H]1C	3.44135509	0.45233837	57.49457286
ZINC000040512178	CC(=O)N1C=Cc2ccccc2[C@H]1CC(=O)Nc1cn[nH]c1	3.0946594	0.18734928	76.3887939
ZINC000171224451	COCc1ccccc1NC(=O)NCCN1CCOC(C)(C)C1	2.31730498	0.34751434	137.6110171
ZINC000113206125	CCc1csc([C@H]2CCCN(C(=O)c3ccc(S(N)(=O)=O)o3)C2)n1	3.08003622	0.32220464	118.4041839
ZINC000341845021	CN(Cc1nccn1C)C(=O)N[C@H](c1ccc(F)cc1)C(F)(F)F	2.97193753	0.35068472	110.1255459
ZINC000432551160	C[C@@H]1CN(CCCNC(=O)c2ccc(C(=O)N(C)C)cc2)CCCO1	2.50247563	0.39069641	141.7319
ZINC000172869070	C=CCN(CC(F)(F)F)C(=O)c1ccc(NC(=O)CC(C)C)c(F)c1	2.39499459	0.32091541	114.4389063
ZINC000097474969	Cc1nn(C)c(C)c1CCC(=O)NC1CCN(C2CCSCC2)CC1	2.59544019	0.47380587	108.7639396
ZINC000286850617	Cc1cnn(CCNC(=O)C(=O)N[C@@H](C)c2noc(-c3ccccc3)n2)c1	2.96031495	0.41140673	138.5281126
ZINC000092525674	Cn1cnn(-c2ccc(NC(=O)[C@@H]3CCCN(C(=O)C4CC4)C3)cc2)c1=O	2.84156972	0.45100584	155.7239609
ZINC000368168878	CN(CC(=O)N1CC[C@H](Oc2ccc(F)cc2)C1)S(=O)(=O)c1cccnc1	2.72078389	0.35915962	151.6546387
ZINC000290139525	COc1cc(OC)c(-c2noc([C@H]3CCO[C@@H]3c3cccnc3)n2)cc1OC	3.32384552	0.42295999	32.39216328
ZINC000430667928	C[C@H]1CCc2c(F)cccc2[C@H]1NC(=O)CCc1nnc(-c2cc3ccccc3o2)o1	3.4171439	0.32689726	151.1506691
ZINC000534755072	Cc1c(C(=O)Nc2cc(-c3ncco3)ccc2C)nnn1-c1ccc(OC(C)C)cc1	2.46626944	0.39384841	200.2635078
ZINC000475637400	Cc1ccc(-n2cccn2)cc1NC(=O)N[C@@H]1CCCN(Cc2ccc(F)cc2F)C1=O	2.91286921	0.36493136	151.651038
ZINC000032999639	CC(C)c1ccc(S(=O)(=O)N2CCN(C(=O)c3ccc(OC[C@H]4CCCO4)cc3)CC2)cc1	2.60044395	0.40289604	223.2029044
ZINC000523022860	CCCN(C(=O)CCc1ncc(-c2ccccc2)o1)C1CCN(C(=O)c2ccccc2)CC1	2.29992566	0.30952321	184.3549736
ZINC000510431773	Cc1nn(-c2ccccc2C)c(C)c1CN(C)C(=O)Nc1cccc(NC(=O)c2cccs2)c1	2.36350705	0.38800559	219.346477
ZINC000515088611	COc1ccc2[nH]cc(CC(=O)Nc3cc(OC)c(NC(=O)c4ccccc4)cc3OC)c2c1	2.14224501	0.48867791	214.3202902
ZINC000108558783	O=C(Nc1ccc(S(=O)(=O)Nc2cccc(Cl)c2Cl)cc1)C1CCN(Cc2ccc(Cl)cc2)CC1	2.12766231	0.40030067	223.5079692
ZINC000515142422	CC(C)[C@H](NC(=O)C(=O)Nc1ccc(C(=O)N2CCOCC2)cc1)c1ccc(C2CCCCC2)cc1	2.79807093	0.40532891	206.3481919
ZINC000252676157	CCOC(=O)C1=C(C)N=c2sc(=Cc3cc(Br)cc(OC)c3O)c(=O)n2[C@@H]1c1ccc(OCC)cc1	3.09424464	0.33871642	179.352745
ZINC000223102176	CCNC(=O)[C@@H](Cc1ccccc1)N(Cc1ccccc1)C(=O)CN(c1cc(C)ccc1OC)S(C)(=O)=O	2.91824107	0.32132233	152.9632115
ZINC000224139185	Cc1cccc(N(CC(=O)N(Cc2ccc(Br)cc2)[C@@H](C)C(=O)NC(C)(C)C)S(=O)(=O)c2ccccc2)c1C	3.04010503	0.26714164	185.6833894
ZINC000408990871	CCOC(=O)C1=C(C)N=c2s/c(=C/c3cc(C)n(-c4ccc(C(=O)OC)cc4)c3C)c(=O)n2[C@@H]1c1ccc(SC)cc1	3.22757918	0.32784606	225.6150061
ZINC000102725957	COc1cc(NC(=O)c2ccc(N3C[C@H]4C[C@@H](C3)c3cccc(=O)n3C4)c(NC(=O)c3ccc(F)cc3)c2)cc(OC)c1OC	4.07549736	0.34942036	207.5025722
ZINC000150441441	CCOC(=O)c1sc(N2C(=O)[C@H]3[C@H](ON(c4ccccc4)[C@@H]3c3ccc(OS(=O)(=O)c4ccccc4)cc3)C2=O)c(C(=O)OC)c1C	3.86150087	0.17991458	121.3831067
ZINC000260964519	COc1ccc(Cl)cc1N(CC(=O)N(Cc1cccc(Br)c1)[C@H](Cc1ccccc1)C(=O)NCC(C)C)S(=O)(=O)c1ccc(C)c([N+](=O)[O-])c1	3.39394794	0.26219993	236.0215866
ZINC000409161172	CCOC(=O)C1=C(c2ccccc2)N=c2s/c(=C/c3ccc(OCC(=O)N4CCOCC4)c(OCC)c3)c(=O)n2[C@H]1c1ccc(OC)c(OC)c1	3.40245125	0.32095793	262.865375
ZINC000098052509	CC(C)C[C@@H]1N[C@H](C)[C@H](CC(C)C)NC(=O)CNC(=O)[C@H](Cc2ccccc2)NC(=O)[C@H](Cc2c[nH]c3ccccc23)NC(=O)[C@H](CCC(N)=O)NC1=O	5.23409889	0.23710795	21.99613345
ZINC000257412265	C=C(C)[C@@H]1NC(=O)[C@H](NC)[C@H](O)c2cc(Cl)c(O)c(c2)O[C@](C)(CC)[C@H](C(=O)N2CC=C[C@@H]2C(=O)N/C(C(=O)N/C(=C/C(=O)O)C(=O)O)=C(\C)CC)NC1=O	6.85537422	0.09322749	-105.4430295
ZINC000253588209	O=C(O)[C@@H]1O[C@H](Oc2ccc(-c3sc4cc(O[C@@H]5O[C@H](C(=O)O)[C@@H](O)[C@@H](O)[C@@H]5O)ccc4c3C(=O)c3ccc(OCCN4CCCCC4)cc3)cc2)[C@@H](O)[C@H](O)[C@H]1O	4.93168757	0.20621326	116.991141
ZINC000195529368	COc1ccc(C(Nc2ncnc3c2ncn3[C@H]2CC[C@@H](COC(c3ccccc3)(c3ccccc3)c3ccccc3)[C@@H](O)C2)(c2ccccc2)c2ccccc2)cc1	4.15290729	0.25340234	65.0403433
ZINC000256079641	C[C@H]1[C@H]2[C@H](C[C@@H]3[C@@H]4CC=C5C[C@@H](O)C[C@@H]([C@@]6(O[C@@H]7OC[C@@H](O)[C@H](O)[C@H]7O)O[C@H](C)[C@H](O)[C@@H](O)[C@H]6O[C@@H]6O[C@@H](C)[C@H](O)[C@@H](O)[C@H]6O)[C@]5(C)[C@H]4CC[C@@]32C)O[C@]12CC[C@@H](C)CO2	6.97052384	0.18089712	-59.20306007
ZINC000150482624	CC1=NN(c2ccccc2)C(=O)[C@@H]1C(c1ccc(C([C@@H]2C(C)=NN(c3ccccc3)C2=O)[C@H]2C(C)=NN(c3ccccc3)C2=O)cc1)[C@@H]1C(C)=NN(c2ccccc2)C1=O	4.36860353	0.2263688	41.84583775
ZINC000257355878	CCCCCCc1cc2c(cc1CCCCCC)[C@@H]1O[C@@H]2[C@@H]2CC3=C(CC4=C(C3)CC3=C(C4)C[C@H]4[C@@H](C3)[C@@H]3O[C@@H]4c4cc(CCCCCC)c(CCCCCC)cc43)C[C@@H]21	6.32737531	0.24385523	-5.91206524
ZINC000257173324	CC[C@@H]1OC(=O)C[C@H](O)[C@H](C)[C@H](O[C@@H]2O[C@H](C)[C@H](O)[C@H](N(C)C)[C@@H]2O)[C@H](CCN2C[C@H](C)C[C@H](C)C2)C[C@H](C)C(=O)/C=C/C(C)=C/[C@@H]1CO[C@@H]1O[C@H](C)[C@H](O)[C@@H](OC)[C@H]1OC	6.55942106	0.20817064	-65.53976941
