# Supplementary material for: Profiling and analysis of chemical compounds using pointwise mutual information
Source: J Cheminform. 2021 Jan 10;13:3. doi: 10.1186/s13321-020-00483-y (PMC7798221; doi:10.1186/s13321-020-00483-y)
Supplement: Supplementary file 3 — Additional file 3. Compound sets used for synthetic accessibility classification (TMC and TCP test sets). Manually curated test set (TMC) consists of 40 HS compounds manually selected from scientific papers and of 30 ES sets, each of them contains 40 compounds randomly selected from the ZINC15 database. Computationally picked test set TCP consists of 3 581 HS compounds obtained from the GDB-17 database complemented by the same number of compounds randomly selected from the ZINC15 database. [file 13321_2020_483_MOESM3_ESM.zip › test_set_mc_es_29.csv]

id	smi	sascore	zrft	syba
ZINC000015021095	NC(=O)C1CC=CC1	2.67457546	0.43039738	15.41983075
ZINC000071792165	Cc1cc(Br)c(N)c(Br)c1C#N	2.83285322	0.40455384	22.37007849
ZINC000362365264	C[C@@H](CC(N)=O)NC(=O)c1ccc(C(F)(F)F)nc1	2.65501294	0.3383396	82.01886813
ZINC000352773224	COc1cccc(-c2c[nH]cc2C(=O)N2C[C@@H](C)[C@H](O)C2)c1	3.22978579	0.373391	49.68928664
ZINC000545198011	C[C@@H](C(=O)Nc1cncc2ccccc21)n1cnc(C#N)n1	2.99700225	0.24851888	98.13991445
ZINC000497262120	O=C(NC1CN(C(=O)OCc2ccccc2)C1)[C@H]1CCCCO1	2.58128061	0.35569718	94.33399221
ZINC000418671678	C[C@@H](CCCCN)NC(=O)N1CCC[C@@](C)(c2ccccc2)CC1	3.03845545	0.39834931	51.66481605
ZINC000480959903	CC[C@@H]1[C@H](C)CCN1C(=O)Nc1cc(C)ccc1-n1cc(C)cn1	3.33637222	0.30047197	77.93252767
ZINC000299417942	CCOCC(C)(C)CNC(=O)C(=O)Nc1cc(C)c([N+](=O)[O-])cc1C	2.56751557	0.41023947	99.33144553
ZINC000190730239	COc1cccc(Cl)c1CNC(=O)N(C)[C@@H](C)Cc1ccc(O)cc1	2.66178374	0.34510194	143.3929567
ZINC000507361106	CN(C)C1(CNC(=O)N2CCC[C@H]2c2cccc(Br)c2)CCOCC1	3.05922256	0.34233597	105.5436363
ZINC000189504630	CC(C)C1(C)CCN(C(=O)C(=O)Nc2ccc(NC(=O)C3CC3)cc2)CC1	2.42366234	0.50359212	112.3915908
ZINC000547289702	COC(=O)c1cn([C@@H]2CCCN(C(=O)Nc3cc(Br)cc(OC)c3)C2)nn1	2.92841061	0.34515091	120.5902576
ZINC000429850281	CCC(C)(C)NC(=O)c1ccc(NC(=O)c2ccc(Br)cc2[N+](=O)[O-])cc1	2.12177738	0.40776148	175.5321051
ZINC000438219290	C[C@@H]1C[C@H](NC(=O)Nc2cccc(COCCc3ccccc3)c2)CCN1C	2.87967287	0.40348625	161.4386904
ZINC000478956742	COc1ccc(N2C[C@H](C(=O)Nc3ccc(OC(F)F)cc3OC(F)F)CC2=O)cc1	2.76565472	0.54172264	173.5195551
ZINC000428024544	NC(=O)N1CCc2ccc(NC(=O)CN(Cc3ccccc3)Cc3ccccc3)cc21	2.15689909	0.3778319	127.1148135
ZINC000504837635	Cc1ccc(NC(=O)N2CCC[C@@H](n3ncc(N(C)C(C)C)cc3=O)C2)cc1OC(C)C	3.25415869	0.27007702	119.0180928
ZINC000439263874	O=C(N=c1cc[nH]cc1)c1cccc(CNC(=O)[C@H]2CC=CC[C@@H]2C(=O)N2CCOCC2)c1	3.72025894	0.27985133	109.4935192
ZINC000035976365	Cc1nn(-c2ccccc2)c(Oc2ccc(F)cc2F)c1CN(CC1CC1)C(=O)C1CCC1	2.49915767	0.26735993	170.8760984
ZINC000521764908	O=C(Nc1ccc(-c2cn3ccccc3n2)cc1)c1ccccc1CS(=O)(=O)c1ccccc1	2.25352095	0.34263651	184.2777504
ZINC000012381405	CC(C)(C)[C@H]1CCc2c(sc(NC(=O)c3ccc(F)cc3)c2C(=O)N2CCC(C(N)=O)CC2)C1	2.89276731	0.22975742	193.2441182
ZINC000521955282	O=C(Nc1ccc2nc([C@H]3CCCO3)[nH]c2c1)c1cccc(CN2C(=O)c3ccccc3C2=O)c1	2.834966	0.37507178	218.2366185
ZINC000253399655	C=C(C)COc1ccc([C@@H]2CC(=O)Oc3c4c(cc(C)c32)oc(=O)cc4-c2ccccc2)cc1OC	3.27128371	0.26629614	80.35968146
ZINC000006489113	CCOC(=O)C1=C(C)N=c2s/c(=C/c3ccc(-c4ccc(Cl)cc4)o3)c(=O)n2[C@@H]1c1ccc(Cl)cc1	2.97445339	0.3608219	186.4805359
ZINC000105310686	O=C(/C=C/c1ccc(-c2ccc(Cl)cc2Cl)o1)NC(=S)Nc1ccc(-c2nc3cc(Cl)ccc3o2)c(O)c1	2.75572186	0.3667738	216.7414123
ZINC000409261857	CCOc1cc(/C=C2/SC(=O)N(CC(=O)Nc3ccc(F)c(F)c3F)C2=O)cc(I)c1OCc1ccccc1	2.61817706	0.40444172	226.9711792
ZINC000103255158	COc1ccc(CCN(Cc2nc(C(=O)N3CCN(c4ccccc4Cl)CC3)cs2)Cc2ccc(C)cc2)cc1OC	2.53324164	0.25896461	250.7853963
ZINC000225495377	CCCCNC(=O)[C@H](Cc1ccccc1)N(Cc1ccc(F)cc1)C(=O)CN(c1cccc(Cl)c1)S(=O)(=O)c1ccc(C)cc1	3.04144846	0.30386265	224.8450593
ZINC000409047555	CCOC(=O)C1=C(C)N=c2s/c(=C/c3cc(I)c(OCc4ccc(C#N)cc4)c(I)c3)c(=O)n2[C@H]1c1ccc(OC(C)C)c(OC)c1	3.50793434	0.35694828	233.0641368
ZINC000245241714	CCc1ccc(-n2ccc(=Nc3ccc(S(=O)(=O)N4CCCC[C@H]4C)cc3)c(C(=O)Nc3ccc(S(=O)(=O)N4CCCC[C@@H]4C)cc3)n2)cc1	3.74874541	0.25086985	166.7830293
ZINC000408985592	CCOC(=O)C1=C(c2ccccc2)N=c2s/c(=C\c3cc(Cl)c(OCc4ccc(Cl)cc4Cl)c(OC)c3)c(=O)n2[C@@H]1c1ccc(OC)c(OC)c1	3.40656598	0.36808049	258.2639587
ZINC000408834716	COc1cc(/C=C2\C(=O)NC(=O)N(c3cc4c5c(c3)[C@H](c3ccccc3)CCN5CC[C@H]4c3ccccc3)C2=O)cc(I)c1OCc1ccc(C)c(C)c1	3.95575666	0.32048954	133.8732035
ZINC000306147129	CCCCCCCCCCCCC/C=C\[C@](O)(C(=O)c1ccccc1)[C@H](NC(=O)OC(C)(C)C)[C@@H](O)C(c1ccccc1)(c1ccccc1)c1ccccc1	4.15965342	0.27218211	79.00653968
ZINC000098002624	COc1ccccc1NC(=O)c1ccc2c(c1)C(=O)N(c1ccc(-c3ccc(N4C(=O)c5ccc(C(=O)Nc6ccccc6OC)cc5C4=O)c(C)c3)cc1C)C2=O	2.83602629	0.49562433	152.6750402
ZINC000504595224	COC(=O)[C@@H]1O[C@@H](O[C@@H](COc2ccccc2OC)CN2CCN(CC(=O)Nc3c(C)cccc3C)CC2)[C@@H](OC(=O)C(C)C)[C@H](OC(=O)C(C)C)[C@H]1OC(=O)C(C)C	4.70846662	0.18948212	163.1535269
ZINC000254379762	CO[C@@H]1C=CO[C@@]2(C)Oc3c(c4c(c(O)c3C)C(=O)C(=C(N3CCC(C)CC3)C4=O)NC(=O)C(C)=CC=C[C@H](C)[C@H]3OC(C)(C)O[C@@H]([C@@H]3C)[C@H](C)[C@H](OC(C)=O)[C@@H]1C)C2=O	7.31201058	0.18620565	-125.2714458
ZINC000252441664	COc1cc(S(=O)(=O)CCOS(=O)(=O)O)c(OC)cc1/N=N/c1c(O)c2c(N)c(/N=N/c3ccc(S(=O)(=O)CCOS(=O)(=O)O)cc3)c(S(=O)(=O)O)cc2cc1S(=O)(=O)O	4.078632	0.21028312	90.89010682
ZINC000256079936	C[C@@H]1[C@@H]2[C@@H](C[C@@H]3[C@H]4CC=C5C[C@@H](O[C@H]6O[C@@H](CO)[C@H](O[C@@H]7O[C@H](CO)[C@@H](O)[C@@H]7O)[C@@H](O)[C@@H]6O[C@@H]6O[C@H](C)[C@@H](O)[C@H](O)[C@@H]6O)CC[C@@]5(C)[C@@H]4CC[C@]32C)O[C@@]12CC[C@@H](C)CO2	6.60506719	0.29907497	-8.94416415
ZINC000254132303	CC[C@H]1OC(=O)[C@H](C)[C@@H](O[C@H]2C[C@@](C)(O)[C@@H](O)[C@H](C)O2)[C@H](C)[C@@H](O[C@@H]2O[C@H](C)C[C@H](N(C)C)[C@H]2O)[C@](C)(O[C@H]2C[C@H](N(C)C)[C@H](O)[C@@H](C)O2)C[C@@H](C)C(=O)[C@H](C)[C@@H](O)[C@]1(C)O	6.67154354	0.37774649	-33.19479624
