# Supplementary material for: Profiling and analysis of chemical compounds using pointwise mutual information
Source: J Cheminform. 2021 Jan 10;13:3. doi: 10.1186/s13321-020-00483-y (PMC7798221; doi:10.1186/s13321-020-00483-y)
Supplement: Supplementary file 3 — Additional file 3. Compound sets used for synthetic accessibility classification (TMC and TCP test sets). Manually curated test set (TMC) consists of 40 HS compounds manually selected from scientific papers and of 30 ES sets, each of them contains 40 compounds randomly selected from the ZINC15 database. Computationally picked test set TCP consists of 3 581 HS compounds obtained from the GDB-17 database complemented by the same number of compounds randomly selected from the ZINC15 database. [file 13321_2020_483_MOESM3_ESM.zip › test_set_mc_es_3.csv]

id	smi	sascore	zrft	syba
ZINC000086862280	OC1(O)C=CC=CC1	3.58205239	0.17565855	-33.48511089
ZINC000005257305	CC(=O)Nc1nc([N+](=O)[O-])cs1	2.68762089	0.49917112	38.81093646
ZINC000338014656	COCC[C@H](N[C@H]1CN(C2CC2)C[C@@H]1C)C(C)(C)C	3.86077635	0.28273055	13.53515957
ZINC000173391455	CNC(=O)[C@H]1CCCN1C(=O)[C@@H](C)Cc1c(C)nn(C)c1C	3.14933975	0.46124317	94.41451737
ZINC000490687670	C#CCN(CC#CC)C(=O)/C=C/c1ccc2c(c1)OCCO2	2.90973215	0.38090525	97.79724433
ZINC000415762355	C[C@@H](N)c1ccc(NC(=O)Nc2nc(CC(F)(F)F)cs2)cc1	2.79338131	0.39291672	102.4017331
ZINC000341281516	COc1ccccc1[C@@H]1CCCN1C(=O)NCCn1ccnc1C	2.68432183	0.30155554	131.7070247
ZINC000418710608	N[C@@H]1CCC[C@H](CNC(=O)N2CCN(C(=O)[C@H]3CCCO3)CC2)C1	3.34430115	0.46282321	72.05271695
ZINC000413061093	COc1ccc(Cl)cc1CNc1cc(N2CC[C@@H]([C@H](C)O)C2)ncn1	3.15368998	0.27353676	116.01898
ZINC000410676233	C[C@H]1CCN(C(=O)C(=O)N2CCN(Cc3ccc(Cl)s3)CC2)[C@H]1CO	3.41674286	0.30579326	85.7796772
ZINC000090091105	CCn1cc(NC(=O)NCC2(c3ccc(F)cc3F)CC2)ccc1=O	2.48869137	0.36027221	137.0698918
ZINC000440360837	Cc1ccc(S(=O)(=O)N2CCC[C@H](C(=O)N3CCNCC3)C2)c([N+](=O)[O-])c1	2.82940257	0.43547147	103.5390511
ZINC000447692405	O=C(CCc1c[nH]c2ccccc12)N1CCC(Nc2cccc(Br)c2)CC1	2.14546209	0.43530399	186.7674407
ZINC000267767136	CCOc1ccccc1CNC(=O)Nc1ccc(C(=O)N(C)C)cc1OC	1.94355796	0.45359961	194.0418056
ZINC000277989402	CC(C)Oc1cc(F)ccc1NC(=O)C(=O)NCCCN1CCCO[C@@H](C)C1	2.81532778	0.3414795	158.5039915
ZINC000488092628	CCOc1ccc(NC(=O)C(=O)N2CCc3c(ncn3-c3ccc(C)cc3)C2)c(C)c1	2.52734986	0.39812677	138.1160176
ZINC000518748074	COc1ccc(-c2nn(Cc3ccccc3)cc2CNCCCN2CCOCC2)cc1	2.19045186	0.3531423	166.5482262
ZINC000040398951	O=c1c2cc3c(ccn(C4CC4)c3=O)nc2ccn1-c1nc(SCc2ccccc2)n[nH]1	2.80035777	0.26844922	83.01035387
ZINC000014277996	CCc1ccc2oc(-c3cccc(NC(=O)c4cc5ccccc5c(Br)c4OC)c3)nc2c1	2.33126922	0.29056097	205.3599847
ZINC000058849214	COc1ccc(NS(=O)(=O)c2ccc3c(c2)[C@H]2C=CC[C@H]2[C@@H](c2ccccc2)N3)c(OC)c1	3.32681205	0.23531131	152.1359345
ZINC000408704246	C[C@H](C(=O)Nc1ccc(S(=O)(=O)N2CCCC2)cc1)N(c1ccc2c(c1)OCCO2)S(C)(=O)=O	2.87868287	0.36143156	191.0464181
ZINC000488839547	Cc1nc([N+](=O)[O-])cn1CCC(=O)Nc1cc(S(=O)(=O)N2CCOCC2)ccc1NCC(C)C	2.71617553	0.29981951	179.9015912
ZINC000011995603	Cc1ncc2c(c1CNC(=O)c1ccc3c(c1)OCO3)CCN(C(=O)/C=C/c1ccc(Cl)cc1)C2	2.61545816	0.30148606	216.8268562
ZINC000499226968	COc1cc2c(cc1OC)CN(Cc1ccccc1NC(=O)C[C@@H](C)NC(=O)c1ccccc1)CC2	2.68711619	0.35728444	212.7023662
ZINC000409335353	CCCCc1nc2ccc(Br)cc2c(=O)n1N=Cc1cc(Cl)c(OCC(=O)OC(C)C)c([N+](=O)[O-])c1	2.89980326	0.28005838	134.7289723
ZINC000011852975	CCOC(=O)N1CCN(S(=O)(=O)c2ccc(C(=O)Nc3nc4c(cc5c6c(cccc46)CC5)s3)cc2)CC1	2.60220696	0.2592256	223.3311197
ZINC000102707325	CCc1ccc([C@H]2/C(=C(\O)c3ccc(OCc4cccc(C)c4)cc3)C(=O)C(=O)N2Cc2cccnc2)cc1	2.77244929	0.40339737	176.9836614
ZINC000150419277	O=C(O)c1ccc(N2C[C@@H]3C[C@@H](C2)c2cccc(=O)n2C3)c(N/C(=N/c2ccc(Br)cc2)SCc2ccccc2Cl)c1	4.39507838	0.17403836	126.7252529
ZINC000261094512	CC[C@@H](C)NC(=O)[C@H](Cc1ccccc1)N(Cc1ccccc1Cl)C(=O)CN(c1ccc(C)cc1C)S(=O)(=O)c1ccccc1	3.3620674	0.315232	206.3470437
ZINC000150393781	O=C(OC[C@@H]1O[C@@H](n2nc(N3CCOCC3)c(=O)[nH]c2=O)[C@@H](OC(=O)c2ccccc2)[C@H]1OC(=O)c1ccccc1)c1ccccc1	3.89585187	0.22423526	72.78382661
ZINC000224272147	CCOc1ccc(N(CC(=O)N(Cc2ccc(C)cc2)[C@@H](Cc2ccccc2)C(=O)NC(C)(C)C)S(=O)(=O)c2ccc(OC)c(OC)c2)cc1	3.21591552	0.32562605	257.6966474
ZINC000095549160	CCOc1cc(-c2ccc(/N=N/c3c(O)c4cc(N)ccc4cc3S(=O)(=O)O)cc2)ccc1/N=N/c1c(O)c2cc(N)ccc2cc1S(=O)(=O)O	3.51237415	0.21051247	57.52635192
ZINC000504650143	CCCNC1=C2NC(=O)/C(C)=C\C=C/[C@H](C)[C@H](O)[C@H](C)[C@H](O)[C@H](C)[C@H](OC(C)=O)[C@@H](C)[C@H](OC)/C=C\O[C@@]3(C)Oc4c(c(c(c(O)c4C)C2=O)C1=O)C3=O	6.93270845	0.20116742	-125.4032143
ZINC000257555158	COc1cc(/C=C/C(=O)O[C@H]2[C@H](CO[C@@H]3OC[C@](O)(CO)[C@@H]3O)O[C@H](OCCc3ccc(O)c(OC)c3)[C@@H](O)[C@@H]2O[C@@H]2O[C@H](C)[C@@H](O)[C@H](O)[C@@H]2O)ccc1O	5.33064666	0.22177658	97.71507764
ZINC000257459800	CO[C@@H]1C[C@H](O[C@@H]2CC[C@H](O[C@@H]3C[C@H](O)c4c(=O)c5c(O)c6c7c(c5oc4[C@@H]3O)OCO[C@H]7Cc3cc4c(c(O)c3-6)C(=O)N3CCO[C@]3(C)C4)O[C@@H]2C)O[C@@H](C)[C@H]1O	6.33319322	0.14994419	-89.69826702
ZINC000255974702	CC(=O)N[C@@H]1[C@H](OCc2ccccc2)O[C@H](CO[C@@H]2O[C@H](C)[C@H](OCc3ccccc3)[C@H](OCc3ccccc3)[C@@H]2OCc2ccccc2)[C@@H](OC(C)=O)[C@@H]1OC(C)=O	4.70323335	0.26939893	99.12724665
ZINC000409045319	CCOC(=O)c1ccc(-n2c(-c3ccccc3)cc(/C=c3/sc4n(c3=O)[C@@H](c3ccc(OCC(=O)OC)c(OCC)c3)C(C(=O)OCC)=C(C)N=4)c2-c2ccccc2)cc1	3.69906227	0.32145733	256.3439374
ZINC000306146085	C/C=C\[C@@H]1O[C@](O)([C@H](C)[C@H](O)[C@H](C)[C@@H]2OC(=O)C(OC)=CC(C)=C[C@H](C)[C@H](O)[C@H](C)[C@H](O)[C@H](C)CC(C)=CC=C[C@@H]2OC)C[C@H](O[C@@H]2C[C@H](O)[C@H](OC(N)=O)[C@H](C)O2)[C@@H]1C	6.83430458	0.15877242	-164.8176489
ZINC000150661918	CCOC(=O)c1c(NC(=O)COC(=O)[C@H](CC(C)C)N2C(=O)c3ccc(C(=O)OCC(=O)Nc4sc5c(c4C(=O)OCC)CC[C@H](C)C5)cc3C2=O)sc2c1CC[C@@H](C)C2	4.29068107	0.28495386	237.2382146
ZINC000257347019	CO[C@H]1[C@@H](O)[C@H](OC[C@H]2O[C@@H](OC[C@H]3O[C@@H](O[C@H]4C[C@H](O)[C@]5(C)[C@@H]6CC[C@]7(C)[C@H](C8=CC(=O)OC8)CC[C@]7(O)[C@H]6CC[C@H]5C4)[C@H](O)[C@H](O)[C@@H]3O)[C@H](O)[C@H](O)[C@@H]2O)O[C@@H](C)[C@@H]1O	6.25243576	0.22758711	-7.21802902
