# Supplementary material for: Profiling and analysis of chemical compounds using pointwise mutual information
Source: J Cheminform. 2021 Jan 10;13:3. doi: 10.1186/s13321-020-00483-y (PMC7798221; doi:10.1186/s13321-020-00483-y)
Supplement: Supplementary file 3 — Additional file 3. Compound sets used for synthetic accessibility classification (TMC and TCP test sets). Manually curated test set (TMC) consists of 40 HS compounds manually selected from scientific papers and of 30 ES sets, each of them contains 40 compounds randomly selected from the ZINC15 database. Computationally picked test set TCP consists of 3 581 HS compounds obtained from the GDB-17 database complemented by the same number of compounds randomly selected from the ZINC15 database. [file 13321_2020_483_MOESM3_ESM.zip › test_set_mc_es_30.csv]

id	smi	sascore	zrft	syba
ZINC000036683897	CC[C@H](N)C(C)(C)C	3.02195472	0.33259744	9.23631327
ZINC000335397711	NCCN1CC[C@@]2(CCCN2)C1	3.81991298	0.22010924	-34.6500823
ZINC000360997690	CCS[C@H]1CCC[C@H](NC(=O)c2cc(Br)cn2C)C1	3.39070624	0.22906393	99.51653892
ZINC000341540819	Cc1ccc(CNC(=O)N[C@H]2CCCc3sccc32)cc1F	2.64138027	0.37650922	146.0506402
ZINC000412055519	C[C@@H](C(=O)OC(C)(C)C)N1CCC[C@H](N2CCCC2=O)CC1	3.00169125	0.4098052	41.10570637
ZINC000493693055	COc1ccc(CC(=O)NC[C@H](C)c2c(Cl)cccc2Cl)nc1	2.69684669	0.22367652	102.5574795
ZINC000496420441	C[C@@H](CCC(=O)OCc1cc(F)ncc1F)NC(=O)OC(C)(C)C	2.98288275	0.26372299	78.78184351
ZINC000540585800	CC[C@H](C)n1[nH]c(=NC(=O)C(=O)N[C@@H](CO)CC(F)(F)F)cc1C	4.45375234	0.1885082	35.75585659
ZINC000444293786	COc1ccc(O)cc1C(=O)N1CCN(C(=O)C(C)(C)C)CC1(C)C	2.55893725	0.28443519	56.87628076
ZINC000333820893	CC1CCN([C@H](CNC(=O)N2CCC[C@@H](O)[C@@H]2C)c2cccs2)CC1	3.46508316	0.41863185	86.41156332
ZINC000354166036	CC(=O)NC[C@@H]1CCN(C(=O)CNC(=O)CCc2ccc(C)cc2)C1	2.47654574	0.40731593	140.039205
ZINC000298935526	C=CCOc1ccc(/C=C/C(=O)NCCCN(CC)S(C)(=O)=O)cc1OC	2.43522575	0.40242144	191.2320079
ZINC000257330682	Clc1ccccc1CN1CCC(c2cccc(Nc3ncccn3)n2)CC1	2.31812481	0.33318111	121.8784093
ZINC000369228423	Cn1ncc2c1CCC[C@H]2N[C@H]1CCc2nnc(Cc3ccccc3)n2C1	3.47112347	0.36574925	89.15488113
ZINC000535449859	Cc1ccc(-c2ncco2)cc1NC(=O)N1CCc2c(F)cc(F)cc2[C@@H]1C	3.1119299	0.3187718	103.4734535
ZINC000552832897	Cn1c(C(=O)N2CCN(C)[C@@H](c3nc(C4CC4)no3)C2)cc2cc(C(F)(F)F)ccc21	3.27653915	0.36109181	84.39877377
ZINC000522955024	Cn1c(=O)c2cc(NC(=O)N[C@@H]3C[C@@H]3c3ccccc3C(F)(F)F)cnc2n(C)c1=O	3.3239192	0.34317334	127.9060348
ZINC000553117567	Cc1c(C(=O)N2CCC[C@@H]2C[C@@]2(C)NC(=O)NC2=O)nnn1-c1ccc(OC(F)F)cc1	3.63876161	0.31629226	95.05432352
ZINC000410343947	C[C@H]1CCCCN1Cc1ccccc1CNC(=O)N1CCN(c2ccc(C(N)=O)cn2)CC1	2.80651513	0.4206218	174.6905333
ZINC000475711937	C[C@@H](c1ccc(-c2ccccc2)cc1)N(C)C(=O)C(=O)Nc1cnn(Cc2ccccc2)c1	2.71361618	0.34213271	182.9304172
ZINC000505191533	COc1ccc(C(=O)N2CCC(NC(=O)N[C@H](C)c3cccc(C(F)(F)F)c3)CC2)c(OC)c1	2.7086547	0.42786719	228.2033775
ZINC000012067099	COc1cc(C(=O)N(C)Cc2cn(-c3ccccc3)nc2-c2ccccc2)cc(OC)c1OC	2.21011258	0.42815873	177.2304742
ZINC000013096389	CC[C@H](C)c1ccc(S(=O)(=O)N2CCN(c3nc(-c4cccnc4)nc4ccccc43)CC2)cc1	2.77235468	0.29959902	195.6709509
ZINC000036302603	CCc1nn(-c2ccccc2)c(Oc2cccc(OC)c2)c1CN(C[C@@H](O)COC(C)(C)C)C1CC1	3.1726713	0.21004254	148.8508789
ZINC000097947256	O=C(O)CN1C(=O)/C(=C/c2c(=O)n3ccccc3nc2N2CCN(c3ccccc3F)CC2)SC1=S	2.67245304	0.34913283	152.30049
ZINC000010004085	CCn1cc(/C=C(\NC(=O)c2cc(OC)c(OC)c(OC)c2)C(=O)NCc2ccccc2)c2ccccc21	2.42574238	0.33019611	204.6506206
ZINC000102687916	COC(=O)C1=C(C)N=C2SC=C(CC(=O)NCc3ccccn3)N2[C@H]1c1cccc(OCc2ccccc2)c1	3.1082642	0.32784738	141.4668597
ZINC000504720428	COc1cc2c(c(OC)c1OC)-c1ccc(N[C@@H](CCSC)C(=O)N=c3cc[nH]cc3)c(=O)cc1[C@H](NC(C)=O)CC2	4.16800883	0.19882097	110.0004309
ZINC000409288291	CCOc1cc(C=Nn2c(=O)c3ccccc3nc2-c2cc3cc(Br)ccc3o2)c(Br)c(Br)c1OCc1ccc(C(=O)O)cc1	3.04096963	0.27150916	123.0517509
ZINC000408992007	CCOC(=O)C1=C(c2ccccc2)N=c2s/c(=C/c3ccccc3OCc3ccc([N+](=O)[O-])cc3)c(=O)n2[C@H]1c1ccc(SC)cc1	3.28242321	0.33194451	229.4084939
ZINC000408779790	CCOC(=O)C1=C(c2ccccc2)N=c2s/c(=C\c3cc(Br)c(OCc4ccc(Cl)c(Cl)c4)c(OC)c3)c(=O)n2[C@@H]1c1ccc(C(C)C)cc1	3.40018529	0.28564718	260.3546512
ZINC000150352311	COc1ccc(C(O)(c2ccc(CCC(F)(F)C(F)(F)C(F)(F)C(F)(F)C(F)(F)C(F)(F)C(F)(F)C(F)(F)F)cc2)c2ccc(OC)cc2)cc1	3.01911842	0.29148723	77.81565802
ZINC000150349972	CCn1c2cccc(S(=O)(=O)O)c2c2cc3c(cc21)Oc1c(Cl)c2c(c(Cl)c1=N3)Oc1cc3c(cc1N=2)c1c(c(S(=O)(=O)O)ccc1S(=O)(=O)O)n3CC	4.08840209	0.17536981	0.67011161
ZINC000094303140	O=C(CN1c2ccccc2CC[C@H](N[C@@H](CCc2ccccc2)C(=O)OCc2ccccc2)C1=O)O[C@@H]1O[C@@H](C(=O)OCc2ccccc2)[C@@H](O)[C@@H](O)[C@H]1O	4.41878402	0.24566488	133.1702702
ZINC000256074657	CC(C)CCC[C@H](C)CCC[C@H](C)CCC[C@@H](C)CC(=O)O[C@H](COC(=O)C[C@@H](C)CCC[C@@H](C)CCC[C@@H](C)CCCC(C)C)CO[P@](=O)(O)OCC[N+](C)(C)C	5.06437857	0.28852351	69.98644972
ZINC000095713001	CC(=O)OC[C@H]1O[C@@](COC(=O)C(C)C)(O[C@H]2O[C@H](COC(C)=O)[C@@H](OC(=O)C(C)C)[C@H](OC(=O)C(C)C)[C@H]2OC(=O)C(C)C)[C@@H](OC(=O)C(C)C)[C@@H]1OC(=O)C(C)C	5.26985497	0.20607604	10.99397433
ZINC000504801057	CO[C@@H]1/C=C\O[C@@]2(C)Oc3c(c4c(c(O)c3C)C(=O)C(=C(Nc3ccc(-c5ccccc5)cc3)C4=O)NC(=O)/C(C)=C\C=C/[C@H](C)[C@H](O)[C@H](C)[C@H](O)[C@H](C)[C@@H](O)[C@H]1C)C2=O	6.84908644	0.18138366	-83.61255968
ZINC000257355877	CCCCCCc1cc2c(cc1CCCCCC)[C@@H]1O[C@@H]2[C@H]2CC3=C(CC4=C(CC5=C(C4)C[C@H]4[C@@H](C5)[C@@H]5O[C@@H]4c4cc(CCCCCC)c(CCCCCC)cc45)C3)C[C@H]12	6.32737531	0.24385523	-5.91206524
ZINC000095549789	Cn1cc(NC(=O)c2cc(NC(=O)CCCCCCCCC(=O)Nc3cc(C(=O)Nc4cc(C(=O)NCCC(N)N)n(C)c4)n(C)c3)cn2C)cc1C(=O)NCCC(=N)N	3.57351678	0.28465601	116.5876856
ZINC000253499037	CC(=O)O[C@H]1[C@H](O[C@@H]2CC[C@]34C[C@]35CC[C@]3(C)[C@H]([C@@]6(C)CC[C@@H](C(C)(C)O)O6)[C@@H](O)C[C@@]3(C)[C@@H]5C[C@H](O[C@H]3O[C@@H](CO)[C@H](O)[C@@H](O)[C@@H]3O)[C@H]4C2(C)C)OC[C@@H](O)[C@@H]1OC(C)=O	6.96811631	0.19178183	-6.51436324
