# Supplementary material for: Profiling and analysis of chemical compounds using pointwise mutual information
Source: J Cheminform. 2021 Jan 10;13:3. doi: 10.1186/s13321-020-00483-y (PMC7798221; doi:10.1186/s13321-020-00483-y)
Supplement: Supplementary file 3 — Additional file 3. Compound sets used for synthetic accessibility classification (TMC and TCP test sets). Manually curated test set (TMC) consists of 40 HS compounds manually selected from scientific papers and of 30 ES sets, each of them contains 40 compounds randomly selected from the ZINC15 database. Computationally picked test set TCP consists of 3 581 HS compounds obtained from the GDB-17 database complemented by the same number of compounds randomly selected from the ZINC15 database. [file 13321_2020_483_MOESM3_ESM.zip › test_set_mc_es_4.csv]

id	smi	sascore	zrft	syba
ZINC000059111167	[C-]#[N+]CC(C)(C)OC	3.85101141	0.27145018	18.51678062
ZINC000089219909	N#Cc1cnc2c[nH]nc2c1O	3.47906373	0.40936186	16.5541893
ZINC000368389754	Cc1ccc(NC(=O)N2C[C@H]3[C@H](CO)[C@H]3C2)c(C)c1	3.18018861	0.48966658	59.00990525
ZINC000425135192	Cc1nc(Cc2ccccc2)sc1C(=O)NC1C[C@H]2C[C@@H]2C1	3.05106649	0.29421202	99.81955715
ZINC000495594740	C[C@H]1CN(Cc2noc(CNC(=O)OC(C)(C)C)n2)CCO1	2.93081634	0.50149249	98.43775937
ZINC000410243096	C[C@@H](CCNC(=O)[C@@H](c1ccccc1)C1CC1)c1ccccc1	2.6933741	0.26144007	92.91429937
ZINC000358610437	CCN1CC[C@H]2CC[C@@H](C1)N2C(=O)C(=O)NC[C@@H]1CCC[C@@H]1OC	4.47536572	0.38449234	17.6593996
ZINC000290495388	CC[C@@H](Cc1ccccc1Br)NC(=O)[C@@H]1CCn2c(C)ncc2C1	3.47589006	0.21836549	69.8860684
ZINC000432943914	COC[C@@H](C)n1ccc(=NC(=O)NC[C@](C)(O)C(=O)OC(C)(C)C)[nH]1	4.45537577	0.16422037	34.77223279
ZINC000371145306	Cc1cccc(N2N=C(C(=O)N[C@H]3CCCC[C@@H]3CO)CCC2=O)c1	3.19247677	0.31349541	85.74908066
ZINC000122219470	CC(C)C[C@@H](C)NC(=O)CC[C@H]1NC(=O)N(c2ccc(Cl)cc2)C1=O	3.04323338	0.32543812	78.75934945
ZINC000366118021	COc1ncncc1NC(=O)N1CCC(C(=O)N2C[C@@H](C)O[C@@H](C)C2)CC1	3.23739547	0.43249095	116.6879152
ZINC000524302697	Cc1ccccc1-c1nc(C(=O)N[C@@H](C)c2cccc(S(N)(=O)=O)c2)cs1	2.59992565	0.43638526	165.9423529
ZINC000301897333	Cc1cc(C)cc(OCC(=O)N2CCN(c3nc4ccccc4[nH]3)CC2)c1	2.18582774	0.31255346	150.9932534
ZINC000433781693	CNC(=O)c1ccc(Cl)c(NC(=O)C(=O)N2CC[C@H](S(=O)(=O)NC(C)C)C2)c1	3.026118	0.35399903	144.1347726
ZINC000521839391	C=CCNC(=O)C(C#N)=c1sc(=Cc2ccc(C)c(F)c2)c(=O)n1C1CCN(C)CC1	2.96156363	0.31237321	76.65560258
ZINC000440194835	CN(Cc1nccn1Cc1ccccc1)C(=O)C(=O)Nc1csc(-c2ccccn2)n1	2.6409437	0.33284425	156.7582926
ZINC000520623052	O=C(NCc1cc(Br)c2c(c1)OCCO2)NCc1ccccc1COCc1ccccc1	2.34239497	0.37616345	196.7420712
ZINC000408763682	Cc1cc(/C=C2\C(=O)NC(=O)N(c3ccc4c(c3)OCO4)C2=O)c(C)n1-c1cccc(Cl)c1	2.54520283	0.44898266	146.9082768
ZINC000040736369	COc1ccc(CNCc2c(OCC(=O)Nc3ccc(C)cc3)ccc3ccccc32)cc1	1.98022374	0.4245558	201.8894677
ZINC000508004361	CC(C)[C@H](NC(=O)c1ccc(Cl)cc1)C(=O)N1CCC[C@H](c2nc(-c3cccc(F)c3)no2)C1	3.03826677	0.36085918	182.6437986
ZINC000524261939	C[C@@H]1CN(CC2CCN(C(=O)NCc3ccccc3COCc3ccccc3)CC2)C[C@@H](C)O1	3.10048185	0.43197882	214.4168412
ZINC000009764248	O=C(N[C@H](C(=O)N1CCN(C(=O)c2cccc(F)c2)CC1)S(=O)(=O)c1ccccc1)c1ccco1	2.83927168	0.34574743	184.2028102
ZINC000097993017	CCOc1cc(/C=C\C(=O)c2ccc(OC)cc2)ccc1OCC(=O)Nc1cccc(C(F)(F)F)c1	2.21509557	0.45472783	266.3751063
ZINC000409044226	O=C1NC(=O)N(c2ccc(Br)cc2)C(=O)/C1=C/c1cc(Cl)cc(Cl)c1OCc1ccc([N+](=O)[O-])cc1	2.55794988	0.47112493	152.0649088
ZINC000409163347	CCCOC(=O)c1cc(NC(=O)CN2C(=O)S/C(=C/c3cc(I)c(OCC)c(OCC)c3)C2=O)ccc1Cl	2.63026388	0.43605358	224.5456738
ZINC000223428423	CC[C@H](C(=O)NC)N(Cc1ccc(OC)cc1)C(=O)CN(c1cc(Cl)cc(Cl)c1)S(=O)(=O)c1ccc(C)cc1	3.05221227	0.30605598	190.4352612
ZINC000245343381	Cc1cccc(CN(C(=O)c2ccc(F)cc2)[C@H]2CC[C@H](NC(=O)C3CCN(C(=O)c4ccc(F)cc4)CC3)CC2)c1	2.42555927	0.35966011	230.46663
ZINC000260787035	COc1ccc(Cl)cc1N(CC(=O)N(Cc1ccc(Cl)cc1Cl)[C@H](C)C(=O)NC(C)(C)C)S(=O)(=O)c1ccc(C)c([N+](=O)[O-])c1	3.36471088	0.33034171	202.3037063
ZINC000163569691	CC1=C(C(=O)Nc2ccccc2)[C@H](c2ccc(C(C)C)cc2)n2c(=O)/c(=C\c3cn(Cc4ccc(Cl)cc4)c4ccccc34)sc2=N1	3.1749709	0.30001013	257.3017695
ZINC000150451558	CCOC(=O)[C@@H](Cc1ccc(NC(=O)/C(=C\c2ccc(OC(C)=O)c(OC)c2)NC(=O)c2ccccc2)cc1)N1C(=O)c2ccccc2C1=O	3.20703242	0.27223939	242.9303381
ZINC000408538777	CCOc1cc(COc2c(Cl)cc(C=C3C(=O)N(c4ccccc4)C(=O)N(c4ccccc4)C3=O)cc2OCC)ccc1OCc1ccccc1	2.78354583	0.5234573	208.5641009
ZINC000150417992	COc1ccc(/N=C/c2c(O)c(O)c(C(C)C)c3cc(C)c(-c4c(C)cc5c(c4O)c(/C=N\c4ccc(OC)cc4)c(O)c(O)c5C(C)C)c(O)c23)cc1	3.71813215	0.26658781	45.44364887
ZINC000150338762	CC(C)CCC[C@@H](C)[C@H]1CC[C@H]2[C@@H]3CC=C4C[C@@H](OC(=O)CCCCCCCCCCCCNc5ccc([N+](=O)[O-])c6nonc65)CC[C@]4(C)[C@H]3CC[C@]12C	4.90266763	0.22856217	97.66521371
ZINC000409186114	C=C/C=C\C(=C/C)N1C(=O)/C(=C/c2cc(CC=C)c(OCc3cccc4ccccc43)c(OCC)c2)C(=O)N=C1SCC(=O)NC(c1ccccc1)c1ccccc1	3.65732011	0.22044025	157.6304281
ZINC000504791379	CC[C@H](C)[C@H](NC(=O)[C@H](C(C)C)[C@H](O)[C@H](O)[C@@H](CC1CCCCC1)NC(=O)[C@H](CC1=NC=NC1)NC(=O)COc1cccc2ccccc21)C(=O)NCc1ccccn1	4.95272743	0.18209107	157.828404
ZINC000245190535	CC[C@]12C=CCN3CC[C@@]4(c5cc([C@@]6(C(=O)OC)C[C@H]7CN(C[C@](O)(CC)C7)CCc7c8ccccc8[nH]c76)c(OC)cc5N(C=O)[C@H]4[C@@](O)(C(=O)OC)[C@@H]1OC(C)=O)[C@H]32	7.20412739	0.13363698	-85.96256043
ZINC000169615617	C[C@H](CCC(=O)N(CCCNC(=O)[C@H](O)[C@@H](O)[C@H](O)[C@H](O)CO)CCCNC(=O)[C@H](O)[C@@H](O)[C@H](O)[C@H](O)CO)[C@H]1CC[C@H]2[C@@H]3CC[C@@H]4C[C@H](O)CC[C@]4(C)[C@H]3C[C@H](O)[C@]12C	5.80309217	0.16756628	30.47155467
ZINC000150372362	CC(C)C[C@H](NC(=O)[C@@H](Cc1ccccc1)NC(=O)CNC(=O)[C@H](CC(C)C)NC(=O)[C@H](Cc1ccccc1)NC(=O)CNC(=O)[C@H](CCC(=O)O)NC(=O)CN)C(=O)O	4.18205082	0.54229735	96.51391024
ZINC000150339415	CCCCC/C=C\C/C=C\CCCCCCCC(=O)OC[C@H](COC(=O)CCCCCCCCCCCCCCC)OC(=O)CCCCCCC/C=C\CCCCCCCC	3.52469231	0.71707833	114.9468201
