# Supplementary material for: Profiling and analysis of chemical compounds using pointwise mutual information
Source: J Cheminform. 2021 Jan 10;13:3. doi: 10.1186/s13321-020-00483-y (PMC7798221; doi:10.1186/s13321-020-00483-y)
Supplement: Supplementary file 3 — Additional file 3. Compound sets used for synthetic accessibility classification (TMC and TCP test sets). Manually curated test set (TMC) consists of 40 HS compounds manually selected from scientific papers and of 30 ES sets, each of them contains 40 compounds randomly selected from the ZINC15 database. Computationally picked test set TCP consists of 3 581 HS compounds obtained from the GDB-17 database complemented by the same number of compounds randomly selected from the ZINC15 database. [file 13321_2020_483_MOESM3_ESM.zip › test_set_mc_es_5.csv]

id	smi	sascore	zrft	syba
ZINC000000409355	CCOC(=O)CCS	2.25452152	0.43788704	17.53297163
ZINC000217971426	CCS(=O)(=O)[C@H]1C[C@]1(N)COC	4.28179332	0.20419664	-9.78846158
ZINC000346594772	C[C@H](C(=O)NC1(C#N)CCC1)N1C[C@@H](O)C[C@@H]1CO	3.86686052	0.26596166	19.24365804
ZINC000264645482	Cc1ccc2c(c1)N(C(=O)c1cn(C)nc1C(C)C)CCC2	2.44721037	0.31745438	88.5497408
ZINC000051923083	CCCCN(CC(N)=O)Cc1nnc(-c2ccccc2Br)o1	2.35097447	0.31048938	113.4141294
ZINC000345783201	O=C(N[C@@H]1C[C@H]1C(F)F)c1ccc(N2NC(=O)CCC2=O)cc1	3.41339901	0.36016745	21.9646868
ZINC000369580935	CC(C)n1ncnc1CN1CCCN(C(=O)c2ccncc2)CC1	2.31265555	0.44029304	144.6770453
ZINC000450246450	C[C@H](c1ccccc1)[C@@H](O)CN(C)C[C@@H]1COc2ccccc2O1	3.24070383	0.37625562	71.41316921
ZINC000158703410	O=C(NC1CC1)[C@@H]1CCCN1C(=O)NCC[S@](=O)Cc1ccccc1	3.10027893	0.37237294	136.3871342
ZINC000283810373	CC(C)[C@H](NC(=O)C(=O)N(C)[C@@H](C)c1ccncc1)c1ccccc1	3.12545926	0.44286353	106.3974316
ZINC000364492945	O=C([C@H]1CCCCCN1)N1CCN(S(=O)(=O)c2ccc(F)cc2)CC1	2.55247283	0.41766505	76.49287435
ZINC000495461613	CCC(C)(C)[C@H]1CCc2nc(NC(=O)N3CC[C@@H](COC(F)F)C3)sc2C1	3.65003355	0.23982406	105.2800994
ZINC000368889869	O=C(NCC1(N2CCOCC2)CC1)NC[C@@]1(N2CCOCC2)CCCOC1	3.50426876	0.51997792	41.85244788
ZINC000301145289	Cc1csc([C@H](C)Nc2cnn(-c3cccc(C(F)(F)F)c3)c(=O)c2Cl)n1	3.04128724	0.35260049	119.2155018
ZINC000110732996	CC(C)CC(=O)N1Cc2ccccc2C[C@@H]1C(=O)NCc1nncn1C1CC1	3.03268783	0.32840074	128.7820954
ZINC000461627755	CC(=O)Nc1ccc(S(=O)(=O)NCc2ccc(C(=O)N3CCOC[C@H]3C#N)cc2)cc1	2.85881738	0.33388766	184.5538167
ZINC000432125893	O=C(NC1CCOCC1)c1ccc(Oc2ccc(S(=O)(=O)N3CCOCC3)cc2)nn1	2.45369601	0.35380472	171.1014953
ZINC000445282476	COc1cccc(NC(=O)Cc2noc(C3=NN(c4cc(C)ccc4C)C(=O)CC3)n2)c1	2.59157713	0.31355152	138.2039662
ZINC000031815301	COc1cccc(-c2csc(NC(=O)c3nn(C)c4c3Cc3cc(OC)c(OC)cc3-4)n2)c1	2.51433679	0.3699073	159.9001484
ZINC000508425123	Cn1nccc1[C@@H]1[C@@H](C(=O)N2CCN(C(=O)Cc3ccccc3)CC2)CCC(=O)N1C1CC1	3.38968619	0.35813522	108.6251945
ZINC000409774042	Cc1ccc(S(=O)(=O)N(C)C(C)C)cc1NC(=O)NCc1cccc(CN2CCO[C@@H](C)C2)c1	2.84787925	0.29547187	237.7985745
ZINC000509221934	Cc1ccc(-c2ccc(CN(C(=O)Nc3ccc(NC(=O)[C@@H]4CCCO4)cc3)C(C)C)s2)cc1	2.8461208	0.27279081	180.6445519
ZINC000511272853	Cc1ccccc1OCCN(C)C(=O)C(=O)Nc1ccc(NC(=O)c2ccoc2)cc1C(F)(F)F	2.56813421	0.33542964	224.1599597
ZINC000016215803	COc1ccc(/C=C(/C(=O)Nc2ccc(S(=O)(=O)Nc3ccc(F)cc3)cc2)c2ccccc2)cc1	2.13333202	0.34472492	213.2852902
ZINC000408535934	O=C(Oc1c(Br)cc(Br)cc1/C=C1/C(=O)NC(=O)N([C@H]2C[C@H]3CC[C@H]2C3)C1=O)c1ccc(Cl)cc1Cl	4.50072345	0.26452974	65.34621798
ZINC000224867711	CC[C@H](C(=O)NCC(C)C)N(Cc1c(Cl)cccc1Cl)C(=O)CCCN(c1cc(C)ccc1C)S(C)(=O)=O	3.23368791	0.27229244	154.0586181
ZINC000408756669	COc1ccc([C@H]2C3=C(N=c4s/c(=C\c5ccc(C(C)(C)C)cc5)c(=O)n42)c2ccccc2CC3)cc1OC	3.13258741	0.30185717	140.3360928
ZINC000218003798	COC(=O)C[C@H](c1cc2ccc(OC)cc2[nH]c1=O)c1oc(CN2C[C@H]3C[C@@H](C2)Cn2c(=O)cccc23)cc(=O)c1O	4.81634238	0.18206042	159.4549429
ZINC000299817906	C/C=C(\C)C(=O)O[C@H](C[C@@]1(C)[C@H](C)C[C@H](OC(C)=O)[C@]2(COC(C)=O)[C@@H]1[C@@H](OC(=O)[C@H](C)CC)CC[C@]21CO1)C1=CC(=O)OC1	5.90540124	0.10960947	-50.2733055
ZINC000409050517	CCOC(=O)C1=C(C)N=c2s/c(=C\c3cc(Cl)c(OCc4ccccc4F)c(OC)c3)c(=O)n2[C@H]1c1ccc(OC(C)C)c(OC)c1	3.32611637	0.35833118	268.4706072
ZINC000409017527	CCOc1cc(/C=c2/sc3n(c2=O)[C@H](c2cccc(OC)c2OCC)C(C(=O)OCCOC)=C(C)N=3)ccc1OCC(=O)Nc1ccccc1	3.35319435	0.34195704	280.2225302
ZINC000150538483	O=C(Oc1ccc(/C=N/c2ccc3c(c2)S(=O)(=O)c2cc(/N=C\c4ccc(OC(=O)c5ccc(F)cc5)cc4)ccc2-3)cc1)c1ccc(F)cc1	3.0221971	0.32060267	133.3568074
ZINC000504569579	CC1=C(C(=O)O)N2C(=O)[C@H](NC(=O)[C@H](NC(=O)C3=C(C)CS[C@@H]4[C@H](NC(=O)[C@H](NC(=O)OC(C)(C)C)c5ccccc5)C(=O)N34)c3ccccc3)[C@H]2SC1	4.64257171	0.23760485	76.15847038
ZINC000408993152	CCOC(=O)C1=C(c2ccccc2)N=c2s/c(=C\c3cc(-c4ccccc4)n(-c4ccc(C)cc4)c3-c3ccccc3)c(=O)n2[C@@H]1c1ccc(C(C)C)cc1	3.49233685	0.29761231	187.0873826
ZINC000150367741	COc1cc(NC(=O)c2ccc(NC(=O)c3ccc(N)cc3)cc2)c(OC)cc1/N=N/c1ccc(/N=N/c2ccc3cc(S(=O)(=O)O)cc(S(=O)(=O)O)c3c2)c(C)c1	3.41337184	0.20553799	183.3981248
ZINC000504761225	N=c1nc(Cl)nc(Nc2ccc(/N=N/c3c(S(=O)(=O)O)cc(S(=O)(=O)O)c4ccc(S(=O)(=O)O)c(/N=N/c5cccc6ccccc65)c43)c3cc(S(=O)(=O)O)ccc23)[nH]1	4.05017563	0.21336725	77.23736618
ZINC000504454580	CC(=O)N[C@@H]1[C@@H](O)[C@@H](O[C@@H]2O[C@H](CO)[C@H](O)[C@@H](O)[C@@H]2O)[C@@H](CO)O[C@@H]1O[C@H]1[C@H](O)[C@@H](O[C@H]2[C@@H](O)[C@@H](NC(C)=O)[C@H](Oc3ccc([N+](=O)[O-])cc3)O[C@H]2CO)O[C@@H](CO)[C@@H]1O	5.70880212	0.41788729	82.85777958
ZINC000238808973	CC(=O)OC[C@H]1O[C@H]2O[C@](C)(O[C@H]3[C@@H]4O[C@@H](C)O[C@H]4O[C@@H](CO[C@@]4(C)O[C@H]5O[C@@H](COC(C)=O)[C@H](OC(C)=O)[C@@H](OC(C)=O)[C@@H]5O4)[C@H]3O)O[C@@H]2[C@@H](OC(C)=O)[C@@H]1OC(C)=O	6.13722049	0.21867371	-28.34200933
ZINC000253387799	CCC(=O)OCCC(=O)O[C@H]1[C@H](O[C@@H]2[C@@H](C)[C@H](O[C@H]3C[C@](C)(OC)[C@H](O)[C@@H](C)O3)[C@@H](C)C(=O)O[C@H](CC)[C@@](C)(O)[C@H](O)[C@@H](C)C(=O)[C@H](C)C[C@@]2(C)O)O[C@H](C)C[C@@H]1N(C)C	6.35569117	0.28396758	5.38273832
ZINC000150341325	O=C(Nc1ccccc1)c1cc2ccccc2c(/N=N/c2ccc(-c3nnc(-c4ccc(/N=N\c5c(O)c(C(=O)Nc6ccccc6)cc6ccccc65)cc4)o3)cc2)c1O	3.27194767	0.29690063	124.1640168
