# Supplementary material for: Profiling and analysis of chemical compounds using pointwise mutual information
Source: J Cheminform. 2021 Jan 10;13:3. doi: 10.1186/s13321-020-00483-y (PMC7798221; doi:10.1186/s13321-020-00483-y)
Supplement: Supplementary file 3 — Additional file 3. Compound sets used for synthetic accessibility classification (TMC and TCP test sets). Manually curated test set (TMC) consists of 40 HS compounds manually selected from scientific papers and of 30 ES sets, each of them contains 40 compounds randomly selected from the ZINC15 database. Computationally picked test set TCP consists of 3 581 HS compounds obtained from the GDB-17 database complemented by the same number of compounds randomly selected from the ZINC15 database. [file 13321_2020_483_MOESM3_ESM.zip › test_set_mc_es_6.csv]

id	smi	sascore	zrft	syba
ZINC000000032313	O=Cc1ccc(Br)s1	2.57648805	0.33932126	29.65615836
ZINC000037730091	CN(C)C(=O)Cn1cnc(N)n1	2.55079493	0.38872132	46.61007974
ZINC000249541375	C[C@H](NC(=O)CC(C)(C)C)C(=O)N1CC[C@H](C)[C@H]1C	3.39513546	0.39330888	40.22588624
ZINC000546377941	CCC(CC)c1noc(/C=C\c2ccc(OC)cc2OC)n1	2.64780475	0.39494832	86.15677715
ZINC000182886943	CSC1(CNC(=O)CCc2cc(F)ccc2Br)CCOCC1	2.89094321	0.29769274	109.4108185
ZINC000345498165	CO[C@@H]1C[C@H](c2nc[nH]n2)N(C(=O)CCCC[C@H](C)C(C)=O)C1	4.12427957	0.33847446	42.29313232
ZINC000504932527	CS(=O)(=O)c1ccc(OCCCCC(=O)NC2CCSCC2)cc1	2.21253348	0.37855537	153.5247318
ZINC000286958806	CCC[C@H](CNC(=O)[C@@H]1CCC(=O)c2ccccc21)C(=O)OCC	3.13985603	0.2193092	47.60114386
ZINC000517825235	O=C(N=c1[nH]nc(Cc2cccc(F)c2)s1)N1CC(C2CCCC2)C1	3.08532047	0.22290909	52.76731736
ZINC000470477322	COCCN(Cc1scnc1C)C(=O)[C@@H](C)NC(=O)c1ccccc1	2.73178969	0.36287832	134.1155702
ZINC000267046021	CCNc1ncc(C(=O)N2CCN(C(=O)CN3CCOCC3)CC2)s1	2.38615124	0.39983313	138.6372735
ZINC000422135357	CN(C)C[C@H](Cc1ccccc1)NC(=O)C(=O)NCC[C@@H]1C[C@H]2CC[C@H]1O2	4.40797919	0.29804328	50.44094634
ZINC000543658318	C[C@@H](Cc1ccsc1)NC(=O)Nc1cc(C(C)(C)C)nn1-c1ccccn1	2.98301729	0.36062337	157.5353161
ZINC000471849733	COC(=O)c1cc(NC(=O)N[C@@H](CC(N)=O)C2CCCCC2)c(C)cc1C	2.83669161	0.32184821	101.7202118
ZINC000475604798	CN(C)CCNC(=O)Cn1cc(NC(=O)C(=O)Nc2cc(Cl)ccc2Cl)cn1	2.31510924	0.42945915	169.7949972
ZINC000475709131	Cc1nc2n(n1)CCN(C(=O)C(=O)Nc1ccccc1OCC(=O)N1CCOCC1)C2	2.68847864	0.35560003	156.1203604
ZINC000432501746	CCCN(C(=O)c1cccs1)C1CCN(C(=O)CCOc2ccc(C(C)C)cc2)CC1	2.34665912	0.28854757	184.566382
ZINC000110704264	CC(C)[C@@H](NC(=O)C1CCN(S(=O)(=O)c2ccc(C#N)cc2)CC1)c1nc(C2CC2)no1	3.01236594	0.33833226	175.7858083
ZINC000475023262	CCN1CCN(c2ccc(NC(=O)N[C@H](C)c3ccc(-c4cccnc4)cc3)c(C)c2)CC1	2.61875254	0.43174906	202.0474485
ZINC000521192425	COc1cccc([C@H](CNC(=O)C(=O)Nc2cccc(N3C(=O)CN(C)C3=O)c2)N(C)C)c1	2.93286398	0.39791296	134.1732618
ZINC000117000294	Cc1ccc(SCCC(=O)Nc2ccc(CC(=O)N3CCN(c4ncccn4)CC3)cc2)cc1	2.25263564	0.32706596	270.0724749
ZINC000508957839	COC[C@@H](C)n1c(SCC(=O)Nc2ccccc2CN2CCOCC2)nnc1-c1ccccc1	2.81905339	0.30983581	180.5619755
ZINC000410351206	Cc1ccc(C(=O)Nc2ccccc2)cc1NC(=O)NCc1ccc(CN2CCN(C)CC2)cc1	2.01249517	0.43021315	242.6863668
ZINC000261093494	CC[C@H](C)NC(=O)[C@H](C)N(Cc1cccc(Cl)c1)C(=O)CCCN(c1ccc(C)c(C)c1)S(C)(=O)=O	3.29989407	0.28511723	161.6045018
ZINC000006148941	CC1CCN([C@H](c2nnnn2Cc2ccc(F)cc2)c2cc3cc4c(cc3[nH]c2=O)OCCO4)CC1	3.14439996	0.23382521	197.9530196
ZINC000409308518	COc1cc(Cl)cc(C=Nn2c(=O)c3ccccc3nc2C2CCCCC2)c1Oc1ccc([N+](=O)[O-])cn1	2.90268883	0.29731265	112.1577383
ZINC000062632916	Cc1ccccc1-c1noc(CN(C[C@H]2CCN(Cc3nc(-c4ccccc4C)no3)C2)c2ccccn2)n1	3.18608427	0.31918281	138.6214564
ZINC000222965688	COc1ccc(N(CC(=O)N(Cc2c(Cl)cccc2Cl)[C@@H](Cc2ccccc2)C(=O)NCC(C)C)S(C)(=O)=O)cc1Cl	3.18715236	0.29428116	178.9000351
ZINC000224233443	Cc1ccc(S(=O)(=O)N(CC(=O)N(Cc2cccc(C)c2)[C@@H](Cc2ccccc2)C(=O)NC(C)(C)C)c2ccccc2Cl)cc1	3.10284286	0.30720531	201.5589814
ZINC000409183810	O=C(COC(=O)c1ccc2c(c1)C(=O)N(c1ccccc1C(=O)OCC(=O)c1ccc([N+](=O)[O-])cc1)C2=O)c1ccc([N+](=O)[O-])cc1	2.67296551	0.53492003	167.1796501
ZINC000409041253	CCOC(=O)C1=C(C)N=c2s/c(=C\c3cc(I)c(OCc4ccc(Cl)cc4Cl)c(I)c3)c(=O)n2[C@H]1c1ccc(OCC(=O)OC)c(OCC)c1	3.59367845	0.33617308	255.6662147
ZINC000409183795	C=C/C=C\C(=C/C)N1C(=O)/C(=C/c2cc(OCC)c(OCC(=O)OCC)cc2Br)C(=O)N=C1SCC(=O)NC(c1ccccc1)c1ccccc1	3.50983118	0.18503243	111.151523
ZINC000408821438	COc1cc(/C=C2\C(=O)NC(=O)N(c3cc4c5c(c3)[C@@H](c3ccccc3)CCN5CC[C@@H]4c3ccccc3)C2=O)cc(I)c1OCc1ccc(Cl)c(Cl)c1	3.96750534	0.33049852	143.4838404
ZINC000257373548	CC(C)(O)[C@H]1CC[C@](C)([C@@H]2[C@H](O)C[C@]3(C)[C@H]4C[C@H](O)[C@H]5C(C)(C)[C@@H](O[C@@H]6OC[C@H](O)[C@H](O)[C@@H]6O[C@H]6O[C@@H](CO)[C@H](O)[C@@H](O)[C@@H]6O)CC[C@@]5(C)[C@@H]4CC[C@@]23C)O1	6.04127094	0.21092464	-12.16687608
ZINC000504497622	CO[C@@H]1/C=C\O[C@@]2(C)Oc3c(c4c(c(O)c3C)C(=O)C(=C3NC5(CCN(CC(C)C)CC5)N=C34)NC(=O)/C(C)=C\C=C/[C@H](C)[C@H](O)[C@H](C)[C@H](O)[C@H](C)[C@H](O)[C@@H]1C)C2=O	7.58708584	0.1502139	-115.5278207
ZINC000247703206	O=C1[C@@H]2[C@H]3C=C[C@@H](C3)[C@H]2C(=O)N1c1ccc(Oc2ccc(C(c3ccc(Oc4ccc(N5C(=O)[C@@H]6[C@H]7C=C[C@@H](C7)[C@@H]6C5=O)cc4)cc3)(C(F)(F)F)C(F)(F)F)cc2)cc1	5.53610886	0.36584579	60.52187541
ZINC000150339599	CCCCCCOc1cc2c(cc1OCCCCCC)c1cc(OCCCCCC)c(OCCCCCC)cc1c1cc(OCCCCCC)c(OCCCCCC)cc21	2.51500662	0.68970271	58.54756157
ZINC000238808912	C[C@H]1[C@H]2[C@H](C[C@H]3[C@@H]4CC=C5C[C@@H](O)C[C@@H](O[C@H]6O[C@H](C)[C@H](O)[C@H](O[C@@H]7OC[C@@H](O)[C@H](O)[C@H]7O)[C@@H]6O[C@@H]6O[C@@H](C)[C@H](O)[C@@H](O)[C@H]6O)[C@]5(C)[C@H]4CC[C@]23C)O[C@]12CC[C@@H](C)CO2	6.77496721	0.17606846	-35.53046621
ZINC000253595499	C[C@@H]1[C@@H]2[C@@H](C[C@@H]3[C@H]4CC=C5C[C@@H](O)C[C@H](O[C@@H]6O[C@H](C)[C@@H](O)[C@H](O[C@@H]7OC[C@@H](O)[C@H](O)[C@@H]7O)[C@@H]6O[C@@H]6O[C@H](C)[C@@H](O)[C@H](O)[C@@H]6O)[C@]5(C)[C@@H]4CC[C@@]32C)O[C@@]12CC[C@H](C)CO2	6.77496721	0.17606846	-35.53046621
ZINC000255999353	CSCC[C@H](NC(=O)[C@H](CCC(=O)O)NC(=O)[C@H](CCC(=O)O)NC(C)=O)C(=O)N[C@H](CCC(N)=O)C(=O)N[C@H](CCCN=C(N)N)C(=O)N[C@@H](CCCN=C(N)N)C(N)=O	4.60293051	0.57529292	57.43901974
