# Supplementary material for: Profiling and analysis of chemical compounds using pointwise mutual information
Source: J Cheminform. 2021 Jan 10;13:3. doi: 10.1186/s13321-020-00483-y (PMC7798221; doi:10.1186/s13321-020-00483-y)
Supplement: Supplementary file 3 — Additional file 3. Compound sets used for synthetic accessibility classification (TMC and TCP test sets). Manually curated test set (TMC) consists of 40 HS compounds manually selected from scientific papers and of 30 ES sets, each of them contains 40 compounds randomly selected from the ZINC15 database. Computationally picked test set TCP consists of 3 581 HS compounds obtained from the GDB-17 database complemented by the same number of compounds randomly selected from the ZINC15 database. [file 13321_2020_483_MOESM3_ESM.zip › test_set_mc_es_7.csv]

id	smi	sascore	zrft	syba
ZINC000008294962	Nc1ccc(N)cc1	1.66822441	0.96833698	17.52725583
ZINC000095627505	O[C@H]1[C@@H]2OCC[C@@H](O2)[C@@H](O)[C@@H]1O	4.7724909	0.37417801	-27.77041977
ZINC000357754564	Cc1cc(CNC(=O)NCCS(=O)(=O)N(C)C)on1	2.52430324	0.38282758	96.14611881
ZINC000457679618	O=C(NCCC1Cc2ccccc2C1)C1(CO)CCOCC1	2.62507961	0.33058158	54.7113484
ZINC000067552568	CCCCC1CCC(NC(=O)[C@@H]2CCCN(C(C)=O)C2)CC1	2.57755025	0.5207007	102.5315682
ZINC000264730530	CCN(CC(=O)N(C)c1nccs1)c1ccc(OC)c(OC)c1	2.4414042	0.35039702	107.3497238
ZINC000248646779	CCN1CCC[C@@H](NC(=O)N2CCC[C@@H](CC(=O)OC(C)C)C2)C1	3.08074122	0.44790448	90.16855867
ZINC000272826151	COC(=O)c1cccc(NC(=O)C[C@H](C)NCc2cccn2C)c1	2.62046791	0.31348581	131.0294652
ZINC000495842762	Cn1nncc1COC(=O)[C@@H]1CCN(C(=O)OCc2ccccc2)C1	2.89556969	0.2571074	112.6664114
ZINC000186938704	COCCN(Cc1cc(-c2ccncc2)ccc1OC)[C@H](C)C(N)=O	2.76033848	0.28100703	89.60105406
ZINC000413336384	Cc1nc(CNC(=O)N2CC[C@@](C(N)=O)(c3ccccc3)C2)sc1C	3.08439782	0.33332778	87.25822098
ZINC000459299351	Cc1ccccc1C(=O)NC1CCN(C(=O)N[C@H](C)c2ccn(C)n2)CC1	2.73294118	0.32325371	147.4361734
ZINC000125574199	CCOC(=O)C1(C(=O)Nc2cccc(Oc3ccc(C#N)cc3)c2)CCC1	2.27750511	0.37085126	130.0583432
ZINC000279463809	CC(C)[C@H](CNC(=O)[C@H](O)c1ccccn1)NC(=O)[C@H](O)c1ccccn1	3.56115795	0.35080043	59.85195509
ZINC000413137096	COc1cc(CNC(=O)N2CC(CO)(c3ccccc3)C2)ccc1OCCO	2.35170647	0.38071135	138.3824708
ZINC000465026471	COc1ccccc1N1CC[C@H](NC(=O)[C@H](CCSC)NC(=O)c2cccc(C)c2)C1	2.88646041	0.35658912	168.3137801
ZINC000442714755	COCc1nc(CNC(=O)N2CCCC[C@H]2Cc2ccccc2)c(-c2ccccc2)s1	2.87108488	0.30932883	125.7814043
ZINC000461526658	CC[C@@H](c1nnc(N2CCc3ccc(OC)cc3C2)n1C[C@H]1CCOC1)c1ccccc1	3.42196482	0.33523764	96.75042301
ZINC000506111962	CC[C@@H](C)C(=O)Nc1cccc(CNC(=O)Nc2ccccc2CN2C[C@@H](C)O[C@@H](C)C2)c1	3.17504024	0.38679472	234.586315
ZINC000095474783	C#CCN1C(=O)[C@]2(CC(O)=Nc3c2c(C)nn3-c2ncnc3[nH]cnc32)c2cccc(Cl)c21	4.67135897	0.19373518	17.57369679
ZINC000009197194	COc1ccc(OC)c(N2C[C@@H](C(=O)Nc3ccccc3C(=O)NC[C@H]3CCCO3)CC2=O)c1	2.9712922	0.36394808	222.1506036
ZINC000500114451	CC[C@@H](C)[C@@H](NC(=O)c1ccccc1)C(=O)NC1CCN(c2ccc(S(=O)(=O)CC)cc2)CC1	2.92555967	0.31290304	162.6360795
ZINC000509879557	O=C(NC[C@@H]1CCN(c2ccccc2)C1)Nc1cccc(NC(=O)c2cccc(C(F)(F)F)c2)c1	2.60555883	0.47676865	237.3510065
ZINC000097632242	C[C@@H]1CN(C(=O)c2cc3ccsc3n2Cc2cccc(F)c2)CCN1S(=O)(=O)/C=C\c1ccccc1	3.23345047	0.21735396	153.6044324
ZINC000001380164	CC(C)c1ccc([C@@H](C(=O)NC2CCCC2)N(Cc2ccc3c(c2)OCO3)C(=O)c2ccco2)cc1	2.92204051	0.31172068	205.3835315
ZINC000224837079	COc1ccc(-c2nnc(NC(=O)[C@@H]3CN(S(=O)(=O)c4ccc(OC)cc4)c4cc(C)ccc4O3)s2)cc1	2.94395442	0.27765124	182.9090088
ZINC000504221767	C=CCOc1cccc(C(=O)[C@@H]2[C@@H]3CCCN3[C@@]3(C(=O)Nc4c3cccc4Cl)[C@@]23C(=O)Nc2ccccc23)c1	4.75052766	0.2191476	66.69155325
ZINC000224179989	CC[C@@H](C(=O)NC1CCCC1)N(Cc1ccccc1C)C(=O)CN(c1ccc(OCc2ccccc2)cc1)S(C)(=O)=O	3.04085707	0.31389984	210.4559869
ZINC000103844814	CCOc1cc(/C=C2\C(=O)NC(=O)N(c3ccc(C45CC6CC(CC(C6)C4)C5)cc3)C2=O)cc(Cl)c1OCc1ccccc1F	3.98762496	0.37048692	179.0074269
ZINC000008407261	CC1=C(C(=O)Nc2ccccc2)[C@@H](c2ccccc2)n2c(=O)/c(=C/c3ccc(OCCOc4ccc(C(C)(C)C)cc4)cc3)sc2=N1	3.0903391	0.28619866	241.3089792
ZINC000150654340	CCCCCN/N=C/c1c(O)c(O)c(C(C)C)c2cc(C)c(-c3c(C)cc4c(c3O)c(/C=N\NCCCCC)c(O)c(O)c4C(C)C)c(O)c12	3.9527413	0.17600469	13.49145484
ZINC000223681140	CC[C@@H](C)NC(=O)[C@@H](Cc1ccccc1)N(Cc1ccccc1F)C(=O)CN(c1cc(OC)ccc1OC)S(=O)(=O)c1ccc(OC)c(OC)c1	3.57138332	0.29334073	241.661855
ZINC000008455795	Cc1ccc(C)c(N2CCN(C(=O)c3cc(C(=O)N4CCN(c5cc(C)ccc5C)CC4)cc(C(=O)N4CCN(c5cc(C)ccc5C)CC4)c3)CC2)c1	2.51601936	0.47501654	104.9016265
ZINC000238809509	C[C@H]1O[C@@H](O[C@@H]2[C@@H](O)[C@H](O[C@H]3CC[C@@]4(C)[C@@H](CC[C@@]5(C)[C@H]4C=C[C@@]46OC[C@@]7(CCC(C)(C)C[C@H]47)[C@@H](O)C[C@@]65C)[C@]3(C)CO)O[C@H](CO)[C@@H]2O)[C@H](O)[C@@H](O)[C@@H]1O	7.25996236	0.16927587	-36.67029796
ZINC000504746504	COC(=O)[C@H](C)O[C@H]1[C@@H](O[C@@H]2O[C@H](COC(C)=O)[C@H](OC(C)=O)[C@H](OC(C)=O)[C@H]2NC(C)=O)[C@@H](COCc2ccccc2)O[C@@H](OCc2ccccc2)[C@H]1NC(C)=O	5.02383766	0.26811898	116.2782536
ZINC000150580301	COc1cc(/C=N\c2ccc(Cc3ccc(/N=C\c4ccc(Oc5ccc([N+](=O)[O-])cc5[N+](=O)[O-])c(OC)c4)cc3)cc2)ccc1Oc1ccc([N+](=O)[O-])cc1[N+](=O)[O-]	3.20546793	0.55003325	177.9113242
ZINC000150345564	CCCCCCCCCCCCCCCCCC(=O)O[C@@H](CCCCCC)CCCCCCCCCCC(=O)OC[C@@H](CCCCCCCC)CCCCCCCCCC	3.49874054	0.55148266	87.49418373
ZINC000254611619	CO[C@@H]1C=CO[C@@]2(C)Oc3c(c4c(c(OC(=O)C(C)C)c3C)C(=O)C(=C(N3CCCC3)C4=O)NC(=O)C(C)=CC=C[C@H](C)[C@H](O)[C@H](C)[C@H](O)[C@H](C)[C@@H](OC(C)=O)[C@H]1C)C2=O	7.0723434	0.15386893	-121.5871006
ZINC000097972789	CC(=O)N[C@H](CO)C(=O)N[C@H](CCC(N)=O)C(=O)N[C@H](CC(N)=O)C(=O)N[C@@H](Cc1ccc(O)cc1)C(=O)N1CCC[C@H]1C(=O)N[C@H](C(=O)N[C@H](C(N)=O)C(C)C)C(C)C	4.61831612	0.47635297	159.252785
ZINC000085480241	CCCCCCCC/C=C/CCCCCCCC(=O)OCC(COC(=O)CCCCCCC/C=C/CCCCCCCC)OC(=O)CCCCCCCCCCCCCCC	2.96446585	0.85654147	94.80122845
