# Supplementary material for: Profiling and analysis of chemical compounds using pointwise mutual information
Source: J Cheminform. 2021 Jan 10;13:3. doi: 10.1186/s13321-020-00483-y (PMC7798221; doi:10.1186/s13321-020-00483-y)
Supplement: Supplementary file 3 — Additional file 3. Compound sets used for synthetic accessibility classification (TMC and TCP test sets). Manually curated test set (TMC) consists of 40 HS compounds manually selected from scientific papers and of 30 ES sets, each of them contains 40 compounds randomly selected from the ZINC15 database. Computationally picked test set TCP consists of 3 581 HS compounds obtained from the GDB-17 database complemented by the same number of compounds randomly selected from the ZINC15 database. [file 13321_2020_483_MOESM3_ESM.zip › test_set_mc_es_8.csv]

id	smi	sascore	zrft	syba
ZINC000095611804	C#COC(C)(C)OC	3.94677141	0.0881949	3.8302898
ZINC000019410242	Cc1ccc(C(=O)NCCN)s1	2.07454296	0.3586314	40.57837755
ZINC000436232686	COCCC1(CNCCOCC2CC2)CCCCC1	2.58495216	0.46747767	58.92063026
ZINC000455373549	C[C@H](CCCCO)NC(=O)Nc1cc(C(F)(F)F)ccc1Br	2.65889292	0.43847462	102.8425635
ZINC000275079135	Cc1ccc(S(=O)(=O)N[C@H](C)CCC(=O)O)cc1C(F)(F)F	2.64455517	0.33925785	81.31201722
ZINC000187930566	CC(C)NC(=O)Nc1cccc(C(=O)NCC2(CCO)CC2)c1	2.27133758	0.41091561	133.866837
ZINC000288379787	CC(C)(CNCc1cccc(OCc2ccccn2)c1)OCCO	2.35907829	0.4690077	124.5532277
ZINC000290362576	C=CCn1c([C@H](C)NS(C)(=O)=O)nnc1N(C)[C@H](C)c1ccco1	3.79830649	0.34664826	67.10014153
ZINC000368730641	COC(=O)[C@H]1[C@H](O)CCCN1C(=O)CNC(=O)c1ccc(OC)cc1	2.85049672	0.33221553	90.96004102
ZINC000476124749	C=CCc1cccc(C(C)C)c1NC(=O)c1ccnn1C(CC)CC	2.75112615	0.26933081	83.28755336
ZINC000273429117	Cc1ccnn1-c1ccccc1NC(=O)C(=O)NCCC[C@@H](C)CO	2.84301189	0.31095295	104.8681798
ZINC000528961655	COCCOc1ccc(F)cc1NC(=O)N[C@H]1[C@H]2c3ccc(Cl)cc3C[C@H]12	3.39269094	0.36375966	112.2365805
ZINC000266200449	CC(C)n1cc(S(=O)(=O)N[C@@H](C)c2ccc(NC(=O)NC3CC3)cc2)cn1	2.81554068	0.36091904	165.0475528
ZINC000441735254	CCOCCO[C@H]1CCN(C(=O)c2ccc(Oc3cccc(Br)c3)nc2)C1	2.78097519	0.40626234	182.8320368
ZINC000479272242	CC(C)N(Cc1ccc(F)cc1)C(=O)N[C@H]1CCCN(c2ccnn2C)C1=O	3.11942659	0.33030653	100.1302747
ZINC000013502551	CCOC(=O)CNC(=O)CSc1nnc2c3c4c(sc3nc(C(C)C)n12)C[C@H](C)CC4	3.21190704	0.23688634	168.9713209
ZINC000442620774	C[C@H]1CCN(C(=O)C(=O)Nc2cccnc2-n2cncn2)CCN1Cc1ccccc1	2.93725754	0.43514476	128.7392084
ZINC000472634401	C[C@@H]1CCN(C(=O)C(=O)Nc2cccc(N3C(=O)CCCC3=O)c2)[C@H]1c1cccc(F)c1	3.30579425	0.36783211	82.85595401
ZINC000469379011	CCCN1Cc2cccc(NC(=O)[C@@H]3CN(Cc4nc(O)c5ccccc5n4)CCO3)c2C1	3.16893017	0.24587064	121.8271605
ZINC000019800190	CCOc1ccccc1N1CCN(Cc2ccc(C(=O)N[C@H](C)c3cccs3)c(=O)[nH]2)CC1	2.87361213	0.27562323	183.0674764
ZINC000009011556	COC(=O)c1ccc(NC(=O)COC(=O)c2ccc3c(c2)C(=O)N(Cc2ccco2)C3=O)cc1	2.20577484	0.48460646	212.0645947
ZINC000498871678	O=C(CCCC[C@@H]1SC[C@@H]2NC(=O)N[C@@H]21)Nc1ccc(CN2C(=O)Cc3ccc(Cl)cc32)cc1	3.61615882	0.30297415	141.2515818
ZINC000515956839	CCc1ccccc1NC(=O)CN1CCN(C(=O)C(=O)Nc2cccc(Cn3cncn3)c2)CC1	2.38377773	0.49859382	245.400778
ZINC000519941742	CC(C)CC(=O)Nc1cccc(CNC(=O)C(=O)Nc2ccc(NC(=O)[C@@H](C)n3cncn3)cc2)c1	2.82170557	0.40493235	253.0838656
ZINC000096022318	O=c1/c(=C\c2ccc(Cl)cc2Cl)sc2n1[C@H](c1ccccc1)C1=C(N=2)/C(=C\c2ccccc2)CCC1	3.14625271	0.30174113	108.4123457
ZINC000100837885	CCCCN1C(=O)/C(=C/c2cn(-c3ccccc3)nc2-c2ccc(OCc3ccc(Cl)cc3)cc2)SC1=S	2.41374618	0.44278462	238.4469587
ZINC000097940488	CCN(CC)C(=O)Oc1ccc2c(ccn2Cc2cccc(SC(F)(F)F)c2)c1-c1ccc(OC)c(OC)c1	2.77012399	0.27824947	164.1090376
ZINC000225288781	CC[C@H](C(=O)NC1CCCCC1)N(Cc1c(Cl)cccc1Cl)C(=O)CN(c1ccccc1)S(=O)(=O)c1ccc(Cl)cc1	3.11191493	0.28026513	201.8977762
ZINC000195824312	C=Cc1c(C)c2n3c1C=C1N=C(C=c4c(CCC(=O)O)c(C)c(n4[Sn]3(Cl)Cl)=CC3=NC(=C2)C(C=C)=C3C)C(CCC(=O)O)=C1C	6.25781611	0.1057645	-57.21079212
ZINC000409034109	CCCC1=C(C(=O)OCC)[C@@H](c2cc(Br)ccc2OC)n2c(=O)/c(=C\c3c(OCc4ccc(Br)cc4)ccc4ccccc43)sc2=N1	3.40336951	0.31552516	190.9379478
ZINC000409037252	CCOC(=O)C1=C(C)N=c2s/c(=C/c3cc(Br)c(OCc4cccc5ccccc54)c(OC)c3)c(=O)n2[C@@H]1c1ccc(OC(C)C)c(OC)c1	3.40145599	0.33556192	292.8722424
ZINC000409033193	CCOC(=O)C1=C(C)N=c2s/c(=C\c3cc(Br)c(OCc4ccc(C)cc4)c(OCC)c3)c(=O)n2[C@H]1c1ccc(OCC(=O)OC)c(OCC)c1	3.44733068	0.35187463	282.9890676
ZINC000150339667	COCCO[C@@H]1[C@H](O)[C@@H](COC(c2ccccc2)(c2ccc(OC)cc2)c2ccc(OC)cc2)O[C@H]1n1cnc2c1ncnc2NC(=O)c1ccccc1	4.08797941	0.28236456	115.7806502
ZINC000085591642	CCCCCCCCCCCCCCCCCC(=O)OC[C@@H](CO[C@@H]1O[C@H](CO)[C@H](O)[C@H](O)[C@H]1O)OC(=O)CCCCCCCCCCCCCCCCC	4.25322701	0.60038133	85.68549164
ZINC000150696122	CC(C)(C)OC(=O)CCOCCOCCOCCOCCOCCOCCOCCOCCOCCOCCOCCOCCOCCOCCOCCOCCO	3.04806511	0.50628785	70.51139192
ZINC000254486049	CO[C@@H]1C=CO[C@@]2(C)Oc3c(c4c(c(OC(=O)c5ccc(C)cc5)c3C)C(=O)C(=CC4=O)NC(=O)C(C)=CC=C[C@H](C)[C@H](O)[C@H](C)[C@H](O)[C@H](C)[C@@H](OC(C)=O)[C@H]1C)C2=O	6.91401282	0.17986827	-100.5638595
ZINC000271779289	C[C@@H](NC(=O)[C@@H](CC(=O)O)NC(=O)CNC(=O)CNC(=O)[C@H](C)NC(=O)[C@H](N)Cc1c[nH]c2ccccc12)C(=O)N[C@@H](CO)C(=O)NCC(=O)N[C@@H](CCC(=O)O)C(=O)O	4.50993575	0.48689409	124.441184
ZINC000504550438	CC(C)CN(C[C@H](O)[C@@H](Cc1ccccc1)NC(=O)CCC(=O)N[C@@H](Cc1ccccc1)[C@@H](O)CN(CC(C)C)S(=O)(=O)c1ccc(N)cc1)S(=O)(=O)c1ccc(N)cc1	4.17134133	0.33375495	117.1769795
ZINC000150338506	O=C(O[C@H]1[C@H](OC(=O)c2cccnc2)[C@@H](OC(=O)c2cccnc2)[C@H](OC(=O)c2cccnc2)[C@@H](OC(=O)c2cccnc2)[C@H]1OC(=O)c1cccnc1)c1cccnc1	2.87633796	0.51104672	47.28874493
ZINC000504521782	CC(=O)O[C@]12CO[C@@H]1C[C@H](O)[C@]1(C)C(=O)[C@H](O)C3=C(C)[C@H](OC(=O)[C@@H]4OC(C)(C)N(C(=O)OC(C)(C)C)[C@@H]4c4ccccc4)C[C@@](O)([C@@H](OC(=O)c4ccccc4)[C@H]21)C3(C)C	6.1596718	0.1599657	-4.99823988
