# Supplementary material for: Profiling and analysis of chemical compounds using pointwise mutual information
Source: J Cheminform. 2021 Jan 10;13:3. doi: 10.1186/s13321-020-00483-y (PMC7798221; doi:10.1186/s13321-020-00483-y)
Supplement: Supplementary file 3 — Additional file 3. Compound sets used for synthetic accessibility classification (TMC and TCP test sets). Manually curated test set (TMC) consists of 40 HS compounds manually selected from scientific papers and of 30 ES sets, each of them contains 40 compounds randomly selected from the ZINC15 database. Computationally picked test set TCP consists of 3 581 HS compounds obtained from the GDB-17 database complemented by the same number of compounds randomly selected from the ZINC15 database. [file 13321_2020_483_MOESM3_ESM.zip › test_set_mc_es_9.csv]

id	smi	sascore	zrft	syba
ZINC000113254782	Cn1nc(Br)cc1Br	3.44217866	0.29107785	17.57421215
ZINC000095642529	Cc1ccc2c(n1)NC(=O)CC2	2.37561079	0.4102763	17.26021877
ZINC000345348498	C[C@H]1C[C@H](CNC(=O)c2cnccc2C#N)CCO1	3.35880145	0.33125017	56.51424783
ZINC000474144704	Fc1ccc(-n2nccc2CN2CCC[C@H]3CCC[C@@H]32)cc1	3.04132036	0.41295291	37.20826323
ZINC000410832253	COc1cnc(NC(=O)CCCNC(=O)[C@@H]2CC=CCC2)s1	3.08274731	0.32325408	111.481863
ZINC000450929315	FC1(F)CCC[C@H]1CN1CCOC[C@H]1c1nc2ccccc2s1	3.64737977	0.41148186	33.88908251
ZINC000195105264	COc1ccc(CN(Cc2nnnn2C(C)C)[C@@H](C)C2CC2)cc1	2.93803461	0.27349196	94.10445711
ZINC000191388613	CCCCOc1ccccc1NC(=O)C(=O)N1CCSCC[C@H]1C	2.83307411	0.32990058	111.764999
ZINC000442895420	C[C@@H](CN(C)C(=O)c1ncccc1Oc1ccccc1)c1nn[nH]n1	3.06536392	0.2684768	87.87889896
ZINC000453720927	CC[C@@H]1CC[C@H](C)N1C(=O)C(=O)Nc1ccc2c(c1)CC[C@@H]2N(C)C	3.60850888	0.30845385	30.83100159
ZINC000269968920	CNC(=O)CCCN(C)C(=O)[C@H](C)Oc1ccc(CCC(C)=O)cc1	2.6483206	0.39648497	151.5571202
ZINC000479212122	C=C(C)CN(C)C(=O)[C@H](Cc1ccccc1)N1C(=O)c2ccccc2C1=O	2.74168442	0.30809303	76.05160361
ZINC000366143949	CC(C)C[C@H](CNC(=O)OC(C)(C)C)NC(=O)N1CC[C@@]2(CNC(=O)C2)C1	4.051418	0.34252455	68.59011491
ZINC000443881335	COc1cc(F)ccc1NC(=O)[C@@H](c1ccc(Cl)cc1Cl)N1CCOCC1	2.64692195	0.39417009	125.7895564
ZINC000513662860	O=C(NCCc1nc(-c2cccc(Cl)c2)no1)c1cc(-c2ccc(Cl)s2)on1	2.48189985	0.47292121	189.9961825
ZINC000510139281	CN(CC(=O)NCc1cn(Cc2ccccc2)nc1-c1ccccc1)[C@@H]1CCCOC1	2.79544076	0.3305642	151.763201
ZINC000465668525	NS(=O)(=O)c1cccc(CNC(=O)NCc2ccc(Oc3ccccc3F)c(F)c2)c1	2.15574296	0.43876658	189.0212213
ZINC000479815949	O=C(CCC(=O)N1CCN(c2ncccn2)CC1)NCC1(N2CCCCC2)CCCCC1	2.59661624	0.47493806	152.3558614
ZINC000441852174	Cc1cc(=NC(=O)C(=O)Nc2cccc(COC(C)(C)C)c2C)[nH]n1-c1cc(C)cc(C)c1	3.24442258	0.21502812	91.57662359
ZINC000065063380	CC(=O)Nc1ccc(S(=O)(=O)Nc2ccc(Oc3ccc(C(=O)NC(C)C)cn3)cc2)cc1	2.14363218	0.48890319	222.9246499
ZINC000504022095	CCOC(=O)c1ccc(N2CCCN(C(=O)[C@H]3CCCN(Cc4cccc(F)c4)C3)CC2)nc1	2.72617553	0.43457167	193.350906
ZINC000500909540	C[C@@H]1CN([C@H](CNC(=O)NCc2cccc(N3CCCC3=O)c2)c2c(F)cccc2Cl)CCO1	3.30090346	0.31352682	191.152272
ZINC000008430783	CCOC(=O)C1=NN(c2ccc(OC)cc2)[C@]2(C=C(c3ccccc3)OC2=O)[C@H]1c1ccccc1	3.99729028	0.223463	36.18383702
ZINC000503823783	COc1ccc(C[C@H](NC(=O)Nc2ccc(NC(=O)[C@H]3CCCO3)cc2)c2ccc(OC)cc2)cc1	2.88616021	0.39293489	197.0168628
ZINC000003012300	O=C(Nc1ccc(Cl)cc1C(F)(F)F)c1cc2n(n1)[C@@H](C(F)(F)F)C[C@@H](c1ccc3c(c1)OCO3)N2	3.84084208	0.24767689	175.0020314
ZINC000408748508	N#Cc1ccccc1CSc1nc2ccc(NC(=O)c3ccccc3C(=O)NCc3ccccc3)cc2s1	2.34337588	0.33320604	245.0759642
ZINC000409274957	CCOC(=O)Cn1cc(C=Nn2c(=O)c3ccccc3nc2-c2cc3c(cccc3OC)o2)c2ccccc21	2.76667971	0.34822865	126.9758108
ZINC000059222133	Cc1ccc(S(=O)(=O)Oc2ccc(/C=C(\NC(=O)c3ccc(OCC(C)C)cc3)C(=O)NCc3ccco3)cc2)cc1	2.58648948	0.27187942	277.386387
ZINC000261090219	CCc1ccc(N(CC(=O)N(Cc2ccccc2C)[C@@H](Cc2ccccc2)C(=O)N[C@H](C)CC)S(=O)(=O)c2ccccc2)cc1	3.31463296	0.3491403	207.4263695
ZINC000409156660	CCOc1cc(/C=c2/sc3n(c2=O)[C@H](c2cccc(OC)c2)C(C(=O)Nc2ccccc2)=C(C)N=3)ccc1OCC(=O)N1CCCC1	3.18582321	0.29262263	275.4969543
ZINC000225116082	CCOc1ccccc1N(CC(=O)N(Cc1cccc(OC)c1)[C@@H](Cc1ccccc1)C(=O)NC1CCCC1)S(=O)(=O)c1ccc(SC)cc1	3.30220813	0.25022927	243.649345
ZINC000097940350	COc1ccc(OCC(=O)Nc2ccc(C3(c4ccc(NC(=O)COc5ccc(OC)cc5)cc4)c4ccccc4-c4ccccc43)cc2)cc1	2.47064841	0.4432087	120.8386573
ZINC000408735476	COc1cc([N+](=O)[O-])ccc1N1C(=O)[C@H]2[C@H](C1=O)[C@@]1(c3ccccc3)C(=O)[C@@]2(c2ccccc2)C(c2ccc3c(c2)OCO3)=C1c1ccc2c(c1)OCO2	5.05179147	0.35880596	42.45087844
ZINC000252515141	CC[C@@H](C)[C@H](OC(=O)[C@@H](OC(=O)[C@@H](OC(=O)[C@@H](OC(=O)[C@@H](OC(C)=O)[C@@H](C)CC)[C@@H](C)CC)[C@H](C)CC)[C@H](C)CC)C(=O)O[C@H](CO)[C@H](O)[C@H](O)[C@H](O)CO	5.4290688	0.21348037	17.89862688
ZINC000239173907	C[C@@](c1ccccc1)(c1ccc(Oc2ccc(N3C(=O)[C@@H]4[C@H]5C=C[C@@H](C5)[C@@H]4C3=O)cc2)cc1)c1ccc(Oc2ccc(N3C(=O)[C@H]4[C@H]5C=C[C@@H](C5)[C@@H]4C3=O)cc2)cc1	5.47323791	0.30208675	88.23478454
ZINC000150409706	CC(C)(C)c1cc(C(=O)Oc2ccc(C3(c4ccc(OC(=O)c5cc(C(C)(C)C)cc(C(C)(C)C)c5)cc4)c4ccccc4-c4ccccc43)cc2)cc(C(C)(C)C)c1	2.96277748	0.29144253	71.9104412
ZINC000257346900	C[C@@]12CC[C@@H]3[C@H](CC[C@H]4C[C@@H](O[C@H]5O[C@@H](CO[C@@H]6O[C@H](CO[C@@H]7O[C@H](CO)[C@H](O)[C@@H](O)[C@@H]7O)[C@@H](O)[C@H](O)[C@@H]6O)[C@H](O)[C@@H](O)[C@@H]5O)CC[C@@]34C)[C@@]1(O)CC[C@H]2C1=CC(=O)OC1	6.05501811	0.27536938	37.48262468
ZINC000085537068	C[C@@H](N)C(=O)N[C@H](Cc1ccc2ccccc2c1)C(=O)N[C@@H](C)C(=O)N[C@@H](Cc1c[nH]c2ccccc12)C(=O)N[C@H](Cc1ccccc1)C(=O)N[C@@H](CCCCN)C(N)=O	4.35373477	0.46916504	165.8643696
ZINC000504780581	CO[C@@H]1/C=C\O[C@@]2(C)Oc3c(c4c(O)c(/C=N/N5CC[N+](C)([O-])CC5)c(c(O)c4c(O)c3C)NC(=O)/C(C)=C\C=C/[C@H](C)[C@H](O)[C@H](C)[C@H](O)[C@H](C)[C@H](OC(C)=O)[C@@H]1C)C2=O	7.46140656	0.18019934	-110.0416406
ZINC000252463740	O=C1c2c(O)cccc2[C@](c2ccc3c(c2O)C(=O)c2c(O)cc(CO)cc2[C@]3(O)[C@@H]2O[C@H](CO)[C@H](O)[C@H](O)[C@@H]2O)([C@@H]2O[C@H](CO)[C@H](O)[C@@H](O)[C@@H]2O)c2cc(CO)cc(O)c21	5.81353835	0.19068913	-22.59630452
