# Supplementary material for: Profiling and analysis of chemical compounds using pointwise mutual information
Source: J Cheminform. 2021 Jan 10;13:3. doi: 10.1186/s13321-020-00483-y (PMC7798221; doi:10.1186/s13321-020-00483-y)
Supplement: Supplementary file 3 — Additional file 3. Compound sets used for synthetic accessibility classification (TMC and TCP test sets). Manually curated test set (TMC) consists of 40 HS compounds manually selected from scientific papers and of 30 ES sets, each of them contains 40 compounds randomly selected from the ZINC15 database. Computationally picked test set TCP consists of 3 581 HS compounds obtained from the GDB-17 database complemented by the same number of compounds randomly selected from the ZINC15 database. [file 13321_2020_483_MOESM3_ESM.zip › test_set_mc_hs.csv]

id	smi	sascore	zrft	syba
SAScore_120	CCCC(NC(=O)C1CC2CN1C(=O)C(C(C)(C)C)NC(=O)Cc3cccc(OCCCO2)c3)C(=O)C(=O)NCC(=O)NC(C(O)=O)c4ccc(NS(N)(=O)=O)cc4	6.2989	0.14618352	-87.80292774
SAScore_121	CC(C)(C)c4ccc(C(=O)Nc3nc2C(CC(=O)NCC#C)C1(C)CCC(O)C(C)(CO)C1Cc2s3)cc4	4.2412	0.18632008	166.7828099
SAScore_122	OC8Cc7c(O)c(C2C(O)C(c1ccc(O)c(O)c1)Oc3cc(O)ccc23)c(O)c(C5C(O)C(c4ccc(O)c(O)c4)Oc6cc(O)ccc56)c7OC8c9ccc(O)c(O)c9	5.3203	0.21679069	-17.23589103
SAScore_123	CC45CC(O)C1C(CC=C2CC3(CCC12)OCCO3)C4CCC56OCCO6	5.5019	0.24413346	-53.8205851
SAScore_124	CC(C)CC(NC(=O)C(CC(=O)NC2OC(CO)C(OC1OC(CO)C(O)C(O)C1NC(C)=O)C(O)C2NC(C)=O)NC(=O)c3ccccc3)C(=O)NC(C(C)O)C(N)=O	5.3024	0.2868596	112.3838741
SAScore_125	CCc1c(C)c2cc5nc(nc4[nH]c(cc3nc(cc1[nH]2)C(=O)C3(C)CC)c(CCC(=O)OC)c4C)C(C)(O)C5(O)CCC(=O)OC	6.5846	0.13969835	-9.06603523
SAScore_126	COc8ccc(C27C(CC1C5C(CC=C1C2c3cc(OC)ccc3O)C(=O)N(c4cccc(C(O)=O)c4)C5=O)C(=O)N(Nc6ccc(Cl)cc6Cl)C7=O)cc8	4.4622	0.22078374	10.05729753
SAScore_127	CC(C)C(C)C=CC(C)C1CCC3C1(C)CCC4C2(C)CCC(O)CC25CCC34OO5	6.4954	0.14587674	-62.52642115
SAScore_128	CCC(C)=CC(=O)OC1C(C)CC3OC1(O)C(O)C2(C)CCC(O2)C(C)(C)C=CC(C)C3=O	6.8287	0.17023156	-72.75499276
SAScore_129	CC5CC(C)C(O)(CC4CC3OC2(CCC1(OC(C=CCCC(O)=O)CC=C1)O2)C(C)CC3O4)OC5C(Br)=C	6.7016	0.12668049	-92.04199757
SAScore_130	CC=CC(O)CC=CCC(C)C(O)CC(=O)NCC(O)C(C)C(=O)NCCCC2OC1(CCCC(CCC(C)C=C(C)C(C)O)O1)CCC2C	6.0551	0.13775666	-19.94059432
SAScore_131	COC4C=C(C)CC(C=CC=CC#CC1CC1Cl)OC(=O)CC3(O)CC(OC2OC(C)C(O)C(C)(O)C2OC)C(C)C(O3)C4C	7.3266	0.20036742	-116.65115
SAScore_132	COC4C(O)C(C)OC(OCC3C=CC=CC(=O)C(C)CC(C)C(OC2OC(C)CC1(OC(=O)OC1C)C2O)C(C)C=CC(=O)OC3C)C4OC	6.9473	0.15506251	-122.7262667
SAScore_133	CCCC5OC(=O)C(C)C(=O)C(C)C(OC1OC(C)CC(N(C)C)C1O)C(C)(OCC=Cc3cnc2ccc(OC)cc2c3)CC(C)C4=NCCN6C(C4C)C5(C)OC6=O	6.9177	0.19942383	-50.35177513
SAScore_134	CCC5OC(=O)C(C)C(=O)C(C)C(OC1OC(C)CC(N(C)C)C1O)C(C)(OCC#Cc4cc(c3ccc2ccccc2n3)no4)CC(C)C(=O)C(C)C6NC(=O)OC56C	6.2462	0.20836233	-35.87737147
SAScore_135	CC5C4C(CC3C2CC=C1CC(OC(C)=O)C(O)C(O)C1(C)C2CC(O)C34C)OC56CCC(=C)CO6	5.9761	0.18985123	-89.38960058
SAScore_136	CCC7(C4OC(C3OC2(COC(c1ccc(OC)cc1)O2)C(C)CC3C)CC4C)CCC(C6(C)CCC5(CC(OCC=C)C(C)C(C(C)C(OC)C(C)C(O)=O)O5)O6)O7	6.9575	0.14198673	-58.5117643
ANN_137	CC(=NO)CCCCC(=NO)C	2.9086	0.30081924	14.82132092
ANN_138	ClC(C)(C)CCCN	2.796	0.33893826	-10.2483166
ANN_139	N#CCCOCC#CC[N+](C)(C)CCCS(=O)(=O)[O-]	3.9105	0.2362111	60.14326619
ANN_140	c1ccccc1-C2O[C@H]3[C@H](O[C@H](C)C(=O)O)[C@@H](NC(=O)C)[C@@H](OCc4ccccc4)O[C@@H]3CO2	3.9829	0.21996905	76.67153446
ANN_141	CC(=O)OC1C[C@]2(Cl)C(Cl)CC3C4CCC(C(C)CCCC(C)C)C4(C)CCC3C2(C)CC1	4.6826	0.26204935	-11.67225891
ANN_142	O=C(OC)C1CC(CC2(C(O)=O)C=1O)(C(O)=O)C(O)=C(C(OC)=O)C2	4.7659	0.17941485	-12.58923557
ANN_143	O=C1OCC(=C1)C1CCC2(O)C3CCC4CC(OC5CC(O)C(C(C)O5)OC6CC(O)C(C(C)O6)OC7CC(O)C(O)C(C)O7)CCC4(C)C3CCC12C	5.9836	0.2038881	1.64164453
KEGG_144	c12c3C4=C[C@H](CN([C@@H]4Cc1c[nH]c2ccc3)C)C(=O)N[C@@H](CC)CO	3.8234	0.24785964	-12.39150058
KEGG_145	[C@@]123[C@]([C@H](N(CC2)CC2CCC2)Cc2c1cc(cc2)O)(CCCC3)O	4.3722	0.19850443	-25.08883559
KEGG_146	[C@@]12([C@H]([C@H]3[C@H]([C@H](C2)O)[C@@]2(C(=CC(=O)CC2)CC3)C)CC[C@@]1(C(=O)COC(=O)CCC1CCCC1)O)C	4.3707	0.23774067	78.52192746
KEGG_147	[C@H]1([C@@H]([C@@H]([C@H]([C@H](O1)SC)OP(=O)(O)O)O)O)[C@H](NC(=O)[C@H]1N(C[C@@H](C1)CCC)C)[C@@H](Cl)C	4.9841	0.15501716	-2.87249243
KEGG_148	C1C[C@H]([C@H](O[C@@H]1[C@@H](N)C)O[C@H]1[C@@H]([C@@H]([C@H]([C@H]([C@@H]1N)O)OC)N(C)C(=O)CN)O)N	5.1201	0.17698547	-53.18816814
KEGG_149	[C@@H]12N(C(=C(CS1)SCSc1cnn[nH]1)C(=O)O)C(=O)[C@H]2NC(=O)/C(=N\O)/c1csc(n1)N	4.5012	0.17356186	-0.84775902
KEGG_150	[C@H]1(C(=O)N2[C@@H]1SC([C@@H]2C(=O)O)(C)C)NC(=O)[C@@H](c1ccccc1)NC(=O)N1C(=O)N(CC1)S(=O)(=O)C	4.0388	0.12980046	52.49629473
KEGG_151	C1=C[C@]2(C(=CC1=O)[C@H](C[C@@H]1[C@@]2([C@H](C[C@]2([C@H]1C[C@H]([C@@H]2C(=O)COC(=O)C(C)(C)C)C)C)O)Cl)F)C	4.9901	0.17002804	-67.47516446
KEGG_152	[C@@]1(C(=O)C)(OC(=O)C)[C@@]2([C@@H](CC1)[C@@H]1C=C(C3=CC(=O)CC[C@@H]3[C@H]1CC2)Cl)C	4.602	0.17983277	-65.27926016
KEGG_153	C1C(=O)C=C2C(=C3[C@@H](CC2)[C@H]2[C@](C=C3)([C@](CC2)(O)C#C)CC)C1	4.7015	0.13175874	-74.85962048
KEGG_154	[C@@]12([C@@H](CC[C@@]1(C(=O)C)O)[C@H]1[C@H](CC2)[C@@H]2C(=CC(=O)CC2)C(=C1)C)C	4.4944	0.19689904	-54.87013075
KEGG_155	c1(c2c3c(cc1)C[C@@H]1[C@H]4[C@@]3([C@H](C(=CC4)OC(=O)C)O2)CCN1C)OC	5.2018	0.18074103	-49.69147689
KEGG_156	c1ccc2c(c1)[C@@]13[C@@H](N2C)[C@H]2[N+]4([C@@H](C1)C([C@@H](C2)[C@@H]([C@H]4O)CC)[C@H]3O)CCC	6.7036	0.14418376	-38.9938923
KEGG_157	c1(c2c3c(cc1)C[C@@H]1[C@]4([C@@]3([C@H](C(=C(C4)C(=O)NC(c3onc(n3)c3ccccc3)(C)C)O)O2)CCN1CC1CC1)O)O	5.5206	0.16339805	-0.60570473
RASA_158	C[C@@H]1CC(=O)C[C@@H]2CC[C@@H]3[C@@H]4CC[C@H](O)[C@@]4(C)CC[C@H]3[C@]12C	4.3223	0.30453845	-40.60819762
RASA_159	C[C@@]12CC[C@H]3[C@@H](CC[C@@H]4CC(=O)[C@H](F)C[C@]34C)[C@H]1CC[C@H]2O	4.4261	0.43367307	-44.72785277
